# Supplementary material for: Identification of the regulatory circuit governing corneal epithelial fate determination and disease
Source: PLoS Biol. 2023 Oct 19;21(10):e3002336. doi: 10.1371/journal.pbio.3002336 (PMC10586658; doi:10.1371/journal.pbio.3002336)
Supplement: S4 Table — Overview of all in vitro bulk RNA-seq GO term enrichments, GSEA enrichments, and Progeny enrichment scores. (XLSX) [file pbio.3002336.s015.xlsx]

## Sheet: all_DEGS_GO_enrichment
ID	Description	genes_found	GO_size	BgRatio	pvalue	p.adjust	qvalue	geneID	Count
GO:0001525	GO:0001525	angiogenesis	78	1229	425/13266	2.5056e-09	1.2761e-05	1.09693e-05	ACTG1/ADM/AKT3/ALOX5/ANGPTL4/C3/C5/CEACAM1/COL22A1/COL8A1/CX3CL1/CXCL17/CXCL8/DLL1/EFNB2/EGF/EGFL7/ELK3/ENG/EPGN/EPHA1/EPHB2/F3/FBXW7/FMNL3/FOXC1/GLUL/GPNMB/HDAC7/HEY1/HMGA2/HOXA3/HOXA5/HOXA7/HOXB3/IL18/IL1B/ISL1/JAG1/JMJD8/KRT1/LOXL2/MCAM/MEIS1/MMP14/MMP19/NFATC4/NIBAN2/NRCAM/OTULIN/PAK4/PGF/PIK3CD/PLK2/PTN/PTPRB/PTPRM/RAPGEF3/RGCC/S100A7/S1PR1/SEMA4A/SERPINF1/SFRP1/SLC12A2/SP100/SPHK1/SRPK2/STA…	78
GO:0048729	GO:0048729	tissue morphogenesis	75	1229	496/13266	1.31628e-05	0.00216252	0.00185889	ACTG1/ADM/ALDH1A3/ANKRD6/BBS4/BCL2/CEACAM1/CSF1/DAAM1/DAB2/DLC1/DLL1/EFEMP2/EGF/ENG/EYA2/FERMT2/FLG2/FLRT3/FOXC1/FOXL1/GATA3/GCNT3/GREB1L/HES5/HEY1/HEY2/HMGA2/HOXA5/HOXB2/HOXB4/HOXB7/INHBA/IRX1/IRX2/IRX3/ISL1/JAG1/KRT12/KRT27/LAMA1/LCN2/LHX1/LHX2/LIF/MMP14/NFATC4/NKX3-1/NTN1/PDPN/PIK3CD/PTCD2/RNF207/ROR1/S1PR1/SERPINB5/SETDB2/SFRP1/SMAD3/SOX4/STAT1/SYNE4/TBX3/TGFB1I1/TGFBR3/TGM2/TNNI3/TPM1/TTC8/V…	75
GO:0048598	GO:0048598	embryonic morphogenesis	74	1229	477/13266	5.9978e-06	0.00127278	0.00109407	ADM/ALDH1A3/BBS4/CHST11/COL5A2/COL8A1/DLC1/DLL1/DUSP2/DUSP4/EN1/ENG/EPHB2/ETS2/EYA2/FBN2/FLRT3/FOXA2/FOXC1/GATA3/HES5/HMGA2/HOXA1/HOXA10/HOXA3/HOXA5/HOXA7/HOXA9/HOXB2/HOXB3/HOXB4/HOXB7/HOXC4/HOXC9/INHBA/IRX1/IRX2/IRX3/KIF16B/LAMB1/LHX1/LHX2/LRIG1/MBNL1/MMP14/MMP9/NTN1/OSR2/OTX1/PAX6/PITX1/RARB/RNF207/RUNX2/SETDB2/SFRP1/SLITRK6/SMAD3/SOBP/SOX4/SOX7/SP8/STRA6/SYF2/TBX3/TGFB1I1/TRIOBP/VEGFC/WDR19/WN…	74
GO:0006935	GO:0006935	chemotaxis	72	1229	436/13266	7.92828e-07	0.000440996	0.000379076	ALCAM/ALOX5/BCL11B/C5/CD74/CMTM3/CORO1A/CSF1/CX3CL1/CXCL1/CXCL17/CXCL3/CXCL5/CXCL8/DEFB4A/DPP4/DSCAM/EFNB2/ENAH/EPHA1/EPHB2/EPHB6/F2RL1/F3/FLRT3/GATA3/GPNMB/GPSM3/ISL1/KALRN/LAMA1/LGALS9/LHX1/LHX2/LOX/LSP1/LYN/LYST/NIBAN2/NRCAM/NTN1/PADI2/PAX6/PGF/PIK3C2G/PIK3CD/PIP5K1C/PLAU/PRKCQ/PTAFR/PTN/PTPRJ/PTPRM/RPS6KA5/S100A7/S100A9/S1PR1/SEMA3B/SEMA4A/SEMA4B/SEMA4F/SEMA7A/SLC12A2/SMAD3/STK39/TNFRSF11A/TR…	72
GO:0042330	GO:0042330	taxis	72	1229	437/13266	8.65886e-07	0.000440996	0.000379076	ALCAM/ALOX5/BCL11B/C5/CD74/CMTM3/CORO1A/CSF1/CX3CL1/CXCL1/CXCL17/CXCL3/CXCL5/CXCL8/DEFB4A/DPP4/DSCAM/EFNB2/ENAH/EPHA1/EPHB2/EPHB6/F2RL1/F3/FLRT3/GATA3/GPNMB/GPSM3/ISL1/KALRN/LAMA1/LGALS9/LHX1/LHX2/LOX/LSP1/LYN/LYST/NIBAN2/NRCAM/NTN1/PADI2/PAX6/PGF/PIK3C2G/PIK3CD/PIP5K1C/PLAU/PRKCQ/PTAFR/PTN/PTPRJ/PTPRM/RPS6KA5/S100A7/S100A9/S1PR1/SEMA3B/SEMA4A/SEMA4B/SEMA4F/SEMA7A/SLC12A2/SMAD3/STK39/TNFRSF11A/TR…	72
GO:0048812	GO:0048812	neuron projection morphogenesis	71	1229	498/13266	0.000149049	0.00903995	0.00777066	ACTR2/ALCAM/B4GALT5/BCL11B/BCL2/CAPRIN2/CHODL/DBN1/DSCAM/EFNB2/ENAH/EPHA1/EPHB2/EPHB6/FARP1/FLRT3/FSTL4/GATA3/GPM6A/ISL1/KALRN/LAMA1/LHX1/LHX2/LIMK1/LPAR3/MAP2/MAP4K4/MEF2A/MFSD2A/NDN/NEFH/NEFL/NFATC4/NIBAN2/NKX2-8/NRCAM/NTN1/NTNG1/NYAP1/PARP6/PAX6/POSTN/PPP3CA/PRKCQ/PTN/PTPRD/PTPRM/PTPRZ1/RAB3A/RASAL1/RIMS2/RPS6KA5/SEMA3B/SEMA4A/SEMA4B/SEMA4F/SEMA7A/SGK1/SHANK3/SLITRK6/THY1/TTC8/TTL/TUBB3/VLDLR/…	71
GO:0040017	GO:0040017	positive regulation of locomotion	69	1229	457/13266	3.05487e-05	0.00324134	0.00278623	ACTG1/AKAP12/AKT3/BCL2/CD74/CEACAM6/CEMIP/CORO1A/CSF1/CX3CL1/CXCL17/CXCL8/DAB2/DOCK8/DSCAM/EGF/EPHA1/EPHB2/F2RL1/F3/FERMT2/GATA3/GPNMB/GPSM3/HDAC7/ICAM1/IL1B/KITLG/LAMB1/LCN2/LGALS9/LYN/MAP2K3/MAP4K4/MAPRE2/MCAM/MMP14/MMP9/NTN1/P2RY6/PDPN/PGF/PIK3CD/PLAU/PLK2/POSTN/PPP3CA/PTAFR/PTN/S100A7/S1PR1/SEMA3B/SEMA4A/SEMA4B/SEMA4F/SEMA7A/SERPINB3/SMAD3/SMIM22/SPHK1/STK39/SYDE1/TCAF2/THY1/TNFRSF18/VEGFC/VS…	69
GO:0051046	GO:0051046	regulation of secretion	68	1229	463/13266	8.34007e-05	0.00663687	0.00570499	ABAT/ABCA12/ABCB11/ABCC2/ALOX12B/ALOX5/ANO1/APBA1/ARNTL/BMP6/C1QTNF1/CADPS2/CALM3/CD74/CEACAM1/CYBA/DPP4/EGF/EXPH5/F2RL1/FOXA2/GLUD1/GLUL/GPR68/HLA-F/HYAL3/IL1B/INHBA/ISL1/KCNMB4/KCNN4/LGALS9/LIF/LYN/MAP4K4/MCTP1/NCS1/NKX3-1/NTSR1/P2RY2/PFKFB2/PPP3CA/PTAFR/RAB11FIP1/RAB3A/RAB3B/RGCC/RHOT1/RIMS2/RSAD2/SCAMP5/SCIN/SFRP1/SGK1/SLC12A2/SMPD3/SNCG/SOX4/STK39/STXBP6/SYT8/TCIRG1/TFAP2B/TNFRSF11A/UCP2/VEG…	68
GO:0030335	GO:0030335	positive regulation of cell migration	67	1229	431/13266	1.54175e-05	0.00230106	0.00197797	ACTG1/AKAP12/AKT3/BCL2/CD74/CEACAM6/CEMIP/CORO1A/CSF1/CX3CL1/CXCL17/CXCL8/DAB2/DOCK8/EGF/EPHA1/EPHB2/F2RL1/F3/FERMT2/GATA3/GPNMB/GPSM3/HDAC7/ICAM1/IL1B/KITLG/LAMB1/LCN2/LGALS9/LYN/MAP2K3/MAP4K4/MAPRE2/MCAM/MMP14/MMP9/P2RY6/PDPN/PGF/PIK3CD/PLAU/PLK2/POSTN/PPP3CA/PTAFR/PTN/S100A7/S1PR1/SEMA3B/SEMA4A/SEMA4B/SEMA4F/SEMA7A/SERPINB3/SMAD3/SMIM22/SPHK1/STK39/SYDE1/TCAF2/THY1/TNFRSF18/VEGFC/VSIR/WNT5B/WN…	67
GO:0002521	GO:0002521	leukocyte differentiation	65	1229	399/13266	4.35898e-06	0.00111001	0.000954157	AXL/B2M/BCL11B/BCL2/BCL3/CA2/CARD11/CD4/CD74/CEACAM1/CEBPA/CLCF1/CSF1/CSF3/DLL1/DTX1/F2RL1/FASN/FBXW7/FNIP1/FOS/GATA3/GPR68/HLA-B/HOXA7/IFI16/IFNK/IL18/IL1B/IL20/INHBA/IRF1/ITPKB/KITLG/KLF10/L3MBTL3/LGALS1/LGALS9/LIF/LYN/MALT1/MERTK/MMP14/MMP9/PIAS3/PIK3CD/PTPN22/PTPRJ/RELB/RSAD2/RUNX2/SEMA4A/SFRP1/SH3RF1/SOX13/SOX4/ST3GAL1/TCF7/TCIRG1/TNFRSF11A/TNFSF4/VAV1/VSIR/ZBTB1/ZBTB16	65
GO:0003013	GO:0003013	circulatory system process	65	1229	413/13266	1.38102e-05	0.00219798	0.00188936	ABAT/ABCC2/ABCC5/ABCC9/ABCG2/ADCY6/ADM/ADRA1B/ADRB1/AKAP12/BIN1/BMP6/CALM3/CEACAM1/CELF2/CORO2B/CYBA/CYP4F12/DLL1/EHD3/F2RL1/FERMT2/FOXC1/GCLC/GJC1/GSN/GUCY1A1/GUCY1B1/HEY2/HOXB2/ICAM1/IRX3/ISL1/KCND3/KCNJ5/KCNMA1/KCNMB4/MAP2K3/MEF2A/MFSD2A/NR2F2/NTSR1/P2RY2/PCSK5/POSTN/PTAFR/PTPRJ/RNF207/RPS6KA2/SGK1/SLC12A2/SLC22A3/SLC2A10/SLC44A1/SLC4A4/SMAD3/STAT1/STK39/TBXA2R/TJP3/TMEM38B/TNNI2/TNNI3/TPM1/VE…	65
GO:0009611	GO:0009611	response to wounding	65	1229	430/13266	4.97804e-05	0.00478361	0.00411195	ABAT/ACTG1/ADM/ALOX5/ARG1/AXL/BCL2/C1QTNF1/CEACAM1/CFLAR/CSRP1/CX3CL1/CYP4F11/DCBLD2/DGKE/DPYSL3/DST/ELK3/ENPP4/EPHB2/EVPLL/F2RL1/F3/FERMT2/FKBP10/FLRT3/FOXA2/GNA12/GNAQ/ISL1/KLK6/KRT1/LGALS1/LOX/LYN/MCAM/MERTK/MYL9/NEFL/NREP/PAX6/PDPN/PLAT/PLAU/POSTN/PPP3CA/PRKCQ/PTN/RAB3A/SERPINA1/SH2B3/SLC12A2/SMAD3/ST3GAL4/SULF2/TBXA2R/TFPI2/TGFA/TLN1/TMPRSS4/TPM1/VAV1/VWF/WNT5B/WNT7A	65
GO:0031347	GO:0031347	regulation of defense response	64	1229	435/13266	0.000127222	0.00838387	0.0072067	ALOX5/APOBEC3F/APOBEC3G/ARG1/C3/CEACAM1/CEBPA/CX3CL1/CXCL17/CYBA/DAGLA/DDX58/F2RL1/FABP4/FNDC4/GATA3/GPSM3/HERC5/HLA-B/HLA-F/IFI16/IFIT1/IFNK/IKBKE/IL18/IL1B/IL20/IL20RB/IRF1/IRF3/ISG15/ISL1/KRT1/LGALS9/LYN/MGLL/MICB/MMP3/MMP9/MVK/NECTIN2/NLRC5/OAS1/OTULIN/PIK3AP1/PLK2/PTPN22/S100A9/SEMA7A/SERPINB4/SERPINB9/SERPINF1/SETD4/SMAD3/SPHK1/STAT1/STING1/STK39/TGM2/TNFRSF11A/TNFSF4/TNIP1/TRAF3/VAV1	64
GO:0032787	GO:0032787	monocarboxylic acid metabolic process	64	1229	468/13266	0.000951928	0.02958	0.0254266	ABAT/ABCB11/ABCC2/ABHD3/ABHD6/ACOT11/ACSL1/ALDH1A1/ALDH1A3/ALOX12B/ALOX5/AMDHD1/ARV1/C3/CD74/CEACAM1/CEL/CYGB/CYP24A1/CYP39A1/CYP3A5/CYP4B1/CYP4F11/CYP4F12/CYP4V2/DAGLA/DEGS1/DHRS9/ELOVL7/ENO1/ENO2/FA2H/FAH/FASN/FBP1/GAPDH/GATM/HACD2/HKDC1/HPGD/IL1B/JMJD8/KYNU/LDHA/LIPH/MCCC1/ME3/MFSD2A/MGLL/OSBPL7/PFKFB2/PFKP/PLA2G2F/PLA2G4D/PLA2G4F/PRKAA2/PRXL2B/SLC2A6/SLC45A3/SLC4A4/TYRP1/UGT1A6/UGT1A7/VNN2	64
GO:0019221	GO:0019221	cytokine-mediated signaling pathway	57	1229	331/13266	3.00183e-06	0.000899314	0.000773042	ACSL1/ARG1/AXL/BBS4/CCDC3/CD4/CD74/CEACAM1/CEBPA/CLCF1/CRLF1/CSF1/CSF3/CX3CL1/CXCL1/CXCL3/CXCL5/CXCL8/EIF5A/F2RL1/F3/FOXC1/IFI27/IFITM1/IFNGR1/IFNK/IKBKE/IL18/IL1B/IL1R2/IL20RB/IL2RB/IL36G/IL36RN/IRAK2/IRF1/IRF3/ISG15/KRT18/MX1/NLRC5/OAS1/OASL/OTULIN/PADI2/PIAS3/PTPRJ/PXDN/RPS6KA5/SH2B3/SP100/SPHK1/STAT1/STK39/TNFRSF11A/TNFRSF18/TRAF3	57
GO:0001819	GO:0001819	positive regulation of cytokine production	57	1229	343/13266	9.18288e-06	0.0016127	0.00138626	AKAP12/B2M/BCL3/C3/C5/CARD11/CD4/CD74/CX3CL1/CXCL17/CYBA/DDX58/EPHB2/F2RL1/F3/GAPDH/GATA3/GPSM3/HLA-F/IFI16/IFIH1/IFNGR1/IL18/IL1B/IL20RB/INAVA/IRF1/IRF3/ISG15/ISL1/LGALS9/MALT1/NFATC4/OAS1/PIK3CD/POSTN/POU2F2/PRKCQ/PTAFR/PTPN22/PTPRJ/RGCC/RSAD2/SCAMP5/SEMA7A/SERPINB7/SETD4/SMAD3/SORL1/SPHK1/STAT1/STING1/SULF2/TLR1/TMEM106A/TNFSF4/TRIM16	57
GO:0048880	GO:0048880	sensory system development	56	1229	300/13266	2.57672e-07	0.000337742	0.00029032	ALDH1A3/ANGPTL7/AQP5/BBS4/BCL11B/BCL2/BMP6/C3/CALB1/COL5A2/COL8A1/CPAMD8/DLL1/DLX1/DSCAM/EPHB2/FBN2/FOXC1/GATA3/GPM6A/HES5/INHBA/ISL1/JAG1/KRT12/LAMA1/LHX1/LHX2/MAB21L1/MAF/MEIS1/MEIS3P1/MERTK/MFSD2A/MYOM2/NECTIN3/OSR2/PAX6/PTN/PTPRM/RARB/RP1/SDK1/SERPINF1/SLITRK6/SMAD3/STRA6/TCIRG1/TFAP2B/THY1/TSPAN12/TTC8/WDR19/WNT5B/WNT7A/WNT7B	56
GO:0042110	GO:0042110	T cell activation	56	1229	358/13266	6.38249e-05	0.00570282	0.00490209	ARG1/B2M/BCL11B/BCL2/BCL3/CARD11/CBLB/CD4/CD74/CEACAM1/CORO1A/DOCK8/DPP4/DTX1/F2RL1/GATA3/GPNMB/GSN/ICAM1/IFNK/IGFBP2/IL18/IL1B/IL20RB/IRF1/ITPKB/LCP1/LGALS1/LGALS9/LYN/MALT1/MICB/PAG1/PIK3CD/PLA2G2F/PPP3CA/PRKCQ/PTPN22/RELB/RSAD2/RUNX2/SEMA4A/SH3RF1/SLAMF9/SMAD3/SOX13/SOX4/TCF7/TCIRG1/THY1/TNFRSF21/TNFSF4/VAV1/VSIR/ZBTB1/ZBTB16	56
GO:0048871	GO:0048871	multicellular organismal homeostasis	56	1229	400/13266	0.00111908	0.0312797	0.0268877	ABAT/ABCA12/ABHD6/ACOT11/ACSL1/ACTG1/ADCY6/ADRB1/AKT3/ALDH1A1/ALOX12B/APBB2/ARNTL/AZGP1/B2M/BBS4/BCL2/BMP6/CA2/CORO1A/CSF1/CYP4F12/DLL1/FA2H/FABP4/FLG2/FOXC1/G0S2/GATM/HOXC10/IL18/IL1B/IL20RB/INAVA/IRX3/KRT1/LCN2/MFSD2A/MUC4/MYO5B/NDN/NTSR1/OAS1/PRKAA2/RDH12/RP1/S1PR1/SCNN1A/SLC12A2/STK39/TCIRG1/TFAP2B/TJP3/TNFRSF11A/TP53INP2/UCP2	56
GO:0022407	GO:0022407	regulation of cell-cell adhesion	55	1229	335/13266	1.87653e-05	0.00251505	0.00216191	ABAT/ABCA12/ADAM19/ALOX5/ARG1/B2M/BMP6/C1QTNF1/CARD11/CBLB/CD4/CD74/CEACAM1/CEACAM6/CORO1A/CX3CL1/DOCK8/DPP4/DTX1/FOXA2/FUT3/GATA3/GPNMB/ICAM1/IGFBP2/IL18/IL1B/IL20RB/IRF1/ITPKB/JAG1/LGALS1/LGALS9/LYN/MALT1/MUC21/PAG1/PDPN/PLA2G2F/PRKCQ/PTAFR/PTPN22/PTPRU/RGCC/SH2B3/SOX13/SOX4/ST3GAL4/THY1/TNFRSF21/TNFSF4/VAV1/VSIR/ZBTB1/ZBTB16	55
GO:0016049	GO:0016049	cell growth	54	1229	390/13266	0.00174625	0.0406102	0.0349081	ALCAM/BCL2/CAPRIN2/CDKN2A/CEACAM1/CHPT1/CYBA/DBN1/DCBLD2/DSCAM/ENO1/FBP1/FLRT3/FSTL4/GNG4/H3-3A/HDGFL2/IGFBP4/IGFBP7/INHBA/LHX2/LIMK1/LPAR3/MAP2/MEG3/MFSD2A/MMP14/NDN/NET1/NRCAM/NTN1/PAK4/PAPPA2/POSTN/PRKCQ/PTPRJ/RASAL1/RASGRP2/RIMS2/S100A9/SEMA3B/SEMA4A/SEMA4B/SEMA4F/SEMA7A/SFRP1/SGK1/SLC25A33/SMAD3/SORBS2/SPHK1/ST7L/TTL/WNT3	54
GO:0008544	GO:0008544	epidermis development	52	1229	279/13266	7.2244e-07	0.000440996	0.000379076	ABCA12/ACER1/APCDD1/BCL11B/BCL2/CASP14/DCT/DKK4/DLL1/EDAR/ERCC2/EVPLL/EXPH5/FA2H/FLG2/FOXC1/HES5/HEY2/HOXA7/IL20/INHBA/JAG1/KRT10/KRT27/KRT31/KRTDAP/LCE1A/LCE1B/LCE1C/LCE1F/LCE2B/LCE2C/LCE2D/LCE3D/LCE3E/LCE6A/LHX2/LIPM/LORICRIN/PAX6/PLAAT4/POU2F3/POU3F1/PTHLH/S100A7/SLITRK6/SOX21/SPRR2G/TCHH/TGM5/TRIM16/TRIOBP	52
GO:0050878	GO:0050878	regulation of body fluid levels	52	1229	287/13266	1.75335e-06	0.000686907	0.000590459	ABAT/ABCA12/ACTG1/ADCY6/ADM/AGR2/ALOX12B/AQP5/AXL/C1QTNF1/CCND1/CEACAM1/CEL/CORO2B/CSRP1/CYBA/CYP4F11/CYP4F12/DGKE/ENPP4/EPHB2/F2RL1/F3/FA2H/FLG2/FOXA2/GNA12/GNAQ/KCNN4/KRT1/LYN/MERTK/MYL9/MYO5B/P2RY2/PDPN/PLAT/PLAU/PRKCQ/SCNN1A/SERPINA1/SH2B3/ST3GAL4/STK39/TBXA2R/TFAP2B/TFPI2/TLN1/VAV1/VWF/WNK4/XDH	52
GO:0050767	GO:0050767	regulation of neurogenesis	52	1229	291/13266	2.68122e-06	0.000853467	0.000733632	ACTR2/ARNTL/B2M/BIN1/CAPRIN2/CHODL/CLCF1/CX3CL1/DBN1/DCT/DLL1/DLX1/DMRTA2/DSCAM/E2F1/EPHB2/FSTL4/HES2/HES5/HEY1/HEY2/HOXB3/IL1B/LHX2/LIF/LIMK1/LPAR3/LYN/MAP2/NEFL/NFATC4/NTN1/PARP6/PAX6/PPP3CA/PTN/PTPRD/PTPRZ1/SEMA3B/SEMA4A/SEMA4B/SEMA4F/SEMA7A/SERPINF1/SHANK3/SORL1/TGM2/THY1/VEGFC/WNT3/WNT7A/ZNF365	52
GO:0009410	GO:0009410	response to xenobiotic stimulus	52	1229	354/13266	0.000550723	0.0200345	0.0172215	ABAT/ABCB11/ABCC2/ACSL1/ALDH3A1/APOBEC3A/ARG1/B2M/BCL2/BLMH/CCNO/CYBA/CYP3A5/CYP4F12/DNMT3A/E2F1/ENG/FBP1/FMO1/FOS/GATA3/GCLC/GNA12/GSTA4/HMGA2/ICAM1/IGFBP2/IL1B/INHBA/LCN2/LDHA/LGALS1/LOX/LYN/MGST1/NCEH1/NQO1/PARP4/PGF/PLIN2/PRKAA2/PTN/PTPRM/SFRP1/SLC6A11/STAT1/TBXA2R/TFAP2B/TGFA/UGT1A6/UGT1A7/VEGFC	52
GO:0044057	GO:0044057	regulation of system process	52	1229	378/13266	0.00241839	0.0481128	0.0413573	ABAT/ABCC9/ADM/ADRA1B/ADRB1/BIN1/BMP6/C1QTNF1/CALM3/CELF2/CORO2B/CYBA/EHD3/ENO1/F2RL1/GJC1/GUCY1A1/HEY2/ICAM1/INHBA/IRX3/ISL1/JARID2/KCND3/KCNJ5/KCNMA1/KCNMB4/MEF2A/MGLL/MYL9/NCMAP/NKX3-1/NTSR1/PDE9A/PPP3CA/PTAFR/RIMS2/RNF207/SGK1/SHANK3/SMAD3/SPHK1/STK39/TBXA2R/TMEM38B/TNFRSF21/TNNI2/TNNI3/TNNT3/TPM1/WNK4/WNT7A	52
GO:0009615	GO:0009615	response to virus	51	1229	281/13266	2.08969e-06	0.000760199	0.00065346	ABCC9/APOB/APOBEC3A/APOBEC3B/APOBEC3F/APOBEC3G/BCL2/BCL3/DDX58/DDX60/EIF5A/ENO1/F2RL1/GATA3/HERC5/HMGA2/HYAL3/IFI16/IFI27/IFI44/IFI44L/IFI6/IFIH1/IFIT1/IFITM1/IFNGR1/IFNK/IKBKE/IRF1/IRF2/IRF3/IRF9/ISG15/LGALS9/LYST/MICB/MX1/MX2/NLRC5/NPC2/OAS1/OASL/POU2F2/PTPN22/RSAD2/SLFN11/SMAD3/STAT1/STING1/TNFSF4/TRAF3	51
GO:0050673	GO:0050673	epithelial cell proliferation	49	1229	325/13266	0.000432889	0.0170907	0.014691	AKT3/ALOX5/ARG1/B2M/BCL11B/BMP6/CCND1/CEACAM1/CFLAR/COL8A1/CYBA/EGF/EGFL7/EHF/EPGN/F3/FBXW7/GATA3/GLUL/HES5/HOXA5/IGFBP4/ISL1/LAMB1/LOXL2/MMP14/NKX2-8/NKX3-1/NR2F2/OSR2/PAX6/PGF/PIK3CD/PTN/PTPRM/RGCC/SDR16C5/SERPINB1/SERPINB5/SERPINF1/SFRP1/SMAD3/STAT1/SULF2/TGFA/TGFBR3/VEGFC/WNT7A/XDH	49
GO:0003002	GO:0003002	regionalization	48	1229	243/13266	3.31575e-07	0.000337742	0.00029032	C3/DLL1/DLX1/DMRTA2/EN1/ETS2/FOXA2/FOXC1/HES2/HES5/HEY1/HEY2/HOXA10/HOXA3/HOXA5/HOXA7/HOXA9/HOXB2/HOXB3/HOXB4/HOXB7/HOXC4/HOXC6/HOXC9/HOXD8/IRX1/IRX2/IRX3/ISL1/LHX1/LHX2/NKX3-1/NR2F2/OTX1/PALB2/PAX6/PCSK5/PIFO/SETDB2/SFRP1/SMAD3/SP8/TBX3/WDR19/WNT3/WNT7A/WNT7B/ZBTB16	48
GO:0001558	GO:0001558	regulation of cell growth	48	1229	336/13266	0.00160938	0.037947	0.0326189	BCL2/CAPRIN2/CDKN2A/CEACAM1/CHPT1/CYBA/DBN1/DCBLD2/DSCAM/ENO1/FBP1/FSTL4/GNG4/H3-3A/HDGFL2/IGFBP4/IGFBP7/INHBA/LIMK1/LPAR3/MAP2/MEG3/MFSD2A/MMP14/NET1/NRCAM/NTN1/PAK4/PAPPA2/PRKCQ/PTPRJ/RASAL1/RASGRP2/RIMS2/S100A9/SEMA3B/SEMA4A/SEMA4B/SEMA4F/SEMA7A/SFRP1/SGK1/SLC25A33/SMAD3/SPHK1/ST7L/TTL/WNT3	48
GO:0023061	GO:0023061	signal release	48	1229	338/13266	0.00182242	0.0418089	0.0359385	ABAT/ABCA12/ADM/ALOX5/ANO1/APBA1/ARNTL/BMP6/C1QTNF1/CADPS2/CALM3/DPP4/F2RL1/FOXA2/GATA3/GLUD1/GLUL/GPR68/IL1B/INHBA/ISL1/KCNMB4/LIF/LYN/MAP4K4/MCTP1/NCS1/NIBAN2/NKX3-1/PCSK5/PFKFB2/PIP5K1C/PPP3CA/RAB11FIP1/RAB3A/RHOT1/RIMS2/SFRP1/SMPD3/SNCG/SOX4/SYT8/TBX3/TCIRG1/TFAP2B/TNFRSF11A/UCP2/WNT7A	48
GO:0043588	GO:0043588	skin development	47	1229	235/13266	3.00229e-07	0.000337742	0.00029032	ABCA12/ACER1/ALOX12B/APCDD1/ASPRV1/BCL11B/BCL2/CASP14/COL5A2/DKK4/DLL1/EDAR/ERCC2/EXPH5/FA2H/FLG2/FOXC1/HOXA7/IL20/INHBA/JAG1/KRT1/KRT10/KRT27/LCE1A/LCE1B/LCE1C/LCE1F/LCE2B/LCE2C/LCE2D/LCE3D/LCE3E/LCE6A/LHX2/LIPM/LORICRIN/PAX6/PLAAT4/POU3F1/S100A7/SLC2A10/SOX21/SPRR2G/TCHH/TFAP2B/TRIM16	47
GO:0010038	GO:0010038	response to metal ion	44	1229	296/13266	0.00111409	0.0312797	0.0268877	ABAT/ABCC2/ACER1/ADCY7/ANXA11/AQP9/ARG1/B2M/BCL2/BMP6/CA2/CALM3/CCND1/CEBPA/CYBRD1/DNMT3A/FABP4/FBP1/FOS/GCLC/ICAM1/IGFBP2/ITPKB/KCNMA1/KCNMB4/LCN2/LOXL2/MEF2A/MMP9/MT1A/MT2A/NFATC4/NQO1/PPIF/PPP3CA/PRKAA2/RASA4B/RASAL1/RASGRP2/SERPINF1/SLC12A2/SMPD3/SYT8/TCIRG1	44
GO:0032103	GO:0032103	positive regulation of response to external stimulus	43	1229	287/13266	0.00107509	0.030589	0.026294	ARG1/BMP6/C3/CD74/CEBPA/CSF1/CX3CL1/CXCL17/CXCL8/CYBA/DDX60/DSCAM/F2RL1/F3/FABP4/GPSM3/HLA-F/IFI16/IFNK/IKBKE/IL18/IL1B/IRF3/LGALS9/LYN/NECTIN2/NLRC5/OASL/PGF/PTN/S100A7/S100A9/S1PR1/SETD4/SMAD3/STING1/STK39/TGM2/TNFRSF11A/TNFSF4/TNIP1/VAV1/VEGFC	43
GO:0018212	GO:0018212	peptidyl-tyrosine modification	43	1229	297/13266	0.00212098	0.0459666	0.0395124	AXL/BMP6/CBLB/CBLC/CD4/CD74/CHMP6/CLCF1/CRLF1/CSF3/DOCK3/DYRK1A/DYRK1B/DYRK3/EGF/EPGN/EPHA1/EPHB2/EPHB6/FBXW7/GPRC5A/HES5/ICAM1/IL18/IL20/ISL1/KITLG/LIF/LYN/MAP2K3/MERTK/PTPRJ/ROR1/SFRP1/SH2B3/STYK1/TGFA/THY1/TNFRSF18/TTL/VPS25/WEE1/ZFYVE28	43
GO:0030198	GO:0030198	extracellular matrix organization	42	1229	244/13266	5.92352e-05	0.00548518	0.00471501	ADAMTS7/ADAMTSL3/ANGPTL7/BCL3/CFLAR/COL22A1/COL5A2/COL8A1/CTSS/DPP4/EFEMP2/ELF3/ENG/ERCC2/ERO1A/FKBP10/FOXC1/LAMB1/LCP1/LOX/LOXL2/MMP10/MMP14/MMP19/MMP3/MMP9/NFKB2/NTNG1/P3H4/PAPLN/PDPN/POSTN/PXDN/QSOX1/RGCC/SERPINB5/SLC2A10/SMAD3/SMPD3/SULF2/TGFBI/TMEM38B	42
GO:0001666	GO:0001666	response to hypoxia	37	1229	247/13266	0.00232232	0.0478911	0.0411667	ABAT/ADM/ALDH3A1/ANGPTL4/BCL2/CAPN2/CFLAR/CYBA/CYGB/DNMT3A/DPP4/E2F1/ENO1/ERCC2/ERO1A/HMOX2/ICAM1/KCNMA1/LDHA/LOXL2/MGARP/MMP14/NKX3-1/PGF/PLAT/PLAU/PLEKHN1/PLOD2/POSTN/PTN/RGCC/SFRP1/SMAD3/TGFBR3/UCP2/VASN/VEGFC	37
GO:0009914	GO:0009914	hormone transport	35	1229	222/13266	0.0012404	0.0325638	0.0279915	ABAT/ABCA12/ABCC2/ADM/ALOX5/ANO1/ARNTL/BMP6/C1QTNF1/CRYM/DPP4/FOXA2/GATA3/GLUD1/GLUL/GPR68/IL1B/INHBA/ISL1/LIF/LYN/MAP4K4/NIBAN2/NKX3-1/PFKFB2/PPP3CA/RAB11FIP1/RIMS2/SFRP1/SMPD3/SOX4/TBX3/TCIRG1/TFAP2B/UCP2	35
GO:0009952	GO:0009952	anterior/posterior pattern specification	34	1229	144/13266	2.41395e-07	0.000337742	0.00029032	DLL1/EN1/ETS2/FOXA2/FOXC1/HES2/HES5/HEY1/HEY2/HOXA10/HOXA3/HOXA5/HOXA7/HOXA9/HOXB2/HOXB3/HOXB4/HOXB7/HOXC4/HOXC6/HOXC9/HOXD8/LHX1/NKX3-1/NR2F2/OTX1/PALB2/PAX6/PCSK5/SFRP1/SMAD3/TBX3/WNT3/ZBTB16	34
GO:0007596	GO:0007596	blood coagulation	31	1229	167/13266	0.000131692	0.00838387	0.0072067	ABAT/ACTG1/AXL/C1QTNF1/CEACAM1/CSRP1/CYP4F11/DGKE/ENPP4/EPHB2/F2RL1/F3/FOXA2/GNA12/GNAQ/KRT1/LYN/MERTK/MYL9/PDPN/PLAT/PLAU/PRKCQ/SERPINA1/SH2B3/ST3GAL4/TBXA2R/TFPI2/TLN1/VAV1/VWF	31
GO:0050817	GO:0050817	coagulation	31	1229	168/13266	0.000147479	0.00903995	0.00777066	ABAT/ACTG1/AXL/C1QTNF1/CEACAM1/CSRP1/CYP4F11/DGKE/ENPP4/EPHB2/F2RL1/F3/FOXA2/GNA12/GNAQ/KRT1/LYN/MERTK/MYL9/PDPN/PLAT/PLAU/PRKCQ/SERPINA1/SH2B3/ST3GAL4/TBXA2R/TFPI2/TLN1/VAV1/VWF	31
GO:0010951	GO:0010951	negative regulation of endopeptidase activity	30	1229	166/13266	0.000273173	0.0139127	0.0119592	BIN1/C3/C5/CARD18/CPAMD8/FNIP1/GAPDH/IFI16/IFI6/ITIH5/LAMP3/MMP9/PAPLN/SERPINA1/SERPINA12/SERPINB1/SERPINB11/SERPINB3/SERPINB4/SERPINB5/SERPINB6/SERPINB7/SERPINB9/SERPINF1/SH3RF1/SORL1/SPINK7/TFPI2/TRIAP1/WFDC5	30
GO:0044706	GO:0044706	multi-multicellular organism process	29	1229	157/13266	0.000233687	0.0124818	0.0107292	ABCC2/ADCY7/ADM/ARG1/ARHGDIB/BCL2/CAPN2/FOS/HPGD/HYAL3/IGFBP2/IGFBP7/IL1B/LGALS9/LIF/MMP9/NR2F2/OVGP1/PCSK5/PGF/POLR1B/PSG4/PTAFR/PTHLH/PTN/STOX2/SYDE1/TPPP3/UCP2	29
GO:0031032	GO:0031032	actomyosin structure organization	29	1229	164/13266	0.000498293	0.0185241	0.0159232	ACTG1/CDC42BPG/CFLAR/CNN3/CORO2B/CSRP1/DLC1/EPB41L4A/EPHA1/FERMT2/FHDC1/FHOD1/FHOD3/FLII/KRT19/LIMK1/MEF2A/MYH14/MYOM2/NEB/PFN2/RAPGEF3/RGCC/S1PR1/SFRP1/SMAD3/TNNT3/TPM1/TTC8	29
GO:0050866	GO:0050866	negative regulation of cell activation	28	1229	145/13266	0.000136553	0.00858597	0.00738042	ABAT/ARG1/AXL/C1QTNF1/CBLB/CD74/CEACAM1/CX3CL1/CYGB/DTX1/GCLC/GPNMB/HLA-F/IL20RB/INHBA/IRF1/LGALS9/LYN/MERTK/PAG1/PKN1/PLA2G2F/PTPN22/SFRP1/SH2B3/TNFRSF21/TNFSF4/VSIR	28
GO:0002699	GO:0002699	positive regulation of immune effector process	28	1229	163/13266	0.000986859	0.0296981	0.0255282	ARG1/AZGP1/B2M/C3/CD74/CLCF1/DDX58/DDX60/EPHB2/F2RL1/GATA3/HLA-B/HLA-F/IL18/IL1B/INAVA/LGALS9/LYN/MALT1/NECTIN2/PTAFR/PTPN22/PTPRJ/RSAD2/SEMA7A/TNFSF4/VAV1/ZBTB1	28
GO:0055001	GO:0055001	muscle cell development	27	1229	131/13266	5.61444e-05	0.00529525	0.00455175	ACTG1/ACTN1/ADM/BCL2/BIN1/CFLAR/CSRP1/EFEMP2/ENG/FHOD3/FLII/HEY2/ISL1/KRT19/LOX/MEF2A/MYOM2/MYORG/NEB/NFATC4/NIBAN2/PPP3CA/PTCD2/SORBS2/TBX3/TNNT3/TPM1	27
GO:0006959	GO:0006959	humoral immune response	26	1229	127/13266	8.61225e-05	0.00674803	0.00580055	ALOX5/BCL2/BCL3/C3/C5/CFH/CFI/CXCL1/CXCL3/CXCL5/CXCL8/DEFB4A/GAPDH/GATA3/IFNK/IL1B/IL36RN/KRT1/PGLYRP4/POU2F2/RGCC/S100A7/S100A9/TNFRSF21/TREM1/WFDC5	26
GO:0001906	GO:0001906	cell killing	25	1229	109/13266	1.58133e-05	0.00230106	0.00197797	ARG1/AZGP1/B2M/C3/CEACAM1/CFH/CLEC2A/CORO1A/DEFB4A/F2RL1/GAPDH/HLA-B/HLA-F/ICAM1/IL18/LGALS9/LYST/NECTIN2/PGLYRP4/SERPINB4/SERPINB9/TREM1/TUBB/ULBP2/VAV1	25
GO:0051384	GO:0051384	response to glucocorticoid	22	1229	108/13266	0.000315965	0.0149001	0.012808	ABCC2/ADM/ALDH3A1/ARG1/BCL2/BMP6/CALM3/CCND1/CFLAR/FOS/HEY1/HNMT/ICAM1/IGFBP2/IGFBP7/ISL1/NEFL/NR3C1/PTAFR/PTPRU/SERPINF1/WNT7B	22
GO:0001909	GO:0001909	leukocyte mediated cytotoxicity	20	1229	82/13266	4.30452e-05	0.00421595	0.00362399	ARG1/AZGP1/B2M/CEACAM1/CLEC2A/CORO1A/F2RL1/HLA-B/HLA-F/ICAM1/IL18/LGALS9/LYST/NECTIN2/SERPINB4/SERPINB9/TREM1/TUBB/ULBP2/VAV1	20
GO:0001952	GO:0001952	regulation of cell-matrix adhesion	20	1229	106/13266	0.0015805	0.0374395	0.0321827	ACTG1/BCL2/CDKN2A/CEACAM6/CSF1/CX3CL1/DLC1/EFEMP2/EPHA1/FERMT2/HOXA7/JAG1/MAP4K4/MMP14/PLAU/POSTN/PTPRJ/SFRP1/SMAD3/THY1	20
GO:0051101	GO:0051101	regulation of DNA binding	19	1229	101/13266	0.00211922	0.0459666	0.0395124	BCL3/CALM3/E2F1/EGF/ERCC2/FBXW7/FOXC1/GATA3/HEY1/HEY2/HMGA2/IFI16/ISL1/LHX2/LIF/MMP9/NIBAN2/PAX6/SP100	19
GO:0032231	GO:0032231	regulation of actin filament bundle assembly	18	1229	88/13266	0.00102032	0.0300375	0.0258199	ACTG1/CORO2B/CX3CL1/DLC1/EPHA1/FERMT2/FHOD1/LIMK1/PFN2/RAPGEF3/RGCC/S1PR1/SFRP1/SHANK3/SMAD3/SYNPO/TPM1/TTC8	18
GO:0045071	GO:0045071	negative regulation of viral genome replication	16	1229	50/13266	6.29396e-06	0.00128221	0.00110217	APOBEC3A/APOBEC3B/APOBEC3F/APOBEC3G/HMGA2/IFI16/IFIH1/IFIT1/IFITM1/ISG15/MX1/OAS1/OASL/RSAD2/SRPK2/TNIP1	16
GO:1901184	GO:1901184	regulation of ERBB signaling pathway	16	1229	70/13266	0.000537712	0.0197019	0.0169356	AGR2/CBLB/CBLC/CEACAM1/CHMP6/EGF/EPGN/FBXW7/GPRC5A/IFI6/MMP9/PTPN18/PTPRJ/TGFA/VPS25/ZFYVE28	16
GO:0002709	GO:0002709	regulation of T cell mediated immunity	15	1229	58/13266	0.000189643	0.0106353	0.00914201	ARG1/AZGP1/B2M/CEACAM1/GATA3/HLA-B/HLA-F/IL18/IL1B/IL20RB/MALT1/NECTIN2/RSAD2/TNFSF4/ZBTB1	15
GO:0042267	GO:0042267	natural killer cell mediated cytotoxicity	14	1229	48/13266	7.54399e-05	0.00619702	0.0053269	CEACAM1/CLEC2A/CORO1A/HLA-B/HLA-F/IL18/LGALS9/LYST/NECTIN2/SERPINB4/SERPINB9/TUBB/ULBP2/VAV1	14
GO:0050818	GO:0050818	regulation of coagulation	14	1229	54/13266	0.000299457	0.0145251	0.0124856	ABAT/C1QTNF1/CEACAM1/ENPP4/EPHB2/F2RL1/F3/FOXA2/KRT1/PLAT/PLAU/SH2B3/ST3GAL4/TBXA2R	14
GO:0003208	GO:0003208	cardiac ventricle morphogenesis	12	1229	52/13266	0.00236931	0.0478911	0.0411667	ENG/FOXC1/GATA3/HEY1/HEY2/ISL1/JAG1/PTCD2/SOX4/TGFBR3/TNNI3/TPM1	12
GO:1901985	GO:1901985	positive regulation of protein acetylation	11	1229	40/13266	0.000764777	0.0251291	0.0216007	ARNTL/GATA3/IL1B/ISL1/LIF/MUC1/PIWIL2/PRKAA2/RAPGEF3/RPS6KA5/SOX4	11
GO:0050854	GO:0050854	regulation of antigen receptor-mediated signaling pathway	11	1229	44/13266	0.00179858	0.0416372	0.035791	CARD11/CBLB/CEACAM1/CMTM3/KCNN4/LYN/MALT1/NECTIN2/PTPN22/PTPRJ/THY1	11
GO:0007176	GO:0007176	regulation of epidermal growth factor-activated receptor activity	10	1229	28/13266	0.000124096	0.00838387	0.0072067	CBLB/CBLC/CHMP6/EGF/EPGN/FBXW7/GPRC5A/TGFA/VPS25/ZFYVE28	10
GO:0016266	GO:0016266	O-glycan processing	10	1229	39/13266	0.00234479	0.0478911	0.0411667	B3GNT3/B3GNT8/B4GALT5/GALNT13/GALNT2/GALNT5/GCNT3/GXYLT2/ST3GAL1/ST3GAL4	10
GO:0035456	GO:0035456	response to interferon-beta	9	1229	24/13266	0.000176471	0.0102133	0.00877924	CAPN2/IFI16/IFITM1/IKBKE/IRF1/OAS1/STAT1/STING1/XAF1	9
GO:0032941	GO:0032941	secretion by tissue	9	1229	26/13266	0.000355686	0.0153869	0.0132264	AGR2/ALOX12B/AQP5/CEL/CYBA/KCNN4/P2RY2/STK39/WNK4	9
GO:0035136	GO:0035136	forelimb morphogenesis	9	1229	28/13266	0.000663404	0.0226995	0.0195123	EN1/HOXA9/OSR2/RUNX2/TBX3/TFAP2B/WNT3/WNT7A/ZBTB16	9
GO:0045746	GO:0045746	negative regulation of Notch signaling pathway	9	1229	31/13266	0.00150188	0.0365184	0.0313909	DLL1/DLX1/EGFL7/FBXW7/HEY1/HEY2/MMP14/NIBAN2/TSPAN15	9
GO:0030212	GO:0030212	hyaluronan metabolic process	8	1229	23/13266	0.000731374	0.0243457	0.0209273	ABCC5/AP2A1/CEMIP/EGF/HYAL3/IL1B/ITIH5/SMPD3	8
GO:0032689	GO:0032689	negative regulation of interferon-gamma production	8	1229	27/13266	0.00236964	0.0478911	0.0411667	AXL/GATA3/IL20RB/IL36RN/INHBA/LGALS9/TNFSF4/VSIR	8
GO:0060065	GO:0060065	uterus development	7	1229	17/13266	0.000486434	0.0183512	0.0157745	GATA3/GREB1L/HOXA10/HOXA9/LHX1/STRA6/WNT7A	7
GO:0021544	GO:0021544	subpallium development	7	1229	19/13266	0.00106804	0.0305592	0.0262684	ALDH1A3/BBS4/BCL11B/DLX1/INHBA/RARB/SHANK3	7
GO:0090330	GO:0090330	regulation of platelet aggregation	7	1229	20/13266	0.00151294	0.0365184	0.0313909	ABAT/C1QTNF1/CEACAM1/LYN/PDPN/PRKCQ/SH2B3	7
GO:0045953	GO:0045953	negative regulation of natural killer cell mediated cytotoxicity	6	1229	13/13266	0.000604769	0.0215391	0.0185148	CEACAM1/HLA-B/HLA-F/LGALS9/SERPINB4/SERPINB9	6
GO:0046598	GO:0046598	positive regulation of viral entry into host cell	5	1229	11/13266	0.00194187	0.0428137	0.0368022	CD4/CD74/LGALS1/LGALS9/TMPRSS4	5
GO:0075294	GO:0075294	positive regulation by symbiont of entry into host	5	1229	11/13266	0.00194187	0.0428137	0.0368022	CD4/CD74/LGALS1/LGALS9/TMPRSS4	5

## Sheet: progeny_data
pathway	PKC19_RNA_1	PKC19_RNA_2	LSC_RNA_1	LSC_RNA_2	LSC_ouyang_1	LSC_ouyang_2	HKC_day0.1_RNA.Seq	HKC_day0.2_RNA.Seq	LSC159	LSC177	LSCabb1	LSCabb2	PKC19	p.value
Androgen	-0.581061	0.342407	-4.66443	-4.1278	1.53917	1.07418	1.55004	-1.03162	0.433224	0.257087	-1.33455	-2.76296	-0.279758	0.318437
EGFR	0.987385	0.956464	1.10917	1.07225	1.49109	1.87005	-1.16477	-0.863923	0.990431	0.940233	0.487476	0.908089	0.0848434	0.0163876
Estrogen	0.891738	0.919021	-0.0792865	-0.632888	-0.165814	0.0450496	-0.434548	-1.47054	-0.698314	-0.329238	-0.169711	0.5234	0.0943238	0.635442
Hypoxia	-1.16937	-0.930002	-0.5758	-0.793418	5.78161	6.45891	0.408476	0.552837	0.218389	0.85863	1.39225	2.47595	1.13806	0.158126
JAK-STAT	-1.15777	-1.00483	-1.32508	-1.11152	-0.814225	-1.12996	0.510444	0.715303	-0.950744	-1.23443	-1.07655	-0.998639	0.936848	0.010601
MAPK	1.21809	0.890644	1.19241	1.19172	1.20248	1.31349	-0.944049	-0.859405	1.01148	0.912287	0.765196	0.869686	-0.305283	0.0125641
NFkB	0.656401	1.28986	5.31465	5.1415	5.82915	5.98654	-0.584723	-1.24496	4.07052	2.93737	3.50041	3.60104	-0.116579	1.73138e-05
p53	0.263616	0.828559	-0.858941	-1.5206	-2.299	-1.52556	0.22571	-1.73705	-0.679061	-2.55928	-0.123167	-1.1972	0.419167	0.0220923
PI3K	-0.332195	-0.852169	1.69638	2.81815	1.65836	2.24427	0.0558301	1.68755	1.23705	1.83717	2.57847	0.516439	-0.559019	0.00299357
TGFb	0.22257	0.0697602	1.7832	0.833984	5.25215	4.8855	-1.39639	-0.280503	1.40081	2.37755	0.814285	1.12922	1.38456	0.023632
TNFa	0.512632	1.10368	5.50251	5.57439	6.84028	6.85162	-0.914541	-1.19837	4.23803	2.85391	3.63896	3.94262	0.496606	4.47109e-05
Trail	-1.03149	-0.763502	0.151575	-0.603515	-0.872117	-1.54762	1.51089	0.264385	-0.114296	-0.434104	-1.20089	-0.0775466	0.0197172	0.205028
VEGF	0.0942343	1.70325	-9.37571	-8.09738	-7.06754	-5.55254	-0.669809	-0.510885	-1.67216	-5.02123	-5.85845	-5.25411	-0.616786	0.000212155
WNT	-0.851507	-1.25873	3.04144	1.26474	0.983798	2.05866	1.06984	0.47133	-0.307659	-1.49137	3.62368	1.84352	0.569064	0.128312

## Sheet: LSC_GO_enrichment_human_backgro
ID	Description	genes_found	GO_size	BgRatio	pvalue	p.adjust	qvalue	geneID	Count
GO:0042060	GO:0042060	wound healing	43	790	422/18722	8.99464e-08	8.78776e-05	7.40969e-05	ABAT/ACTG1/ALOX5/AXL/C1QTNF1/CEACAM1/CFLAR/CSRP1/CX3CL1/CYP4F11/DCBLD2/ELK3/ENPP4/EPHB2/F3/FKBP10/FOXA2/GNA12/GNAQ/LOX/LYN/MCAM/MERTK/MYL9/PLAT/PLAU/PPP3CA/PRKCQ/RAB3A/SERPINA1/SH2B3/SLC12A2/SMAD3/ST3GAL4/TBXA2R/TFPI2/TGFA/TLN1/TPM1/VAV1/VWF/WNT5B/WNT7A	43
GO:0050878	GO:0050878	regulation of body fluid levels	42	790	379/18722	1.16583e-08	5.69506e-05	4.80197e-05	ABAT/ACTG1/ADCY6/AGR2/AQP5/AXL/C1QTNF1/CCND1/CEACAM1/CEL/CORO2B/CSRP1/CYBA/CYP4F11/ENPP4/EPHB2/F3/FA2H/FOXA2/GNA12/GNAQ/KCNN4/LYN/MERTK/MYL9/MYO5B/P2RY2/PLAT/PLAU/PRKCQ/SCNN1A/SERPINA1/SH2B3/ST3GAL4/STK39/TBXA2R/TFPI2/TLN1/VAV1/VWF/WNK4/XDH	42
GO:0045785	GO:0045785	positive regulation of cell adhesion	42	790	437/18722	6.20242e-07	0.000321991	0.000271498	ADAM19/AGR2/ALOX5/CARD11/CD4/CD74/CEACAM6/CORO1A/CSF1/CX3CL1/DOCK8/EFEMP2/EPHA1/FOXA2/FUT3/ICAM1/IGFBP2/IL1B/ITPKB/LGALS1/LGALS9/LIF/LYN/MAP4K4/PPP3CA/PRKCQ/PTAFR/PTN/PTPN22/PTPRJ/PTPRU/SMAD3/SOX13/SOX4/ST3GAL4/TGM2/THY1/TNFSF4/TPM1/TRIOBP/VAV1/VSIR	42
GO:0007015	GO:0007015	actin filament organization	42	790	441/18722	7.89316e-07	0.000321991	0.000271498	ACTG1/ACTN1/ACTR2/ARHGAP25/ARHGAP40/BIN1/CORO1A/CORO2B/COTL1/CSF3/CX3CL1/CYRIA/DBN1/DLC1/DPYSL3/EPHA1/FHDC1/FHOD1/FHOD3/FLII/GSN/ICAM1/LCP1/LIMK1/MARCKSL1/MPRIP/MYO5B/MYO5C/PFN2/RAPGEF3/RHOBTB2/S1PR1/SCIN/SHANK3/SHROOM1/SMAD3/SORBS2/SYNPO/TPM1/TPM2/TRIOBP/VILL	42
GO:0150063	GO:0150063	visual system development	41	790	375/18722	2.5576e-08	6.24693e-05	5.2673e-05	ALDH1A3/ANGPTL7/AQP5/BMP6/C3/CALB1/COL5A2/CPAMD8/DLL1/DSCAM/EPHB2/FBN2/FOXC1/GPM6A/HES5/INHBA/JAG1/KRT12/LAMA1/LHX1/MAB21L1/MEIS1/MEIS3P1/MERTK/NECTIN3/OSR2/PAX6/PTN/RARB/RP1/SDK1/SERPINF1/SLITRK6/SMAD3/STRA6/TCIRG1/THY1/TSPAN12/WNT5B/WNT7A/WNT7B	41
GO:0051960	GO:0051960	regulation of nervous system development	41	790	443/18722	2.21238e-06	0.000675467	0.000569542	ACTR2/BIN1/CAPRIN2/CLCF1/CX3CL1/DBN1/DLL1/DMRTA2/DSCAM/E2F1/EPHB2/HES2/HES5/HEY1/HEY2/IL1B/LIF/LIMK1/LYN/NCMAP/NFATC4/NTN1/PAX6/PPP3CA/PTN/PTPRD/PTPRZ1/RARB/SEMA3B/SEMA4A/SEMA4B/SEMA4F/SEMA7A/SERPINF1/SHANK3/SLITRK6/SORL1/TGM2/THY1/VEGFC/WNT7A	41
GO:0016049	GO:0016049	cell growth	39	790	482/18722	8.18766e-05	0.00596966	0.00503351	ALCAM/CAPRIN2/CDKN2A/CEACAM1/CYBA/DBN1/DCBLD2/DSCAM/ENO1/FBP1/GNG4/H3-3A/HDGFL2/IGFBP4/IGFBP7/INHBA/LIMK1/MEG3/MMP14/NDN/NET1/NRCAM/NTN1/PAK4/PAPPA2/PRKCQ/PTPRJ/RASAL1/RASGRP2/RIMS2/S100A9/SEMA3B/SEMA4A/SEMA4B/SEMA4F/SEMA7A/SMAD3/SORBS2/SPHK1	39
GO:0050767	GO:0050767	regulation of neurogenesis	38	790	364/18722	2.74095e-07	0.000216222	0.000182315	ACTR2/BIN1/CAPRIN2/CLCF1/CX3CL1/DBN1/DLL1/DMRTA2/DSCAM/E2F1/EPHB2/HES2/HES5/HEY1/HEY2/IL1B/LIF/LIMK1/LYN/NFATC4/NTN1/PAX6/PPP3CA/PTN/PTPRD/PTPRZ1/SEMA3B/SEMA4A/SEMA4B/SEMA4F/SEMA7A/SERPINF1/SHANK3/SORL1/TGM2/THY1/VEGFC/WNT7A	38
GO:0010975	GO:0010975	regulation of neuron projection development	38	790	445/18722	3.19488e-05	0.00371595	0.00313323	ACTR2/ADCY6/AP2A1/CAPRIN2/CFLAR/CX3CL1/DBN1/DPYSL3/DSCAM/EFNB2/EHD1/ENC1/EPHB2/GAK/KLK6/LGALS1/LIMK1/LYN/MAP4K4/MARK1/NCS1/NFATC4/NTN1/NTNG1/PPP3CA/PTN/PTPRD/S100A9/SEMA3B/SEMA4A/SEMA4B/SEMA4F/SEMA7A/SERPINF1/SHANK3/THY1/VLDLR/WNT7A	38
GO:0042110	GO:0042110	T cell activation	38	790	487/18722	0.000210933	0.0110796	0.00934215	BCL3/CARD11/CBLB/CD4/CD74/CEACAM1/CORO1A/DOCK8/DTX1/GSN/ICAM1/IGFBP2/IL1B/IRF1/ITPKB/LCP1/LGALS1/LGALS9/LYN/MICB/PIK3CD/PPP3CA/PRKCQ/PTPN22/RELB/RUNX2/SEMA4A/SH3RF1/SLAMF9/SMAD3/SOX13/SOX4/TCF7/TCIRG1/THY1/TNFSF4/VAV1/VSIR	38
GO:0001558	GO:0001558	regulation of cell growth	36	790	414/18722	3.51011e-05	0.00376131	0.00317147	CAPRIN2/CDKN2A/CEACAM1/CYBA/DBN1/DCBLD2/DSCAM/ENO1/FBP1/GNG4/H3-3A/HDGFL2/IGFBP4/IGFBP7/INHBA/LIMK1/MEG3/MMP14/NET1/NRCAM/NTN1/PAK4/PAPPA2/PRKCQ/PTPRJ/RASAL1/RASGRP2/RIMS2/S100A9/SEMA3B/SEMA4A/SEMA4B/SEMA4F/SEMA7A/SMAD3/SPHK1	36
GO:0032535	GO:0032535	regulation of cellular component size	35	790	382/18722	1.50657e-05	0.00262842	0.00221624	ACTR2/AKT3/AP2M1/ARHGAP40/BIN1/CORO1A/COTL1/CSF3/CYRIA/DBN1/DSCAM/FHOD3/FLII/GSN/ICAM1/KCNMA1/KCNN4/LIMK1/NRCAM/NTN1/PFN2/RAB3B/SCIN/SEMA3B/SEMA4A/SEMA4B/SEMA4F/SEMA7A/SHANK3/SLC12A2/TRIOBP/VAV1/VILL/WNT7A/WNT7B	35
GO:1903131	GO:1903131	mononuclear cell differentiation	35	790	426/18722	0.000139219	0.00871903	0.00735173	AXL/BCL3/CARD11/CD4/CD74/CLCF1/CSF1/DLL1/DTX1/FASN/GPR68/IL1B/INHBA/IRF1/ITPKB/LGALS1/LGALS9/LYN/MERTK/MMP14/PIK3CD/PTPN22/PTPRJ/RELB/RUNX2/SEMA4A/SH3RF1/SOX13/SOX4/ST3GAL1/TCF7/TCIRG1/TNFSF4/VAV1/VSIR	35
GO:0001819	GO:0001819	positive regulation of cytokine production	35	790	467/18722	0.000766531	0.0231111	0.0194869	AKAP12/BCL3/C3/CARD11/CD4/CD74/CX3CL1/CXCL17/CYBA/EPHB2/F3/GAPDH/GPSM3/IL1B/INAVA/IRF1/IRF3/LGALS9/NFATC4/PIK3CD/POU2F2/PRKCQ/PTAFR/PTPN22/PTPRJ/SCAMP5/SEMA7A/SMAD3/SORL1/SPHK1/STING1/TLR1/TMEM106A/TNFSF4/TRIM16	35
GO:0050900	GO:0050900	leukocyte migration	34	790	369/18722	1.76822e-05	0.0026592	0.00224219	ALOX5/CD74/CORO1A/CSF1/CX3CL1/CXCL1/CXCL17/CXCL3/CXCL5/CXCL8/DOCK8/GPSM3/ICAM1/ITGB7/LGALS9/LYN/MMP14/MMP9/PADI2/PGF/PIK3CD/PIP5K1C/PTAFR/PTN/S100A9/S1PR1/SLC12A2/ST3GAL4/STK39/THY1/TNFRSF11A/TREM1/VAV1/VEGFC	34
GO:0042692	GO:0042692	muscle cell differentiation	34	790	384/18722	4.00272e-05	0.00399047	0.00336469	ACTG1/ACTN1/BARX2/BIN1/CAPN2/CEACAM5/CFLAR/CSRP1/DLL1/DNMT1/DYRK1B/EFEMP2/EFNB2/EHD1/ENG/FHOD3/FLII/HEY1/HEY2/KRT19/LOX/MMP14/MYEF2/MYORG/NFATC4/NIBAN2/PPP3CA/RARB/RBM24/SORBS2/SORT1/TNNT3/TPM1/WNT5B	34
GO:0050808	GO:0050808	synapse organization	34	790	426/18722	0.000296038	0.0132208	0.0111475	ACTG1/ACTN1/ACTR2/ADGRF1/C3/CAPRIN2/CEL/CX3CL1/DBN1/DSCAM/EFNB2/EPHB2/FARP1/GABRA2/GPM6A/LRRC4/NEFH/NFATC4/NRCAM/NTN1/NTNG1/PTN/PTPRD/RAB3A/SDK1/SEMA4A/SHANK2/SHANK3/SLITRK6/SNCG/SYNPO/TUBB/WNT7A/WNT7B	34
GO:0001503	GO:0001503	ossification	33	790	408/18722	0.000284459	0.0129868	0.0109502	ALOX5/ANKH/BMP6/COL5A2/CSF1/CYP24A1/ERCC2/FASN/FBN2/FOXC1/HDAC7/JAG1/KLF10/LOX/MMP14/MMP9/MN1/OSR2/PDLIM7/PTHLH/PTN/RRBP1/RUNX2/S1PR1/SEMA7A/SMAD3/SORT1/SUCO/TCIRG1/TNFRSF11A/TP53INP2/VEGFC/WNT7B	33
GO:0034329	GO:0034329	cell junction assembly	33	790	420/18722	0.000476697	0.0187795	0.0158346	ACTG1/ACTN1/ADGRF1/CEL/CLDN11/CLDN7/CORO2B/DLC1/DSCAM/EFNB2/EPHB2/FARP1/GABRA2/GPM6A/HDAC7/IL1B/LRRC4/MAP4K4/MMP14/NRCAM/NTN1/PIP5K1C/PTPRD/PTPRJ/SDK1/SEMA4A/SHANK2/SHANK3/SLITRK6/SMAD3/THY1/TLN1/WNT7A	33
GO:0006979	GO:0006979	response to oxidative stress	33	790	446/18722	0.00132454	0.0321909	0.0271428	ALOX5/ANGPTL7/AXL/CAPN2/CYGB/ERCC2/ERO1A/FOS/HMOX2/HNRNPM/LCN2/LDHA/MCTP1/MGAT3/MGST1/MICB/MMP14/MMP9/MYEF2/NET1/NME5/NQO1/PPIF/PRKAA2/PXDN/PXDNL/RBPMS/SCARA3/SLC4A11/SPHK1/TBC1D24/TPM1/UCP2	33
GO:0009410	GO:0009410	response to xenobiotic stimulus	33	790	462/18722	0.00233914	0.0462619	0.0390072	ABAT/ABCB11/ALDH3A1/APOBEC3A/BLMH/CYBA/DNMT3A/E2F1/ENG/FBP1/FMO1/FOS/GNA12/HMGA2/ICAM1/IGFBP2/IL1B/INHBA/LCN2/LDHA/LGALS1/LOX/LYN/MGST1/NCEH1/NQO1/PARP4/PGF/PRKAA2/PTN/TBXA2R/TGFA/VEGFC	33
GO:0030198	GO:0030198	extracellular matrix organization	32	790	301/18722	1.60818e-06	0.000602984	0.000508426	ADAMTS7/ADAMTSL3/ANGPTL7/BCL3/CFLAR/COL22A1/COL5A2/CTSS/EFEMP2/ELF3/ENG/ERCC2/ERO1A/FKBP10/FOXC1/LAMB1/LCP1/LOX/LOXL2/MMP10/MMP14/MMP19/MMP9/NFKB2/NTNG1/P3H4/PAPLN/PXDN/QSOX1/SLC2A10/SMAD3/TGFBI	32
GO:0043062	GO:0043062	extracellular structure organization	32	790	302/18722	1.7281e-06	0.000602984	0.000508426	ADAMTS7/ADAMTSL3/ANGPTL7/BCL3/CFLAR/COL22A1/COL5A2/CTSS/EFEMP2/ELF3/ENG/ERCC2/ERO1A/FKBP10/FOXC1/LAMB1/LCP1/LOX/LOXL2/MMP10/MMP14/MMP19/MMP9/NFKB2/NTNG1/P3H4/PAPLN/PXDN/QSOX1/SLC2A10/SMAD3/TGFBI	32
GO:0031589	GO:0031589	cell-substrate adhesion	32	790	363/18722	7.27212e-05	0.00577832	0.00487218	ACTG1/ACTN1/AGR2/AXL/CDKN2A/CEACAM6/CORO1A/CORO2B/CSF1/CX3CL1/DLC1/EFEMP2/EPHA1/ITGB7/ITGBL1/JAG1/LAMB1/LGALS1/MAP4K4/MERTK/MMP14/MSLN/MUC4/NTNG1/PARVB/PLAU/PTN/PTPRJ/SMAD3/THY1/TRIOBP/VWF	32
GO:1903706	GO:1903706	regulation of hemopoiesis	32	790	367/18722	8.94051e-05	0.0064227	0.00541551	AXL/CARD11/CD4/CD74/CEACAM1/CSF1/CSF3/DLL1/DTX1/FOS/GPR68/INHBA/IRF1/ITPKB/JAG1/KLF10/LGALS9/LIF/LOX/LYN/MEIS1/MMP14/PIAS3/PRMT6/PTN/SCIN/SH3RF1/SOX13/SOX4/TCF7/TNFSF4/VSIR	32
GO:0048568	GO:0048568	embryonic organ development	32	790	427/18722	0.00126692	0.0312571	0.0263554	ALDH1A3/CHST11/CXCL8/DLL1/ENG/EPHB2/ERCC2/FBN2/FOXC1/HEY1/HEY2/KRT19/LHX1/LIF/LRIG1/MMP14/NR2F2/NTN1/OSR2/OTX1/PAX6/PCSK5/RARB/RNF207/RUNX2/SH2B3/SLITRK6/SMAD3/SOBP/STRA6/TRIOBP/WNT7B	32
GO:0036293	GO:0036293	response to decreased oxygen levels	31	790	322/18722	1.7568e-05	0.0026592	0.00224219	ABAT/ALDH3A1/ANGPTL4/CAPN2/CFLAR/CYBA/CYGB/DNMT3A/E2F1/ENO1/ERCC2/ERO1A/HMOX2/ICAM1/KCNMA1/LCN2/LDHA/LOXL2/MGARP/MMP14/NKX3-1/PGF/PLAT/PLAU/PLEKHN1/PLOD2/PTN/SMAD3/UCP2/VASN/VEGFC	31
GO:0007159	GO:0007159	leukocyte cell-cell adhesion	31	790	371/18722	0.000245084	0.0121478	0.0102428	ALOX5/CARD11/CBLB/CD4/CD74/CEACAM1/CERCAM/CORO1A/DOCK8/DTX1/ICAM1/IGFBP2/IL1B/IRF1/ITGB7/ITPKB/LGALS1/LGALS9/LYN/PRKCQ/PTAFR/PTPN22/S100A9/SOX13/SOX4/ST3GAL4/THY1/TNFSF4/TNIP1/VAV1/VSIR	31
GO:0032970	GO:0032970	regulation of actin filament-based process	31	790	396/18722	0.000742268	0.0229486	0.0193499	ACTG1/ACTR2/ARHGAP40/ARHGDIB/BIN1/CORO1A/CORO2B/COTL1/CSF3/CX3CL1/CYRIA/DBN1/DLC1/EPHA1/FHOD1/FHOD3/FLII/GSN/ICAM1/LIMK1/PFN2/RAPGEF3/RHOBTB2/S1PR1/SCIN/SHANK3/SMAD3/SYNPO/TPM1/TRIOBP/VILL	31
GO:0032103	GO:0032103	positive regulation of response to external stimulus	31	790	427/18722	0.0024456	0.0475966	0.0401326	BMP6/C3/CD74/CSF1/CX3CL1/CXCL17/CXCL8/CYBA/DSCAM/F3/FABP4/GPSM3/IKBKE/IL1B/IRF3/LGALS9/LYN/NECTIN2/PGF/PTN/S100A9/S1PR1/SMAD3/STING1/STK39/TGM2/TNFRSF11A/TNFSF4/TNIP1/VAV1/VEGFC	31
GO:0001666	GO:0001666	response to hypoxia	30	790	307/18722	1.79639e-05	0.0026592	0.00224219	ABAT/ALDH3A1/ANGPTL4/CAPN2/CFLAR/CYBA/CYGB/DNMT3A/E2F1/ENO1/ERCC2/ERO1A/HMOX2/ICAM1/KCNMA1/LDHA/LOXL2/MGARP/MMP14/NKX3-1/PGF/PLAT/PLAU/PLEKHN1/PLOD2/PTN/SMAD3/UCP2/VASN/VEGFC	30
GO:0010038	GO:0010038	response to metal ion	30	790	373/18722	0.000579414	0.0202454	0.0170705	ABAT/ADCY7/ANXA11/BMP6/CALM3/CCND1/DNMT3A/FABP4/FBP1/FOS/ICAM1/IGFBP2/ITPKB/KCNMA1/LCN2/LOXL2/MMP9/MT1A/MT2A/NFATC4/NQO1/PPIF/PPP3CA/PRKAA2/RASA4B/RASAL1/RASGRP2/SERPINF1/SLC12A2/TCIRG1	30
GO:1902903	GO:1902903	regulation of supramolecular fiber organization	30	790	382/18722	0.000852258	0.0244899	0.0206495	ACTG1/ACTR2/ARHGAP40/BIN1/CORO1A/CORO2B/COTL1/CSF3/CX3CL1/CYRIA/DBN1/DLC1/EFEMP2/EPHA1/FHOD1/FHOD3/FLII/GSN/ICAM1/LIMK1/PFN2/RAPGEF3/S1PR1/SCIN/SHANK3/SMAD3/SYNPO/TPM1/TRIOBP/VILL	30
GO:0110053	GO:0110053	regulation of actin filament organization	29	790	277/18722	6.6332e-06	0.00162016	0.00136609	ACTG1/ACTR2/ARHGAP40/BIN1/CORO1A/CORO2B/COTL1/CSF3/CX3CL1/CYRIA/DBN1/DLC1/EPHA1/FHOD1/FHOD3/FLII/GSN/ICAM1/LIMK1/PFN2/RAPGEF3/S1PR1/SCIN/SHANK3/SMAD3/SYNPO/TPM1/TRIOBP/VILL	29
GO:0007249	GO:0007249	I-kappaB kinase/NF-kappaB signaling	28	790	281/18722	2.38003e-05	0.00319418	0.00269328	BCL3/CARD11/CD4/CD74/CFLAR/CX3CL1/CXXC5/EDAR/GAPDH/IKBKE/IL1B/INAVA/IRAK2/IRF3/JMJD8/LGALS1/LGALS9/NEK6/NKIRAS2/PLK2/RELB/S100A4/TGM2/TMEM106A/TNIP1/TRAF3/TRAF4/TRIM8	28
GO:0042063	GO:0042063	gliogenesis	28	790	301/18722	8.0818e-05	0.00596966	0.00503351	B4GALT5/BIN1/CLCF1/CSF1/CX3CL1/DLL1/DTX1/E2F1/ERCC2/FA2H/FGF5/HES5/IL1B/LAMB1/LIF/LYN/MMP14/MXRA8/NCMAP/NDN/PAX6/PRDM8/PTN/PTPRZ1/S100A9/SLC45A3/SOX13/SOX4	28
GO:0009150	GO:0009150	purine ribonucleotide metabolic process	28	790	368/18722	0.00199114	0.0419256	0.0353509	AADAT/ACOT11/ADCY6/ADCY7/CARD11/ENO1/ENO2/FASN/FBP1/GAPDH/GDA/GUCY1A1/GUCY1B1/JMJD8/KYNU/LDHA/MVK/NME4/NME5/NT5C2/PDE9A/PFKP/PRKAA2/PTHLH/SLC2A6/SLC4A4/VPS9D1/XDH	28
GO:0007596	GO:0007596	blood coagulation	27	790	217/18722	5.01967e-07	0.000306514	0.000258447	ABAT/ACTG1/AXL/C1QTNF1/CEACAM1/CSRP1/CYP4F11/ENPP4/EPHB2/F3/FOXA2/GNA12/GNAQ/LYN/MERTK/MYL9/PLAT/PLAU/PRKCQ/SERPINA1/SH2B3/ST3GAL4/TBXA2R/TFPI2/TLN1/VAV1/VWF	27
GO:0050817	GO:0050817	coagulation	27	790	222/18722	7.90972e-07	0.000321991	0.000271498	ABAT/ACTG1/AXL/C1QTNF1/CEACAM1/CSRP1/CYP4F11/ENPP4/EPHB2/F3/FOXA2/GNA12/GNAQ/LYN/MERTK/MYL9/PLAT/PLAU/PRKCQ/SERPINA1/SH2B3/ST3GAL4/TBXA2R/TFPI2/TLN1/VAV1/VWF	27
GO:0051348	GO:0051348	negative regulation of transferase activity	27	790	268/18722	2.72552e-05	0.00341389	0.00287853	BAG2/CBLB/CBLC/CDKN2A/CEACAM1/CHMP6/DBNDD1/EPHA1/EPHB2/FABP4/FOXA2/GNAQ/GPRC5A/IL1B/LIMK1/LYN/NR2F2/PKN1/PTPN22/PTPRB/PTPRJ/SH2B3/SORL1/THY1/TRIB2/VPS25/ZFYVE28	27
GO:0010720	GO:0010720	positive regulation of cell development	27	790	298/18722	0.000166547	0.00980218	0.00826503	ACTR2/BIN1/CAPRIN2/CLCF1/CX3CL1/DBN1/DMRTA2/DSCAM/E2F1/EPHB2/GPR68/IL1B/LIF/LIMK1/LYN/NIBAN2/NTN1/PAX6/PTN/PTPRD/PTPRZ1/SEMA7A/SERPINF1/SHANK3/TGM2/TRIOBP/VEGFC	27
GO:0007162	GO:0007162	negative regulation of cell adhesion	27	790	303/18722	0.00021837	0.0112288	0.00946795	ABAT/ARHGDIB/BMP6/C1QTNF1/CBLB/CD74/CDKN2A/CEACAM1/CORO2B/CX3CL1/DLC1/DSCAM/DTX1/EPHB2/IRF1/JAG1/LGALS1/LGALS9/MAP4K4/MMP14/MUC1/MUC21/PTPN22/SH2B3/TGFBI/TNFSF4/VSIR	27
GO:0030595	GO:0030595	leukocyte chemotaxis	26	790	230/18722	4.9631e-06	0.00134693	0.00113571	ALOX5/CD74/CORO1A/CSF1/CX3CL1/CXCL1/CXCL17/CXCL3/CXCL5/CXCL8/GPSM3/LGALS9/LYN/PADI2/PGF/PIK3CD/PIP5K1C/PTN/S100A9/S1PR1/SLC12A2/STK39/TNFRSF11A/TREM1/VAV1/VEGFC	26
GO:0033673	GO:0033673	negative regulation of kinase activity	25	790	237/18722	2.48473e-05	0.00319418	0.00269328	CBLB/CBLC/CDKN2A/CEACAM1/CHMP6/DBNDD1/EPHA1/EPHB2/FABP4/FOXA2/GNAQ/GPRC5A/IL1B/LYN/NR2F2/PKN1/PTPN22/PTPRB/PTPRJ/SH2B3/SORL1/THY1/TRIB2/VPS25/ZFYVE28	25
GO:0061448	GO:0061448	connective tissue development	25	790	252/18722	6.87681e-05	0.00569376	0.00480088	ADAMTS7/BARX2/BMP6/CFLAR/CHST11/CSF1/DYRK1B/HES5/HMGA2/HYAL3/LOX/LOXL2/MATN3/OSR2/PITX1/PTHLH/RARB/RUNX2/SCIN/SMAD3/SORL1/TGFBI/WNT5B/WNT7A/WNT7B	25
GO:0006469	GO:0006469	negative regulation of protein kinase activity	24	790	212/18722	1.10933e-05	0.00224674	0.00189442	CBLB/CBLC/CDKN2A/CEACAM1/CHMP6/DBNDD1/EPHA1/EPHB2/FABP4/GNAQ/GPRC5A/IL1B/LYN/NR2F2/PKN1/PTPN22/PTPRB/PTPRJ/SH2B3/SORL1/THY1/TRIB2/VPS25/ZFYVE28	24
GO:0043270	GO:0043270	positive regulation of ion transport	24	790	275/18722	0.000644577	0.0215219	0.0181469	ABAT/ABCB11/CALM3/CEMIP/CTSS/CX3CL1/EHD3/EPHB2/IL1B/KCNN4/LCN2/NTSR1/P2RY6/PTAFR/RAB3B/RNF207/SHANK3/SLC12A2/STAC/STK39/THY1/TNFRSF11A/WNK2/WNK4	24
GO:0051604	GO:0051604	protein maturation	24	790	294/18722	0.00161883	0.0367814	0.0310134	ADAM19/BAG2/CAPN2/CPM/CPXM2/CTSS/ENO1/ERO1A/F3/GALNT2/GSN/HM13/KLK6/MMP14/PCSK5/PLAT/PLAU/RPS6KA2/SORL1/SOX4/TMPRSS4/TSPAN15/TSPAN5/VSIR	24
GO:0071219	GO:0071219	cellular response to molecule of bacterial origin	23	790	221/18722	6.38845e-05	0.00547501	0.00461643	AXL/BMP6/CAPN2/CSF3/CX3CL1/CXCL1/CXCL3/CXCL5/CXCL8/ICAM1/IL1B/IL36G/IL36RN/IRAK2/IRF3/LCN2/LYN/PTAFR/PTPN22/TBXA2R/TLR1/TNFSF4/TNIP1	23
GO:0071216	GO:0071216	cellular response to biotic stimulus	23	790	246/18722	0.00031589	0.0137779	0.0116173	AXL/BMP6/CAPN2/CSF3/CX3CL1/CXCL1/CXCL3/CXCL5/CXCL8/ICAM1/IL1B/IL36G/IL36RN/IRAK2/IRF3/LCN2/LYN/PTAFR/PTPN22/TBXA2R/TLR1/TNFSF4/TNIP1	23
GO:0050920	GO:0050920	regulation of chemotaxis	22	790	223/18722	0.000199058	0.0108044	0.00911012	CD74/CSF1/CXCL17/CXCL8/DSCAM/EFNB2/F3/GPSM3/LGALS9/LYN/PADI2/PGF/PTN/S1PR1/SEMA3B/SEMA4A/SEMA4B/SEMA4F/SEMA7A/SMAD3/STK39/VEGFC	22
GO:0045926	GO:0045926	negative regulation of growth	22	790	249/18722	0.000905059	0.0258508	0.021797	ADRB1/CAPRIN2/CDKN2A/DCBLD2/ENO1/FBP1/GNG4/INHBA/JARID2/MEG3/MEIS1/MT1A/MT2A/NTN1/PTPRJ/SEMA3B/SEMA4A/SEMA4B/SEMA4F/SEMA7A/SMAD3/TMPRSS4	22
GO:0048863	GO:0048863	stem cell differentiation	21	790	206/18722	0.00017523	0.00995345	0.00839258	ERCC2/FOXC1/GPM6A/HES5/HMGA2/JAG1/JARID2/KRT18/LBH/LIF/PTN/RBM24/RUNX2/SEMA3B/SEMA4A/SEMA4B/SEMA4F/SEMA7A/SLC4A11/TCOF1/WNT7A	21
GO:0097305	GO:0097305	response to alcohol	21	790	253/18722	0.00252107	0.0488707	0.041207	ABAT/ACTR2/ADCY6/ADCY7/CALM3/CCND1/CSF3/CYBA/DNMT3A/FOS/GRAMD1B/ICAM1/IGFBP7/INHBA/NQO1/OSBPL7/P2RY6/PRKAA2/RGS19/TBXA2R/TNFSF4	21
GO:0051651	GO:0051651	maintenance of location in cell	20	790	213/18722	0.000718047	0.0223418	0.0188382	CALM3/CD4/CEMIP/CORO1A/CX3CL1/CYBA/DBN1/ERO1A/GPAA1/GSN/JPH1/LCN2/LYN/NTSR1/P2RY6/S100A9/SCIN/SORL1/THY1/TPCN1	20
GO:0044706	GO:0044706	multi-multicellular organism process	20	790	220/18722	0.00107317	0.0284916	0.0240236	ADCY7/ARHGDIB/CAPN2/FOS/HYAL3/IGFBP2/IGFBP7/IL1B/LGALS9/LIF/MMP9/NR2F2/PCSK5/PGF/PTAFR/PTHLH/PTN/STOX2/SYDE1/UCP2	20
GO:0071241	GO:0071241	cellular response to inorganic substance	20	790	226/18722	0.00148824	0.0344516	0.029049	ADCY7/BMP6/CFLAR/FABP4/FBP1/FOS/GUCY1B1/ITPKB/MMP9/MT1A/MT2A/NFATC4/NQO1/PPIF/PRKAA2/RASA4B/RASAL1/RASGRP2/SERPINF1/SLC12A2	20
GO:0016051	GO:0016051	carbohydrate biosynthetic process	19	790	202/18722	0.000944955	0.0263777	0.0222412	AP2A1/B3GALT5/B3GNT3/B3GNT8/B4GALT5/CHST11/CHST14/EGF/FBP1/FUT3/GYS1/ISYNA1/NTSR1/P2RY6/PPP1R3C/PTAFR/SOGA1/ST3GAL4/ST6GALNAC1	19
GO:0050866	GO:0050866	negative regulation of cell activation	19	790	210/18722	0.00149514	0.0344516	0.029049	ABAT/AXL/C1QTNF1/CBLB/CD74/CEACAM1/CX3CL1/CYGB/DTX1/INHBA/IRF1/LGALS9/LYN/MERTK/PKN1/PTPN22/SH2B3/TNFSF4/VSIR	19
GO:0050870	GO:0050870	positive regulation of T cell activation	19	790	216/18722	0.00206825	0.0433622	0.0365622	CARD11/CD4/CD74/CORO1A/DOCK8/IGFBP2/IL1B/ITPKB/LGALS1/LGALS9/LYN/PRKCQ/PTPN22/SOX13/SOX4/THY1/TNFSF4/VAV1/VSIR	19
GO:0006022	GO:0006022	aminoglycan metabolic process	18	790	129/18722	8.01351e-06	0.0018641	0.00157177	ABCC5/AP2A1/B3GNT3/B3GNT8/B4GALT5/CEMIP/CHST11/CHST14/EGF/FOXC1/GALNT5/HS3ST3B1/HYAL3/IL1B/ITIH5/PGLYRP4/ST3GAL1/ST3GAL4	18
GO:0034767	GO:0034767	positive regulation of ion transmembrane transport	18	790	167/18722	0.000251162	0.0121478	0.0102428	CALM3/CEMIP/CTSS/CX3CL1/EHD3/EPHB2/KCNN4/LCN2/NTSR1/P2RY6/PTAFR/RNF207/SHANK3/STAC/STK39/THY1/WNK2/WNK4	18
GO:0007416	GO:0007416	synapse assembly	18	790	179/18722	0.00058436	0.0202454	0.0170705	ADGRF1/CEL/DSCAM/EFNB2/EPHB2/FARP1/GABRA2/GPM6A/LRRC4/NRCAM/NTN1/PTPRD/SDK1/SEMA4A/SHANK2/SHANK3/SLITRK6/WNT7A	18
GO:0007565	GO:0007565	female pregnancy	18	790	193/18722	0.00140039	0.0335243	0.0282671	ADCY7/ARHGDIB/CAPN2/FOS/IGFBP2/IGFBP7/IL1B/LGALS9/LIF/MMP9/NR2F2/PCSK5/PGF/PTHLH/PTN/STOX2/SYDE1/UCP2	18
GO:0003158	GO:0003158	endothelium development	17	790	136/18722	6.00227e-05	0.00523591	0.00441483	BMP6/CEACAM1/COL22A1/DLL1/FASN/HEY1/HEY2/ICAM1/IL1B/JAG1/LCN2/NR2F2/PTN/RAPGEF3/S1PR1/TJP3/XDH	17
GO:0010721	GO:0010721	negative regulation of cell development	17	790	180/18722	0.00163952	0.0370789	0.0312643	EPHB2/HES5/IL1B/NFATC4/NTN1/PAX6/PPP3CA/PTHLH/PTN/SEMA3B/SEMA4A/SEMA4B/SEMA4F/SEMA7A/SORL1/THY1/WNT7A	17
GO:0008217	GO:0008217	regulation of blood pressure	17	790	186/18722	0.00232626	0.0461943	0.0389503	ABAT/ADRA1B/ADRB1/CORO2B/CYBA/DLL1/GUCY1A1/NR2F2/NTSR1/PCSK5/PTAFR/RPS6KA2/SMAD3/STK39/TBXA2R/TPM1/VEGFC	17
GO:0031345	GO:0031345	negative regulation of cell projection organization	17	790	186/18722	0.00232626	0.0461943	0.0389503	ADCY6/DPYSL3/EFNB2/EPHB2/GAK/LGALS1/MAP4K4/NFATC4/NTN1/PFN2/PPP3CA/SEMA3B/SEMA4A/SEMA4B/SEMA4F/SEMA7A/THY1	17
GO:0045446	GO:0045446	endothelial cell differentiation	16	790	118/18722	3.61887e-05	0.00376131	0.00317147	BMP6/CEACAM1/COL22A1/DLL1/FASN/HEY1/HEY2/ICAM1/IL1B/JAG1/NR2F2/PTN/RAPGEF3/S1PR1/TJP3/XDH	16
GO:0061041	GO:0061041	regulation of wound healing	16	790	134/18722	0.000168914	0.00982314	0.0082827	ABAT/ACTG1/ALOX5/C1QTNF1/CEACAM1/ENPP4/EPHB2/F3/FOXA2/PLAT/PLAU/SH2B3/SLC12A2/SMAD3/ST3GAL4/TBXA2R	16
GO:0002687	GO:0002687	positive regulation of leukocyte migration	16	790	135/18722	0.00018428	0.0102297	0.00862547	CD74/CSF1/CX3CL1/CXCL17/CXCL8/DOCK8/GPSM3/ICAM1/LGALS9/MMP14/PGF/PTAFR/PTN/STK39/THY1/VEGFC	16
GO:0030856	GO:0030856	regulation of epithelial cell differentiation	16	790	154/18722	0.000812838	0.0236352	0.0199288	BMP6/CCND1/CEACAM1/DLL1/FOXC1/HES5/HEY2/IL1B/JAG1/LHX1/LIF/MMP9/PAX6/PLAAT4/TRIM16/XDH	16
GO:0001837	GO:0001837	epithelial to mesenchymal transition	16	790	157/18722	0.0010007	0.0273096	0.023027	DAB2/ENG/FOXA2/FOXC1/HEY1/HEY2/HMGA2/IL1B/JAG1/LOXL2/MCRIP1/S100A4/SMAD3/TCOF1/TGFB1I1/VASN	16
GO:0031960	GO:0031960	response to corticosteroid	16	790	167/18722	0.00191377	0.0411286	0.0346789	ALDH3A1/BMP6/CALM3/CCND1/CFLAR/CYBA/ENG/FOS/HEY1/ICAM1/IGFBP2/IGFBP7/PTAFR/PTPRU/SERPINF1/WNT7B	16
GO:0030833	GO:0030833	regulation of actin filament polymerization	16	790	171/18722	0.00243649	0.0475966	0.0401326	ACTR2/ARHGAP40/BIN1/CORO1A/COTL1/CSF3/CYRIA/DBN1/FHOD3/FLII/GSN/ICAM1/PFN2/SCIN/TRIOBP/VILL	16
GO:0001952	GO:0001952	regulation of cell-matrix adhesion	15	790	128/18722	0.00032809	0.0140589	0.0118543	ACTG1/CDKN2A/CEACAM6/CSF1/CX3CL1/DLC1/EFEMP2/EPHA1/JAG1/MAP4K4/MMP14/PLAU/PTPRJ/SMAD3/THY1	15
GO:0006023	GO:0006023	aminoglycan biosynthetic process	14	790	79/18722	4.91338e-06	0.00134693	0.00113571	ABCC5/AP2A1/B3GNT3/B3GNT8/B4GALT5/CEMIP/CHST11/CHST14/EGF/GALNT5/HS3ST3B1/IL1B/ST3GAL1/ST3GAL4	14
GO:0002062	GO:0002062	chondrocyte differentiation	14	790	106/18722	0.000145814	0.00901646	0.00760252	ADAMTS7/BMP6/CHST11/HMGA2/LOXL2/OSR2/PTHLH/RARB/RUNX2/SCIN/SMAD3/TGFBI/WNT5B/WNT7A	14
GO:0009132	GO:0009132	nucleoside diphosphate metabolic process	14	790	124/18722	0.000746946	0.0229486	0.0193499	CARD11/ENO1/ENO2/ENTPD3/FBP1/GAPDH/JMJD8/LDHA/NME4/NME5/PFKP/PRKAA2/SLC2A6/SLC4A4	14
GO:0070304	GO:0070304	positive regulation of stress-activated protein kinase signaling cascade	14	790	128/18722	0.00102314	0.0277668	0.0234125	ANKRD6/EDAR/IGFBP6/IL1B/INAVA/LYN/SH3RF1/SPHK1/STK39/TRAF3/TRAF4/WNT7A/WNT7B/XDH	14
GO:1901184	GO:1901184	regulation of ERBB signaling pathway	13	790	79/18722	2.44457e-05	0.00319418	0.00269328	AGR2/CBLB/CBLC/CEACAM1/CHMP6/EGF/GPRC5A/MMP9/PTPN18/PTPRJ/TGFA/VPS25/ZFYVE28	13
GO:0034109	GO:0034109	homotypic cell-cell adhesion	13	790	90/18722	9.93701e-05	0.00693462	0.00584715	ABAT/ACTG1/C1QTNF1/CEACAM1/CEACAM5/CSRP1/LGALS1/LYN/MYL9/PRKCQ/PTPRU/SH2B3/TLN1	13
GO:0060840	GO:0060840	artery development	13	790	100/18722	0.000292088	0.0132116	0.0111398	AKT3/EFEMP2/ENG/FKBP10/FOXC1/HEY1/HEY2/JAG1/LOX/NKX3-1/SLC2A10/SOX4/STRA6	13
GO:0071887	GO:0071887	leukocyte apoptotic process	13	790	106/18722	0.000518625	0.0196424	0.0165622	AXL/CD74/CDKN2A/DOCK8/IRF3/ITPKB/LGALS9/LYN/MERTK/PIK3CD/PKN1/PRKCQ/ST3GAL1	13
GO:0051101	GO:0051101	regulation of DNA binding	13	790	118/18722	0.00142883	0.0338828	0.0285694	BCL3/CALM3/E2F1/EGF/ERCC2/FOXC1/HEY1/HEY2/HMGA2/LIF/MMP9/NIBAN2/PAX6	13
GO:0032411	GO:0032411	positive regulation of transporter activity	13	790	120/18722	0.001666	0.0373321	0.0314777	CALM3/CTSS/EHD3/EPHB2/NTSR1/P2RY6/PTAFR/RNF207/SHANK3/STAC/STK39/WNK2/WNK4	13
GO:0030193	GO:0030193	regulation of blood coagulation	12	790	66/18722	1.76981e-05	0.0026592	0.00224219	ABAT/C1QTNF1/CEACAM1/ENPP4/EPHB2/F3/FOXA2/PLAT/PLAU/SH2B3/ST3GAL4/TBXA2R	12
GO:0050818	GO:0050818	regulation of coagulation	12	790	71/18722	3.79417e-05	0.00386135	0.00325583	ABAT/C1QTNF1/CEACAM1/ENPP4/EPHB2/F3/FOXA2/PLAT/PLAU/SH2B3/ST3GAL4/TBXA2R	12
GO:0006970	GO:0006970	response to osmotic stress	12	790	84/18722	0.000202909	0.0108924	0.0091843	AQP5/FMO1/KCNMA1/LRRC8C/PAPPA2/PKN1/RELB/SERPINB6/SLC12A2/SLC4A11/STK39/TSC22D2	12
GO:1990868	GO:1990868	response to chemokine	12	790	97/18722	0.000777245	0.0231111	0.0194869	CX3CL1/CXCL1/CXCL3/CXCL5/CXCL8/DOCK8/FOXC1/LOX/PADI2/SH2B3/SLC12A2/STK39	12
GO:1990869	GO:1990869	cellular response to chemokine	12	790	97/18722	0.000777245	0.0231111	0.0194869	CX3CL1/CXCL1/CXCL3/CXCL5/CXCL8/DOCK8/FOXC1/LOX/PADI2/SH2B3/SLC12A2/STK39	12
GO:0046939	GO:0046939	nucleotide phosphorylation	12	790	101/18722	0.00111522	0.0292896	0.0246965	ENO1/ENO2/FBP1/GAPDH/JMJD8/LDHA/NME4/NME5/PFKP/PRKAA2/SLC2A6/SLC4A4	12
GO:2000106	GO:2000106	regulation of leukocyte apoptotic process	11	790	81/18722	0.000576416	0.0202454	0.0170705	AXL/CD74/CDKN2A/DOCK8/ITPKB/LGALS9/LYN/MERTK/PIK3CD/PRKCQ/ST3GAL1	11
GO:0016266	GO:0016266	O-glycan processing	10	790	43/18722	9.13484e-06	0.00202835	0.00171027	B3GNT3/B3GNT8/B4GALT5/GALNT13/GALNT2/GALNT5/GCNT3/GXYLT2/ST3GAL1/ST3GAL4	10
GO:0009116	GO:0009116	nucleoside metabolic process	10	790	62/18722	0.000248378	0.0121478	0.0102428	APOBEC3A/APOBEC3B/APOBEC3F/APOBEC3G/ENPP4/GDA/NME4/NME5/NT5C2/XDH	10
GO:0050918	GO:0050918	positive chemotaxis	10	790	66/18722	0.000418779	0.0169305	0.0142755	CORO1A/CX3CL1/CXCL8/DEFB4A/F3/PGF/PTPRJ/S1PR1/SMAD3/VEGFC	10
GO:0007492	GO:0007492	endoderm development	10	790	77/18722	0.00143661	0.0339025	0.028586	COL5A2/DUSP4/HMGA2/INHBA/LAMB1/LHX1/MMP14/MMP9/SMAD3/SOX7	10
GO:0051279	GO:0051279	regulation of release of sequestered calcium ion into cytosol	10	790	79/18722	0.00174968	0.0385008	0.0324632	CALM3/CEMIP/CORO1A/CX3CL1/CYBA/JPH1/LYN/NTSR1/P2RY6/THY1	10
GO:0050886	GO:0050886	endocrine process	10	790	83/18722	0.00254107	0.0490637	0.0413697	BMP6/C1QTNF1/CYBA/IL1B/INHBA/NIBAN2/NKX3-1/PCSK5/RAB11FIP1/RPS6KA2	10
GO:0001706	GO:0001706	endoderm formation	9	790	54/18722	0.00039118	0.0163326	0.0137714	COL5A2/DUSP4/HMGA2/INHBA/LAMB1/LHX1/MMP14/MMP9/SOX7	9
GO:0007176	GO:0007176	regulation of epidermal growth factor-activated receptor activity	8	790	30/18722	2.48252e-05	0.00319418	0.00269328	CBLB/CBLC/CHMP6/EGF/GPRC5A/TGFA/VPS25/ZFYVE28	8
GO:0032941	GO:0032941	secretion by tissue	8	790	38/18722	0.000153805	0.0092758	0.00782119	AGR2/AQP5/CEL/CYBA/KCNN4/P2RY2/STK39/WNK4	8
GO:0050856	GO:0050856	regulation of T cell receptor signaling pathway	8	790	41/18722	0.000268715	0.0127444	0.0107459	CARD11/CBLB/CEACAM1/KCNN4/NECTIN2/PTPN22/PTPRJ/THY1	8
GO:0010718	GO:0010718	positive regulation of epithelial to mesenchymal transition	8	790	52/18722	0.00140685	0.0335243	0.0282671	DAB2/ENG/FOXC1/IL1B/JAG1/LOXL2/SMAD3/TGFB1I1	8
GO:0009164	GO:0009164	nucleoside catabolic process	7	790	26/18722	7.54777e-05	0.00585252	0.00493474	APOBEC3A/APOBEC3B/APOBEC3F/APOBEC3G/ENPP4/GDA/XDH	7
GO:0032196	GO:0032196	transposition	7	790	32/18722	0.000309681	0.0136287	0.0114915	APOBEC3A/APOBEC3B/APOBEC3F/APOBEC3G/PGBD5/PIWIL2/SPOCD1	7
GO:0046640	GO:0046640	regulation of alpha-beta T cell proliferation	7	790	35/18722	0.000554208	0.0199067	0.016785	CBLB/IRF1/LGALS9/PTPN22/SH3RF1/TNFSF4/VSIR	7
GO:1901658	GO:1901658	glycosyl compound catabolic process	7	790	36/18722	0.00066323	0.0215219	0.0181469	APOBEC3A/APOBEC3B/APOBEC3F/APOBEC3G/ENPP4/GDA/XDH	7
GO:0048846	GO:0048846	axon extension involved in axon guidance	7	790	37/18722	0.000788574	0.0231111	0.0194869	ALCAM/DSCAM/SEMA3B/SEMA4A/SEMA4B/SEMA4F/SEMA7A	7
GO:1902284	GO:1902284	neuron projection extension involved in neuron projection guidance	7	790	37/18722	0.000788574	0.0231111	0.0194869	ALCAM/DSCAM/SEMA3B/SEMA4A/SEMA4B/SEMA4F/SEMA7A	7
GO:0046633	GO:0046633	alpha-beta T cell proliferation	7	790	38/18722	0.000931909	0.0262096	0.0220995	CBLB/IRF1/LGALS9/PTPN22/SH3RF1/TNFSF4/VSIR	7
GO:0030574	GO:0030574	collagen catabolic process	7	790	42/18722	0.00172136	0.038049	0.0320823	CTSS/KLK6/MMP10/MMP14/MMP19/MMP9/VSIR	7
GO:1901985	GO:1901985	positive regulation of protein acetylation	7	790	45/18722	0.00259569	0.0493383	0.0416012	IL1B/LIF/MUC1/PIWIL2/PRKAA2/RAPGEF3/SOX4	7
GO:0045091	GO:0045091	regulation of single stranded viral RNA replication via double stranded DNA intermediate	6	790	19/18722	9.36951e-05	0.00663334	0.00559312	APOBEC3A/APOBEC3B/APOBEC3F/APOBEC3G/CXCL8/HMGA2	6
GO:0039692	GO:0039692	single stranded viral RNA replication via double stranded DNA intermediate	6	790	20/18722	0.000129092	0.00840818	0.00708964	APOBEC3A/APOBEC3B/APOBEC3F/APOBEC3G/CXCL8/HMGA2	6
GO:0010528	GO:0010528	regulation of transposition	6	790	27/18722	0.000765866	0.0231111	0.0194869	APOBEC3A/APOBEC3B/APOBEC3F/APOBEC3G/PIWIL2/SPOCD1	6
GO:0010529	GO:0010529	negative regulation of transposition	6	790	27/18722	0.000765866	0.0231111	0.0194869	APOBEC3A/APOBEC3B/APOBEC3F/APOBEC3G/PIWIL2/SPOCD1	6
GO:0046598	GO:0046598	positive regulation of viral entry into host cell	5	790	11/18722	4.93485e-05	0.00456777	0.00385146	CD4/CD74/LGALS1/LGALS9/TMPRSS4	5
GO:0075294	GO:0075294	positive regulation by symbiont of entry into host	5	790	11/18722	4.93485e-05	0.00456777	0.00385146	CD4/CD74/LGALS1/LGALS9/TMPRSS4	5
GO:0016554	GO:0016554	cytidine to uridine editing	5	790	12/18722	8.16586e-05	0.00596966	0.00503351	APOBEC3A/APOBEC3B/APOBEC3F/APOBEC3G/RBM47	5
GO:0001780	GO:0001780	neutrophil homeostasis	5	790	17/18722	0.000534931	0.0196424	0.0165622	AXL/ITPKB/MERTK/PIK3CD/SH2B3	5
GO:0070383	GO:0070383	DNA cytosine deamination	4	790	10/18722	0.00053881	0.0196424	0.0165622	APOBEC3A/APOBEC3B/APOBEC3F/APOBEC3G	4
GO:0072070	GO:0072070	loop of Henle development	4	790	10/18722	0.00053881	0.0196424	0.0165622	DLL1/HES5/JAG1/WNT7B	4
GO:0099550	GO:0099550	trans-synaptic signaling, modulating synaptic transmission	4	790	11/18722	0.000818502	0.0236591	0.0199489	EPHB2/GUCY1A1/GUCY1B1/PLAT	4
GO:0030157	GO:0030157	pancreatic juice secretion	4	790	12/18722	0.00118692	0.0298872	0.0252004	AQP5/CEL/STK39/WNK4	4
GO:0090331	GO:0090331	negative regulation of platelet aggregation	4	790	12/18722	0.00118692	0.0298872	0.0252004	ABAT/C1QTNF1/CEACAM1/SH2B3	4
GO:0099188	GO:0099188	postsynaptic cytoskeleton organization	4	790	14/18722	0.00224358	0.0451025	0.0380297	ACTG1/DBN1/FARP1/NEFH	4

## Sheet: KC_GO_enrichment_human_backgrou
ID	Description	genes_found	GO_size	BgRatio	pvalue	p.adjust	qvalue	geneID	Count
GO:0008544	GO:0008544	epidermis development	34	439	324/18722	2.77879e-13	2.63916e-10	2.42632e-10	ABCA12/ACER1/APCDD1/BCL11B/BCL2/CASP14/DCT/EVPLL/EXPH5/FLG2/HOXA7/IL20/KRT10/KRT31/KRTDAP/LCE1A/LCE1B/LCE1C/LCE1F/LCE2B/LCE2C/LCE2D/LCE3D/LCE3E/LCE6A/LHX2/LIPM/LORICRIN/POU2F3/POU3F1/S100A7/SOX21/SPRR2G/TCHH	34
GO:0043588	GO:0043588	skin development	33	439	263/18722	3.66004e-15	1.39045e-11	1.27832e-11	ABCA12/ACER1/ALOX12B/APCDD1/ASPRV1/BCL11B/BCL2/CASP14/EXPH5/FLG2/HOXA7/IL20/KRT1/KRT10/LCE1A/LCE1B/LCE1C/LCE1F/LCE2B/LCE2C/LCE2D/LCE3D/LCE3E/LCE6A/LHX2/LIPM/LORICRIN/POU3F1/S100A7/SOX21/SPRR2G/TCHH/TFAP2B	33
GO:0003002	GO:0003002	regionalization	30	439	331/18722	2.79986e-10	1.77278e-07	1.62981e-07	DLX1/EN1/ETS2/HOXA10/HOXA3/HOXA5/HOXA7/HOXA9/HOXB2/HOXB3/HOXB4/HOXB7/HOXC4/HOXC6/HOXC9/HOXD8/IRX1/IRX2/IRX3/ISL1/LHX2/PALB2/PIFO/SETDB2/SFRP1/SP8/TBX3/WDR19/WNT3/ZBTB16	30
GO:0009615	GO:0009615	response to virus	28	439	367/18722	4.86912e-08	2.05531e-05	1.88956e-05	APOB/BCL2/DDX58/DDX60/F2RL1/GATA3/HERC5/IFI16/IFI27/IFI44/IFI44L/IFI6/IFIH1/IFIT1/IFITM1/IFNGR1/IFNK/IRF9/ISG15/LYST/MX1/MX2/NLRC5/NPC2/OAS1/OASL/RSAD2/STAT1	28
GO:0030216	GO:0030216	keratinocyte differentiation	24	439	139/18722	1.81407e-14	3.44583e-11	3.16794e-11	ABCA12/ACER1/BCL11B/CASP14/EXPH5/HOXA7/IL20/KRT10/LCE1A/LCE1B/LCE1C/LCE1F/LCE2B/LCE2C/LCE2D/LCE3D/LCE3E/LCE6A/LIPM/LORICRIN/POU3F1/S100A7/SPRR2G/TCHH	24
GO:0051607	GO:0051607	defense response to virus	23	439	265/18722	7.80036e-08	2.46946e-05	2.27032e-05	BCL2/DDX58/DDX60/F2RL1/HERC5/IFI16/IFI27/IFI44L/IFI6/IFIH1/IFIT1/IFITM1/IFNK/IRF9/ISG15/LYST/MX1/MX2/NLRC5/OAS1/OASL/RSAD2/STAT1	23
GO:0140546	GO:0140546	defense response to symbiont	23	439	265/18722	7.80036e-08	2.46946e-05	2.27032e-05	BCL2/DDX58/DDX60/F2RL1/HERC5/IFI16/IFI27/IFI44L/IFI6/IFIH1/IFIT1/IFITM1/IFNK/IRF9/ISG15/LYST/MX1/MX2/NLRC5/OAS1/OASL/RSAD2/STAT1	23
GO:0048568	GO:0048568	embryonic organ development	23	439	427/18722	0.000202682	0.0227645	0.0209287	ADM/BBS4/CEBPA/EN1/GATA3/HOXA1/HOXA3/HOXA5/HOXA7/HOXA9/HOXB2/HOXB3/HOXB4/HOXB7/HOXC4/HOXC9/KITLG/PALB2/PIFO/SETDB2/SYF2/TBX3/WDR19	23
GO:0048705	GO:0048705	skeletal system morphogenesis	16	439	220/18722	6.63247e-05	0.00969106	0.00890953	HOXA1/HOXA3/HOXA5/HOXA7/HOXA9/HOXB2/HOXB3/HOXB4/HOXB7/HOXC4/HOXC9/HOXD8/SFRP1/SMPD3/SOX6/WDR19	16
GO:0048706	GO:0048706	embryonic skeletal system development	14	439	121/18722	9.5264e-07	0.000258506	0.000237659	DLX1/HOXA1/HOXA3/HOXA5/HOXA7/HOXA9/HOXB2/HOXB3/HOXB4/HOXB7/HOXC4/HOXC9/SULF2/WDR19	14
GO:0019079	GO:0019079	viral genome replication	13	439	131/18722	1.28238e-05	0.00231989	0.0021328	BCL2/IFI16/IFI27/IFIH1/IFIT1/IFITM1/ISG15/MX1/OAS1/OASL/PIK3C2G/RSAD2/SRPK2	13
GO:0006665	GO:0006665	sphingolipid metabolic process	13	439	155/18722	7.58672e-05	0.0102938	0.00946367	ABCA12/ACER1/ALOX12B/ARV1/CYP4F22/DEGS1/ELOVL7/HACD2/NSMAF/PSAPL1/SMPD3/SPTLC3/ST3GAL5	13
GO:0048704	GO:0048704	embryonic skeletal system morphogenesis	12	439	94/18722	1.99778e-06	0.000505971	0.000465167	HOXA1/HOXA3/HOXA5/HOXA7/HOXA9/HOXB2/HOXB3/HOXB4/HOXB7/HOXC4/HOXC9/WDR19	12
GO:0002705	GO:0002705	positive regulation of leukocyte mediated immunity	12	439	134/18722	7.58691e-05	0.0102938	0.00946367	ARG1/AZGP1/B2M/DDX58/F2RL1/GATA3/HLA-B/HLA-F/IL18/MALT1/RSAD2/ZBTB1	12
GO:0002709	GO:0002709	regulation of T cell mediated immunity	11	439	85/18722	4.66168e-06	0.00104175	0.000957738	ARG1/AZGP1/B2M/GATA3/HLA-B/HLA-F/IL18/IL20RB/MALT1/RSAD2/ZBTB1	11
GO:0002456	GO:0002456	T cell mediated immunity	11	439	109/18722	5.06872e-05	0.00770242	0.00708126	ARG1/AZGP1/B2M/GATA3/HLA-B/HLA-F/IL18/IL20RB/MALT1/RSAD2/ZBTB1	11
GO:0045071	GO:0045071	negative regulation of viral genome replication	10	439	56/18722	6.15737e-07	0.000179937	0.000165426	IFI16/IFIH1/IFIT1/IFITM1/ISG15/MX1/OAS1/OASL/RSAD2/SRPK2	10
GO:0002244	GO:0002244	hematopoietic progenitor cell differentiation	10	439	114/18722	0.0003518	0.0338387	0.0311098	BCL2/FNIP1/GATA3/HOXB3/HOXB4/KITLG/KRT75/SFRP1/SMPD3/ZBTB1	10
GO:0034340	GO:0034340	response to type I interferon	9	439	58/18722	7.59446e-06	0.00151849	0.00139603	IFI27/IFIT1/IFITM1/ISG15/MX1/NLRC5/OAS1/SP100/STAT1	9
GO:0061326	GO:0061326	renal tubule development	9	439	94/18722	0.000360972	0.0338387	0.0311098	BCL2/GATA3/HOXB7/IRX1/IRX2/IRX3/STAT1/TFAP2B/TTC8	9
GO:0045824	GO:0045824	negative regulation of innate immune response	8	439	71/18722	0.000250493	0.026434	0.0243022	ARG1/HLA-B/HLA-F/IFI16/ISG15/NLRC5/OAS1/SERPINB4	8
GO:0002369	GO:0002369	T cell cytokine production	7	439	37/18722	2.08128e-05	0.00343773	0.0031605	ARG1/B2M/GATA3/HLA-F/IL18/MALT1/RSAD2	7
GO:0002724	GO:0002724	regulation of T cell cytokine production	7	439	37/18722	2.08128e-05	0.00343773	0.0031605	ARG1/B2M/GATA3/HLA-F/IL18/MALT1/RSAD2	7
GO:0035136	GO:0035136	forelimb morphogenesis	6	439	38/18722	0.000234686	0.0254734	0.0234192	EN1/HOXA9/TBX3/TFAP2B/WNT3/ZBTB16	6
GO:0019885	GO:0019885	antigen processing and presentation of endogenous peptide antigen via MHC class I	4	439	17/18722	0.00055686	0.0480798	0.0442024	AZGP1/B2M/HLA-B/HLA-F	4

## Sheet: LSC_GO_enrichment
ID	Description	genes_found	GO_size	BgRatio	pvalue	p.adjust	qvalue	geneID	Count
GO:0040017	GO:0040017	positive regulation of locomotion	57	790	457/13266	7.9762e-08	8.95181e-05	7.59122e-05	ACTG1/AKAP12/AKT3/CD74/CEACAM6/CEMIP/CORO1A/CSF1/CX3CL1/CXCL17/CXCL8/DAB2/DOCK8/DSCAM/EGF/EPHA1/EPHB2/F3/GPSM3/HDAC7/ICAM1/IL1B/LAMB1/LCN2/LGALS9/LYN/MAP2K3/MAP4K4/MAPRE2/MCAM/MMP14/MMP9/NTN1/P2RY6/PGF/PIK3CD/PLAU/PLK2/PPP3CA/PTAFR/PTN/S1PR1/SEMA3B/SEMA4A/SEMA4B/SEMA4F/SEMA7A/SMAD3/SPHK1/STK39/SYDE1/TCAF2/THY1/VEGFC/VSIR/WNT5B/WNT7A	57
GO:2000147	GO:2000147	positive regulation of cell motility	56	790	448/13266	9.65675e-08	8.95181e-05	7.59122e-05	ACTG1/AKAP12/AKT3/CD74/CEACAM6/CEMIP/CORO1A/CSF1/CX3CL1/CXCL17/CXCL8/DAB2/DOCK8/EGF/EPHA1/EPHB2/F3/GPSM3/HDAC7/ICAM1/IL1B/LAMB1/LCN2/LGALS9/LYN/MAP2K3/MAP4K4/MAPRE2/MCAM/MMP14/MMP9/NTN1/P2RY6/PGF/PIK3CD/PLAU/PLK2/PPP3CA/PTAFR/PTN/S1PR1/SEMA3B/SEMA4A/SEMA4B/SEMA4F/SEMA7A/SMAD3/SPHK1/STK39/SYDE1/TCAF2/THY1/VEGFC/VSIR/WNT5B/WNT7A	56
GO:0001525	GO:0001525	angiogenesis	55	790	425/13266	3.87368e-08	8.95181e-05	7.59122e-05	ACTG1/AKT3/ALOX5/ANGPTL4/C3/CEACAM1/COL22A1/CX3CL1/CXCL17/CXCL8/DLL1/EFNB2/EGF/EGFL7/ELK3/ENG/EPHA1/EPHB2/F3/FMNL3/FOXC1/HDAC7/HEY1/HMGA2/IL1B/JAG1/JMJD8/LOXL2/MCAM/MEIS1/MMP14/MMP19/NFATC4/NIBAN2/NRCAM/PAK4/PGF/PIK3CD/PLK2/PTN/PTPRB/RAPGEF3/S1PR1/SEMA4A/SERPINF1/SLC12A2/SPHK1/TBXA2R/TGFA/TGFBI/THY1/TNFAIP2/TSPAN12/VEGFC/WNT7A	55
GO:0030335	GO:0030335	positive regulation of cell migration	55	790	431/13266	6.26838e-08	8.95181e-05	7.59122e-05	ACTG1/AKAP12/AKT3/CD74/CEACAM6/CEMIP/CORO1A/CSF1/CX3CL1/CXCL17/CXCL8/DAB2/DOCK8/EGF/EPHA1/EPHB2/F3/GPSM3/HDAC7/ICAM1/IL1B/LAMB1/LCN2/LGALS9/LYN/MAP2K3/MAP4K4/MAPRE2/MCAM/MMP14/MMP9/P2RY6/PGF/PIK3CD/PLAU/PLK2/PPP3CA/PTAFR/PTN/S1PR1/SEMA3B/SEMA4A/SEMA4B/SEMA4F/SEMA7A/SMAD3/SPHK1/STK39/SYDE1/TCAF2/THY1/VEGFC/VSIR/WNT5B/WNT7A	55
GO:0006935	GO:0006935	chemotaxis	53	790	436/13266	5.2353e-07	0.000260793	0.000221155	ALCAM/ALOX5/CD74/CMTM3/CORO1A/CSF1/CX3CL1/CXCL1/CXCL17/CXCL3/CXCL5/CXCL8/DEFB4A/DSCAM/EFNB2/EPHA1/EPHB2/F3/GPSM3/KALRN/LAMA1/LGALS9/LHX1/LOX/LYN/NIBAN2/NRCAM/NTN1/PADI2/PAX6/PGF/PIK3CD/PIP5K1C/PLAU/PRKCQ/PTAFR/PTN/PTPRJ/S100A9/S1PR1/SEMA3B/SEMA4A/SEMA4B/SEMA4F/SEMA7A/SLC12A2/SMAD3/STK39/TNFRSF11A/TREM1/TUBB3/VAV1/VEGFC	53
GO:0042330	GO:0042330	taxis	53	790	437/13266	5.6266e-07	0.000260793	0.000221155	ALCAM/ALOX5/CD74/CMTM3/CORO1A/CSF1/CX3CL1/CXCL1/CXCL17/CXCL3/CXCL5/CXCL8/DEFB4A/DSCAM/EFNB2/EPHA1/EPHB2/F3/GPSM3/KALRN/LAMA1/LGALS9/LHX1/LOX/LYN/NIBAN2/NRCAM/NTN1/PADI2/PAX6/PGF/PIK3CD/PIP5K1C/PLAU/PRKCQ/PTAFR/PTN/PTPRJ/S100A9/S1PR1/SEMA3B/SEMA4A/SEMA4B/SEMA4F/SEMA7A/SLC12A2/SMAD3/STK39/TNFRSF11A/TREM1/TUBB3/VAV1/VEGFC	53
GO:0007169	GO:0007169	transmembrane receptor protein tyrosine kinase signaling pathway	52	790	497/13266	4.97237e-05	0.00618162	0.00524207	AGR2/AXL/CBLB/CBLC/CD4/CEACAM1/CHMP6/CSF1/DLL1/EFNB2/EGF/EPHA1/EPHB2/F3/FAM83A/FGF5/FOXC1/GPRC5A/IGFBP2/IGFBP4/IGFBP6/IL1B/KALRN/LOX/LYN/MERTK/MMP9/MUC20/MYORG/NDN/NFATC4/NIBAN2/NKX3-1/PGF/PIK3CD/PLAT/PRKCQ/PTPN18/PTPRJ/RUNX2/SH2B3/SOGA1/SORL1/SORT1/STYK1/TGFA/TSPAN12/VAV1/VEGFC/VPS25/XDH/ZFYVE28	52
GO:0043408	GO:0043408	regulation of MAPK cascade	50	790	494/13266	0.000158238	0.0118298	0.0100318	ADRA1B/AKAP12/ANKRD6/C1QTNF1/CBLC/CD4/CD74/CEACAM1/CFLAR/CX3CL1/CXCL17/DUSP4/EDAR/EGF/EPHB2/ICAM1/IGFBP4/IGFBP6/IL1B/INAVA/KSR1/LBH/LGALS9/LIF/LYN/MAP2K3/MAP4K4/MECOM/NDRG2/P2RY6/PAK4/PSCA/PTPN22/PTPRJ/SEMA7A/SH2B3/SH3RF1/SORL1/SPHK1/STK39/TGFA/TMEM106A/TNFRSF11A/TNIP1/TRAF3/TRAF4/WNK2/WNT7A/WNT7B/XDH	50
GO:0045596	GO:0045596	negative regulation of cell differentiation	50	790	494/13266	0.000158238	0.0118298	0.0100318	ADAMTS7/CCND1/CD74/CEACAM1/CEACAM5/COL5A2/DLL1/DNMT1/DTX1/E2F1/EPHB2/FOXA2/GPR68/HDAC7/HES5/HEY1/HEY2/IL1B/INHBA/IRF1/ITPKB/JAG1/LBH/LYN/MEIS1/MMP9/NFATC4/NTN1/PAX6/PIAS3/PPP3CA/PTHLH/PTN/RARB/SEMA3B/SEMA4A/SEMA4B/SEMA4F/SEMA7A/SMAD3/SORL1/SORT1/TGFB1I1/THY1/TNFSF4/TRIB2/VASN/VEGFC/WNT7A/XDH	50
GO:0061061	GO:0061061	muscle structure development	49	790	482/13266	0.000165379	0.0118298	0.0100318	ACTG1/ACTN1/BARX2/BIN1/CAPN2/CEACAM5/CFLAR/CSRP1/DLL1/DMRTA2/DNMT1/DYRK1B/EFEMP2/EFNB2/EHD1/ENG/FHOD3/FLII/FOS/FOXC1/HEY1/HEY2/JAG1/JPH1/KRT19/LGALS1/LIF/LOX/MMP14/MYEF2/MYH14/MYORG/NFATC4/NIBAN2/NR2F2/PDLIM7/PITX1/PPP3CA/RARB/RBM24/S1PR1/SMAD3/SMTN/SORBS2/SORT1/STRA6/TNNT3/TPM1/WNT5B	49
GO:0009617	GO:0009617	response to bacterium	48	790	432/13266	2.11518e-05	0.00410222	0.00347873	AKAP12/AXL/B3GALT5/BCL3/BMP6/C15orf48/C3/CAPN2/CD4/CSF3/CX3CL1/CXCL1/CXCL3/CXCL5/CXCL8/CYBA/DEFB4A/FABP4/FER1L6/FMO1/FOS/GBP4/GPM6A/ICAM1/IL1B/IL36G/IL36RN/INAVA/IRAK2/IRF3/LCN2/LGALS9/LYN/MGST1/NFKB2/PGLYRP4/PTAFR/PTPN22/S100A9/SERPINB9/TBXA2R/TLR1/TNFRSF11A/TNFSF4/TNIP1/TRAC/TREM1/UPK1B	48
GO:0043269	GO:0043269	regulation of ion transport	47	790	458/13266	0.000179968	0.0118691	0.0100651	ABAT/ABCB11/BIN1/CALM3/CD4/CEMIP/CLIC3/CORO1A/CTSS/CX3CL1/CYBA/EGF/EHD3/EPHB2/ICAM1/IL1B/JPH1/KCNJ5/KCNMA1/KCNN4/KCNQ5/KCNS3/LCN2/LYN/MMP9/NTSR1/P2RY6/PPIF/PTAFR/RAB3A/RAB3B/RNF207/SCN9A/SESTD1/SHANK3/SLC12A2/SLC43A2/SNCG/STAC/STK39/TCAF2/TCIRG1/THY1/TNFRSF11A/TPCN1/WNK2/WNK4	47
GO:0051046	GO:0051046	regulation of secretion	46	790	463/13266	0.000434046	0.0182627	0.015487	ABAT/ABCB11/ALOX5/ANO1/APBA1/BMP6/C1QTNF1/CADPS2/CALM3/CD74/CEACAM1/CYBA/EGF/FOXA2/GPR68/HYAL3/IL1B/INHBA/KCNN4/LGALS9/LIF/LYN/MAP4K4/MCTP1/NCS1/NKX3-1/NTSR1/P2RY2/PPP3CA/PTAFR/RAB11FIP1/RAB3A/RAB3B/RIMS2/SCAMP5/SCIN/SLC12A2/SNCG/SOX4/STK39/TCIRG1/TNFRSF11A/UCP2/VEGFC/WNK4/WNT7A	46
GO:0048729	GO:0048729	tissue morphogenesis	46	790	496/13266	0.00183328	0.0439835	0.0372984	ACTG1/ALDH1A3/ANKRD6/CEACAM1/CSF1/DAB2/DLC1/DLL1/EFEMP2/EGF/ENG/EYA2/FOXC1/FOXL1/GCNT3/GREB1L/HES5/HEY1/HEY2/HMGA2/INHBA/JAG1/KRT12/KRT27/LAMA1/LCN2/LHX1/LIF/MMP14/NFATC4/NKX3-1/NTN1/PIK3CD/RNF207/S1PR1/SMAD3/SOX4/SYNE4/TGFB1I1/TGM2/TPM1/VEGFC/WNK4/WNT5B/WNT7A/WNT7B	46
GO:0002521	GO:0002521	leukocyte differentiation	44	790	399/13266	5.56408e-05	0.0066127	0.00560763	AXL/BCL3/CARD11/CD4/CD74/CEACAM1/CLCF1/CSF1/CSF3/DLL1/DTX1/FASN/FOS/GPR68/IL1B/INHBA/IRF1/ITPKB/KLF10/L3MBTL3/LGALS1/LGALS9/LIF/LYN/MERTK/MMP14/MMP9/PIAS3/PIK3CD/PTPN22/PTPRJ/RELB/RUNX2/SEMA4A/SH3RF1/SOX13/SOX4/ST3GAL1/TCF7/TCIRG1/TNFRSF11A/TNFSF4/VAV1/VSIR	44
GO:0042060	GO:0042060	wound healing	43	790	334/13266	1.39374e-06	0.000496922	0.000421394	ABAT/ACTG1/ALOX5/AXL/C1QTNF1/CEACAM1/CFLAR/CSRP1/CX3CL1/CYP4F11/DCBLD2/ELK3/ENPP4/EPHB2/F3/FKBP10/FOXA2/GNA12/GNAQ/LOX/LYN/MCAM/MERTK/MYL9/PLAT/PLAU/PPP3CA/PRKCQ/RAB3A/SERPINA1/SH2B3/SLC12A2/SMAD3/ST3GAL4/TBXA2R/TFPI2/TGFA/TLN1/TPM1/VAV1/VWF/WNT5B/WNT7A	43
GO:0071396	GO:0071396	cellular response to lipid	43	790	439/13266	0.000882401	0.029424	0.0249518	ADCY6/AXL/BMP6/CAPN2/CFLAR/CSF3/CX3CL1/CXCL1/CXCL3/CXCL5/CXCL8/CYP24A1/DAB2/E2F1/GRAMD1B/HEY1/HMGA2/ICAM1/IL1B/IL36G/IL36RN/INHBA/IRAK2/IRF3/LBH/LCN2/LYN/MGARP/MGST1/MN1/NKX3-1/OSBPL7/PADI2/PKN1/PTAFR/PTN/PTPN22/SERPINF1/TBXA2R/TNFSF4/TNIP1/WNT5B/WNT7B	43
GO:0050878	GO:0050878	regulation of body fluid levels	42	790	287/13266	5.39592e-08	8.95181e-05	7.59122e-05	ABAT/ACTG1/ADCY6/AGR2/AQP5/AXL/C1QTNF1/CCND1/CEACAM1/CEL/CORO2B/CSRP1/CYBA/CYP4F11/ENPP4/EPHB2/F3/FA2H/FOXA2/GNA12/GNAQ/KCNN4/LYN/MERTK/MYL9/MYO5B/P2RY2/PLAT/PLAU/PRKCQ/SCNN1A/SERPINA1/SH2B3/ST3GAL4/STK39/TBXA2R/TFPI2/TLN1/VAV1/VWF/WNK4/XDH	42
GO:0045785	GO:0045785	positive regulation of cell adhesion	42	790	341/13266	5.77489e-06	0.00140877	0.00119465	ADAM19/AGR2/ALOX5/CARD11/CD4/CD74/CEACAM6/CORO1A/CSF1/CX3CL1/DOCK8/EFEMP2/EPHA1/FOXA2/FUT3/ICAM1/IGFBP2/IL1B/ITPKB/LGALS1/LGALS9/LIF/LYN/MAP4K4/PPP3CA/PRKCQ/PTAFR/PTN/PTPN22/PTPRJ/PTPRU/SMAD3/SOX13/SOX4/ST3GAL4/TGM2/THY1/TNFSF4/TPM1/TRIOBP/VAV1/VSIR	42
GO:0007015	GO:0007015	actin filament organization	42	790	367/13266	3.47017e-05	0.00518847	0.00439987	ACTG1/ACTN1/ACTR2/ARHGAP25/ARHGAP40/BIN1/CORO1A/CORO2B/COTL1/CSF3/CX3CL1/CYRIA/DBN1/DLC1/DPYSL3/EPHA1/FHDC1/FHOD1/FHOD3/FLII/GSN/ICAM1/LCP1/LIMK1/MARCKSL1/MPRIP/MYO5B/MYO5C/PFN2/RAPGEF3/RHOBTB2/S1PR1/SCIN/SHANK3/SHROOM1/SMAD3/SORBS2/SYNPO/TPM1/TPM2/TRIOBP/VILL	42
GO:0060284	GO:0060284	regulation of cell development	42	790	396/13266	0.000194172	0.0123949	0.010511	ACTR2/BIN1/CAPRIN2/CLCF1/CX3CL1/DBN1/DLL1/DMRTA2/DSCAM/E2F1/EPHB2/GPR68/HES2/HES5/HEY1/HEY2/IL1B/LIF/LIMK1/LYN/NFATC4/NIBAN2/NTN1/PAX6/PPP3CA/PTHLH/PTN/PTPRD/PTPRZ1/SEMA3B/SEMA4A/SEMA4B/SEMA4F/SEMA7A/SERPINF1/SHANK3/SORL1/TGM2/THY1/TRIOBP/VEGFC/WNT7A	42
GO:0090066	GO:0090066	regulation of anatomical structure size	42	790	408/13266	0.000367171	0.0171058	0.0145059	ACTR2/ADCY6/ADRA1B/ADRB1/AKT3/AP2M1/ARHGAP40/BIN1/CORO1A/COTL1/CSF3/CYRIA/DBN1/DSCAM/FHOD3/FLII/FOXC1/GSN/GUCY1A1/ICAM1/KCNMA1/KCNN4/LIMK1/NRCAM/NTN1/P2RY2/PFN2/RAB3B/SCIN/SEMA3B/SEMA4A/SEMA4B/SEMA4F/SEMA7A/SHANK3/SLC12A2/TBXA2R/TRIOBP/VAV1/VILL/WNT7A/WNT7B	42
GO:0150063	GO:0150063	visual system development	41	790	297/13266	3.90266e-07	0.000258412	0.000219136	ALDH1A3/ANGPTL7/AQP5/BMP6/C3/CALB1/COL5A2/CPAMD8/DLL1/DSCAM/EPHB2/FBN2/FOXC1/GPM6A/HES5/INHBA/JAG1/KRT12/LAMA1/LHX1/MAB21L1/MEIS1/MEIS3P1/MERTK/NECTIN3/OSR2/PAX6/PTN/RARB/RP1/SDK1/SERPINF1/SLITRK6/SMAD3/STRA6/TCIRG1/THY1/TSPAN12/WNT5B/WNT7A/WNT7B	41
GO:0051960	GO:0051960	regulation of nervous system development	41	790	350/13266	2.4942e-05	0.00414827	0.00351777	ACTR2/BIN1/CAPRIN2/CLCF1/CX3CL1/DBN1/DLL1/DMRTA2/DSCAM/E2F1/EPHB2/HES2/HES5/HEY1/HEY2/IL1B/LIF/LIMK1/LYN/NCMAP/NFATC4/NTN1/PAX6/PPP3CA/PTN/PTPRD/PTPRZ1/RARB/SEMA3B/SEMA4A/SEMA4B/SEMA4F/SEMA7A/SERPINF1/SHANK3/SLITRK6/SORL1/TGM2/THY1/VEGFC/WNT7A	41
GO:0044057	GO:0044057	regulation of system process	39	790	378/13266	0.000562708	0.0217346	0.0184312	ABAT/ABCC9/ADRA1B/ADRB1/BIN1/BMP6/C1QTNF1/CALM3/CELF2/CORO2B/CYBA/EHD3/ENO1/GUCY1A1/HEY2/ICAM1/INHBA/JARID2/KCNJ5/KCNMA1/MGLL/MYL9/NCMAP/NKX3-1/NTSR1/PDE9A/PPP3CA/PTAFR/RIMS2/RNF207/SHANK3/SMAD3/SPHK1/STK39/TBXA2R/TNNT3/TPM1/WNK4/WNT7A	39
GO:0016049	GO:0016049	cell growth	39	790	390/13266	0.00102478	0.0302352	0.0256397	ALCAM/CAPRIN2/CDKN2A/CEACAM1/CYBA/DBN1/DCBLD2/DSCAM/ENO1/FBP1/GNG4/H3-3A/HDGFL2/IGFBP4/IGFBP7/INHBA/LIMK1/MEG3/MMP14/NDN/NET1/NRCAM/NTN1/PAK4/PAPPA2/PRKCQ/PTPRJ/RASAL1/RASGRP2/RIMS2/S100A9/SEMA3B/SEMA4A/SEMA4B/SEMA4F/SEMA7A/SMAD3/SORBS2/SPHK1	39
GO:0050767	GO:0050767	regulation of neurogenesis	38	790	291/13266	4.06503e-06	0.00104674	0.00088765	ACTR2/BIN1/CAPRIN2/CLCF1/CX3CL1/DBN1/DLL1/DMRTA2/DSCAM/E2F1/EPHB2/HES2/HES5/HEY1/HEY2/IL1B/LIF/LIMK1/LYN/NFATC4/NTN1/PAX6/PPP3CA/PTN/PTPRD/PTPRZ1/SEMA3B/SEMA4A/SEMA4B/SEMA4F/SEMA7A/SERPINF1/SHANK3/SORL1/TGM2/THY1/VEGFC/WNT7A	38
GO:0008015	GO:0008015	blood circulation	38	790	343/13266	0.000160372	0.0118298	0.0100318	ABAT/ABCC9/ADCY6/ADRA1B/ADRB1/AKAP12/BIN1/BMP6/CALM3/CEACAM1/CELF2/CORO2B/CYBA/DLL1/EHD3/FOXC1/GSN/GUCY1A1/GUCY1B1/HEY2/ICAM1/KCNJ5/KCNMA1/MAP2K3/NR2F2/NTSR1/P2RY2/PCSK5/PTAFR/PTPRJ/RNF207/RPS6KA2/SMAD3/STK39/TBXA2R/TJP3/TPM1/VEGFC	38
GO:0042110	GO:0042110	T cell activation	38	790	358/13266	0.000380243	0.0172787	0.0146525	BCL3/CARD11/CBLB/CD4/CD74/CEACAM1/CORO1A/DOCK8/DTX1/GSN/ICAM1/IGFBP2/IL1B/IRF1/ITPKB/LCP1/LGALS1/LGALS9/LYN/MICB/PIK3CD/PPP3CA/PRKCQ/PTPN22/RELB/RUNX2/SEMA4A/SH3RF1/SLAMF9/SMAD3/SOX13/SOX4/TCF7/TCIRG1/THY1/TNFSF4/VAV1/VSIR	38
GO:0010975	GO:0010975	regulation of neuron projection development	38	790	373/13266	0.000837452	0.0281275	0.0238524	ACTR2/ADCY6/AP2A1/CAPRIN2/CFLAR/CX3CL1/DBN1/DPYSL3/DSCAM/EFNB2/EHD1/ENC1/EPHB2/GAK/KLK6/LGALS1/LIMK1/LYN/MAP4K4/MARK1/NCS1/NFATC4/NTN1/NTNG1/PPP3CA/PTN/PTPRD/S100A9/SEMA3B/SEMA4A/SEMA4B/SEMA4F/SEMA7A/SERPINF1/SHANK3/THY1/VLDLR/WNT7A	38
GO:0001558	GO:0001558	regulation of cell growth	36	790	336/13266	0.000450228	0.0184673	0.0156605	CAPRIN2/CDKN2A/CEACAM1/CYBA/DBN1/DCBLD2/DSCAM/ENO1/FBP1/GNG4/H3-3A/HDGFL2/IGFBP4/IGFBP7/INHBA/LIMK1/MEG3/MMP14/NET1/NRCAM/NTN1/PAK4/PAPPA2/PRKCQ/PTPRJ/RASAL1/RASGRP2/RIMS2/S100A9/SEMA3B/SEMA4A/SEMA4B/SEMA4F/SEMA7A/SMAD3/SPHK1	36
GO:0032535	GO:0032535	regulation of cellular component size	35	790	321/13266	0.000388537	0.017316	0.0146842	ACTR2/AKT3/AP2M1/ARHGAP40/BIN1/CORO1A/COTL1/CSF3/CYRIA/DBN1/DSCAM/FHOD3/FLII/GSN/ICAM1/KCNMA1/KCNN4/LIMK1/NRCAM/NTN1/PFN2/RAB3B/SCIN/SEMA3B/SEMA4A/SEMA4B/SEMA4F/SEMA7A/SHANK3/SLC12A2/TRIOBP/VAV1/VILL/WNT7A/WNT7B	35
GO:0001819	GO:0001819	positive regulation of cytokine production	35	790	343/13266	0.00128512	0.0350384	0.0297129	AKAP12/BCL3/C3/CARD11/CD4/CD74/CX3CL1/CXCL17/CYBA/EPHB2/F3/GAPDH/GPSM3/IL1B/INAVA/IRF1/IRF3/LGALS9/NFATC4/PIK3CD/POU2F2/PRKCQ/PTAFR/PTPN22/PTPRJ/SCAMP5/SEMA7A/SMAD3/SORL1/SPHK1/STING1/TLR1/TMEM106A/TNFSF4/TRIM16	35
GO:0050900	GO:0050900	leukocyte migration	34	790	254/13266	7.58057e-06	0.0017568	0.00148978	ALOX5/CD74/CORO1A/CSF1/CX3CL1/CXCL1/CXCL17/CXCL3/CXCL5/CXCL8/DOCK8/GPSM3/ICAM1/ITGB7/LGALS9/LYN/MMP14/MMP9/PADI2/PGF/PIK3CD/PIP5K1C/PTAFR/PTN/S100A9/S1PR1/SLC12A2/ST3GAL4/STK39/THY1/TNFRSF11A/TREM1/VAV1/VEGFC	34
GO:0042692	GO:0042692	muscle cell differentiation	34	790	284/13266	7.86144e-05	0.00775272	0.00657438	ACTG1/ACTN1/BARX2/BIN1/CAPN2/CEACAM5/CFLAR/CSRP1/DLL1/DNMT1/DYRK1B/EFEMP2/EFNB2/EHD1/ENG/FHOD3/FLII/HEY1/HEY2/KRT19/LOX/MMP14/MYEF2/MYORG/NFATC4/NIBAN2/PPP3CA/RARB/RBM24/SORBS2/SORT1/TNNT3/TPM1/WNT5B	34
GO:0050808	GO:0050808	synapse organization	34	790	326/13266	0.00103066	0.0302352	0.0256397	ACTG1/ACTN1/ACTR2/ADGRF1/C3/CAPRIN2/CEL/CX3CL1/DBN1/DSCAM/EFNB2/EPHB2/FARP1/GABRA2/GPM6A/LRRC4/NEFH/NFATC4/NRCAM/NTN1/NTNG1/PTN/PTPRD/RAB3A/SDK1/SEMA4A/SHANK2/SHANK3/SLITRK6/SNCG/SYNPO/TUBB/WNT7A/WNT7B	34
GO:0001503	GO:0001503	ossification	33	790	320/13266	0.00146578	0.0375891	0.0318759	ALOX5/ANKH/BMP6/COL5A2/CSF1/CYP24A1/ERCC2/FASN/FBN2/FOXC1/HDAC7/JAG1/KLF10/LOX/MMP14/MMP9/MN1/OSR2/PDLIM7/PTHLH/PTN/RRBP1/RUNX2/S1PR1/SEMA7A/SMAD3/SORT1/SUCO/TCIRG1/TNFRSF11A/TP53INP2/VEGFC/WNT7B	33
GO:0030198	GO:0030198	extracellular matrix organization	32	790	244/13266	2.12413e-05	0.00410222	0.00347873	ADAMTS7/ADAMTSL3/ANGPTL7/BCL3/CFLAR/COL22A1/COL5A2/CTSS/EFEMP2/ELF3/ENG/ERCC2/ERO1A/FKBP10/FOXC1/LAMB1/LCP1/LOX/LOXL2/MMP10/MMP14/MMP19/MMP9/NFKB2/NTNG1/P3H4/PAPLN/PXDN/QSOX1/SLC2A10/SMAD3/TGFBI	32
GO:1903706	GO:1903706	regulation of hemopoiesis	32	790	282/13266	0.00033768	0.0166505	0.0141198	AXL/CARD11/CD4/CD74/CEACAM1/CSF1/CSF3/DLL1/DTX1/FOS/GPR68/INHBA/IRF1/ITPKB/JAG1/KLF10/LGALS9/LIF/LOX/LYN/MEIS1/MMP14/PIAS3/PRMT6/PTN/SCIN/SH3RF1/SOX13/SOX4/TCF7/TNFSF4/VSIR	32
GO:0031589	GO:0031589	cell-substrate adhesion	32	790	302/13266	0.00110131	0.0315097	0.0267205	ACTG1/ACTN1/AGR2/AXL/CDKN2A/CEACAM6/CORO1A/CORO2B/CSF1/CX3CL1/DLC1/EFEMP2/EPHA1/ITGB7/ITGBL1/JAG1/LAMB1/LGALS1/MAP4K4/MERTK/MMP14/MSLN/MUC4/NTNG1/PARVB/PLAU/PTN/PTPRJ/SMAD3/THY1/TRIOBP/VWF	32
GO:0003012	GO:0003012	muscle system process	32	790	306/13266	0.00136845	0.0364528	0.0309123	ABAT/ADRA1B/BIN1/CALM3/CFLAR/CYBA/DTNA/EHD3/ENO1/GSN/GUCY1A1/HEY2/IL1B/JARID2/KCNJ5/KCNMA1/MAP2K3/MYH14/MYL9/PDE9A/PPP3CA/PTAFR/RNF207/SMAD3/SMTN/SORBS2/SPHK1/STAC/TBXA2R/TNNT3/TPM1/TPM2	32
GO:0007159	GO:0007159	leukocyte cell-cell adhesion	31	790	271/13266	0.000361407	0.0171058	0.0145059	ALOX5/CARD11/CBLB/CD4/CD74/CEACAM1/CERCAM/CORO1A/DOCK8/DTX1/ICAM1/IGFBP2/IL1B/IRF1/ITGB7/ITPKB/LGALS1/LGALS9/LYN/PRKCQ/PTAFR/PTPN22/S100A9/SOX13/SOX4/ST3GAL4/THY1/TNFSF4/TNIP1/VAV1/VSIR	31
GO:0032103	GO:0032103	positive regulation of response to external stimulus	31	790	287/13266	0.000956456	0.0302352	0.0256397	BMP6/C3/CD74/CSF1/CX3CL1/CXCL17/CXCL8/CYBA/DSCAM/F3/FABP4/GPSM3/IKBKE/IL1B/IRF3/LGALS9/LYN/NECTIN2/PGF/PTN/S100A9/S1PR1/SMAD3/STING1/STK39/TGM2/TNFRSF11A/TNFSF4/TNIP1/VAV1/VEGFC	31
GO:0001666	GO:0001666	response to hypoxia	30	790	247/13266	0.000157503	0.0118298	0.0100318	ABAT/ALDH3A1/ANGPTL4/CAPN2/CFLAR/CYBA/CYGB/DNMT3A/E2F1/ENO1/ERCC2/ERO1A/HMOX2/ICAM1/KCNMA1/LDHA/LOXL2/MGARP/MMP14/NKX3-1/PGF/PLAT/PLAU/PLEKHN1/PLOD2/PTN/SMAD3/UCP2/VASN/VEGFC	30
GO:0110053	GO:0110053	regulation of actin filament organization	29	790	233/13266	0.000131424	0.0108777	0.0092244	ACTG1/ACTR2/ARHGAP40/BIN1/CORO1A/CORO2B/COTL1/CSF3/CX3CL1/CYRIA/DBN1/DLC1/EPHA1/FHOD1/FHOD3/FLII/GSN/ICAM1/LIMK1/PFN2/RAPGEF3/S1PR1/SCIN/SHANK3/SMAD3/SYNPO/TPM1/TRIOBP/VILL	29
GO:0042063	GO:0042063	gliogenesis	28	790	233/13266	0.000307728	0.0156739	0.0132916	B4GALT5/BIN1/CLCF1/CSF1/CX3CL1/DLL1/DTX1/E2F1/ERCC2/FA2H/FGF5/HES5/IL1B/LAMB1/LIF/LYN/MMP14/MXRA8/NCMAP/NDN/PAX6/PRDM8/PTN/PTPRZ1/S100A9/SLC45A3/SOX13/SOX4	28
GO:0007596	GO:0007596	blood coagulation	27	790	167/13266	1.89557e-06	0.000627569	0.000532185	ABAT/ACTG1/AXL/C1QTNF1/CEACAM1/CSRP1/CYP4F11/ENPP4/EPHB2/F3/FOXA2/GNA12/GNAQ/LYN/MERTK/MYL9/PLAT/PLAU/PRKCQ/SERPINA1/SH2B3/ST3GAL4/TBXA2R/TFPI2/TLN1/VAV1/VWF	27
GO:0050817	GO:0050817	coagulation	27	790	168/13266	2.13357e-06	0.000659274	0.000559071	ABAT/ACTG1/AXL/C1QTNF1/CEACAM1/CSRP1/CYP4F11/ENPP4/EPHB2/F3/FOXA2/GNA12/GNAQ/LYN/MERTK/MYL9/PLAT/PLAU/PRKCQ/SERPINA1/SH2B3/ST3GAL4/TBXA2R/TFPI2/TLN1/VAV1/VWF	27
GO:0007162	GO:0007162	negative regulation of cell adhesion	27	790	225/13266	0.000400406	0.0175083	0.0148472	ABAT/ARHGDIB/BMP6/C1QTNF1/CBLB/CD74/CDKN2A/CEACAM1/CORO2B/CX3CL1/DLC1/DSCAM/DTX1/EPHB2/IRF1/JAG1/LGALS1/LGALS9/MAP4K4/MMP14/MUC1/MUC21/PTPN22/SH2B3/TGFBI/TNFSF4/VSIR	27
GO:0051348	GO:0051348	negative regulation of transferase activity	27	790	232/13266	0.000648466	0.0246364	0.0208919	BAG2/CBLB/CBLC/CDKN2A/CEACAM1/CHMP6/DBNDD1/EPHA1/EPHB2/FABP4/FOXA2/GNAQ/GPRC5A/IL1B/LIMK1/LYN/NR2F2/PKN1/PTPN22/PTPRB/PTPRJ/SH2B3/SORL1/THY1/TRIB2/VPS25/ZFYVE28	27
GO:0050727	GO:0050727	regulation of inflammatory response	27	790	250/13266	0.00198407	0.0448593	0.0380411	ALOX5/C3/CX3CL1/CXCL17/DAGLA/FABP4/FNDC4/GPSM3/IL1B/IRF3/LYN/MGLL/MMP9/MVK/PIK3AP1/PLK2/S100A9/SEMA7A/SERPINF1/SMAD3/SPHK1/STING1/STK39/TGM2/TNFRSF11A/TNFSF4/TNIP1	27
GO:0030595	GO:0030595	leukocyte chemotaxis	26	790	152/13266	9.78785e-07	0.000378056	0.000320595	ALOX5/CD74/CORO1A/CSF1/CX3CL1/CXCL1/CXCL17/CXCL3/CXCL5/CXCL8/GPSM3/LGALS9/LYN/PADI2/PGF/PIK3CD/PIP5K1C/PTN/S100A9/S1PR1/SLC12A2/STK39/TNFRSF11A/TREM1/VAV1/VEGFC	26
GO:0033673	GO:0033673	negative regulation of kinase activity	25	790	201/13266	0.000377461	0.0172787	0.0146525	CBLB/CBLC/CDKN2A/CEACAM1/CHMP6/DBNDD1/EPHA1/EPHB2/FABP4/FOXA2/GNAQ/GPRC5A/IL1B/LYN/NR2F2/PKN1/PTPN22/PTPRB/PTPRJ/SH2B3/SORL1/THY1/TRIB2/VPS25/ZFYVE28	25
GO:0061448	GO:0061448	connective tissue development	25	790	205/13266	0.000508702	0.0203261	0.0172368	ADAMTS7/BARX2/BMP6/CFLAR/CHST11/CSF1/DYRK1B/HES5/HMGA2/HYAL3/LOX/LOXL2/MATN3/OSR2/PITX1/PTHLH/RARB/RUNX2/SCIN/SMAD3/SORL1/TGFBI/WNT5B/WNT7A/WNT7B	25
GO:0071216	GO:0071216	cellular response to biotic stimulus	23	790	178/13266	0.000369058	0.0171058	0.0145059	AXL/BMP6/CAPN2/CSF3/CX3CL1/CXCL1/CXCL3/CXCL5/CXCL8/ICAM1/IL1B/IL36G/IL36RN/IRAK2/IRF3/LCN2/LYN/PTAFR/PTPN22/TBXA2R/TLR1/TNFSF4/TNIP1	23
GO:0048863	GO:0048863	stem cell differentiation	21	790	173/13266	0.00146803	0.0375891	0.0318759	ERCC2/FOXC1/GPM6A/HES5/HMGA2/JAG1/JARID2/KRT18/LBH/LIF/PTN/RBM24/RUNX2/SEMA3B/SEMA4A/SEMA4B/SEMA4F/SEMA7A/SLC4A11/TCOF1/WNT7A	21
GO:0051216	GO:0051216	cartilage development	20	790	156/13266	0.000959795	0.0302352	0.0256397	ADAMTS7/BARX2/BMP6/CHST11/HES5/HMGA2/HYAL3/LOXL2/MATN3/OSR2/PITX1/PTHLH/RARB/RUNX2/SCIN/SMAD3/TGFBI/WNT5B/WNT7A/WNT7B	20
GO:0044706	GO:0044706	multi-multicellular organism process	20	790	157/13266	0.00104007	0.0302352	0.0256397	ADCY7/ARHGDIB/CAPN2/FOS/HYAL3/IGFBP2/IGFBP7/IL1B/LGALS9/LIF/MMP9/NR2F2/PCSK5/PGF/PTAFR/PTHLH/PTN/STOX2/SYDE1/UCP2	20
GO:0050866	GO:0050866	negative regulation of cell activation	19	790	145/13266	0.000977147	0.0302352	0.0256397	ABAT/AXL/C1QTNF1/CBLB/CD74/CEACAM1/CX3CL1/CYGB/DTX1/INHBA/IRF1/LGALS9/LYN/MERTK/PKN1/PTPN22/SH2B3/TNFSF4/VSIR	19
GO:0006022	GO:0006022	aminoglycan metabolic process	18	790	102/13266	2.90647e-05	0.00464534	0.0039393	ABCC5/AP2A1/B3GNT3/B3GNT8/B4GALT5/CEMIP/CHST11/CHST14/EGF/FOXC1/GALNT5/HS3ST3B1/HYAL3/IL1B/ITIH5/PGLYRP4/ST3GAL1/ST3GAL4	18
GO:0034767	GO:0034767	positive regulation of ion transmembrane transport	18	790	112/13266	0.000103858	0.00908267	0.0077022	CALM3/CEMIP/CTSS/CX3CL1/EHD3/EPHB2/KCNN4/LCN2/NTSR1/P2RY6/PTAFR/RNF207/SHANK3/STAC/STK39/THY1/WNK2/WNK4	18
GO:0007416	GO:0007416	synapse assembly	18	790	125/13266	0.000424389	0.0182133	0.0154451	ADGRF1/CEL/DSCAM/EFNB2/EPHB2/FARP1/GABRA2/GPM6A/LRRC4/NRCAM/NTN1/PTPRD/SDK1/SEMA4A/SHANK2/SHANK3/SLITRK6/WNT7A	18
GO:0007565	GO:0007565	female pregnancy	18	790	143/13266	0.00207698	0.0462826	0.0392481	ADCY7/ARHGDIB/CAPN2/FOS/IGFBP2/IGFBP7/IL1B/LGALS9/LIF/MMP9/NR2F2/PCSK5/PGF/PTHLH/PTN/STOX2/SYDE1/UCP2	18
GO:0003158	GO:0003158	endothelium development	17	790	105/13266	0.00014614	0.0116786	0.00990355	BMP6/CEACAM1/COL22A1/DLL1/FASN/HEY1/HEY2/ICAM1/IL1B/JAG1/LCN2/NR2F2/PTN/RAPGEF3/S1PR1/TJP3/XDH	17
GO:0008217	GO:0008217	regulation of blood pressure	17	790	121/13266	0.000807874	0.0280064	0.0237497	ABAT/ADRA1B/ADRB1/CORO2B/CYBA/DLL1/GUCY1A1/NR2F2/NTSR1/PCSK5/PTAFR/RPS6KA2/SMAD3/STK39/TBXA2R/TPM1/VEGFC	17
GO:0006959	GO:0006959	humoral immune response	17	790	127/13266	0.00139723	0.0367962	0.0312036	ALOX5/BCL3/C3/CFH/CFI/CXCL1/CXCL3/CXCL5/CXCL8/DEFB4A/GAPDH/IL1B/IL36RN/PGLYRP4/POU2F2/S100A9/TREM1	17
GO:0045446	GO:0045446	endothelial cell differentiation	16	790	90/13266	7.26814e-05	0.00732344	0.00621035	BMP6/CEACAM1/COL22A1/DLL1/FASN/HEY1/HEY2/ICAM1/IL1B/JAG1/NR2F2/PTN/RAPGEF3/S1PR1/TJP3/XDH	16
GO:0061041	GO:0061041	regulation of wound healing	16	790	102/13266	0.000329277	0.0165847	0.014064	ABAT/ACTG1/ALOX5/C1QTNF1/CEACAM1/ENPP4/EPHB2/F3/FOXA2/PLAT/PLAU/SH2B3/SLC12A2/SMAD3/ST3GAL4/TBXA2R	16
GO:0030856	GO:0030856	regulation of epithelial cell differentiation	16	790	118/13266	0.00166525	0.0406234	0.0344491	BMP6/CCND1/CEACAM1/DLL1/FOXC1/HES5/HEY2/IL1B/JAG1/LHX1/LIF/MMP9/PAX6/PLAAT4/TRIM16/XDH	16
GO:0001952	GO:0001952	regulation of cell-matrix adhesion	15	790	106/13266	0.00149063	0.0377545	0.0320162	ACTG1/CDKN2A/CEACAM6/CSF1/CX3CL1/DLC1/EFEMP2/EPHA1/JAG1/MAP4K4/MMP14/PLAU/PTPRJ/SMAD3/THY1	15
GO:0001906	GO:0001906	cell killing	15	790	109/13266	0.00197887	0.0448593	0.0380411	C3/CEACAM1/CFH/CORO1A/DEFB4A/GAPDH/ICAM1/LGALS9/NECTIN2/PGLYRP4/SERPINB9/TREM1/TUBB/ULBP2/VAV1	15
GO:0006023	GO:0006023	aminoglycan biosynthetic process	14	790	71/13266	6.31285e-05	0.00696668	0.00590782	ABCC5/AP2A1/B3GNT3/B3GNT8/B4GALT5/CEMIP/CHST11/CHST14/EGF/GALNT5/HS3ST3B1/IL1B/ST3GAL1/ST3GAL4	14
GO:1901184	GO:1901184	regulation of ERBB signaling pathway	13	790	70/13266	0.000215929	0.0126687	0.0107432	AGR2/CBLB/CBLC/CEACAM1/CHMP6/EGF/GPRC5A/MMP9/PTPN18/PTPRJ/TGFA/VPS25/ZFYVE28	13
GO:0034109	GO:0034109	homotypic cell-cell adhesion	13	790	73/13266	0.000332768	0.0165847	0.014064	ABAT/ACTG1/C1QTNF1/CEACAM1/CEACAM5/CSRP1/LGALS1/LYN/MYL9/PRKCQ/PTPRU/SH2B3/TLN1	13
GO:0071887	GO:0071887	leukocyte apoptotic process	13	790	81/13266	0.000933489	0.0302352	0.0256397	AXL/CD74/CDKN2A/DOCK8/IRF3/ITPKB/LGALS9/LYN/MERTK/PIK3CD/PKN1/PRKCQ/ST3GAL1	13
GO:0032411	GO:0032411	positive regulation of transporter activity	13	790	89/13266	0.00225755	0.0494399	0.0419256	CALM3/CTSS/EHD3/EPHB2/NTSR1/P2RY6/PTAFR/RNF207/SHANK3/STAC/STK39/WNK2/WNK4	13
GO:0030193	GO:0030193	regulation of blood coagulation	12	790	51/13266	3.36626e-05	0.00518847	0.00439987	ABAT/C1QTNF1/CEACAM1/ENPP4/EPHB2/F3/FOXA2/PLAT/PLAU/SH2B3/ST3GAL4/TBXA2R	12
GO:1990868	GO:1990868	response to chemokine	12	790	52/13266	4.14203e-05	0.00564868	0.00479013	CX3CL1/CXCL1/CXCL3/CXCL5/CXCL8/DOCK8/FOXC1/LOX/PADI2/SH2B3/SLC12A2/STK39	12
GO:1990869	GO:1990869	cellular response to chemokine	12	790	52/13266	4.14203e-05	0.00564868	0.00479013	CX3CL1/CXCL1/CXCL3/CXCL5/CXCL8/DOCK8/FOXC1/LOX/PADI2/SH2B3/SLC12A2/STK39	12
GO:0050818	GO:0050818	regulation of coagulation	12	790	54/13266	6.16767e-05	0.00696668	0.00590782	ABAT/C1QTNF1/CEACAM1/ENPP4/EPHB2/F3/FOXA2/PLAT/PLAU/SH2B3/ST3GAL4/TBXA2R	12
GO:0006970	GO:0006970	response to osmotic stress	12	790	72/13266	0.00103182	0.0302352	0.0256397	AQP5/FMO1/KCNMA1/LRRC8C/PAPPA2/PKN1/RELB/SERPINB6/SLC12A2/SLC4A11/STK39/TSC22D2	12
GO:2000106	GO:2000106	regulation of leukocyte apoptotic process	11	790	60/13266	0.000729047	0.0268185	0.0227424	AXL/CD74/CDKN2A/DOCK8/ITPKB/LGALS9/LYN/MERTK/PIK3CD/PRKCQ/ST3GAL1	11
GO:0016266	GO:0016266	O-glycan processing	10	790	39/13266	6.93053e-05	0.00730068	0.00619105	B3GNT3/B3GNT8/B4GALT5/GALNT13/GALNT2/GALNT5/GCNT3/GXYLT2/ST3GAL1/ST3GAL4	10
GO:0050854	GO:0050854	regulation of antigen receptor-mediated signaling pathway	10	790	44/13266	0.000206323	0.012583	0.0106705	CARD11/CBLB/CEACAM1/CMTM3/KCNN4/LYN/NECTIN2/PTPN22/PTPRJ/THY1	10
GO:0009116	GO:0009116	nucleoside metabolic process	10	790	53/13266	0.000997827	0.0302352	0.0256397	APOBEC3A/APOBEC3B/APOBEC3F/APOBEC3G/ENPP4/GDA/NME4/NME5/NT5C2/XDH	10
GO:0050886	GO:0050886	endocrine process	10	790	56/13266	0.00155081	0.038827	0.0329257	BMP6/C1QTNF1/CYBA/IL1B/INHBA/NIBAN2/NKX3-1/PCSK5/RAB11FIP1/RPS6KA2	10
GO:0001706	GO:0001706	endoderm formation	9	790	48/13266	0.00185044	0.0439835	0.0372984	COL5A2/DUSP4/HMGA2/INHBA/LAMB1/LHX1/MMP14/MMP9/SOX7	9
GO:0032941	GO:0032941	secretion by tissue	8	790	26/13266	9.11505e-05	0.00844965	0.00716539	AGR2/AQP5/CEL/CYBA/KCNN4/P2RY2/STK39/WNK4	8
GO:0007176	GO:0007176	regulation of epidermal growth factor-activated receptor activity	8	790	28/13266	0.000163052	0.0118298	0.0100318	CBLB/CBLC/CHMP6/EGF/GPRC5A/TGFA/VPS25/ZFYVE28	8
GO:0061844	GO:0061844	antimicrobial humoral immune response mediated by antimicrobial peptide	8	790	39/13266	0.00180415	0.0435532	0.0369336	CXCL1/CXCL3/CXCL5/CXCL8/DEFB4A/GAPDH/PGLYRP4/S100A9	8
GO:0009164	GO:0009164	nucleoside catabolic process	7	790	23/13266	0.000273199	0.0147242	0.0124862	APOBEC3A/APOBEC3B/APOBEC3F/APOBEC3G/ENPP4/GDA/XDH	7
GO:0032196	GO:0032196	transposition	7	790	24/13266	0.000366039	0.0171058	0.0145059	APOBEC3A/APOBEC3B/APOBEC3F/APOBEC3G/PGBD5/PIWIL2/SPOCD1	7
GO:0007157	GO:0007157	heterophilic cell-cell adhesion via plasma membrane cell adhesion molecules	7	790	28/13266	0.00101637	0.0302352	0.0256397	ALCAM/CEACAM5/CEACAM6/ICAM1/NECTIN3/PTPRD/TENM2	7
GO:0046640	GO:0046640	regulation of alpha-beta T cell proliferation	7	790	28/13266	0.00101637	0.0302352	0.0256397	CBLB/IRF1/LGALS9/PTPN22/SH3RF1/TNFSF4/VSIR	7
GO:0046633	GO:0046633	alpha-beta T cell proliferation	7	790	30/13266	0.00157486	0.038827	0.0329257	CBLB/IRF1/LGALS9/PTPN22/SH3RF1/TNFSF4/VSIR	7
GO:1901658	GO:1901658	glycosyl compound catabolic process	7	790	30/13266	0.00157486	0.038827	0.0329257	APOBEC3A/APOBEC3B/APOBEC3F/APOBEC3G/ENPP4/GDA/XDH	7
GO:0007175	GO:0007175	negative regulation of epidermal growth factor-activated receptor activity	6	790	14/13266	8.69168e-05	0.00827963	0.00702121	CBLB/CBLC/CHMP6/GPRC5A/VPS25/ZFYVE28	6
GO:0050927	GO:0050927	positive regulation of positive chemotaxis	6	790	15/13266	0.000137584	0.0111877	0.00948731	CXCL8/F3/PGF/S1PR1/SMAD3/VEGFC	6
GO:0045091	GO:0045091	regulation of single stranded viral RNA replication via double stranded DNA intermediate	6	790	17/13266	0.000306939	0.0156739	0.0132916	APOBEC3A/APOBEC3B/APOBEC3F/APOBEC3G/CXCL8/HMGA2	6
GO:0039692	GO:0039692	single stranded viral RNA replication via double stranded DNA intermediate	6	790	18/13266	0.000437359	0.0182627	0.015487	APOBEC3A/APOBEC3B/APOBEC3F/APOBEC3G/CXCL8/HMGA2	6
GO:0010528	GO:0010528	regulation of transposition	6	790	20/13266	0.000824181	0.0280064	0.0237497	APOBEC3A/APOBEC3B/APOBEC3F/APOBEC3G/PIWIL2/SPOCD1	6
GO:0010529	GO:0010529	negative regulation of transposition	6	790	20/13266	0.000824181	0.0280064	0.0237497	APOBEC3A/APOBEC3B/APOBEC3F/APOBEC3G/PIWIL2/SPOCD1	6
GO:0090330	GO:0090330	regulation of platelet aggregation	6	790	20/13266	0.000824181	0.0280064	0.0237497	ABAT/C1QTNF1/CEACAM1/LYN/PRKCQ/SH2B3	6
GO:0046598	GO:0046598	positive regulation of viral entry into host cell	5	790	11/13266	0.000252675	0.0141102	0.0119656	CD4/CD74/LGALS1/LGALS9/TMPRSS4	5
GO:0075294	GO:0075294	positive regulation by symbiont of entry into host	5	790	11/13266	0.000252675	0.0141102	0.0119656	CD4/CD74/LGALS1/LGALS9/TMPRSS4	5
GO:0016553	GO:0016553	base conversion or substitution editing	5	790	15/13266	0.00134459	0.0360241	0.0305488	APOBEC3A/APOBEC3B/APOBEC3F/APOBEC3G/RBM47	5
GO:0001780	GO:0001780	neutrophil homeostasis	5	790	16/13266	0.00186072	0.0440023	0.0373144	AXL/ITPKB/MERTK/PIK3CD/SH2B3	5
GO:0072070	GO:0072070	loop of Henle development	4	790	10/13266	0.00196223	0.0448025	0.037993	DLL1/HES5/JAG1/WNT7B	4
GO:0090331	GO:0090331	negative regulation of platelet aggregation	4	790	10/13266	0.00196223	0.0448025	0.037993	ABAT/C1QTNF1/CEACAM1/SH2B3	4

## Sheet: KC_GO_enrichment
ID	Description	genes_found	GO_size	BgRatio	pvalue	p.adjust	qvalue	geneID	Count
GO:0008544	GO:0008544	epidermis development	34	439	279/13266	4.57034e-11	4.24128e-08	3.98101e-08	ABCA12/ACER1/APCDD1/BCL11B/BCL2/CASP14/DCT/EVPLL/EXPH5/FLG2/HOXA7/IL20/KRT10/KRT31/KRTDAP/LCE1A/LCE1B/LCE1C/LCE1F/LCE2B/LCE2C/LCE2D/LCE3D/LCE3E/LCE6A/LHX2/LIPM/LORICRIN/POU2F3/POU3F1/S100A7/SOX21/SPRR2G/TCHH	34
GO:0048598	GO:0048598	embryonic morphogenesis	34	439	477/13266	2.17202e-05	0.00403127	0.00378388	ADM/BBS4/COL8A1/DUSP2/EN1/ETS2/FLRT3/GATA3/HOXA1/HOXA10/HOXA3/HOXA5/HOXA7/HOXA9/HOXB2/HOXB3/HOXB4/HOXB7/HOXC4/HOXC9/IRX1/IRX2/IRX3/KIF16B/LHX2/MBNL1/SETDB2/SFRP1/SP8/SYF2/TBX3/WDR19/WNT3/ZBTB16	34
GO:0043588	GO:0043588	skin development	33	439	235/13266	1.78277e-12	2.90675e-09	2.72838e-09	ABCA12/ACER1/ALOX12B/APCDD1/ASPRV1/BCL11B/BCL2/CASP14/EXPH5/FLG2/HOXA7/IL20/KRT1/KRT10/LCE1A/LCE1B/LCE1C/LCE1F/LCE2B/LCE2C/LCE2D/LCE3D/LCE3E/LCE6A/LHX2/LIPM/LORICRIN/POU3F1/S100A7/SOX21/SPRR2G/TCHH/TFAP2B	33
GO:0003002	GO:0003002	regionalization	30	439	243/13266	4.78584e-10	3.55301e-07	3.33497e-07	DLX1/EN1/ETS2/HOXA10/HOXA3/HOXA5/HOXA7/HOXA9/HOXB2/HOXB3/HOXB4/HOXB7/HOXC4/HOXC6/HOXC9/HOXD8/IRX1/IRX2/IRX3/ISL1/LHX2/PALB2/PIFO/SETDB2/SFRP1/SP8/TBX3/WDR19/WNT3/ZBTB16	30
GO:0009615	GO:0009615	response to virus	28	439	281/13266	2.00398e-07	7.43878e-05	6.98229e-05	APOB/BCL2/DDX58/DDX60/F2RL1/GATA3/HERC5/IFI16/IFI27/IFI44/IFI44L/IFI6/IFIH1/IFIT1/IFITM1/IFNGR1/IFNK/IRF9/ISG15/LYST/MX1/MX2/NLRC5/NPC2/OAS1/OASL/RSAD2/STAT1	28
GO:0030216	GO:0030216	keratinocyte differentiation	24	439	125/13266	2.34921e-12	2.90675e-09	2.72838e-09	ABCA12/ACER1/BCL11B/CASP14/EXPH5/HOXA7/IL20/KRT10/LCE1A/LCE1B/LCE1C/LCE1F/LCE2B/LCE2C/LCE2D/LCE3D/LCE3E/LCE6A/LIPM/LORICRIN/POU3F1/S100A7/SPRR2G/TCHH	24
GO:0019221	GO:0019221	cytokine-mediated signaling pathway	24	439	331/13266	0.000275198	0.0340511	0.0319616	ACSL1/ARG1/BBS4/CCDC3/CEBPA/F2RL1/IFI27/IFITM1/IFNGR1/IFNK/IL18/IL1R2/IL20RB/IL2RB/ISG15/MX1/NLRC5/OAS1/OASL/OTULIN/RPS6KA5/SP100/STAT1/TNFRSF18	24
GO:0051607	GO:0051607	defense response to virus	23	439	203/13266	2.5903e-07	8.01267e-05	7.52096e-05	BCL2/DDX58/DDX60/F2RL1/HERC5/IFI16/IFI27/IFI44L/IFI6/IFIH1/IFIT1/IFITM1/IFNK/IRF9/ISG15/LYST/MX1/MX2/NLRC5/OAS1/OASL/RSAD2/STAT1	23
GO:0140546	GO:0140546	defense response to symbiont	23	439	203/13266	2.5903e-07	8.01267e-05	7.52096e-05	BCL2/DDX58/DDX60/F2RL1/HERC5/IFI16/IFI27/IFI44L/IFI6/IFIH1/IFIT1/IFITM1/IFNK/IRF9/ISG15/LYST/MX1/MX2/NLRC5/OAS1/OASL/RSAD2/STAT1	23
GO:0031424	GO:0031424	keratinization	16	439	48/13266	1.34524e-12	2.90675e-09	2.72838e-09	ABCA12/CASP14/LCE1A/LCE1B/LCE1C/LCE1F/LCE2B/LCE2C/LCE2D/LCE3D/LCE3E/LCE6A/LIPM/LORICRIN/SPRR2G/TCHH	16
GO:0048705	GO:0048705	skeletal system morphogenesis	16	439	174/13266	0.000216377	0.0286854	0.0269251	HOXA1/HOXA3/HOXA5/HOXA7/HOXA9/HOXB2/HOXB3/HOXB4/HOXB7/HOXC4/HOXC9/HOXD8/SFRP1/SMPD3/SOX6/WDR19	16
GO:0048706	GO:0048706	embryonic skeletal system development	14	439	93/13266	2.08968e-06	0.000596683	0.000560067	DLX1/HOXA1/HOXA3/HOXA5/HOXA7/HOXA9/HOXB2/HOXB3/HOXB4/HOXB7/HOXC4/HOXC9/SULF2/WDR19	14
GO:0019079	GO:0019079	viral genome replication	13	439	112/13266	8.25111e-05	0.0122512	0.0114994	BCL2/IFI16/IFI27/IFIH1/IFIT1/IFITM1/ISG15/MX1/OAS1/OASL/PIK3C2G/RSAD2/SRPK2	13
GO:0048704	GO:0048704	embryonic skeletal system morphogenesis	12	439	73/13266	4.37326e-06	0.00103351	0.00097009	HOXA1/HOXA3/HOXA5/HOXA7/HOXA9/HOXB2/HOXB3/HOXB4/HOXB7/HOXC4/HOXC9/WDR19	12
GO:0002705	GO:0002705	positive regulation of leukocyte mediated immunity	12	439	98/13266	9.15708e-05	0.0130735	0.0122712	ARG1/AZGP1/B2M/DDX58/F2RL1/GATA3/HLA-B/HLA-F/IL18/MALT1/RSAD2/ZBTB1	12
GO:0002709	GO:0002709	regulation of T cell mediated immunity	11	439	58/13266	2.57187e-06	0.000681912	0.000640066	ARG1/AZGP1/B2M/GATA3/HLA-B/HLA-F/IL18/IL20RB/MALT1/RSAD2/ZBTB1	11
GO:0002456	GO:0002456	T cell mediated immunity	11	439	75/13266	3.33605e-05	0.00562882	0.0052834	ARG1/AZGP1/B2M/GATA3/HLA-B/HLA-F/IL18/IL20RB/MALT1/RSAD2/ZBTB1	11
GO:0045071	GO:0045071	negative regulation of viral genome replication	10	439	50/13266	4.45479e-06	0.00103351	0.00097009	IFI16/IFIH1/IFIT1/IFITM1/ISG15/MX1/OAS1/OASL/RSAD2/SRPK2	10
GO:0001909	GO:0001909	leukocyte mediated cytotoxicity	10	439	82/13266	0.000361032	0.0394162	0.0369974	ARG1/AZGP1/B2M/CLEC2A/F2RL1/HLA-B/HLA-F/IL18/LYST/SERPINB4	10
GO:0034340	GO:0034340	response to type I interferon	9	439	52/13266	4.55351e-05	0.00734898	0.006898	IFI27/IFIT1/IFITM1/ISG15/MX1/NLRC5/OAS1/SP100/STAT1	9
GO:0045824	GO:0045824	negative regulation of innate immune response	8	439	55/13266	0.000419271	0.0444666	0.0417379	ARG1/HLA-B/HLA-F/IFI16/ISG15/NLRC5/OAS1/SERPINB4	8
GO:0002369	GO:0002369	T cell cytokine production	7	439	26/13266	1.57839e-05	0.00308367	0.00289444	ARG1/B2M/GATA3/HLA-F/IL18/MALT1/RSAD2	7
GO:0002724	GO:0002724	regulation of T cell cytokine production	7	439	26/13266	1.57839e-05	0.00308367	0.00289444	ARG1/B2M/GATA3/HLA-F/IL18/MALT1/RSAD2	7
GO:0035136	GO:0035136	forelimb morphogenesis	6	439	28/13266	0.000257246	0.0329274	0.0309068	EN1/HOXA9/TBX3/TFAP2B/WNT3/ZBTB16	6

## Sheet: KEGG_results
ID	Description	setSize	enrichmentScore	NES	pvalue	p.adjust	qvalues	rank	leading_edge	core_enrichment
hsa04668	hsa04668	TNF signaling pathway	101	-0.642015	-1.91345	8.79782e-06	0.00255353	0.00190703	1863	tags=36%, list=12%, signal=31%	3627/843/7185/9021/7186/8986/8772/7187/1906/5604/8837/1437/182/3600/5743/2920/7128/4323/5606/5293/7424/602/2353/7124/6372/3659/4318/2921/6376/10000/3553/1435/3383/3976/2919/6374
hsa05130	hsa05130	Pathogenic Escherichia coli infection	163	-0.577459	-1.81562	1.5618e-05	0.00255353	0.00190703	3669	tags=46%, list=24%, signal=35%	840/2017/7132/4430/8976/5062/4691/10376/4643/114609/10802/842/3688/8795/81873/4671/4628/5970/9265/5861/1902/9871/26285/5603/644150/4792/137075/4646/5879/375/23191/4641/8717/3059/9632/8440/9170/55971/10454/7430/9266/1364/10383/10097/9138/60/4627/7186/4651/6714/347733/25/203068/71/7456/8772/26999/2597/84617/84790/2768/9368/7280/79861/2353/7124/114548/10381/4645/1366/55930/3553/3576/79784/5010
hsa04936	hsa04936	Alcoholic liver disease	104	-0.631258	-1.89037	2.74737e-05	0.00272393	0.00203429	1339	tags=21%, list=9%, signal=19%	6934/8772/7187/64900/3661/2920/9641/595/5606/6932/2194/7124/929/219/83439/2921/10000/5563/3553/3576/2919/718
hsa04062	hsa04062	Chemokine signaling pathway	123	-0.609879	-1.8768	3.33203e-05	0.00272393	0.00203429	2760	tags=40%, list=18%, signal=33%	5566/2932/5590/207/2782/3265/409/2885/653361/56477/58191/5580/7410/5291/2783/5331/2185/399694/5335/156/3627/5336/2771/2776/6714/6464/5604/5829/112/2869/23236/2920/5880/4067/1794/5293/113/6372/5473/2786/2921/6376/10000/7409/3576/5332/10235/2919/6374
hsa04670	hsa04670	Leukocyte transendothelial migration	77	-0.662275	-1.89863	4.85671e-05	0.00292998	0.00218817	2518	tags=39%, list=17%, signal=33%	83700/653361/81/7410/7430/5291/2185/5335/1364/7414/7408/5336/60/2771/6494/71/90952/5829/87/5880/5293/10411/7070/1366/10398/4318/7409/1535/3383/5010
hsa04020	hsa04020	Calcium signaling pathway	136	-0.575812	-1.78251	5.37612e-05	0.00292998	0.00218817	2513	tags=30%, list=17%, signal=25%	6786/487/2906/80228/5532/4638/5331/2185/5335/4915/488/5155/3708/5336/444/56848/2776/5257/10105/57192/2260/1909/3707/5530/808/84812/23236/5136/7424/80310/113/4923/53373/5724/6915/153/1950/8877/5332/147/2250
hsa04540	hsa04540	Gap junction	69	-0.65598	-1.84178	9.06247e-05	0.00423347	0.00316164	1985	tags=35%, list=13%, signal=30%	5155/10383/3708/2771/2776/6714/347733/203068/1453/84617/84790/5604/112/7280/23236/79861/80310/113/10381/2982/153/1950/5332/2983
hsa04064	hsa04064	NF-kappa B signaling pathway	79	-0.636806	-1.82111	0.000123822	0.00477715	0.00356767	1284	tags=39%, list=9%, signal=36%	958/5335/330/55367/5336/7185/7186/6850/8740/7187/8837/128178/5743/2920/7128/4791/4067/8792/5971/7124/5328/929/3932/5588/10913/2921/3553/3576/3383/2919/84433
hsa04810	hsa04810	Regulation of actin cytoskeleton	168	-0.550443	-1.73843	0.000131481	0.00477715	0.00356767	3563	tags=39%, list=24%, signal=30%	3845/8976/3679/5062/7074/6548/3688/81873/4628/128239/3691/1902/8395/9564/5879/23191/54776/3265/9170/81/7410/4638/7430/5291/7414/5499/22800/6237/5155/1729/3678/85464/10097/1072/9138/5216/60/8874/4627/6714/221178/71/26999/2934/54961/2260/2768/5604/54434/3694/5829/87/5880/3984/5293/10298/5217/3695/80310/23396/85477/10398/7409/1950/79784/2250
hsa05133	hsa05133	Pertussis	57	-0.679039	-1.86356	0.000217605	0.00711569	0.00531415	997	tags=23%, list=7%, signal=21%	51561/3661/808/2353/7124/114548/929/6372/3659/3553/3576/6374/718
hsa04610	hsa04610	Complement and coagulation cascades	37	-0.737595	-1.85995	0.000248066	0.00737433	0.0055073	1224	tags=27%, list=8%, signal=25%	5345/735/2152/5328/7450/3426/5265/5327/3075/718
hsa04015	hsa04015	Rap1 signaling pathway	170	-0.526088	-1.66286	0.000355479	0.0096868	0.00723431	2329	tags=27%, list=15%, signal=23%	3480/260425/7410/5291/5331/3397/1969/5335/6237/5155/7408/4804/5216/60/2771/2776/6494/6714/25865/9732/71/7094/2260/5604/112/2533/808/2357/23236/5880/5606/5228/5293/7424/5217/80310/113/10411/10000/7409/1950/1435/5332/64411/10235/2250
hsa05134	hsa05134	Legionellosis	50	-0.680956	-1.818	0.000422238	0.0104562	0.00780891	1311	tags=22%, list=9%, signal=20%	81876/664/2920/4791/7124/929/2921/3553/3576/2919/718
hsa04060	hsa04060	Cytokine-cytokine receptor interaction	146	-0.548276	-1.70915	0.000451547	0.0104562	0.00780891	997	tags=30%, list=7%, signal=28%	3627/4804/2057/27189/93/84957/7040/658/3566/8740/8764/3575/51561/1437/3600/2920/146433/8741/8792/26525/3604/7124/3624/7292/6372/8793/5473/654/23529/8794/10913/9235/56300/2921/6376/1440/3553/920/1435/3576/3976/284340/2919/6374
hsa05323	hsa05323	Rheumatoid arthritis	61	-0.651416	-1.79929	0.000479642	0.0104562	0.00780891	997	tags=28%, list=7%, signal=26%	51561/1437/3600/2920/8741/8792/2353/7124/6372/10312/2921/3553/1435/3576/3383/2919/6374
hsa00512	hsa00512	Mucin type O-glycan biosynthesis	25	-0.779475	-1.8599	0.000511932	0.0104626	0.00781371	678	tags=44%, list=4%, signal=42%	79695/79623/27090/2590/9334/11227/55808/10331/6482/114805/9245
hsa05150	hsa05150	Staphylococcus aureus infection	44	-0.696427	-1.83255	0.000552603	0.0106295	0.00793832	598	tags=32%, list=4%, signal=31%	2357/3860/3875/5724/1673/192666/342574/125115/3383/3426/3880/3075/718/3859
hsa04657	hsa04657	IL-17 signaling pathway	74	-0.622269	-1.7735	0.000669437	0.0121614	0.00908243	938	tags=26%, list=6%, signal=24%	1437/5743/2920/7128/9641/9618/2353/7124/6372/6280/1673/4318/2921/1440/3934/3553/3576/2919/6374
hsa05200	hsa05200	Pathways in cancer	415	-0.437697	-1.48777	0.000779082	0.0134047	0.0100109	2331	tags=25%, list=15%, signal=22%	8321/896/5291/51684/2783/5331/1857/5335/6778/5338/3911/330/7043/5155/8324/57449/5371/3320/5336/2057/7185/9138/26508/2771/2776/637/7186/6776/4041/7040/54583/374654/2113/1728/25/3566/6934/8772/7474/10587/7187/1906/3918/2260/3575/5914/2768/3912/5604/653689/112399/5467/8325/7039/1909/51561/112/182/1612/3600/5743/808/23236/7849/4791/5880/1286/7483/595/5228/1869/5293/81029/7424/9618/2099/284217/6932/42…
hsa05135	hsa05135	Yersinia infection	117	-0.56331	-1.71402	0.000819858	0.0134047	0.0100109	3389	tags=42%, list=22%, signal=33%	3688/81873/208/5970/8395/9815/9564/5603/644150/4792/5879/2932/207/10454/4773/7410/5291/2185/5335/3678/10097/9138/60/2776/8874/7186/6714/71/7456/5604/5829/3661/6196/2533/5880/3984/5606/5293/2353/7124/114548/23396/3932/5585/10000/7409/3553/920/3576
hsa05167	hsa05167	Kaposi sarcoma-associated herpesvirus infection	156	-0.520812	-1.62727	0.00119519	0.0186108	0.0138989	1644	tags=22%, list=11%, signal=20%	637/7186/7098/6850/6714/7297/6934/8772/7187/5604/3661/5530/1437/5743/808/2920/84557/4067/9641/595/1869/5293/6932/2353/4277/2786/4776/83439/2921/10000/3576/3383/2919/718
hsa04970	hsa04970	Salivary secretion	53	-0.652523	-1.77035	0.00129935	0.0193131	0.0144234	1061	tags=28%, list=7%, signal=26%	1471/820/112/6558/808/23236/113/3783/2982/153/3778/362/5332/147/2983
hsa05163	hsa05163	Human cytomegalovirus infection	178	-0.505389	-1.60777	0.0017458	0.0244746	0.0182782	2773	tags=30%, list=18%, signal=25%	1026/5566/8717/2932/207/3135/2782/3265/10488/6199/2885/90993/5532/4773/64764/5291/2783/5331/2185/3708/1978/9138/2771/2776/637/7186/7249/6714/8772/2768/5604/5829/3661/112/6892/5530/5743/808/23236/5880/595/1869/5293/1029/7124/113/2786/340061/4776/6376/10000/3553/3576/5332
hsa04360	hsa04360	Axon guidance	155	-0.503937	-1.57379	0.0017963	0.0244746	0.0182782	2356	tags=34%, list=16%, signal=29%	5532/4773/5998/5291/1969/5335/2042/6237/57715/5921/25791/85464/5336/5362/1072/137970/9901/2771/5170/658/6714/22885/25/27289/10500/7474/54961/54434/9353/1948/10505/5530/59277/5880/3984/57556/5293/81029/10298/6092/2041/8482/64218/10509/10371/7869/4776/10398/2048/64101/9423/22854
hsa04933	hsa04933	AGE-RAGE signaling pathway in diabetic complications	87	-0.566978	-1.6487	0.00197515	0.025835	0.0192941	3032	tags=39%, list=20%, signal=31%	5603/177/5879/5590/207/3265/7056/5580/5291/3552/5331/5335/7043/1729/5336/5054/6776/7040/1906/2152/84812/23236/1286/595/1277/5293/7424/7124/4088/10000/3553/3576/5332/3383
hsa04915	hsa04915	Estrogen signaling pathway	113	-0.541594	-1.6366	0.00213449	0.026305	0.0196452	2325	tags=31%, list=15%, signal=26%	64764/5580/5291/5331/399694/2550/3320/3708/2771/2776/25984/6714/6464/5914/5604/7039/112/2852/808/23236/5293/2099/2353/3860/3762/113/3875/192666/4318/342574/10000/5332/125115/3880/3859
hsa05132	hsa05132	Salmonella infection	218	-0.473816	-1.5348	0.00223186	0.026305	0.0196452	3451	tags=33%, list=23%, signal=26%	10376/114609/8795/81873/4671/208/5970/9265/51429/302/5603/4792/4646/5879/375/23191/8717/207/64837/3265/23207/5869/1785/10454/5291/9266/23265/197259/330/2318/6237/3831/83547/57617/8677/10383/3320/10097/5216/60/7186/10333/112574/347733/203068/71/6934/8772/26999/2597/84617/84790/5604/79792/7280/29109/79861/5606/5293/6932/5217/2353/7124/114548/929/10381/10398/83439/5585/10000/3553/3576
hsa04660	hsa04660	T cell receptor signaling pathway	78	-0.590934	-1.69031	0.00225242	0.026305	0.0196452	2733	tags=33%, list=18%, signal=27%	2932/207/3265/2885/8440/5532/4773/7410/5291/5335/5170/4794/5604/5530/1437/868/5293/10298/2353/7124/3932/5588/10000/7409/920/84433
hsa04371	hsa04371	Apelin signaling pathway	105	-0.552647	-1.65425	0.00243027	0.0274034	0.0204655	2760	tags=31%, list=18%, signal=26%	5566/207/2782/3265/3991/6199/6696/4638/2783/5331/22800/6237/3708/56848/5054/2771/2776/59/5604/112/182/808/23236/84557/595/4088/113/2786/10000/5563/8877/5332/5327
hsa00591	hsa00591	Linoleic acid metabolism	16	0.767674	1.81609	0.0026756	0.029164	0.0217803	1678	tags=62%, list=11%, signal=56%	255189/64600/283748/8605/5321/100137049/1571/123745/1573/50487
hsa04510	hsa04510	Focal adhesion	167	-0.488637	-1.54468	0.00292142	0.0308163	0.0230142	2733	tags=34%, list=18%, signal=28%	2932/207/54776/3265/6696/2885/55742/3480/81/7410/896/4638/5291/399694/7414/3911/330/2318/7148/5499/5155/1729/7408/3678/60/5170/7791/6714/1299/71/6464/7094/3918/3912/5604/3694/824/5829/87/29780/5880/1286/595/1277/5228/5293/7424/284217/10298/3695/80310/23396/7450/10398/10000/7409/1950
hsa05142	hsa05142	Chagas disease	76	-0.58014	-1.66556	0.00375461	0.0377183	0.0281688	1703	tags=22%, list=11%, signal=20%	5054/2771/2776/5518/10333/7040/8772/8837/23236/5293/2353/7124/10000/3553/3576/5332/718
hsa04926	hsa04926	Relaxin signaling pathway	105	-0.543106	-1.62569	0.00391251	0.0377183	0.0281688	3032	tags=38%, list=20%, signal=31%	1388/208/5970/5603/4842/4792/4312/5566/5590/207/2782/3265/409/10488/2885/90993/64764/5291/2783/5331/399694/2771/7040/59/6714/6464/1906/5604/112/23236/1286/1277/5293/7424/2353/113/2786/4318/10000/5332
hsa04022	hsa04022	cGMP-PKG signaling pathway	111	-0.534567	-1.61465	0.00396291	0.0377183	0.0281688	2502	tags=30%, list=17%, signal=25%	90993/487/5532/4773/64764/4638/5331/488/5499/7408/3708/481/2771/2776/10105/3667/2768/5604/1909/112/5530/808/23236/113/4776/10398/2982/10000/153/3778/5332/147/2983
hsa05224	hsa05224	Breast cancer	117	-0.525014	-1.59749	0.00403712	0.0377183	0.0281688	2773	tags=36%, list=18%, signal=30%	1026/2932/207/3265/3714/3280/6199/2885/3480/8321/5291/1857/399694/8324/26508/4041/6464/6934/7474/2260/5604/8325/182/4791/7483/595/1869/5293/81029/2099/6932/2353/7477/28514/7476/388585/23462/83439/10000/1950/23493/2250
hsa00601	hsa00601	Glycosphingolipid biosynthesis - lacto and neolacto series	22	-0.748049	-1.74632	0.00420076	0.0381569	0.0284964	1250	tags=32%, list=8%, signal=29%	28/2524/6484/53947/2525/10331/10317
hsa04530	hsa04530	Tight junction	134	-0.507888	-1.57187	0.00443576	0.0391503	0.0292383	3451	tags=32%, list=23%, signal=25%	10376/7074/3688/81873/4628/861/3996/26285/137075/23370/57530/2064/5879/5566/5590/3059/83700/81/7430/92359/1364/8189/7408/84952/10097/60/4627/5518/6714/71/84790/55114/9368/87/79861/595/11346/1366/10398/5563/27134/79784/5010
hsa05218	hsa05218	Melanoma	56	-0.610117	-1.67228	0.00454958	0.0391503	0.0292383	1153	tags=18%, list=8%, signal=17%	2260/5604/595/1869/5293/1029/80310/10000/1950/2250
hsa05170	hsa05170	Human immunodeficiency virus 1 infection	167	-0.474953	-1.50142	0.00587169	0.0482893	0.0360634	2753	tags=30%, list=18%, signal=25%	8717/207/3135/2782/3265/6199/10454/5532/4773/8907/8945/5291/2783/2185/5335/10053/8906/3708/5336/1072/2771/2776/637/7186/27350/162/8772/5604/5829/3661/6892/5530/130340/808/5880/3984/5606/5293/10298/2353/200316/7124/9582/2786/340061/4776/10000/920/60489/200315
hsa05131	hsa05131	Shigellosis	220	-0.454528	-1.47393	0.00590694	0.0482893	0.0360634	2376	tags=23%, list=16%, signal=19%	10454/81/8945/5580/5291/5331/9266/5335/7414/826/1729/3678/3708/5336/10097/84335/5216/60/7186/6714/25851/10801/71/823/664/7094/81858/824/5829/3661/1437/87/84812/23236/84557/5293/5217/10318/7124/114548/929/5588/3020/340061/10398/10000/3553/3576/5332/718
hsa04514	hsa04514	Cell adhesion molecules	85	-0.558386	-1.61927	0.00636166	0.0507381	0.0378923	872	tags=27%, list=6%, signal=26%	958/3115/1000/1364/923/29126/5818/8506/23308/90952/214/5819/3695/22871/64115/1366/25945/920/4897/64101/3383/22854/5010
hsa04520	hsa04520	Adherens junction	67	-0.576767	-1.61731	0.00706674	0.0550196	0.0410898	2876	tags=34%, list=19%, signal=28%	2064/5879/81607/3480/81/7414/5818/4008/60/6714/71/6934/10580/2260/87/5819/5880/6932/4088/5787/83439/25945/5795
hsa01522	hsa01522	Endocrine resistance	89	-0.538444	-1.56852	0.00781182	0.0588588	0.043957	3563	tags=39%, list=24%, signal=30%	3845/107/638/10498/208/1839/5603/2064/1026/5566/207/3265/3714/6199/2885/3480/5291/399694/6714/6464/5604/112/2852/182/595/1869/5293/2099/2353/1029/28514/113/8647/4318/10000
hsa04650	hsa04650	Natural killer cell mediated cytotoxicity	74	-0.564682	-1.60938	0.00791984	0.0588588	0.043957	2849	tags=38%, list=19%, signal=31%	5879/3135/3265/2885/5532/4773/7410/5291/2185/399694/5335/5336/6452/637/6850/6464/5604/5530/154064/1437/5880/5293/4277/7124/80328/3932/7409/3383
hsa04080	hsa04080	Neuroactive ligand-receptor interaction	99	-0.520859	-1.55224	0.00925553	0.0657947	0.0491369	1257	tags=19%, list=8%, signal=18%	2568/1906/2831/1909/116444/2847/2357/3352/1901/4543/4923/5029/5724/6915/153/147/2555/5031/718
hsa04611	hsa04611	Platelet activation	99	-0.52038	-1.55081	0.00925553	0.0657947	0.0491369	2319	tags=29%, list=15%, signal=25%	5742/4638/5291/5331/5499/7408/3708/5336/9138/60/2771/2776/6850/6714/71/7094/112/23236/4067/1277/5293/113/7450/2982/10000/6915/5332/10235/2983
hsa04621	hsa04621	NOD-like receptor signaling pathway	138	-0.494827	-1.53049	0.00985275	0.068108	0.0508645	1328	tags=19%, list=9%, signal=17%	79671/8772/7187/81858/820/3661/79792/23236/2920/7128/84557/9641/7124/114548/118429/84674/1673/340061/2921/5585/3553/3576/115361/1535/5332/2919
hsa00592	hsa00592	alpha-Linolenic acid metabolism	18	0.705267	1.6875	0.0099975	0.068108	0.0508645	1678	tags=50%, list=11%, signal=44%	255189/64600/283748/8605/5321/100137049/123745/51/50487
hsa04713	hsa04713	Circadian entrainment	67	-0.564619	-1.58324	0.0110471	0.0724648	0.0541183	983	tags=16%, list=7%, signal=15%	112/808/23236/2353/3762/4543/113/2786/2982/5332/2983
hsa00040	hsa00040	Pentose and glucuronate interconversions	15	0.735637	1.71612	0.0110803	0.0724648	0.0541183	171	tags=20%, list=1%, signal=20%	27294/54577/54578
hsa05417	hsa05417	Lipid and atherosclerosis	170	-0.464323	-1.46764	0.0120321	0.0771467	0.0576148	2376	tags=26%, list=16%, signal=22%	10454/5532/4773/7410/5291/958/5331/5335/3320/3708/9138/5451/637/5170/7186/10333/6714/30001/7187/3661/5530/7436/808/23236/2920/4067/9641/5606/5293/2353/7124/114548/929/5452/4318/2921/10000/7409/3553/3576/1535/5332/3383/2919
hsa04613	hsa04613	Neutrophil extracellular trap formation	132	-0.48965	-1.5113	0.0125151	0.0781892	0.0583934	1500	tags=19%, list=10%, signal=17%	64581/5291/5331/5335/5336/60/6850/10105/6714/71/5604/820/51564/79792/2357/23236/5880/3014/5293/7450/3020/10000/1535/5332/718
hsa05418	hsa05418	Fluid shear stress and atherosclerosis	118	-0.488371	-1.48557	0.0127137	0.0781892	0.0583934	1714	tags=19%, list=11%, signal=17%	93/60/658/6714/1728/71/59341/1906/653689/808/5880/5293/4257/2353/7124/4318/10000/5563/3553/1535/3383/5327
hsa05152	hsa05152	Tuberculosis	127	-0.494283	-1.5178	0.0130304	0.0781892	0.0583934	1803	tags=20%, list=12%, signal=18%	843/56848/637/10333/7040/6850/6714/8772/820/51561/1594/5530/808/7124/7096/929/3656/8844/11151/10312/10000/3553/1520/8877/972/718
hsa04929	hsa04929	GnRH secretion	41	-0.635058	-1.63845	0.013386	0.0781892	0.0583934	2722	tags=44%, list=18%, signal=36%	207/3265/409/6696/5291/5331/2550/3708/2776/57657/5604/2852/23236/5293/3762/3783/10000/5332
hsa04666	hsa04666	Fc gamma R-mediated phagocytosis	85	-0.535766	-1.55367	0.0133902	0.0781892	0.0583934	2484	tags=36%, list=16%, signal=31%	653361/1785/5580/7410/8611/5291/5335/5338/7408/5336/3635/56848/10097/1072/4651/6850/3636/9846/2934/5604/5880/4067/3984/5293/23396/274/85477/10000/7409/8877/65108
hsa03008	hsa03008	Ribosome biogenesis in eukaryotes	75	0.473589	1.55238	0.0161412	0.0925998	0.0691555	4623	tags=56%, list=31%, signal=39%	134430/10799/55272/10885/10199/10171/25996/22803/55781/10557/23160/345630/55341/10556/83732/26354/55127/51096/780851/10940/780853/55813/166378/84135/79631/51602/7514/51119/102157402/1460/4931/10528/28987/780852/29889/23560/51367/84128/29107/54464/81691/283106
hsa05215	hsa05215	Prostate cancer	88	-0.514184	-1.49564	0.0165008	0.0930304	0.0694771	2946	tags=38%, list=20%, signal=30%	4792/2064/1026/2932/207/3265/10488/2885/90993/3480/64764/5291/5155/3320/5170/6934/6692/2260/5604/7039/7113/595/1869/5293/6932/4824/80310/5328/83439/4318/10000/1950/5327
hsa04924	hsa04924	Renin secretion	46	-0.596238	-1.58219	0.0177741	0.0985104	0.0735697	1967	tags=39%, list=13%, signal=34%	5532/5331/22802/3708/2771/2776/1906/1909/112/5530/808/23236/5136/2982/153/3778/5332/2983
hsa04620	hsa04620	Toll-like receptor signaling pathway	70	-0.544011	-1.53337	0.0181756	0.099057	0.0739779	1583	tags=40%, list=10%, signal=36%	208/5970/5603/4792/5879/207/6696/10454/5291/958/3627/10333/7098/3663/8772/7187/5604/3661/9641/5606/5293/2353/7124/7096/929/10000/3553/3576
hsa05219	hsa05219	Bladder cancer	39	-0.622519	-1.594	0.019043	0.102083	0.0762378	3241	tags=44%, list=21%, signal=34%	7057/1839/1613/2064/1026/4312/3265/1890/6714/5604/1612/595/1869/1029/4318/1950/3576
hsa04061	hsa04061	Viral protein interaction with cytokine and cytokine receptor	42	-0.597708	-1.54979	0.0195675	0.103203	0.0770739	827	tags=36%, list=5%, signal=34%	8740/8764/2920/146433/7124/6372/8793/5473/8794/2921/6376/1435/3576/2919/6374
hsa04662	hsa04662	B cell receptor signaling pathway	60	-0.557066	-1.53515	0.0217241	0.112758	0.0842102	2946	tags=42%, list=20%, signal=34%	4792/5879/2932/207/3265/2885/5532/4773/7410/5291/5336/3635/6850/4794/3636/5604/5530/5880/4067/5293/2353/10000/7409/118788/84433
hsa04024	hsa04024	cAMP signaling pathway	136	-0.465561	-1.44121	0.0234381	0.119754	0.0894349	2760	tags=29%, list=18%, signal=24%	5566/207/3991/10488/90993/487/2906/64764/7410/5291/5338/488/5499/22800/2550/6237/84152/481/2771/2696/1906/5604/1909/112/116444/808/5880/338442/5293/3352/2353/113/10411/8843/10398/10000/7409/153/64411
hsa04380	hsa04380	Osteoclast differentiation	95	-0.502706	-1.4844	0.0249912	0.123574	0.0922878	3387	tags=40%, list=22%, signal=31%	9020/5468/208/5970/5603/4792/5879/207/54209/2885/653361/10454/5532/4773/5291/3552/8061/5336/54/9021/7186/7040/6850/7297/9846/5604/5530/4791/8792/5971/5293/2353/7124/3932/10000/3553/1435/1535
hsa04922	hsa04922	Glucagon signaling pathway	81	-0.528747	-1.52095	0.0252632	0.123574	0.0922878	2865	tags=33%, list=19%, signal=27%	23235/5531/5566/207/10488/90993/5532/64764/5331/31/3708/5315/2776/5257/5223/3939/5214/5834/5530/808/23236/2997/150094/2203/10000/5563/5332
hsa04910	hsa04910	Insulin signaling pathway	117	-0.478215	-1.45509	0.0253195	0.123574	0.0922878	2760	tags=32%, list=18%, signal=26%	5566/2932/5590/207/5575/3265/3991/6199/2885/5291/399694/23265/31/5499/1978/9021/5257/5170/7249/3636/6464/79660/3667/10580/2319/5604/5834/808/9322/2997/868/5293/2194/5507/2203/10000/5563
hsa00230	hsa00230	Purine metabolism	100	-0.490667	-1.46376	0.0258131	0.124131	0.0927035	1965	tags=19%, list=13%, signal=17%	955/272/205/5198/22978/100/124583/9060/112/4833/5136/956/7498/113/9615/2982/22875/2983/5152
hsa05223	hsa05223	Non-small cell lung cancer	66	-0.526678	-1.47245	0.0278184	0.131625	0.0983002	2876	tags=29%, list=19%, signal=23%	2064/1026/207/3265/2885/5291/5335/5336/5170/6776/5604/7039/595/1869/5293/1029/5915/10000/1950
hsa05140	hsa05140	Leishmaniasis	49	-0.582389	-1.5611	0.0281766	0.131625	0.0983002	882	tags=14%, list=6%, signal=13%	5743/2353/7124/3553/1535/65108/718
hsa05207	hsa05207	Chemical carcinogenesis - receptor activation	131	-0.478341	-1.47637	0.0293405	0.135132	0.100919	2774	tags=31%, list=18%, signal=25%	10728/5566/207/3265/409/10488/6199/2885/90993/64764/896/5291/3320/1978/2771/6776/85315/6714/5604/1545/653689/79852/112/6196/182/402569/9641/595/1869/5293/2099/4257/2353/28514/113/54852/10000/153/1950/2250
hsa04151	hsa04151	PI3K-Akt signaling pathway	256	-0.400962	-1.31321	0.0327485	0.148733	0.111077	3563	tags=33%, list=24%, signal=26%	3845/200186/3679/23239/29941/842/92579/3688/1388/3164/208/10971/7057/3691/5970/1902/3915/57521/2064/7533/5879/1026/2932/207/2782/3265/10488/64223/11140/6199/6696/2885/9170/90993/3480/5528/64764/896/5291/2783/1969/4915/3911/7148/5155/3678/3320/4804/1978/2057/54541/5170/5518/7249/6850/1299/3566/3667/3918/2260/3575/3912/5604/7039/3694/2997/1286/595/1277/5228/5293/7424/284217/3695/80310/7450/2786/558…
hsa04072	hsa04072	Phospholipase D signaling pathway	117	-0.469517	-1.42863	0.0335629	0.150343	0.11228	2736	tags=35%, list=18%, signal=29%	56894/207/3265/2885/9170/1785/8611/5291/5331/2185/399694/9266/5335/5338/8525/22800/6237/5155/5336/56848/10555/10554/7249/6850/6464/9846/56895/2768/5604/112/23236/5293/80310/113/23396/10411/10000/1950/3576/8877/5332
hsa04213	hsa04213	Longevity regulating pathway - multiple species	55	-0.527521	-1.43334	0.0361795	0.158194	0.118142	3563	tags=36%, list=24%, signal=28%	3845/107/208/3066/57521/5566/207/3265/6199/3480/5291/1979/84335/3667/112/5293/113/3170/10000/5563
hsa04330	hsa04330	Notch signaling pathway	54	-0.558582	-1.51613	0.036283	0.158194	0.118142	2692	tags=37%, list=18%, signal=31%	23385/3066/5664/7088/9612/3714/3280/9253/1857/26508/7091/182/55534/23220/28514/84441/1840/388585/23462/23493
hsa04723	hsa04723	Retrograde endocannabinoid signaling	92	-0.483965	-1.4118	0.0376851	0.162145	0.121093	983	tags=15%, list=7%, signal=14%	2771/2776/2568/112/5743/23236/56901/11343/3762/113/2786/5332/2555/747
hsa04931	hsa04931	Insulin resistance	92	-0.481399	-1.40431	0.0403769	0.165131	0.123323	3657	tags=38%, list=24%, signal=29%	376497/7132/200186/22877/7376/92579/208/5970/10062/5524/4792/2932/5590/207/10488/6199/90993/10999/64764/5580/5291/5499/9021/5170/79660/3667/5834/6196/2997/5293/7124/5507/5588/10000/5563
hsa04725	hsa04725	Cholinergic synapse	72	-0.513091	-1.45158	0.0404452	0.165131	0.123323	2760	tags=33%, list=18%, signal=27%	5566/207/2782/3265/10488/90993/64764/5291/2783/5331/3708/2771/2776/3786/5604/112/23236/5293/56479/2353/113/2786/10000/5332
hsa04014	hsa04014	Ras signaling pathway	176	-0.42453	-1.34766	0.0419753	0.165131	0.123323	2269	tags=21%, list=15%, signal=18%	5291/2783/1969/399694/5335/4915/5338/22800/6237/5155/5921/4804/5336/2113/25/6464/9846/2260/5604/7039/11145/808/5880/5228/5293/7424/10298/80310/8844/2786/100271927/10000/8437/1950/1435/10235/2250
hsa04921	hsa04921	Oxytocin signaling pathway	118	-0.454792	-1.38342	0.0421607	0.165131	0.123323	2356	tags=24%, list=16%, signal=20%	5532/4773/4638/5331/5499/3708/784/60/2771/2776/6714/71/5604/112/5530/5743/808/23236/595/2353/3762/113/4776/10398/2982/5563/5332/2983
hsa04742	hsa04742	Taste transduction	29	-0.638376	-1.5401	0.0423144	0.165131	0.123323	983	tags=31%, list=7%, signal=29%	112/6338/23236/5136/3352/6337/6335/5332/2555
hsa04012	hsa04012	ErbB signaling pathway	76	-0.504131	-1.44735	0.0429304	0.165131	0.123323	3726	tags=42%, list=25%, signal=32%	5595/685/3845/5062/818/208/1839/2064/1026/2932/207/3265/6199/2885/8440/5291/399694/5335/5336/1978/6776/6714/25/6464/5604/7039/868/9542/5293/10298/10000/1950
hsa04218	hsa04218	Cellular senescence	145	-0.439102	-1.36605	0.0430925	0.165131	0.123323	2356	tags=24%, list=16%, signal=21%	5532/4773/8945/896/5291/3552/5499/22800/7043/6237/3708/1978/5054/28996/7249/7040/2113/823/59341/5604/4605/2305/824/5530/808/595/5606/1869/5293/1029/4088/4776/10000/3576/8900
hsa00603	hsa00603	Glycosphingolipid biosynthesis - globo and isoglobo series	12	-0.746297	-1.55421	0.0436242	0.165131	0.123323	2573	tags=67%, list=17%, signal=55%	2523/6483/8706/4668/2524/53947/6482/10317
hsa04310	hsa04310	Wnt signaling pathway	129	-0.447422	-1.37678	0.043758	0.165131	0.123323	2356	tags=28%, list=16%, signal=24%	5532/4773/8321/8945/896/5331/1857/343637/8061/8324/4041/4920/6934/7474/7091/27123/1454/5467/8325/5530/25805/23236/5880/7483/595/81029/6932/80319/7477/7476/4088/5176/4776/83439/5332/27121
hsa05146	hsa05146	Amoebiasis	76	-0.502094	-1.4415	0.043764	0.165131	0.123323	1163	tags=26%, list=8%, signal=24%	3918/735/3912/1437/87/23236/2920/5269/1286/1277/5293/284217/7124/929/5272/2921/3553/3576/5332/2919
hsa05161	hsa05161	Hepatitis B	133	-0.441179	-1.3658	0.0444162	0.165131	0.123323	2773	tags=29%, list=18%, signal=24%	1026/207/3265/10488/2885/90993/10454/4773/64764/5291/2185/57506/6778/7043/843/637/6776/7098/7040/6714/7297/8772/7187/5604/3661/3339/9641/5606/1869/5293/2353/7124/4088/4776/4318/10000/3576/8900
hsa05235	hsa05235	PD-L1 expression and PD-1 checkpoint pathway in cancer	74	-0.494372	-1.40899	0.0445063	0.165131	0.123323	2722	tags=32%, list=18%, signal=27%	208/5970/5603/4792/207/3265/6199/5532/4773/5291/5335/29126/4794/116071/5604/5530/5606/5293/2353/3932/5588/10000/1950/920
hsa05205	hsa05205	Proteoglycans in cancer	169	-0.431164	-1.36142	0.0449438	0.165131	0.123323	3421	tags=39%, list=23%, signal=31%	7074/6548/3688/858/818/208/7057/1839/5603/2064/5879/117581/7078/1026/5566/207/54776/3059/3265/29102/6199/2885/3480/8321/7410/7430/5291/5335/84309/2318/5499/22800/6237/8324/287/3678/3708/5336/288/9138/60/5170/5329/7040/6714/71/7474/2260/5604/8325/286/5829/3339/7483/595/1277/5293/81029/2099/7477/7476/7124/5328/4318/10000/7409
hsa05214	hsa05214	Glioma	70	-0.497412	-1.40202	0.0477528	0.169936	0.126912	2773	tags=29%, list=18%, signal=23%	1026/207/3265/2885/3480/5291/399694/5335/5155/5336/6464/5604/7039/808/595/1869/5293/1029/10000/1950
hsa04270	hsa04270	Vascular smooth muscle contraction	91	-0.476844	-1.39243	0.0481928	0.169936	0.126912	1718	tags=22%, list=11%, signal=20%	9138/2776/4627/59/1906/2768/5604/1909/112/808/23236/113/5588/10398/2982/3778/5332/147/79784/2983
hsa05220	hsa05220	Chronic myeloid leukemia	74	-0.487145	-1.38839	0.0486787	0.169936	0.126912	3270	tags=41%, list=22%, signal=32%	4616/3551/7048/5595/3845/208/3066/5970/861/4792/1026/207/3265/2885/5291/399694/7043/6776/7040/25/6464/9846/5604/595/1869/5293/1029/2122/4088/10000
hsa04152	hsa04152	AMPK signaling pathway	103	-0.467821	-1.39681	0.0486842	0.169936	0.126912	2764	tags=30%, list=18%, signal=25%	9230/207/1994/3991/10488/6199/90993/5210/3480/5528/64764/5291/8408/31/1978/84335/5170/5518/7249/3667/23216/5214/2997/595/5293/2194/5209/2203/10000/5563/8900
hsa04911	hsa04911	Insulin secretion	49	-0.560579	-1.50264	0.0488502	0.169936	0.126912	2760	tags=33%, list=18%, signal=27%	5566/10488/90993/64764/5331/481/2776/6804/112/23236/113/5864/3783/9699/3778/5332
hsa05143	hsa05143	African trypanosomiasis	16	-0.712223	-1.55991	0.049371	0.16994	0.126915	940	tags=44%, list=6%, signal=41%	2776/8542/23236/7124/3553/5332/3383
hsa04917	hsa04917	Prolactin signaling pathway	60	-0.505735	-1.39369	0.0500715	0.170556	0.127375	3270	tags=37%, list=22%, signal=29%	208/5970/5603/2932/207/3265/2885/5291/399694/2001/9021/6776/6714/6464/5604/8792/595/5293/2099/2353/3659/10000
hsa04923	hsa04923	Regulation of lipolysis in adipocytes	39	-0.575115	-1.47262	0.0529735	0.176859	0.132082	1269	tags=26%, list=8%, signal=24%	3667/11145/112/5743/5293/11343/113/10000/153/2167
hsa04010	hsa04010	MAPK signaling pathway	233	-0.395706	-1.2886	0.0530035	0.176859	0.132082	2760	tags=23%, list=18%, signal=19%	5566/8717/1845/207/3265/409/2885/9344/3480/10454/5532/3552/1969/4915/2318/22800/7043/6237/5155/5921/784/4804/5871/7186/8986/9448/7040/11221/2260/2768/5604/7039/23162/5530/6196/4791/5880/5971/5606/5228/7424/1846/2353/2122/7124/80310/929/10000/3553/1950/1435/10235/2250
hsa00380	hsa00380	Tryptophan metabolism	29	-0.624005	-1.50543	0.0536891	0.177337	0.132439	1093	tags=17%, list=7%, signal=16%	1545/51166/219/26/8942
hsa04625	hsa04625	C-type lectin receptor signaling pathway	88	-0.47663	-1.38641	0.0548128	0.179238	0.133859	2356	tags=32%, list=16%, signal=27%	5532/4773/5580/64581/5291/22800/6237/3708/5336/6850/6714/51561/5530/5743/808/4791/868/9641/5971/5293/602/7124/114548/8844/3659/4776/10000/3553
hsa04640	hsa04640	Hematopoietic cell lineage	48	-0.521336	-1.38899	0.0574713	0.184511	0.137797	2256	tags=31%, list=15%, signal=27%	3115/3552/7037/3678/2057/290/3566/3575/1437/7124/929/1440/3553/920/1435
hsa05032	hsa05032	Morphine addiction	52	-0.521388	-1.40558	0.057554	0.184511	0.137797	2760	tags=29%, list=18%, signal=24%	5566/2782/409/2783/2550/156/2771/2568/112/2869/5136/3762/113/2786/2555
hsa04914	hsa04914	Progesterone-mediated oocyte maturation	81	-0.471983	-1.35767	0.0587432	0.185999	0.138908	2760	tags=22%, list=18%, signal=18%	5566/207/6793/3480/5291/3320/2771/5347/51343/29882/5604/112/6196/5293/113/9088/10000/8900
hsa04720	hsa04720	Long-term potentiation	51	-0.519963	-1.39745	0.0591631	0.185999	0.138908	4266	tags=47%, list=28%, signal=34%	2902/5567/5330/6195/801/5595/3845/107/818/5566/3265/2906/5532/5331/5499/3708/2776/5604/5530/6196/808/23236/10411/5332
hsa04961	hsa04961	Endocrine and other factor-regulated calcium reabsorption	35	-0.558483	-1.40494	0.0597243	0.185999	0.138908	2413	tags=37%, list=16%, signal=31%	163/5566/1785/5331/481/2776/1173/112/23236/160/2099/793/5332
hsa04211	hsa04211	Longevity regulating pathway	78	-0.472067	-1.3503	0.0621547	0.191741	0.143197	3563	tags=36%, list=24%, signal=28%	3845/107/5468/1388/208/5970/10645/57521/5566/207/3265/10488/6199/10919/90993/3480/64764/5291/8408/1978/84335/7249/3667/112/5293/113/10000/5563
hsa04928	hsa04928	Parathyroid hormone synthesis, secretion and action	83	-0.47212	-1.3631	0.0639456	0.194365	0.145156	2773	tags=35%, list=18%, signal=29%	1026/5566/409/10488/90993/64764/5331/5338/3708/9138/2771/2776/4041/4929/2260/2768/5604/9368/4326/112/1594/23236/4323/2353/113/860/5744/1591/5332
hsa05211	hsa05211	Renal cell carcinoma	63	-0.487453	-1.35309	0.064194	0.194365	0.145156	3726	tags=40%, list=25%, signal=30%	5595/3845/5062/6921/208/5879/1026/207/3265/2034/2885/5291/7043/5155/5546/7040/54583/2113/5604/112399/7039/5293/10298/9915/10000
hsa04935	hsa04935	Growth hormone synthesis, secretion and action	91	-0.462525	-1.35062	0.0669344	0.198299	0.148094	2760	tags=32%, list=18%, signal=26%	5566/2932/207/3265/10488/2885/90993/64764/5291/5331/399694/5335/3708/5336/2771/9021/2776/6776/6464/3667/5604/112/23236/5606/5293/2353/113/10000/5332
hsa04918	hsa04918	Thyroid hormone synthesis	49	-0.510853	-1.36935	0.0672389	0.198299	0.148094	2999	tags=39%, list=20%, signal=31%	107/1388/2882/5566/10488/2877/90993/64764/5331/2936/3708/481/2876/2776/112/23236/7849/113/5332
hsa01521	hsa01521	EGFR tyrosine kinase inhibitor resistance	71	-0.480179	-1.35817	0.0674157	0.198299	0.148094	2876	tags=32%, list=19%, signal=26%	2064/2932/207/3265/6199/2885/3480/5291/399694/5335/5155/5336/1978/6714/6464/558/5604/7039/9542/5293/80310/10000/1950
hsa05213	hsa05213	Endometrial cancer	54	-0.506185	-1.37391	0.0679191	0.198299	0.148094	2876	tags=30%, list=19%, signal=24%	2064/1026/2932/207/3265/2885/5291/5170/6934/5604/595/5293/6932/83439/10000/1950
hsa05322	hsa05322	Systemic lupus erythematosus	84	-0.469287	-1.35792	0.0689189	0.199438	0.148944	1125	tags=7%, list=7%, signal=7%	735/87/3014/7124/3020/718
hsa04976	hsa04976	Bile secretion	38	0.486458	1.38754	0.0718391	0.206065	0.153894	506	tags=18%, list=3%, signal=18%	366/54577/1244/54578/760/9429/6580
hsa00980	hsa00980	Metabolism of xenobiotics by cytochrome P450	37	0.49223	1.40428	0.0728291	0.206356	0.154111	682	tags=19%, list=5%, signal=18%	27294/54577/54578/1577/2941/222/2947
hsa05226	hsa05226	Gastric cancer	114	-0.436701	-1.32423	0.0732026	0.206356	0.154111	1574	tags=29%, list=10%, signal=26%	1026/2932/207/3265/6199/2885/8321/5291/1857/399694/7043/8324/4041/7040/6464/6934/7474/5604/8325/7483/595/1869/5293/81029/6932/7477/7476/4088/83439/5915/10000/1950/2250
hsa04392	hsa04392	Hippo signaling pathway - multiple species	25	-0.598703	-1.42856	0.0773994	0.216321	0.161553	3074	tags=40%, list=20%, signal=32%	23286/7005/7003/25937/166824/26524/8994/8463/1454/83937
hsa04925	hsa04925	Aldosterone synthesis and secretion	65	-0.479703	-1.33742	0.0783476	0.217116	0.162147	3549	tags=37%, list=24%, signal=28%	949/107/1388/3164/818/3949/5566/3991/10488/90993/64764/5331/3708/481/2776/4929/25865/112/808/23236/3762/113/5332/747
hsa05120	hsa05120	Epithelial cell signaling in Helicobacter pylori infection	61	-0.480218	-1.32642	0.0901288	0.247665	0.184961	2163	tags=28%, list=14%, signal=24%	5970/1839/5603/4792/5879/83700/5335/1445/5336/5803/6714/2920/4067/10312/2921/3576/2919
hsa05225	hsa05225	Hepatocellular carcinoma	143	-0.408451	-1.26855	0.0955414	0.26035	0.194435	2773	tags=32%, list=18%, signal=27%	1026/2932/207/3265/6199/2885/3480/8321/5291/6601/1857/399694/5335/8289/7043/8324/5336/6602/60/6597/4041/7040/1728/71/6464/6934/7474/10587/5604/653689/8325/7039/7483/595/1869/5293/81029/6932/4257/7477/1029/7476/8110/4088/83439/10000
hsa05166	hsa05166	Human T-cell leukemia virus 1 infection	191	-0.388289	-1.24397	0.104242	0.281713	0.210389	2773	tags=24%, list=18%, signal=19%	1026/5566/207/3135/3265/10488/90993/5532/4773/64764/896/5291/958/3115/8498/7043/8061/4488/6776/7040/2113/7094/29882/5604/112/5530/1437/3600/4791/23373/595/5971/1869/5293/2353/1029/7124/4088/113/3932/4776/10000/920/3383/8900
hsa00561	hsa00561	Glycerolipid metabolism	44	-0.503267	-1.32427	0.105727	0.283383	0.211636	2736	tags=36%, list=18%, signal=30%	56894/132158/80339/8611/8525/231/10555/10554/8694/150763/84803/56895/64900/11343/219/1056
hsa04927	hsa04927	Cortisol synthesis and secretion	39	-0.516336	-1.32211	0.11128	0.295717	0.220847	3549	tags=44%, list=24%, signal=33%	949/107/1388/3164/3949/5566/10488/90993/64764/5331/3708/2776/112/23236/57552/113/5332
hsa04210	hsa04210	Apoptosis	120	-0.413403	-1.26029	0.112137	0.295717	0.220847	3984	tags=44%, list=26%, signal=33%	84823/4616/317/7277/3551/4217/5366/5595/840/7132/3845/10376/6709/842/9020/8795/208/5970/1508/4792/835/8717/207/3265/1522/5291/153090/330/55367/3708/843/7185/60/637/5170/7186/71/823/8772/10039/84790/5604/824/2021/8837/143/79861/5293/1519/2353/7124/10000/1520
hsa00565	hsa00565	Ether lipid metabolism	38	0.458021	1.30643	0.114943	0.30069	0.224561	1678	tags=34%, list=11%, signal=30%	255189/64600/283748/8605/56994/54947/85465/5321/100137049/123745/10390/5050/50487
hsa05212	hsa05212	Pancreatic cancer	73	-0.449134	-1.27971	0.116829	0.303199	0.226435	2876	tags=37%, list=19%, signal=30%	4616/3551/7048/5595/3845/842/208/5970/2064/5879/1026/207/6199/5291/5338/7043/7040/5604/7039/5880/595/1869/5293/1029/4088/10000/1950
hsa05204	hsa05204	Chemical carcinogenesis - DNA adducts	28	0.511637	1.37837	0.118598	0.303974	0.227014	2315	tags=36%, list=15%, signal=30%	54577/54578/1577/2941/2947/1571/119391/374875/873/2948
hsa05033	hsa05033	Nicotine addiction	11	-0.679543	-1.38714	0.120135	0.303974	0.227014	1257	tags=36%, list=8%, signal=33%	2906/2568/116444/2555
hsa00350	hsa00350	Tyrosine metabolism	20	0.572235	1.40175	0.120219	0.303974	0.227014	631	tags=15%, list=4%, signal=14%	1638/7306/222
hsa00600	hsa00600	Sphingolipid metabolism	43	0.441565	1.29164	0.120846	0.303974	0.227014	644	tags=14%, list=4%, signal=13%	768239/125981/8560/55512/55304/79603
hsa05210	hsa05210	Colorectal cancer	84	-0.436597	-1.26332	0.125676	0.310376	0.231796	2849	tags=26%, list=19%, signal=21%	5879/1026/2932/207/3265/6199/2885/5291/7043/7040/6934/5604/7039/5880/595/5293/6932/2353/4088/83439/10000/1950
hsa04728	hsa04728	Dopaminergic synapse	96	-0.427416	-1.26595	0.125995	0.310376	0.231796	2760	tags=27%, list=18%, signal=22%	5566/2932/207/2782/409/10488/90993/5532/5528/64764/2783/5331/5499/84152/3708/2771/2776/5518/5530/808/23236/2353/3762/2786/10000/5332
hsa04664	hsa04664	Fc epsilon RI signaling pathway	59	-0.467437	-1.28659	0.1266	0.310376	0.231796	3056	tags=41%, list=20%, signal=33%	241/5603/5879/207/3265/2885/7410/5291/5335/5336/3635/5170/6850/9846/5604/1437/5880/4067/5606/5293/7124/10000/7409/240
hsa05165	hsa05165	Human papillomavirus infection	276	-0.362027	-1.19041	0.127188	0.310376	0.231796	2773	tags=28%, list=18%, signal=23%	1026/5566/8717/2932/5590/207/3135/3265/10488/3280/6199/6696/2885/90993/5528/8321/64764/896/27175/5291/1857/92359/3911/7148/8324/3678/5315/1978/26508/5518/7098/7249/7297/7283/1299/6934/8772/7474/7187/3918/3912/5604/9368/8325/3694/5829/3661/182/55534/5743/54626/57801/1286/7483/9641/595/1277/1869/5293/81029/284217/6932/7477/7476/3695/84441/7124/388585/7450/3659/23462/10312/83439/10000/1950/23493/8900
hsa00220	hsa00220	Arginine biosynthesis	16	0.592076	1.40067	0.128788	0.311856	0.232901	1118	tags=25%, list=7%, signal=23%	383/2752/2746/445
hsa04068	hsa04068	FoxO signaling pathway	111	-0.412302	-1.24535	0.129702	0.311856	0.232901	2773	tags=23%, list=18%, signal=19%	1026/207/3265/2885/3480/80854/5291/9454/9455/7043/10769/5170/7040/5347/3667/664/1454/3575/5604/595/5293/1901/4088/10000/5563/1950
hsa00100	hsa00100	Steroid biosynthesis	17	-0.621241	-1.37968	0.134522	0.320212	0.239141	2904	tags=41%, list=19%, signal=33%	1717/1718/2222/7108/1594/1591/1056
hsa05222	hsa05222	Small cell lung cancer	84	-0.432798	-1.25233	0.135135	0.320212	0.239141	3407	tags=30%, list=23%, signal=23%	842/3688/208/5970/3915/4792/1026/207/5291/3911/330/7185/7186/7187/3918/3912/5743/1286/595/1869/5293/9618/284217/5915/10000
hsa04145	hsa04145	Phagosome	108	-0.410678	-1.23392	0.14042	0.33034	0.246705	2493	tags=25%, list=17%, signal=21%	5869/653361/9554/64581/3115/7037/83547/10383/3678/9146/60/10333/347733/203068/71/8685/84617/84790/7280/79861/929/10381/11151/10312/1520/1535/718
hsa05414	hsa05414	Dilated cardiomyopathy	61	-0.457213	-1.26287	0.144492	0.333914	0.249374	2570	tags=34%, list=17%, signal=29%	5566/6443/7170/487/488/7043/3678/784/6445/60/7040/71/7168/3694/112/284217/3695/7124/7169/113/153
hsa05340	hsa05340	Primary immunodeficiency	18	-0.603208	-1.35385	0.145367	0.333914	0.249374	2754	tags=39%, list=18%, signal=32%	8625/958/5994/100/3575/3932/920
hsa04722	hsa04722	Neurotrophin signaling pathway	107	-0.409012	-1.22842	0.145861	0.333914	0.249374	3862	tags=37%, list=26%, signal=28%	3551/801/4217/25970/5595/3845/10603/818/208/5970/5664/5603/4792/5879/2932/207/3265/2885/5580/5291/399694/5335/4915/4804/5336/5170/4794/25/6464/396/3667/5604/6272/6196/808/5293/10019/397/3656/10000
hsa04934	hsa04934	Cushing syndrome	116	-0.404511	-1.22983	0.146023	0.333914	0.249374	2773	tags=28%, list=18%, signal=23%	1026/5566/2932/10488/90993/8321/64764/5331/1857/4221/8324/3708/2771/2776/6934/7474/5604/8325/112/23236/57552/7483/595/1869/81029/6932/7477/1029/7476/113/83439/5332
hsa04390	hsa04390	Hippo signaling pathway	134	-0.394578	-1.22119	0.148289	0.33674	0.251484	2331	tags=27%, list=15%, signal=23%	8321/8945/896/1857/3397/7003/25937/166824/330/5499/7043/8324/26524/5054/60/8994/5518/7040/1742/658/8463/71/6934/7474/1453/1454/8325/7483/595/81029/6932/7477/7476/4088/654/83439
hsa00514	hsa00514	Other types of O-glycan biosynthesis	35	-0.511658	-1.28715	0.150077	0.338449	0.252761	3458	tags=40%, list=23%, signal=31%	29954/2591/8703/23275/79709/56913/6480/79695/8985/79623/2590/727936/11227/114805
hsa05412	hsa05412	Arrhythmogenic right ventricular cardiomyopathy	52	-0.467223	-1.25956	0.156835	0.34695	0.259109	2570	tags=31%, list=17%, signal=26%	6443/1829/487/1000/488/3678/784/6445/60/71/6934/3694/284217/6932/3695/83439
hsa05162	hsa05162	Measles	102	0.346356	1.19984	0.157025	0.34695	0.259109	406	tags=9%, list=3%, signal=9%	3560/4599/4600/4938/23586/596/6772/64135/10379
hsa00140	hsa00140	Steroid hormone biosynthesis	26	0.502636	1.31035	0.158333	0.34695	0.259109	1092	tags=27%, list=7%, signal=25%	6783/54577/54578/1577/3291/8630/1571
hsa04350	hsa04350	TGF-beta signaling pathway	79	-0.427029	-1.2212	0.158621	0.34695	0.259109	2260	tags=20%, list=15%, signal=17%	57154/3397/3400/7043/93/5518/7040/658/285704/4091/25805/2331/7124/4088/3624/654
hsa04919	hsa04919	Thyroid hormone signaling pathway	97	-0.415252	-1.23194	0.159151	0.34695	0.259109	3419	tags=35%, list=23%, signal=27%	6548/842/5211/208/3066/7068/5566/2932/207/3265/487/1734/5291/5331/5335/488/9862/5336/481/60/5170/10025/7249/6714/71/5604/5214/84812/23236/595/5293/2099/10000/5332
hsa00030	hsa00030	Pentose phosphate pathway	20	-0.577724	-1.32113	0.166667	0.360927	0.269548	3385	tags=55%, list=22%, signal=43%	6888/226/5211/2821/25796/132158/22934/230/7086/5214/2203
hsa00533	hsa00533	Glycosaminoglycan biosynthesis - keratan sulfate	13	-0.623548	-1.32759	0.170772	0.367384	0.27437	4247	tags=62%, list=28%, signal=44%	8704/10678/2683/8703/6483/4166/93010/6482
hsa05221	hsa05221	Acute myeloid leukemia	55	-0.455191	-1.23681	0.173661	0.371159	0.277189	2722	tags=36%, list=18%, signal=30%	207/3265/6199/2885/5291/5371/1978/6776/6934/5914/5604/5467/1437/595/5293/6932/929/83439/10000/8900
hsa03010	hsa03010	Ribosome	126	0.329203	1.16975	0.174888	0.371353	0.277334	6355	tags=60%, list=42%, signal=35%	6123/6154/6204/6156/51023/219927/6194/6147/6146/51373/6218/64965/6143/2197/6210/28998/6202/29093/6144/6167/6166/65008/6139/6164/6168/6161/6169/6227/6206/6124/6182/51318/54948/6208/6207/64968/6201/6233/6189/79590/4736/54460/6232/51069/6181/6235/6152/51065/65003/51187/6228/6130/51264/140801/51263/9801/64981/25873/6157/11222/6193/64983/6136/6135/63931/6141/6176/6223/6122/6165/29074/6229/6160/6222/62…
hsa04261	hsa04261	Adrenergic signaling in cardiomyocytes	99	-0.405475	-1.20838	0.178947	0.375774	0.280636	2760	tags=27%, list=18%, signal=22%	5566/207/10488/7170/90993/487/5528/64764/5331/488/5499/784/481/2771/2776/5518/7168/112/808/23236/7169/113/10411/10000/153/5332/147
hsa05203	hsa05203	Viral carcinogenesis	180	-0.371292	-1.18327	0.179268	0.375774	0.280636	3264	tags=23%, list=22%, signal=18%	55697/3066/10971/5970/5700/4792/7533/5879/1026/5566/8717/3135/3265/10488/2885/90993/81/64764/896/5291/5315/7185/7186/6776/6850/6714/7187/2934/51564/5829/3661/87/4791/4067/3249/595/5293/1029/85477/8900/718
hsa04972	hsa04972	Pancreatic secretion	51	-0.459792	-1.23573	0.184704	0.384412	0.287087	2240	tags=27%, list=15%, signal=23%	5331/488/22802/3708/481/2776/112/6558/23236/113/1056/8671/3778/5332
hsa00860	hsa00860	Porphyrin metabolism	23	0.507279	1.27529	0.185915	0.384412	0.287087	171	tags=9%, list=1%, signal=9%	54577/54578
hsa04973	hsa04973	Carbohydrate digestion and absorption	26	-0.533548	-1.27706	0.186916	0.384412	0.287087	840	tags=19%, list=6%, signal=18%	23236/5293/10000/5332/8972
hsa05144	hsa05144	Malaria	24	-0.536091	-1.27432	0.190031	0.388376	0.290048	554	tags=21%, list=4%, signal=20%	7124/1440/3553/3576/3383
hsa04066	hsa04066	HIF-1 signaling pathway	83	-0.411077	-1.18686	0.195918	0.397921	0.297176	3385	tags=36%, list=22%, signal=28%	5211/6921/818/208/5970/2064/1026/207/6199/3480/5291/5335/7037/230/5336/1978/5054/54583/2023/2597/1906/3939/5604/5214/112399/5293/5209/2026/10000/1950
hsa05164	hsa05164	Influenza A	124	-0.386946	-1.18989	0.197165	0.397981	0.297221	2305	tags=25%, list=15%, signal=21%	896/5291/3115/3552/57506/11100/5371/3627/60/9021/637/7098/7297/71/79671/8772/7187/5604/3661/402569/7113/9641/5293/7124/114548/10000/3553/3576/3383/56649/9407
hsa00564	hsa00564	Glycerophospholipid metabolism	77	0.34592	1.13845	0.204301	0.407275	0.304161	1678	tags=19%, list=11%, signal=17%	255189/64600/283748/8605/8526/56994/54947/56985/85465/5321/100137049/123745/1119/10390/50487
hsa00053	hsa00053	Ascorbate and aldarate metabolism	10	0.603261	1.29674	0.204878	0.407275	0.304161	171	tags=20%, list=1%, signal=20%	54577/54578
hsa05022	hsa05022	Pathways of neurodegeneration - multiple diseases	386	-0.331116	-1.11612	0.205525	0.407275	0.304161	2576	tags=20%, list=17%, signal=17%	127602/7332/10452/2877/4696/487/2906/6622/10131/5532/8321/2861/3552/7318/5331/1857/8408/7345/513/5335/6391/488/6311/3831/8324/10383/2521/9217/3708/2876/65018/2776/637/7186/4041/23435/4294/10105/1742/347733/6804/203068/823/8772/7474/27123/1454/84617/84790/5604/8325/824/5530/5743/808/7280/23236/8701/56901/84557/7483/79861/1767/5606/81029/7477/7476/7124/7802/10381/3553/1435/5332/1346/4744/27121
hsa04726	hsa04726	Serotonergic synapse	67	-0.422756	-1.18545	0.206751	0.407275	0.304161	2319	tags=25%, list=15%, signal=22%	5742/2783/5331/3708/247/2771/2776/5604/5743/23236/3352/260293/3762/10411/2786/5332/240
hsa05410	hsa05410	Hypertrophic cardiomyopathy	58	-0.437841	-1.20036	0.208034	0.407349	0.304217	2570	tags=33%, list=17%, signal=27%	6443/7170/487/488/7043/3678/784/6445/60/7040/71/7168/1906/3694/284217/3695/7124/7169/5563
hsa05010	hsa05010	Alzheimer disease	315	-0.33425	-1.11346	0.21347	0.415505	0.310308	2471	tags=19%, list=16%, signal=17%	4696/487/2906/6622/5532/8321/5291/3552/5331/1857/8408/513/6391/57142/488/3831/8324/10383/3708/55630/2776/637/7186/4041/10105/347733/29986/203068/823/8772/7474/3667/64116/2597/27123/1454/84617/84790/5604/8325/824/5530/5743/808/7280/23236/56901/7483/79861/5293/81029/7477/7476/7124/10381/10000/3553/1435/5332/1346/27121
hsa00260	hsa00260	Glycine, serine and threonine metabolism	27	-0.507009	-1.20943	0.222222	0.429009	0.320393	1760	tags=15%, list=12%, signal=13%	875/5223/113675/2731
hsa00010	hsa00010	Glycolysis / Gluconeogenesis	46	-0.453997	-1.20474	0.223032	0.429009	0.320393	2055	tags=26%, list=14%, signal=23%	230/5315/2023/5223/2597/3939/5214/221/218/219/2026/2203
hsa04913	hsa04913	Ovarian steroidogenesis	36	-0.478787	-1.20421	0.229938	0.439707	0.328382	1093	tags=19%, list=7%, signal=18%	1545/112/5743/113/654/240/3294
hsa04612	hsa04612	Antigen processing and presentation	49	-0.44222	-1.18537	0.237482	0.451492	0.337184	968	tags=10%, list=6%, signal=10%	6892/7124/920/1520/972
hsa00970	hsa00970	Aminoacyl-tRNA biosynthesis	44	0.402025	1.17687	0.242991	0.459294	0.343011	4039	tags=45%, list=27%, signal=33%	3376/55278/51520/123283/10056/54938/51091/1615/5917/2058/79731/123263/3735/10352/5188/57038/4677/23438/283459/16
hsa04971	hsa04971	Gastric acid secretion	48	-0.440259	-1.17297	0.251437	0.472528	0.352894	2287	tags=35%, list=15%, signal=30%	6522/5566/4638/7430/5331/3708/481/115111/60/2771/2776/71/112/808/23236/113/5332
hsa05206	hsa05206	MicroRNAs in cancer	156	-0.35793	-1.11835	0.259446	0.484793	0.362054	2280	tags=20%, list=15%, signal=17%	7430/5291/399694/5335/7148/5155/3678/5336/54541/1786/113130/25/6464/3667/7168/1788/6624/5604/1545/5743/595/1869/5293/10298/1029/8091/6659/5328/85414/1591/4318
hsa04730	hsa04730	Long-term depression	46	-0.439616	-1.16658	0.265306	0.492927	0.368128	1888	tags=24%, list=13%, signal=21%	3708/2771/2776/5518/2768/5604/23236/4067/2982/5332/2983
hsa05320	hsa05320	Autoimmune thyroid disease	16	0.499002	1.18049	0.270202	0.49798	0.371902	1241	tags=31%, list=8%, signal=29%	3134/3106/3117/3119/3105
hsa04370	hsa04370	VEGF signaling pathway	55	-0.421336	-1.14483	0.272069	0.49798	0.371902	2849	tags=36%, list=19%, signal=30%	5603/5879/207/3265/5532/4773/5291/5335/5336/56848/6714/9047/5604/5829/5530/5743/5880/5293/10000/8877
hsa04727	hsa04727	GABAergic synapse	46	-0.436911	-1.1594	0.272595	0.49798	0.371902	2244	tags=26%, list=15%, signal=22%	5566/2782/2783/2550/2771/6714/2568/112/18/113/2786/2555
hsa00982	hsa00982	Drug metabolism - cytochrome P450	29	0.420786	1.1331	0.284153	0.512026	0.382392	682	tags=21%, list=5%, signal=20%	54577/54578/1577/2941/222/2947
hsa04750	hsa04750	Inflammatory mediator regulation of TRP channels	81	-0.389444	-1.12024	0.284153	0.512026	0.382392	2320	tags=25%, list=15%, signal=21%	5580/5291/5331/5335/5499/3708/5336/2776/6714/59341/112/808/23236/5606/5293/113/5588/5029/3553/5332
hsa04140	hsa04140	Autophagy - animal	130	-0.360933	-1.11264	0.284981	0.512026	0.382392	3270	tags=28%, list=22%, signal=22%	208/140775/10645/5861/84971/1613/1508/57521/5566/207/3265/64223/6199/3480/5580/5291/8408/9711/22800/6237/3708/84335/54541/5170/64798/7249/3667/664/5604/8837/1612/84557/5293/5588/10000/5563/58476
hsa04550	hsa04550	Signaling pathways regulating pluripotency of stem cells	115	-0.361992	-1.09813	0.308497	0.551248	0.411684	1153	tags=16%, list=8%, signal=15%	7474/2260/5604/8325/4211/3720/7483/5293/81029/6932/7477/7476/4088/3624/5013/10000/3976/5080
hsa05145	hsa05145	Toxoplasmosis	87	-0.379934	-1.1048	0.311585	0.55374	0.413545	3726	tags=34%, list=25%, signal=26%	5595/3113/7132/842/3688/208/5970/5603/3915/4792/3949/207/10454/958/3115/3911/330/7043/2771/5170/7040/10105/7297/3918/3912/5606/284217/7124/10000/240
hsa00190	hsa00190	Oxidative phosphorylation	105	0.30579	1.07211	0.316667	0.55973	0.418018	3400	tags=35%, list=23%, signal=27%	6389/245973/4718/4729/6392/4714/4704/521/29796/23545/10975/10632/4711/125965/51606/1345/539/440567/27068/5464/1355/55967/6390/9551/4715/1351/4719/10476/526/27089/7381/523/374291/7385/528/4712/4695
hsa05415	hsa05415	Diabetic cardiomyopathy	159	-0.344062	-1.07975	0.3196	0.5606	0.418668	3296	tags=25%, list=22%, signal=20%	818/291/208/5970/5603/5524/177/5879/2932/5590/207/1537/653361/4696/487/5580/5291/5331/513/6391/488/5499/7043/2936/7040/10105/3667/2597/23236/56901/2997/5880/1277/5293/4088/4318/10000/1535/5332/1346
hsa00590	hsa00590	Arachidonic acid metabolism	42	0.375095	1.09822	0.321321	0.5606	0.418668	1748	tags=31%, list=12%, signal=27%	255189/64600/242/283748/8605/5321/100137049/1571/123745/4051/1573/50487/2053
hsa04920	hsa04920	Adipocytokine signaling pathway	53	-0.407346	-1.10516	0.322302	0.5606	0.418668	1662	tags=15%, list=11%, signal=13%	9021/7186/4794/3667/7124/5588/10000/5563
hsa04975	hsa04975	Fat digestion and absorption	22	0.451959	1.122	0.327684	0.563361	0.42073	750	tags=18%, list=5%, signal=17%	338/64600/948/4547
hsa00520	hsa00520	Amino sugar and nucleotide sugar metabolism	44	0.374748	1.09702	0.330218	0.563361	0.42073	1035	tags=14%, list=7%, signal=13%	80201/80896/10007/51706/2585/3073
hsa05416	hsa05416	Viral myocarditis	42	-0.42916	-1.11277	0.330344	0.563361	0.42073	2849	tags=36%, list=19%, signal=29%	5879/3135/6443/958/3115/1981/6445/60/637/25/71/5880/595/284217/3383
hsa05216	hsa05216	Thyroid cancer	35	-0.443244	-1.11504	0.330781	0.563361	0.42073	1339	tags=37%, list=9%, signal=34%	4616/5595/3845/5468/1026/3265/7170/6934/5604/7849/595/6932/83439
hsa00330	hsa00330	Arginine and proline metabolism	40	0.371984	1.07475	0.335277	0.56806	0.424239	1190	tags=18%, list=8%, signal=16%	383/2628/4953/4942/112817/217/112483
hsa04216	hsa04216	Ferroptosis	33	0.385629	1.07103	0.347701	0.586074	0.437692	2471	tags=24%, list=16%, signal=20%	2512/2729/2180/23516/112483/8031/6520/30061
hsa00562	hsa00562	Inositol phosphate metabolism	65	-0.387523	-1.08042	0.360399	0.604291	0.451297	3250	tags=35%, list=22%, signal=28%	23007/3628/8395/5297/7167/138429/8871/5291/9651/5331/5335/5336/3635/56623/3636/27124/3707/84812/23236/5293/23396/51477/5332
hsa04071	hsa04071	Sphingolipid signaling pathway	108	-0.351939	-1.05743	0.362205	0.604291	0.451297	3325	tags=30%, list=22%, signal=23%	29956/208/9294/5970/5603/5879/8717/5590/207/3265/5528/5291/5331/5338/56848/2771/2776/637/5170/7186/5518/9846/2768/5604/23236/5880/5293/1901/7124/10000/8877/5332
hsa04144	hsa04144	Endocytosis	230	-0.322375	-1.04903	0.368669	0.608517	0.454454	3431	tags=28%, list=23%, signal=22%	29924/64750/10617/858/81873/8853/9265/8395/9815/55738/163/55048/644150/3949/116985/375/9922/9230/5590/79720/3135/3265/409/138429/5869/1785/3480/30844/23550/57154/30846/9266/5338/7037/5371/832/9146/5119/156/93343/10097/128866/377/6714/56904/1173/8729/26119/7456/6455/84313/79643/119016/2869/10938/23624/868/160/80223/4088/30845/23396/1601/274/64411
hsa05208	hsa05208	Chemical carcinogenesis - reactive oxygen species	183	-0.329347	-1.05038	0.36983	0.608517	0.454454	1641	tags=11%, list=11%, signal=10%	5170/8644/10105/6714/1728/25865/25/5604/1545/653689/79852/56901/5293/4257/2353/10000/1950/1535/5795/1346
hsa01200	hsa01200	Carbon metabolism	89	-0.365669	-1.06522	0.370321	0.608517	0.454454	2727	tags=25%, list=18%, signal=20%	2806/7167/5096/25796/132158/22934/6391/230/5315/283871/1431/2023/7086/5223/2597/5091/5214/113675/2026/10873/2203/2731
hsa00770	hsa00770	Pantothenate and CoA biosynthesis	16	-0.50874	-1.11424	0.372937	0.609752	0.455376	460	tags=38%, list=3%, signal=36%	8876/5167/60490/80347/219/8875
hsa00830	hsa00830	Retinol metabolism	30	0.388124	1.04664	0.383754	0.624315	0.466252	377	tags=17%, list=2%, signal=16%	145226/54577/54578/1577/195814
hsa04932	hsa04932	Non-alcoholic fatty liver disease	136	-0.335804	-1.03953	0.3891	0.62988	0.470408	802	tags=10%, list=5%, signal=10%	9021/637/7186/7040/3667/56901/5293/2353/7124/10000/5563/3553/3576/1346
hsa05034	hsa05034	Alcoholism	139	-0.335288	-1.0379	0.393631	0.633595	0.473182	3843	tags=24%, list=25%, signal=18%	55315/801/5595/3177/3845/9555/94239/1388/3066/10645/5569/5566/2782/3265/10488/2885/90993/2906/64764/2783/399694/4915/5499/84152/2771/6464/5604/51564/116444/808/3014/3020/2786
hsa00920	hsa00920	Sulfur metabolism	10	-0.542778	-1.08883	0.39527	0.633595	0.473182	1078	tags=30%, list=7%, signal=28%	7263/9060/6821
hsa04630	hsa04630	JAK-STAT signaling pathway	102	0.292492	1.01325	0.421488	0.672324	0.502106	1057	tags=12%, list=7%, signal=11%	56832/50604/3560/596/6772/10379/3459/53833/8554/3977/3953/6773
hsa00620	hsa00620	Pyruvate metabolism	36	-0.411144	-1.03408	0.430556	0.683455	0.510418	2059	tags=19%, list=14%, signal=17%	31/5315/197257/5091/3939/219/10873
hsa04962	hsa04962	Vasopressin-regulated water reabsorption	36	-0.407431	-1.02474	0.438272	0.688421	0.514127	2764	tags=25%, list=18%, signal=20%	9230/5566/10488/90993/5869/64764/396/112/397
hsa00410	hsa00410	beta-Alanine metabolism	26	-0.432887	-1.03613	0.439252	0.688421	0.514127	1572	tags=19%, list=10%, signal=17%	55748/18/221/218/219
hsa05160	hsa05160	Hepatitis C	125	0.285867	1.0162	0.44	0.688421	0.514127	406	tags=7%, list=3%, signal=7%	3434/4599/91543/4600/4938/23586/6772/5521/10379
hsa05230	hsa05230	Central carbon metabolism in cancer	57	-0.37423	-1.02704	0.448864	0.697788	0.521123	2876	tags=26%, list=19%, signal=21%	2064/207/3265/5291/51548/5315/9997/5223/3939/2260/5604/5214/5293/10000/9123
hsa04724	hsa04724	Glutamatergic synapse	76	-0.354027	-1.0164	0.451034	0.697788	0.521123	2454	tags=29%, list=16%, signal=24%	2906/5532/2783/5331/9454/9455/5338/3708/156/2771/2776/1742/85358/112/5530/116444/23236/6505/113/22941/2786/5332
hsa04672	hsa04672	Intestinal immune network for IgA production	22	-0.437259	-1.02078	0.455247	0.697788	0.521123	2411	tags=36%, list=16%, signal=31%	56477/958/3115/7040/23308/3600/8741/3695
hsa01240	hsa01240	Biosynthesis of cofactors	123	0.284651	1.00556	0.455752	0.697788	0.521123	1104	tags=11%, list=7%, signal=10%	145226/54577/54578/2729/195814/26289/493911/53354/79001/8630/200895/217/349565
hsa04960	hsa04960	Aldosterone-regulated sodium reabsorption	25	-0.426479	-1.01762	0.456656	0.697788	0.521123	2269	tags=32%, list=15%, signal=27%	5291/9351/481/5170/3667/6338/5293/6337
hsa05100	hsa05100	Bacterial invasion of epithelial cells	71	-0.354246	-1.00197	0.464888	0.703937	0.525715	3956	tags=37%, list=26%, signal=27%	1212/10163/391/857/1759/2017/8976/3688/858/81873/9564/5879/3059/1785/5291/399694/7414/3678/10097/60/6714/10801/71/6464/5829/5293
hsa05321	hsa05321	Inflammatory bowel disease	37	0.347994	0.992791	0.464986	0.703937	0.525715	1062	tags=22%, list=7%, signal=20%	2625/4094/6772/3459/3117/3606/6095/3119
hsa00500	hsa00500	Starch and sucrose metabolism	22	-0.432799	-1.01037	0.469136	0.706947	0.527963	979	tags=18%, list=6%, signal=17%	5834/2997/283209/8972
hsa04217	hsa04217	Necroptosis	121	0.276576	0.98614	0.473029	0.709544	0.529902	1555	tags=17%, list=10%, signal=16%	255189/283748/596/2512/6772/10379/8605/3459/2752/55072/8878/834/5321/2746/6773/100137049/123745/54822/1540/90865/5610
hsa00983	hsa00983	Drug metabolism - other enzymes	45	0.337215	0.992938	0.476489	0.71147	0.531341	1621	tags=18%, list=11%, signal=16%	54577/54578/2941/2947/1571/7084/7172/119391
hsa04150	hsa04150	mTOR signaling pathway	134	-0.319808	-0.989781	0.479087	0.712098	0.53181	2733	tags=28%, list=18%, signal=23%	2932/207/3265/64223/6199/2885/51256/3480/8321/5291/1857/8408/84219/8324/1978/84335/54541/5170/64798/4041/7249/9894/7474/3667/64900/5604/8325/729438/6196/7483/5293/81029/7477/7476/7124/10000/5563
hsa04710	hsa04710	Circadian rhythm	28	-0.42019	-1.00724	0.48336	0.713122	0.532575	1259	tags=14%, list=8%, signal=13%	1453/1454/79365/5563
hsa04659	hsa04659	Th17 cell differentiation	76	-0.347527	-0.997741	0.484138	0.713122	0.532575	2356	tags=26%, list=16%, signal=22%	5532/4773/3115/5335/6778/3320/6776/7040/4794/7297/3566/5914/51561/5530/2353/4088/3932/5588/3553/920
hsa05031	hsa05031	Amphetamine addiction	48	-0.375446	-1.00029	0.488506	0.715101	0.534053	3347	tags=33%, list=22%, signal=26%	1388/818/3066/5566/10488/90993/2906/5532/64764/5499/84152/6804/5530/116444/808/2353
hsa03320	hsa03320	PPAR signaling pathway	47	-0.376247	-1.00007	0.489855	0.715101	0.534053	1641	tags=15%, list=11%, signal=13%	5170/2171/10580/5467/10873/51129/2167
hsa00534	hsa00534	Glycosaminoglycan biosynthesis - heparan sulfate / heparin	18	-0.437666	-0.982308	0.495208	0.719702	0.537489	3787	tags=39%, list=25%, signal=29%	11285/9957/2137/9394/3340/9955/9953
hsa05016	hsa05016	Huntington disease	256	-0.30158	-0.987716	0.499415	0.722605	0.539657	2717	tags=16%, list=18%, signal=14%	5434/64837/10488/1537/5430/127602/2877/90993/4696/64764/5331/8408/513/6391/3831/10383/3708/2876/2776/7186/4294/10105/1742/347733/6804/203068/1173/84617/84790/548644/7280/23236/8701/56901/160/79861/1767/7802/10381/5332/1346/7052
hsa03410	hsa03410	Base excision repair	32	-0.389205	-0.962211	0.530327	0.76164	0.568809	4704	tags=47%, list=31%, signal=32%	7515/55247/3978/10038/5426/79661/4350/56655/5425/4968/27343/5424/10039/57804/143
hsa05202	hsa05202	Transcriptional misregulation in cancer	145	-0.310821	-0.966969	0.531052	0.76164	0.568809	2073	tags=21%, list=14%, signal=18%	330/4221/5546/5371/2521/4804/7185/8148/84444/2118/6692/6495/5914/2115/1437/7849/4211/7113/3695/9915/8091/5328/929/860/85414/3020/4318/3576/8900/5327
hsa01210	hsa01210	2-Oxocarboxylic acid metabolism	15	-0.441486	-0.960215	0.536946	0.761693	0.568848	1505	tags=47%, list=10%, signal=42%	587/50/48/2806/1431/162417/51166
hsa00531	hsa00531	Glycosaminoglycan degradation	15	-0.437755	-0.952101	0.538588	0.761693	0.568848	3339	tags=40%, list=22%, signal=31%	2990/3425/411/138050/3373/8372
hsa05217	hsa05217	Basal cell carcinoma	52	-0.352664	-0.950728	0.541007	0.761693	0.568848	2331	tags=27%, list=15%, signal=23%	8321/51684/1857/8324/374654/6934/7474/8325/7483/81029/6932/7477/7476/83439
hsa01230	hsa01230	Biosynthesis of amino acids	54	-0.351814	-0.954907	0.541908	0.761693	0.568848	2200	tags=28%, list=15%, signal=24%	22934/230/5315/875/65263/1431/2023/7086/5223/2597/5091/5214/162417/113675/2026
hsa04658	hsa04658	Th1 and Th2 cell differentiation	65	-0.342642	-0.955295	0.542735	0.761693	0.568848	2356	tags=28%, list=16%, signal=23%	5532/4773/3115/5335/6778/6776/4794/7297/3566/5530/182/55534/2353/28514/84441/3932/5588/920
hsa00250	hsa00250	Alanine, aspartate and glutamate metabolism	25	0.366672	0.939772	0.547753	0.763955	0.570538	4405	tags=48%, list=29%, signal=34%	2752/2746/445/2571/159/158/2875/5471/57494/8659/2805/1373
hsa03020	hsa03020	RNA polymerase	30	0.35127	0.947253	0.54902	0.763955	0.570538	2122	tags=27%, list=14%, signal=23%	84265/5438/9533/84172/64425/81488/10623/5431
hsa00630	hsa00630	Glyoxylate and dicarboxylate metabolism	27	-0.389794	-0.92982	0.566667	0.784843	0.586137	40	tags=19%, list=0%, signal=19%	5096/132158/283871/1431/2731
hsa05330	hsa05330	Allograft rejection	17	0.385955	0.911192	0.568831	0.784843	0.586137	1241	tags=29%, list=8%, signal=27%	3134/3106/3117/3119/3105
hsa05110	hsa05110	Vibrio cholerae infection	41	-0.354691	-0.915103	0.574436	0.78696	0.587719	2827	tags=27%, list=19%, signal=22%	10952/375/5566/11015/5335/5336/60/30001/71/6558/10312
hsa05020	hsa05020	Prion disease	218	-0.292947	-0.94892	0.575179	0.78696	0.587719	3041	tags=19%, list=20%, signal=16%	5700/5603/3915/90550/5879/5566/2932/64837/10488/1537/90993/653361/4696/2906/5532/64764/5580/5291/3552/513/6391/3831/10383/3708/10105/347733/203068/84617/84790/735/5530/116444/7280/56901/5880/79861/5293/7124/10381/3553/1535/1346
hsa05171	hsa05171	Coronavirus disease - COVID-19	172	-0.296073	-0.937422	0.578686	0.78846	0.588839	1536	tags=11%, list=10%, signal=10%	7098/6850/7297/7187/735/3661/1437/7113/9641/5293/2353/7124/114548/7450/340061/1440/3553/3576/718
hsa05169	hsa05169	Epstein-Barr virus infection	166	-0.296207	-0.935514	0.58406	0.792479	0.59184	2773	tags=25%, list=18%, signal=20%	5700/5603/4792/5879/1026/8717/207/3135/9612/3280/10454/896/5291/958/3115/57506/3627/5336/637/7186/6850/4794/7297/8772/7187/3661/6892/7128/4791/4067/9641/956/595/5971/5606/1869/5293/7124/10000/3383/8900
hsa04964	hsa04964	Proximal tubule bicarbonate reclamation	11	-0.442628	-0.903531	0.588832	0.793443	0.59256	235	tags=18%, list=2%, signal=18%	481/8671
hsa00790	hsa00790	Folate biosynthesis	20	-0.389072	-0.889721	0.589623	0.793443	0.59256	4511	tags=45%, list=30%, signal=32%	5805/57016/2643/1719/2356/231/8644/5860/249
hsa04340	hsa04340	Hedgehog signaling pathway	47	0.313784	0.929297	0.602564	0.807535	0.603084	1737	tags=17%, list=12%, signal=15%	57758/596/84455/730094/339745/2619/132884/84976
hsa00604	hsa00604	Glycosphingolipid biosynthesis - ganglio series	13	-0.409578	-0.872029	0.615764	0.813593	0.607608	194	tags=23%, list=1%, signal=23%	6483/27090/6482
hsa04916	hsa04916	Melanogenesis	83	-0.317652	-0.91712	0.616327	0.813593	0.607608	2760	tags=34%, list=18%, signal=28%	5566/2932/3265/10488/90993/8321/64764/5331/1857/8324/2771/2776/6934/7474/1906/5604/8325/112/808/23236/7483/81029/6932/7477/7476/113/83439/5332
hsa00340	hsa00340	Histidine metabolism	14	-0.410586	-0.881273	0.617057	0.813593	0.607608	744	tags=36%, list=5%, signal=34%	55748/221/218/219/26
hsa00730	hsa00730	Thiamine metabolism	12	-0.422423	-0.879719	0.620805	0.813593	0.607608	2494	tags=33%, list=17%, signal=28%	79178/27010/205/249
hsa04622	hsa04622	RIG-I-like receptor signaling pathway	50	0.302455	0.91602	0.623418	0.813593	0.607608	391	tags=8%, list=3%, signal=8%	56832/9636/23586/64135
hsa04512	hsa04512	ECM-receptor interaction	67	-0.323616	-0.90745	0.624473	0.813593	0.607608	2098	tags=22%, list=14%, signal=19%	3911/7148/9900/3678/375790/1299/3918/3912/3694/3339/1286/1277/284217/3695/7450
hsa05231	hsa05231	Choline metabolism in cancer	87	-0.31546	-0.917317	0.624501	0.813593	0.607608	2722	tags=28%, list=18%, signal=23%	207/3265/6199/2885/8611/5291/5335/5338/8525/126969/57153/5155/1978/5170/7249/5604/80736/5880/5293/2353/80310/23396/10000/1950
hsa04721	hsa04721	Synaptic vesicle cycle	49	-0.337384	-0.90436	0.630901	0.81631	0.609637	1671	tags=16%, list=11%, signal=15%	6812/6804/1173/6857/160/6505/10312/5864
hsa04114	hsa04114	Oocyte meiosis	106	-0.303705	-0.910821	0.631579	0.81631	0.609637	4237	tags=29%, list=28%, signal=21%	5567/80315/6195/9985/7532/801/5595/898/107/818/10971/5603/9700/7533/5566/3480/5532/5528/8945/5499/3708/5518/5347/29882/5604/112/5530/6196/808/113/9088
hsa05030	hsa05030	Cocaine addiction	34	-0.35297	-0.885434	0.636364	0.816583	0.609842	4266	tags=41%, list=28%, signal=30%	2902/5567/26086/1388/5970/5566/10488/90993/2906/64764/84152/2771/1742/116444
hsa00052	hsa00052	Galactose metabolism	23	-0.371751	-0.876937	0.636785	0.816583	0.609842	58	tags=17%, list=0%, signal=17%	2582/231/5214/8972
hsa05332	hsa05332	Graft-versus-host disease	18	-0.380972	-0.855062	0.64377	0.822316	0.614123	554	tags=28%, list=4%, signal=27%	3135/3115/3552/7124/3553
hsa04623	hsa04623	Cytosolic DNA-sensing pathway	42	-0.335039	-0.86872	0.647235	0.823524	0.615025	994	tags=24%, list=7%, signal=22%	4792/5434/171568/57506/51728/3627/3661/9641/340061/3553
hsa03460	hsa03460	Fanconi anemia pathway	48	0.297466	0.885091	0.653595	0.823949	0.615343	4049	tags=40%, list=27%, signal=29%	2178/79728/22909/51455/11201/57697/4292/5429/378708/5395/7398/545/5980/675/5889/57599/672/83990/51426
hsa02010	hsa02010	ABC transporters	31	-0.352008	-0.863588	0.657854	0.823949	0.615343	1168	tags=16%, list=8%, signal=15%	10057/23457/154664/8647/10060
hsa00310	hsa00310	Lysine degradation	55	-0.325608	-0.884719	0.658466	0.823949	0.615343	3321	tags=36%, list=22%, signal=28%	79813/2639/1743/3033/8085/84787/85007/9757/79709/10919/7468/80854/387893/8985/5351/84444/5352/2122/51166/219
hsa04966	hsa04966	Collecting duct acid secretion	18	0.350908	0.839621	0.659574	0.823949	0.615343	965	tags=17%, list=6%, signal=16%	760/245973/23545
hsa04979	hsa04979	Cholesterol metabolism	32	0.317623	0.879229	0.660167	0.823949	0.615343	1367	tags=22%, list=9%, signal=20%	338/29116/948/9388/10577/6646/6770
hsa00532	hsa00532	Glycosaminoglycan biosynthesis - chondroitin sulfate / dermatan sulfate	18	-0.372629	-0.836336	0.667732	0.830221	0.620027	1139	tags=50%, list=8%, signal=46%	55501/64132/55790/11285/54480/51363/79586/113189/50515
hsa00051	hsa00051	Fructose and mannose metabolism	28	-0.358308	-0.858906	0.670365	0.830338	0.620114	2743	tags=39%, list=18%, signal=32%	3795/7167/5210/6652/230/231/197258/2762/5214/5209/2203
hsa03040	hsa03040	Spliceosome	136	0.252776	0.895856	0.680751	0.840021	0.627346	4442	tags=32%, list=29%, signal=23%	26834/26835/26831/101954264/26864/25949/101954273/9984/55110/22938/23451/10569/51340/6426/8559/51691/9410/57461/6428/23350/10713/1655/6427/9716/988/5356/10465/10946/23658/10286/6633/4686/153527/55660/84844/51362/3190/1659/1665/57819/51503/10772/6632/199746
hsa04977	hsa04977	Vitamin digestion and absorption	17	-0.364148	-0.808715	0.696921	0.856595	0.639724	2859	tags=41%, list=19%, signal=33%	9227/8029/113235/80704/6573/6948/113278
hsa03440	hsa03440	Homologous recombination	39	0.300748	0.865795	0.699422	0.856595	0.639724	4236	tags=44%, list=28%, signal=31%	50511/79728/5890/580/5893/472/51720/84142/10714/675/5889/9577/672/4361/83990/25788/11073
hsa04070	hsa04070	Phosphatidylinositol signaling system	83	-0.299389	-0.864391	0.707483	0.863235	0.644682	2404	tags=20%, list=16%, signal=17%	8871/5291/5331/5335/8525/3708/5336/3635/56623/3636/3707/808/84812/23236/5293/23396/5332
hsa00670	hsa00670	One carbon pool by folate	18	-0.353048	-0.792389	0.714058	0.867353	0.647758	390	tags=28%, list=3%, signal=27%	6472/25902/1719/7298/10840
hsa04110	hsa04110	Cell cycle	121	-0.279943	-0.855313	0.716163	0.867353	0.647758	1502	tags=9%, list=10%, signal=8%	7040/25/5347/51343/29882/595/1869/1029/4088/9088/8900
hsa04940	hsa04940	Type I diabetes mellitus	23	-0.339509	-0.800882	0.72643	0.876541	0.654619	554	tags=22%, list=4%, signal=21%	3135/3115/3552/7124/3553
hsa04978	hsa04978	Mineral absorption	41	0.28814	0.840655	0.744807	0.892414	0.666473	1251	tags=17%, list=8%, signal=16%	2512/4496/79901/490/55503/4495/54822
hsa00513	hsa00513	Various types of N-glycan biosynthesis	34	0.294473	0.82528	0.745042	0.892414	0.666473	2181	tags=24%, list=14%, signal=20%	79796/4121/3073/57134/4124/10905/201595/3074
hsa00480	hsa00480	Glutathione metabolism	44	0.282863	0.828043	0.750779	0.896002	0.669154	2315	tags=23%, list=15%, signal=19%	2729/2941/79017/4953/2947/119391/51056/51060/6240/2948
hsa04142	hsa04142	Lysosome	119	-0.272053	-0.828958	0.762155	0.906272	0.676823	2974	tags=27%, list=20%, signal=22%	1508/3425/1510/4891/411/138050/8943/8120/1522/9516/8907/5476/2519/20/53/10053/8906/26088/10717/4668/54/162/3373/57192/6272/410/23457/130340/1519/8372/10312/1520
hsa01523	hsa01523	Antifolate resistance	26	0.297221	0.774839	0.772222	0.914915	0.683278	462	tags=12%, list=3%, signal=11%	1244/2352/9429
hsa05310	hsa05310	Asthma	10	-0.359101	-0.720371	0.778716	0.917406	0.685138	2268	tags=30%, list=15%, signal=26%	958/3115/7124
hsa01212	hsa01212	Fatty acid metabolism	51	0.268062	0.813279	0.779935	0.917406	0.685138	3821	tags=37%, list=25%, signal=28%	2180/79993/201562/9200/3032/5538/51/38/34/51495/84869/3030/54995/2181/36/6785/1374/3295/51144
hsa01250	hsa01250	Biosynthesis of nucleotide sugars	34	0.284534	0.797427	0.784703	0.919705	0.686855	719	tags=6%, list=5%, signal=6%	80201/2585
hsa04614	hsa04614	Renin-angiotensin system	10	-0.352584	-0.707298	0.793919	0.927184	0.692441	3031	tags=40%, list=20%, signal=32%	7064/5476/290/5550
hsa04260	hsa04260	Cardiac muscle contraction	45	-0.295953	-0.780476	0.79795	0.927235	0.692478	2679	tags=22%, list=18%, signal=18%	1537/7170/487/488/784/444/481/7168/7169/1346
hsa00061	hsa00061	Fatty acid biosynthesis	14	-0.325887	-0.699478	0.801003	0.927235	0.692478	2059	tags=21%, list=14%, signal=19%	31/55301/2194
hsa04912	hsa04912	GnRH signaling pathway	80	-0.282585	-0.810721	0.802469	0.927235	0.692478	2760	tags=22%, list=18%, signal=18%	5566/3265/2885/5580/5331/2185/5338/3708/2776/6714/5604/112/808/23236/4323/5606/113/5332
hsa04974	hsa04974	Protein digestion and absorption	55	-0.287483	-0.78113	0.808973	0.931458	0.695632	753	tags=16%, list=5%, signal=16%	481/85301/1299/1286/6505/1277/1290/169044/3783
hsa00071	hsa00071	Fatty acid degradation	35	0.276712	0.778024	0.813754	0.933084	0.696847	3605	tags=37%, list=24%, signal=28%	2180/217/3032/51/38/34/10455/128/3030/224/2181/36/1374
hsa03022	hsa03022	Basal transcription factors	38	0.271466	0.774313	0.816092	0.933084	0.696847	4226	tags=45%, list=28%, signal=32%	2965/1022/6883/6875/2963/6882/2960/2967/6877/2968/9519/902/129685/6881/2959/6880/6873
hsa05014	hsa05014	Amyotrophic lateral sclerosis	307	-0.255426	-0.847804	0.831422	0.9473	0.707463	3041	tags=19%, list=20%, signal=15%	5700/5603/4842/100101267/2882/90550/9973/5879/64837/1537/127602/10452/2877/4696/2906/5532/8408/513/6391/6311/3831/3181/10383/2521/9217/9883/23636/2876/65018/5216/60/637/7186/23435/347733/203068/71/84617/84790/220988/5530/23225/7280/8701/56901/84557/79861/1767/5606/9542/5217/311/7124/7802/10381/1346/4744
hsa00515	hsa00515	Mannose type O-glycan biosynthesis	19	-0.308984	-0.701457	0.836508	0.949785	0.70932	4350	tags=53%, list=29%, signal=38%	10585/8704/2683/9486/729920/29954/2526/79147/8703/55624
hsa00062	hsa00062	Fatty acid elongation	26	0.270612	0.705472	0.841667	0.952336	0.711224	3821	tags=38%, list=25%, signal=29%	79993/201562/9200/3032/5538/51495/3030/10965/6785/51144
hsa00510	hsa00510	N-Glycan biosynthesis	46	-0.274988	-0.729714	0.860058	0.966885	0.72209	3061	tags=20%, list=20%, signal=16%	10195/79087/8703/8818/4245/11320/6480/79644/4248
hsa04215	hsa04215	Apoptosis - multiple species	29	0.264277	0.711648	0.860656	0.966885	0.72209	2544	tags=17%, list=17%, signal=14%	596/5414/27113/5599/57448
hsa00020	hsa00020	Citrate cycle (TCA cycle)	26	0.255952	0.667254	0.863889	0.966885	0.72209	2135	tags=19%, list=14%, signal=17%	6389/6392/2271/8802/6390
hsa00760	hsa00760	Nicotinate and nicotinamide metabolism	29	-0.288539	-0.696107	0.866352	0.966885	0.72209	2618	tags=21%, list=17%, signal=17%	5167/4860/51548/22978/23057/23475
hsa05168	hsa05168	Herpes simplex virus 1 infection	432	0.222157	0.914877	0.869565	0.967169	0.722303	3175	tags=31%, list=21%, signal=25%	4938/25833/23586/596/6772/345462/727/6672/567/64135/10379/3459/3134/3106/3117/7738/6940/29990/7587/4940/10793/684/169270/147929/7549/90317/7761/346171/162972/4939/6773/3119/162239/219749/57343/284370/83744/388561/93474/162966/80778/3105/55900/3665/7596/7565/7770/91664/9831/147657/5610/147923/29915/146434/29110/389114/201514/163051/6891/7559/57677/58500/7743/7553/79818/163087/22869/147694/5295/575…
hsa00511	hsa00511	Other glycan degradation	16	0.278762	0.659467	0.878788	0.9714	0.725462	3210	tags=31%, list=21%, signal=25%	4126/3073/3074/4758/10825
hsa03450	hsa03450	Non-homologous end-joining	12	0.27673	0.614163	0.87931	0.9714	0.725462	3905	tags=50%, list=26%, signal=37%	2547/64421/7518/7520/79840/4361
hsa04930	hsa04930	Type II diabetes mellitus	31	-0.276812	-0.679109	0.88647	0.973325	0.7269	2731	tags=26%, list=18%, signal=21%	5590/5580/5291/5315/9021/3667/5293/7124
hsa03430	hsa03430	Mismatch repair	22	0.264025	0.655447	0.887006	0.973325	0.7269	5154	tags=55%, list=34%, signal=36%	4292/5984/4437/5395/27030/10714/2956/4436/5985/9156/5981/6742
hsa04740	hsa04740	Olfactory transduction	33	0.252691	0.701814	0.899425	0.983652	0.734612	1728	tags=15%, list=11%, signal=13%	5137/810/5997/5592/91860
hsa04714	hsa04714	Thermogenesis	189	-0.242892	-0.778417	0.90953	0.985777	0.736199	2760	tags=19%, list=18%, signal=15%	5566/3265/3991/10488/64223/1537/6199/2885/90993/4696/28958/64764/25915/6601/513/6391/51548/10063/8289/6602/84335/60/6597/7249/71/2260/112/6196/56901/5606/11343/8110/113/5563/1346
hsa01040	hsa01040	Biosynthesis of unsaturated fatty acids	25	0.243407	0.623846	0.912921	0.985777	0.736199	3821	tags=36%, list=25%, signal=27%	79993/201562/9200/51/51495/10965/6785/3295/51144
hsa00640	hsa00640	Propanoate metabolism	30	0.241869	0.652236	0.915966	0.985777	0.736199	4339	tags=53%, list=29%, signal=38%	84693/84532/51/5095/8802/4329/1629/160287/3030/92483/26275/55902/55862/593/4594/23417
hsa00450	hsa00450	Selenocompound metabolism	16	-0.264846	-0.580068	0.919142	0.985777	0.736199	1280	tags=31%, list=8%, signal=29%	1491/22929/7296/10587/9060
hsa00240	hsa00240	Pyrimidine metabolism	46	-0.250763	-0.665431	0.919825	0.985777	0.736199	3356	tags=39%, list=22%, signal=31%	9583/4832/10201/1841/1806/6241/7083/54963/79077/5167/955/7298/1890/1503/22978/124583/4833/956
hsa00280	hsa00280	Valine, leucine and isoleucine degradation	41	0.235619	0.687423	0.919881	0.985777	0.736199	2133	tags=24%, list=14%, signal=21%	56922/84693/5019/217/3032/38/34/5095/4329/1629
hsa05017	hsa05017	Spinocerebellar ataxia	121	-0.237719	-0.726304	0.92247	0.985777	0.736199	2456	tags=21%, list=16%, signal=17%	291/208/5690/5700/90550/146227/207/487/2906/5291/5331/8408/488/6311/3708/2776/7186/10105/3748/7436/116444/23236/5293/10000/5332
hsa01524	hsa01524	Platinum drug resistance	63	-0.248163	-0.688863	0.92582	0.986134	0.736466	1644	tags=30%, list=11%, signal=27%	4217/5366/5595/842/208/2067/2064/1026/207/5291/330/637/5170/8772/653689/5293/4257/1029/10000
hsa04136	hsa04136	Autophagy - other	29	0.212647	0.572619	0.948087	1	0.746821	3571	tags=28%, list=24%, signal=21%	55102/5289/64422/84938/11337/9140/9474/30849
hsa03050	hsa03050	Proteasome	43	0.217622	0.636576	0.957704	1	0.746821	1746	tags=9%, list=12%, signal=8%	5682/5683/5687/5696
hsa03420	hsa03420	Nucleotide excision repair	42	0.214597	0.628308	0.963964	1	0.746821	3049	tags=26%, list=20%, signal=21%	2965/1022/7508/5984/8451/5427/2967/2968/7507/10714/902
hsa03018	hsa03018	RNA degradation	75	-0.223089	-0.63882	0.964039	1	0.746821	421	tags=7%, list=3%, signal=7%	6499/2023/5214/2026/132430
hsa04130	hsa04130	SNARE interactions in vesicular transport	32	-0.222612	-0.550354	0.967341	1	0.746821	4464	tags=34%, list=30%, signal=24%	10791/8673/10652/6810/8675/9570/9554/51272/8676/6843/6804
hsa00270	hsa00270	Cysteine and methionine metabolism	38	-0.230006	-0.584315	0.972477	1	0.746821	1760	tags=13%, list=12%, signal=12%	875/1786/3939/1788/113675
hsa00563	hsa00563	Glycosylphosphatidylinositol (GPI)-anchor biosynthesis	24	-0.207697	-0.49371	0.975078	1	0.746821	3394	tags=29%, list=22%, signal=23%	84720/80235/94005/9091/8818/128869/8733
hsa04120	hsa04120	Ubiquitin mediated proteolysis	130	-0.213962	-0.659575	0.97561	1	0.746821	3822	tags=26%, list=25%, signal=20%	7322/51588/22954/7328/26232/10273/64750/6921/118424/63893/9820/11060/9040/7332/8452/92912/8945/57154/7318/330/10477/7325/5371/9021/10277/51343/23295/29882/23221/10401/23759/27338/23624/868
hsa04744	hsa04744	Phototransduction	16	-0.20265	-0.443846	0.980198	1	0.746821	4359	tags=38%, list=29%, signal=27%	2979/3000/801/1259/2782/808
hsa00650	hsa00650	Butanoate metabolism	19	0.19738	0.476766	0.981183	1	0.746821	2853	tags=26%, list=19%, signal=21%	5019/2571/38/56898/3030
hsa04137	hsa04137	Mitophagy - animal	68	-0.209936	-0.589363	0.983099	1	0.746821	2713	tags=16%, list=18%, signal=13%	89941/3265/10370/8408/22800/6237/65018/6714/664/84557/1869
hsa04115	hsa04115	p53 signaling pathway	71	-0.199846	-0.565259	0.988764	1	0.746821	2305	tags=17%, list=15%, signal=14%	896/84883/55367/3732/575/51512/5054/637/7249/595/1029/9540
hsa04146	hsa04146	Peroxisome	70	-0.191466	-0.539671	0.992978	1	0.746821	1004	tags=29%, list=7%, signal=27%	55825/8799/390916/51703/55670/10654/92960/30/8310/4358/5195/1384/10005/5192/84769/8309/5190/4598/7498/51555
hsa00900	hsa00900	Terpenoid backbone biosynthesis	21	0.168089	0.416026	0.994536	1	0.746821	4335	tags=33%, list=29%, signal=24%	2339/38/9453/10269/2342/23463/57107
hsa03013	hsa03013	Nucleocytoplasmic transport	99	0.17356	0.59674	0.995868	1	0.746821	3864	tags=29%, list=26%, signal=22%	53371/9984/55110/55706/64328/4927/79023/11260/2733/7175/3842/129401/55746/7341/5903/79711/3841/26019/57122/8480/55161/7514/348995/55308/9818/91181/11097/4686/3843
hsa03060	hsa03060	Protein export	23	0.143274	0.360189	0.997183	1	0.746821	12933	tags=100%, list=86%, signal=14%	58477/6728/3309/6729/60559/83943/90701/196294/6726/6727/28972/55176/29927/23478/5018/7095/6731/23480/11231/10952/6734/6730/9789
hsa03015	hsa03015	mRNA surveillance pathway	81	-0.186408	-0.536205	0.997268	1	0.746821	2648	tags=14%, list=18%, signal=11%	5976/7919/84305/26528/5528/8189/5499/2521/5518/23435/132430
hsa03030	hsa03030	DNA replication	34	-0.153238	-0.3844	1	1	0.746821	4827	tags=29%, list=32%, signal=20%	4176/3978/23649/84153/5426/4174/56655/5425/5424/57804
hsa04141	hsa04141	Protein processing in endoplasmic reticulum	157	0.131127	0.472034	1	1	0.746821	3078	tags=17%, list=20%, signal=14%	596/55432/4121/64215/57134/5610/10808/6400/821/10905/9373/201595/55768/5611/10294/10299/55741/1649/5599/1965/4287/267/22824/51009/23190/3309/23645
hsa05012	hsa05012	Parkinson disease	220	-0.1823	-0.591157	1	1	0.746821	2760	tags=15%, list=18%, signal=12%	5566/64837/1537/7332/4696/6622/10131/2861/7318/7345/513/5335/6391/3831/10383/3708/55630/65018/2771/10105/347733/29986/203068/64116/84617/84790/808/7280/56901/79861/10381/1346

## Sheet: C1_GSEA_res
ID	Description	setSize	enrichmentScore	NES	pvalue	p.adjust	qvalues	rank	leading_edge	core_enrichment
chr7p15	chr7p15	chr7p15	45	0.788685	2.3079	2.69033e-08	4.18655e-06	3.74491e-06	608	tags=29%, list=4%, signal=28%	HOXA9/HOXA5/GPNMB/HOXA10/HOXA3/HOXA7/HOXA-AS3/HOXA1/HOTAIRM1/HOXA-AS2/HOXA2/SKAP2/SNORD93
chr1q21	chr1q21	chr1q21	224	0.519741	1.96432	3.5936e-08	4.18655e-06	3.74491e-06	698	tags=13%, list=4%, signal=13%	FLG2/PRR9/LCE6A/LCE1A/LCE2C/RNVU1-28/SPRR2G/LCE1F/LCE2D/LCE3D/LCE1C/LCE1B/LCE3E/RPTN/TCHH/S100A7/LCE2B/RNVU1-2/LORICRIN/KPRP/SPRR2B/JTB/LCE2A/C1orf68/ATP8B2/AQP10/LCE1E/RNVU1-7/POLR3GL
chr12q13	chr12q13	chr12q13	209	0.495272	1.85045	1.83407e-06	0.000142446	0.00012742	448	tags=10%, list=3%, signal=10%	HOXC10/HOXC11/KRT1/HOTAIR/HOXC9/HOXC4/HOXC8/HOXC6/HOXC-AS3/KRT77/LINC02381/HOXC-AS1/HOXC12/HOXC13-AS/HOXC-AS2/HOXC13/KRT75/KRT2/KRT6C/MUCL1/ENDOU
chr11q13	chr11q13	chr11q13	226	-0.534012	-1.7114	2.579e-05	0.00150227	0.0013438	3042	tags=35%, list=18%, signal=29%	DHCR7/CCS/ARAP1/GAL/KLC2/ZDHHC24/SERPINH1/RPS6KB2/C11orf68/STARD10/MARK2/OTUB1/CORO1B/PPME1/TRPT1/CDK2AP2/ESRRA/PLCB3/RBM14/CCDC88B/C11orf95/SPCS2/LTBP3/TSKU/SART1/IGHMBP2/GDPD5/MEN1/PPP1CA/FOSL1/GRK2/MAP4K2/NAA40/LRFN4/CFL1/TESMIN/BANF1/TM7SF2/SIPA1/PACS1/PITPNM1/LRP5/RELT/RPS6KA4/DRAP1/CDCA5/INPPL1/PCNX3/CCDC85B/NUDT22/CAPN1/SPINDOC/FADD/RAB1B/SSH3/PC/BATF2/POLD4/ACER3/PLAAT3/SLC22A20P/EHD1/PGM…
chr19p13	chr19p13	chr19p13	451	-0.458131	-1.54688	4.95725e-05	0.00231008	0.00206639	3131	tags=35%, list=19%, signal=29%	YJU2/PLPPR2/TMED1/LONP1/ADAMTSL5/ASF1B/LDLR/ARHGEF18/ELOF1/REXO1/PLIN4/COLGALT1/RAB11B/PRKACA/RFXANK/POLR2E/IZUMO4/ELAVL1/CDC37/SHFL/TMEM38A/MRPL4/UPF1/ZNF653/PGLS/CBARP/AP3D1/CHERP/BSG/LPAR2/MAU2/MPV17L2/ZNF812P/GTPBP3/PRKCSH/DNM2/SLC25A42/DAZAP1/PIN1/ILF3/CLPP/WDR18/AP1M1/PWWP3A/CHAF1A/STAP2/MARCHF2/FBXW9/ANKLE1/C19orf71/ATP5F1D/TNPO2/CRB3/GIPC1/AP1M2/TRIR/ADAT3/HOMER3/TMEM259/MAST3/SSBP4/SIRT6…
chr17q25	chr17q25	chr17q25	174	-0.535939	-1.68661	0.000195602	0.00759589	0.0067946	3632	tags=37%, list=22%, signal=30%	SEC14L1/SLC38A10/LINC00482/TBC1D16/GPRC5C/TK1/TMC8/HEXD/TRIM65/ITGB4/FN3KRP/UBE2O/PRCD/WBP2/AANAT/COG1/RPTOR/SMIM5/TBCD/NPTX1/SRP68/GRB2/JMJD6/CD7/NARF/CYBC1/DUS1L/MXRA7/EVPL/NPLOC4/EXOC7/TMEM94/HGS/PRPSAP1/UNC13D/JPT1/SOCS3/QRICH2/FAAP100/SEPTIN9/CANT1/BAHCC1/ACTG1/GPS1/CDC42EP4/ARHGDIA/CSNK1D/SECTM1/CHMP6/RHBDF2/TIMP2/SLC9A3R1/HID1/LGALS3BP/FSCN2/MCRIP1/FASN/CYGB/BAIAP2-DT/C1QTNF1/OTOP3/ST6GALN…
chr1p36	chr1p36	chr1p36	319	-0.457364	-1.50241	0.00055298	0.0184063	0.0164647	3194	tags=30%, list=19%, signal=25%	MST1L/TNFRSF25/SLC35E2A/MIR200B/NUDC/SZRD1/SMIM1/SRRM1/PEX10/AGTRAP/PRKCZ/MIR429/GNB1/NBPF2P/UBXN11/PLEKHM2/CNKSR1/TMCO4/KIAA2013/STPG1/GALE/PANK4/ESPN/TP73-AS1/SLC35E2B/CDK11B/SH3BGRL3/PLCH2/FBLIM1/EPHA2/ANKRD65/FAM131C/ARID1A/SLC25A34/INTS11/PLEKHG5/WASH9P/CAPZB/AGRN/VWA1/SAMD11/NOC2L/GPR3/PINK1/PLOD1/CAMK2N1/UBE4B/LINC02783/LYPLA2/PERM1/DHRS3/TARDBP/ENO1/ATP13A2/TMEM51/NIPAL3/WASH7P/LDLRAP1/AL…
chr9q34	chr9q34	chr9q34	185	-0.499676	-1.57936	0.000860197	0.0250532	0.0224104	3162	tags=32%, list=19%, signal=27%	PTPA/SSNA1/USP20/GBGT1/SLC25A25-AS1/SEC16A/PTGES2/GOLGA2/DPM2/FUBP3/TMEM250/ZER1/PIP5KL1/GTF3C5/TBC1D13/NPDC1/BRD3OS/SLC27A4/RNF208/VAV2/SNAPC4/ABCA2/FBXW5/IER5L/MAMDC4/PMPCA/TUBB4B/NACC2/CACFD1/INPP5E/LINC01451/MED22/AGPAT2/NRARP/PPP1R26/STXBP1/ZDHHC12/TRAF2/ST6GALNAC4/NCS1/CYSRT1/ABL1/SH3GLB2/EEF1A1P5/ABO/EXD3/ANAPC2/ENDOG/TOR4A/PTGES/CLIC3/NIBAN2/NOXA1/SLC2A6/CERCAM/EGFL7/ENG/CEL/LCN2/AL161785…
chr1p31	chr1p31	chr1p31	69	0.545297	1.7103	0.00140171	0.0362886	0.0324605	3541	tags=35%, list=21%, signal=28%	IFI44L/IFI44/ROR1/AK5/EFCAB7/GIPC2/LEPR/NFIA/ZZZ3/USP33/FPGT/ACADM/ITGB3BP/ATG4C/USP1/ALG6/MIER1/TYW3/LINC01725/DNAJC6/SLC35D1/DEPDC1/PATJ/SAMD13
chr5q33	chr5q33	chr5q33	48	-0.638686	-1.70311	0.00196057	0.0456813	0.0408624	1649	tags=25%, list=10%, signal=23%	RNF145/SPARC/SOX30/NDST1/SMIM3/CYFIP2/TNIP1/SYNPO/ADAM19/ADRA1B/CCNJL/CD74

## Sheet: C2_GSEA_res
ID	Description	setSize	enrichmentScore	NES	pvalue	p.adjust	qvalues	rank	leading_edge	core_enrichment
BLANCO_MELO_COVID19_BRONCHIAL_EPITHELIAL_CELLS_SARS_COV_2_INFECTION_UP	BLANCO_MELO_COVID19_BRONCHIAL_EPITHELIAL_CELLS_SARS_COV_2_INFECTION_UP	BLANCO_MELO_COVID19_BRONCHIAL_EPITHELIAL_CELLS_SARS_COV_2_INFECTION_UP	138	-0.713852	-2.16356	1e-10	8.31167e-08	7.07193e-08	1416	tags=46%, list=8%, signal=42%	RND1/TLCD1/OTUB2/TNFSF14/ZC3H12A/EDN1/TUBA1C/IL7R/S100A12/CYP27B1/ADAM8/CSF2/EHD1/IER3/CXCL2/SAA2/TNFAIP3/NFKB2/IKBKE/RELB/DUSP4/BCL3/STC1/XDH/TNIP1/RHOV/TNF/INHBA/IRAK2/CXCL6/PGLYRP4/TUBB3/S100A9/C1QTNF1/SERPINB1/C15orf48/CORO1A/POU2F2/HCAR3/MRGPRX3/KRT24/VNN3/IL32/IL36G/C6orf223/TNFAIP2/S100P/CSF3/IL1B/CXCL8/NRCAM/LGALS9/ICAM1/MYEOV/LIF/CXCL1/P2RY6/G0S2/PLAT/CXCL5/MUC21/C3/TGM2
BOSCO_EPITHELIAL_DIFFERENTIATION_MODULE	BOSCO_EPITHELIAL_DIFFERENTIATION_MODULE	BOSCO_EPITHELIAL_DIFFERENTIATION_MODULE	58	-0.851421	-2.31348	1e-10	8.31167e-08	7.07193e-08	852	tags=48%, list=5%, signal=46%	KRT78/NDRG2/TMPRSS2/TRIM16/KRT13/TMPRSS11E/FAM3D/SPRR3/ADGRF1/KRT18/GPRC5A/CLDN7/NCCRP1/MUC1/LCN2/PSCA/KRT3/TMPRSS11B/ELF3/MAL/TMPRSS4/MUC4/CEACAM7/CEACAM6/MUC21/MUC16/CEACAM5/TMPRSS11D
CHARAFE_BREAST_CANCER_LUMINAL_VS_MESENCHYMAL_DN	CHARAFE_BREAST_CANCER_LUMINAL_VS_MESENCHYMAL_DN	CHARAFE_BREAST_CANCER_LUMINAL_VS_MESENCHYMAL_DN	434	-0.576966	-1.92605	1e-10	8.31167e-08	7.07193e-08	2704	tags=36%, list=16%, signal=31%	GPR161/SGCB/KIF18B/CLMP/GLIPR2/CSRP2/MSRB3/PARVA/EHBP1/EMP3/NAP1L5/ILF3/MAP7D1/MXRA7/MYLK/CYP26B1/FBLIM1/TEAD1/WWTR1/EPHA2/FSTL1/VCL/RTN4/RFTN1/FLNC/CPNE2/FOSL1/AKR1B1/SV2A/FZD7/EPB41L2/BASP1/TYMS/EDIL3/DZIP1/PFAS/CEP170/ASB1/ACTR2/FAM171A1/SERPINE1/GPR176/SOCS3/NAV1/AKR1C3/RNF145/RNF182/SPARC/HEG1/CMTM7/MAP4K4/TGFB1/ACTA2/RFLNB/ETS1/ARHGAP23/PLK1/TUBB/ACTG1/SLC16A7/WIPF1/POGLUT3/ANXA1/STK17A/TRA…
CHICAS_RB1_TARGETS_CONFLUENT	CHICAS_RB1_TARGETS_CONFLUENT	CHICAS_RB1_TARGETS_CONFLUENT	495	-0.541661	-1.82591	1e-10	8.31167e-08	7.07193e-08	2112	tags=31%, list=13%, signal=28%	HIC1/MVP/RRAS2/MDK/TRAPPC1/RASSF3/TUBB4B/ITGA5/EPB41L2/TYMS/CLU/TRIM14/NAV2/CAPZB/OLFML3/PKM/SPX/EIF4EBP1/LMO7/ZNF469/CBS/C12orf75/KRTAP2-3/SERPINE1/TBCB/CAMK2N1/ACTB/JPT1/GNAI2/PCOLCE/MYH9/LIMD1/CNTNAP1/ANPEP/ZYX/SPARC/HMGA1/DHRS3/HEG1/GPC6/FOXD1/ACTA2/TUBB2B/CNTN3/APOL6/NIPAL3/OLFML2A/TUBB/CNN2/POGLUT3/PLIN3/ANXA1/LOXL4/NXN/STK17A/TPM1/HCFC1R1/RGMB/GSN/SIX1/ACOT7/GMDS/TLN1/CDC42EP5/MEST/LHFPL6/…
DELYS_THYROID_CANCER_UP	DELYS_THYROID_CANCER_UP	DELYS_THYROID_CANCER_UP	378	-0.575751	-1.90427	1e-10	8.31167e-08	7.07193e-08	1414	tags=22%, list=8%, signal=21%	EPS8/FLII/ANXA1/MGRN1/MARCO/SPINT1/CYFIP2/SH3GL1/ACOT7/PC/LAMC2/KCNQ3/CYP1B1/PLXND1/TGFA/PLAAT3/ETV1/BCL9/RPS6KA2/IER3/CXCL2/GPRC5B/H2AX/TNFSF13/LGALS1/ALDH3B1/LYN/HPN/CCND1/COL1A1/COL5A2/DTX4/MYEF2/DUSP4/QSOX1/ITGB7/KRT13/C1orf115/HMGA2/SOX4/PLAU/INHBA/ARHGDIB/MXRA8/ME3/TP53I3/PXDN/ENC1/CRLF1/SLC17A9/IGFBP6/SLC16A4/LOXL2/TNFRSF10C/CLDN7/KCNN4/STAC/PTPRU/MUC1/KLK6/TREM1/ALDH1A3/LCN2/AGR2/S100A4/C…
NABA_MATRISOME_ASSOCIATED	NABA_MATRISOME_ASSOCIATED	NABA_MATRISOME_ASSOCIATED	393	-0.573819	-1.90932	1e-10	8.31167e-08	7.07193e-08	1381	tags=28%, list=8%, signal=26%	SEMA6C/ANXA1/LOXL4/WNT5A/CST3/TNFSF14/HYAL1/PCSK6/SERPINF2/MEGF8/TIMP2/PLXND1/EGLN3/TGFA/LGALS9B/MMP17/S100A12/SEMA4F/IL23A/PLOD2/ADAM8/CSF2/IL15/ADAMTSL4/CXCL2/MMP14/SERPINB6/IL34/TNFSF13/WNT9A/LGALS1/SEMA6A/NRG2/PGF/IL36RN/CTSO/WNT5B/VEGFC/WNT7B/HYAL3/WNT7A/ANXA11/PAPPA/TLL2/SEMA7A/TNF/PDGFD/SEMA4A/PLAU/INHBA/MMP19/TGM5/ELFN2/TNFSF4/PCSK5/LOX/SEMA4B/SEMA3A/CXCL6/S100A9/C1QTNF1/PPBP/SERPINB1/PAP…
AMIT_EGF_RESPONSE_480_HELA	AMIT_EGF_RESPONSE_480_HELA	AMIT_EGF_RESPONSE_480_HELA	162	-0.654006	-2.01845	4.09e-09	2.91383e-06	2.47922e-06	3382	tags=52%, list=20%, signal=42%	RELA/INPP1/SORBS3/PMEPA1/ERCC1/RANGAP1/HBEGF/DAPK3/DCLK1/MTA1/YJU2/ARHGEF18/SLC25A37/P3H2/SERPINH1/PVR/USF2/PARVA/BRD3OS/PLEC/PTGS1/CCND3/AMIGO2/ABHD2/CYB561/HPCAL1/HOMER3/DIAPH1/VASP/TUBB4B/ITGA5/AGRN/POM121/PDLIM5/PHLDA2/SERPINE1/MYO9B/ISG20/SLC19A1/ZYX/HMGA1/MT1F/PLAUR/DGAT1/FOXD1/PPIF/EGLN1/NCLN/SEPTIN9/MT2A/SH2D2A/MALL/GAK/ARHGDIA/GMDS/RRBP1/FGFR1/PGAP6/GPAA1/ACTN1/TOR4A/NET1/EHD1/TUBB2A/FAM…
PHONG_TNF_RESPONSE_NOT_VIA_P38	PHONG_TNF_RESPONSE_NOT_VIA_P38	PHONG_TNF_RESPONSE_NOT_VIA_P38	324	-0.55907	-1.83045	6.866e-09	4.2801e-06	3.64169e-06	2176	tags=29%, list=13%, signal=26%	BIRC3/ABR/DDA1/MREG/RIPOR1/AMPD3/NAV2/CXCL10/ATP1B1/PDLIM5/PHLDA2/GSAP/IGSF3/NUP62/TRAF1/ANKLE2/SERPINE1/TRIM62/SBNO2/BID/MYH9/ADAMTS9/LIMD2/PLAUR/PPIF/ETS1/ABLIM3/DOCK4/MALL/TCF7L2/ZMIZ2/NXN/TRAF3/CDC42EP3/LAMC2/ARNTL2/RHBDF2/MAP2K1/GATA6/IRF2/ETV1/LRIG1/CFLAR/GRK5/CSF2/PTGES/NET1/IER5/OSR2/BAMBI/EHD1/TUBB2A/TRIP10/GPRC5B/INAVA/NFKB2/RAC2/RBM47/IKBKE/RELB/MAP2K3/PIK3CD/BCL3/SLC2A6/TRIM16/BHLHE41…
BLANCO_MELO_BRONCHIAL_EPITHELIAL_CELLS_INFLUENZA_A_INFECTION_DN	BLANCO_MELO_BRONCHIAL_EPITHELIAL_CELLS_INFLUENZA_A_INFECTION_DN	BLANCO_MELO_BRONCHIAL_EPITHELIAL_CELLS_INFLUENZA_A_INFECTION_DN	77	-0.750851	-2.10632	9.22233e-09	4.66072e-06	3.96554e-06	1725	tags=40%, list=10%, signal=36%	TM7SF2/ANPEP/UPK2/LIMD2/PAQR8/CYSRT1/TMEM125/HYAL1/GABRP/CCDC96/BSPRY/PDF/UBE2S/LMTK3/RHPN1/TMPRSS2/E2F1/NOXA1/B3GNT8/ARHGAP40/C4orf48/RBBP8NL/CALB1/DHRS9/SNCG/TJP3/CAPS/ELF3/PADI1/MUC20/VSIG2
ONDER_CDH1_TARGETS_2_DN	ONDER_CDH1_TARGETS_2_DN	ONDER_CDH1_TARGETS_2_DN	451	-0.526361	-1.76333	9.48601e-09	4.66072e-06	3.96554e-06	1777	tags=25%, list=11%, signal=23%	SUSD6/TSPAN13/CAMK2N1/PLK2/ISG20/CELSR2/PTPRZ1/RAB25/KRT8/SYK/SLC12A8/TMEM51/SLC35G2/IL4R/MALL/SORL1/KCNG1/DUSP10/MISP/CYB5R2/ZC3H12A/SPINT1/SLC39A8/RASSF9/SMPDL3B/EDN1/LAMC2/RHBDF2/TGFA/F3/ITGB6/RIPK4/ARL4C/ARHGAP25/CYP27B1/ADAM8/CSF2/MARK1/PTGES/SAA1/PTGS2/IER3/CXCL2/POPDC3/TNFAIP3/EHF/CBLC/INAVA/RBM47/LYN/FOS/XDH/KRT13/BHLHE41/LPCAT4/TMPRSS11E/MECOM/EPHA1/CYP4F11/DEPP1/PLAU/INHBA/ARHGDIB/PITPN…
DAUER_STAT3_TARGETS_DN	DAUER_STAT3_TARGETS_DN	DAUER_STAT3_TARGETS_DN	47	0.799994	2.40085	1.02803e-08	4.66072e-06	3.96554e-06	1224	tags=43%, list=7%, signal=40%	IFIT1/IFI27/IFI44/MX1/HERC5/ISG15/OASL/IFITM1/DDX60/LAMP3/OAS1/DDX58/HPGD/STAT1/IFIH1/HERC6/IFIT3/OAS3/OAS2/TRIM5
COLDREN_GEFITINIB_RESISTANCE_DN	COLDREN_GEFITINIB_RESISTANCE_DN	COLDREN_GEFITINIB_RESISTANCE_DN	219	-0.607308	-1.93557	1.71082e-08	7.10988e-06	6.0494e-06	1426	tags=26%, list=9%, signal=24%	SH3BGRL2/TMEM125/TTC22/ZIK1/SESTD1/SPINT1/AC005083.1/SMPDL3B/LRATD2/LAMC2/ITGB6/RIPK4/BSPRY/DOK7/LNX1/FAM3C/TMC4/CRYBG2/STK39/GPR160/RASEF/EHF/SMAGP/RBM47/SLC1A1/SYNE4/QSOX1/LIPH/EPHA1/BLACAT1/PRR15L/ARHGDIB/TSPAN1/ADGRF1/ADAP1/ARFGEF3/BICDL2/ENPP5/EPS8L1/CLDN7/KALRN/CRACDL/KLK6/B3GNT3/ALDH1A3/AGR2/TJP3/CAPS/ENPP4/MYH14/LGALS9/ADAM28/ELF3/TMPRSS4/GUCY1B1/PRSS22/KRT19
MCLACHLAN_DENTAL_CARIES_UP	MCLACHLAN_DENTAL_CARIES_UP	MCLACHLAN_DENTAL_CARIES_UP	154	-0.63783	-1.95832	3.46249e-08	1.32827e-05	1.13015e-05	1011	tags=26%, list=6%, signal=25%	LRCH4/CPVL/SAA1/PTGS2/FYB1/IER3/FPR1/TNFAIP3/RAC2/LYN/BCL3/IGFBP4/DEPP1/PLAU/INHBA/ARHGDIB/CD14/S100A9/CORO1A/CRLF1/HCAR3/MMP9/TREM1/IL1B/CD4/CXCL8/CTSS/CYBA/LCP1/ICAM1/ALOX5/UCP2/CFI/CD74/CXCL1/KYNU/SERPINA1/G0S2/CXCL5/C3
LIN_SILENCED_BY_TUMOR_MICROENVIRONMENT	LIN_SILENCED_BY_TUMOR_MICROENVIRONMENT	LIN_SILENCED_BY_TUMOR_MICROENVIRONMENT	102	-0.700405	-2.03933	4.36401e-08	1.55452e-05	1.32266e-05	977	tags=36%, list=6%, signal=34%	PLAAT3/DAPK1/GDPD3/PTGS2/FYB1/KRT78/CLIC3/SIK1/KRT13/RAB11FIP1/ARHGDIB/TLR1/KRT81/VSIR/SPRR3/ADGRF1/MYO5B/SLC4A11/GPRC5A/C15orf48/ENC1/EPS8L1/CLDN7/KLK6/S100P/ALDH1A3/LCN2/PSCA/MYH14/KRT7/ELF3/CXCL17/GCNT3/CEACAM6/CEACAM1/APOBEC3A/MUC16
ZHOU_INFLAMMATORY_RESPONSE_LIVE_UP	ZHOU_INFLAMMATORY_RESPONSE_LIVE_UP	ZHOU_INFLAMMATORY_RESPONSE_LIVE_UP	340	-0.545684	-1.79132	5.32394e-08	1.66542e-05	1.41701e-05	2100	tags=27%, list=13%, signal=24%	FOSL1/PDGFB/BASP1/VAPB/PKM/CXCL10/ATP1B1/RCN3/BRICD5/TRAF1/DMRTA1/ANKLE2/SERPINE1/STAT5A/UPK2/ARL4D/QRICH2/DOT1L/PLAUR/SRC/GFER/GIPR/ZNF876P/TCF7L2/SEMA6C/WNT5A/ZC3H12A/ICOSLG/EDN1/FSCN1/LINC02593/ZNF334/F3/EDNRA/TLNRD1/LINC02762/CA13/IL23A/CFLAR/JAG1/PTGS2/OSR2/ALCAM/BAMBI/EHD1/IER3/CXCL2/TRIP10/PTX3/MN1/TNFAIP3/NFKB2/HES4/SOD3/HPN/SEMA6A/RELB/MAP2K3/SMTN/SPON1/SLC2A6/TNIP1/TNFRSF9/TNF/NKX3-1/DN…
MOSERLE_IFNA_RESPONSE	MOSERLE_IFNA_RESPONSE	MOSERLE_IFNA_RESPONSE	32	0.843426	2.33299	5.34324e-08	1.66542e-05	1.41701e-05	1119	tags=59%, list=7%, signal=56%	IFI44L/IFIT1/IFI44/MX1/RSAD2/HERC5/OASL/IFITM1/DDX60/OAS1/DDX58/EPSTI1/STAT1/IFIH1/IFI16/IFIT3/PLSCR1/IFIT5/OAS2
HINATA_NFKB_TARGETS_FIBROBLAST_UP	HINATA_NFKB_TARGETS_FIBROBLAST_UP	HINATA_NFKB_TARGETS_FIBROBLAST_UP	73	-0.744616	-2.07032	6.15099e-08	1.80441e-05	1.53527e-05	900	tags=25%, list=5%, signal=23%	IER3/PTX3/TNFAIP3/MMP14/NFKB2/RELB/CXCL6/IRF1/CXCL3/TNFAIP2/IL1B/CXCL8/ICAM1/KRT7/CXCL1/G0S2/FGF5/CXCL5
LIM_MAMMARY_STEM_CELL_DN	LIM_MAMMARY_STEM_CELL_DN	LIM_MAMMARY_STEM_CELL_DN	398	-0.5247	-1.74592	6.84856e-08	1.89743e-05	1.61442e-05	2367	tags=24%, list=14%, signal=21%	STAP2/EVPL/GJB2/CMAS/SYNGR1/CRB3/GIPC1/CLDN4/AP1M2/AP1G2/STAT6/HOMER2/COASY/MVP/STXBP2/NGEF/PPP1R1B/CGNL1/ATP1B1/CACFD1/SH3BP2/ISG20/TM7SF2/ZDHHC12/STAT5A/FOXA1/RAB25/TBC1D8/TLR3/KRT8/RASSF7/SPATA13/SORL1/RHPN2/FADD/TMEM125/PYROXD2/SPINT1/GABRP/ARHGEF16/SSH3/ANO9/SLC9A3R1/RFX1/ZNF334/SLC44A4/SIGIRR/NUP210/MANSC1/ABHD11/TMC4/SNX8/CBLC/MLPH/HID1/REEP6/RBM47/TMPRSS2/HPN/LGALS3BP/ESR1/BCL3/LIPH/BARX2…
REACTOME_HEMOSTASIS	REACTOME_HEMOSTASIS	REACTOME_HEMOSTASIS	431	-0.510492	-1.70594	9.33978e-08	2.45145e-05	2.0858e-05	2939	tags=31%, list=18%, signal=26%	CBX5/TIMP3/MMP1/PRKACA/SRGN/PRKCZ/AKT1/PRKAR1B/GNB1/KLC2/HRAS/ARRB2/BSG/GRB2/KIF18B/JAM3/STIM1/CAP1/GRB14/THBD/APLP2/ATP2A1/ORAI2/ECM1/SCCPDH/ACTN4/PPP2R5D/PRKCD/VAV2/KIFC1/PIK3CB/KIF1C/GNB2/EHD2/PICK1/PLCG1/VCL/ATP2A2/DGKZ/CSK/STXBP2/TGFB3/KLC1/PDGFB/TUBB4B/ITGA5/CLU/CAPZB/ITPR1/PLCG2/ATP1B1/INPP5D/CFL1/SERPINE1/PFN1/ACTB/GNAI2/GNAQ/CD177/PDPK1/PPP2R1A/MAFK/SPARC/PLAUR/KIF13B/TGFB1/SYK/SRC/TUBB2…
REACTOME_O_LINKED_GLYCOSYLATION_OF_MUCINS	REACTOME_O_LINKED_GLYCOSYLATION_OF_MUCINS	REACTOME_O_LINKED_GLYCOSYLATION_OF_MUCINS	44	-0.80849	-2.08567	1.39911e-07	3.48869e-05	2.96833e-05	926	tags=34%, list=6%, signal=32%	ST3GAL4/GALNT2/B3GNT8/B3GNT7/B4GALT5/GALNT5/MUC1/B3GNT3/ST3GAL1/GALNT13/GCNT3/MUC4/MUC20/MUC21/MUC16
MOREAUX_MULTIPLE_MYELOMA_BY_TACI_UP	MOREAUX_MULTIPLE_MYELOMA_BY_TACI_UP	MOREAUX_MULTIPLE_MYELOMA_BY_TACI_UP	254	-0.570359	-1.8425	2.32395e-07	5.51884e-05	4.69567e-05	2568	tags=35%, list=15%, signal=30%	SNCA/RABEP2/BRD3OS/SGSM2/RGS12/GPR27/ARFRP1/ZNF362/SYNGR1/PICK1/DDR1/PBX2/GABBR1/SEMA4G/PDGFB/VASP/PML/DDX54/MRPL28/IKZF4/KHSRP/PINK1/ACTB/GNAQ/ARL4D/PGAP4/RPS6KA4/PLAUR/MOB3A/TUBB2B/NQO1/MOSPD3/CDC42EP4/LRMDA/ARHGEF16/FAM189A2/NPEPL1/OLAH/TRIOBP/S100A12/MYZAP/ETV1/FURIN/NACC1/NUP210/TOR4A/PTGES/NECTIN2/DMTN/TMEM63A/ERCC2/MMP14/RHPN1/MLPH/PCDH1/ALDH3B1/LTBP2/ALPL/MAP2K3/PIK3CD/NOXA1/FMOD/RAB11FIP…
BLANCO_MELO_BETA_INTERFERON_TREATED_BRONCHIAL_EPITHELIAL_CELLS_UP	BLANCO_MELO_BETA_INTERFERON_TREATED_BRONCHIAL_EPITHELIAL_CELLS_UP	BLANCO_MELO_BETA_INTERFERON_TREATED_BRONCHIAL_EPITHELIAL_CELLS_UP	355	-0.530931	-1.74593	2.62323e-07	5.80431e-05	4.93856e-05	1602	tags=23%, list=10%, signal=21%	PLAUR/KRT8/CNTN3/ETS1/APOL6/GPAT3/TENT5A/WIPF1/STK17A/CYFIP2/RGMB/EDN1/LRATD2/BATF2/ARNTL2/KCNQ3/AXL/IL7R/SP140L/TGFA/EDNRA/IRF2/IL23A/GSDMD/CFLAR/CYP27B1/CSF2/IL15/PTGS2/FYB1/NMNAT2/CXCL2/TNFAIP3/PGM2L1/WNT9A/HSH2D/RELB/HCAR2/CTSO/VEGFC/DUSP4/APOBEC3F/B3GNT7/SYT12/SEMA7A/NKX3-1/ANTXR2/TMEM106A/INHBA/KCTD12/CADPS2/IRF1/THEMIS2/MCTP1/HCAR3/ANGPTL4/PTAFR/SLC16A4/SDK1/SERPINB9/NECTIN3/RIMS2/CXCL3/CS…
ANDERSEN_CHOLANGIOCARCINOMA_CLASS2	ANDERSEN_CHOLANGIOCARCINOMA_CLASS2	ANDERSEN_CHOLANGIOCARCINOMA_CLASS2	157	-0.624665	-1.91667	2.76554e-07	5.80431e-05	4.93856e-05	1265	tags=28%, list=8%, signal=26%	SMPDL3B/LAMC2/CYP2S1/ITGB6/EPHX3/ADAM8/AP1S3/GPR160/CBLC/CLIC3/ALDH3B1/HSH2D/LIPH/BHLHE41/MECOM/MSLN/STYK1/WNK4/CEMIP/TSPAN1/ADGRF1/VILL/SLC4A11/GPRC5A/BCL2L15/C15orf48/EPS8L1/SCIN/KCNN4/FA2H/KLK6/ST6GALNAC1/S100P/SLC16A3/SPOCD1/TJP3/PSCA/MYH14/MYEOV/TMPRSS4/GCNT3/CEACAM6/KRT19/CEACAM5
REACTOME_INTERFERON_ALPHA_BETA_SIGNALING	REACTOME_INTERFERON_ALPHA_BETA_SIGNALING	REACTOME_INTERFERON_ALPHA_BETA_SIGNALING	58	0.729115	2.27717	2.79333e-07	5.80431e-05	4.93856e-05	1133	tags=41%, list=7%, signal=39%	IFIT1/IFI27/IFI6/MX1/RSAD2/MX2/ISG15/OASL/IFITM1/XAF1/OAS1/IRF4/STAT1/IRF9/HLA-F/HLA-B/IFIT3/OAS3/BST2/IFIT5/IFITM2/GBP2/OAS2/STAT2
MEISSNER_NPC_HCP_WITH_H3_UNMETHYLATED	MEISSNER_NPC_HCP_WITH_H3_UNMETHYLATED	MEISSNER_NPC_HCP_WITH_H3_UNMETHYLATED	356	-0.52727	-1.73521	3.38565e-07	6.7537e-05	5.74634e-05	1911	tags=26%, list=11%, signal=24%	GSAP/LIN7B/DMRTA1/FADS3/HEYL/GPR176/PRRT3/PITPNM1/STAT5A/FLYWCH2/CMTM7/SYT16/RNF225/KCNG1/FAH/PPP1R3B/NLRX1/LOXL4/GJB6/TTC22/SLC39A8/GSN/GMIP/SSH3/LAMC2/FLOT2/NPEPL1/ADGRV1/BSPRY/SEMA4F/GSDMD/SCNN1B/ABCB9/NAGS/DCDC2/AP1S3/MANSC1/GRIN3B/PARVB/MMP14/RASEF/CBLC/SOX7/NDRG2/CDK18/SLC1A1/TMPRSS2/SCARA3/BCL3/B3GNT8/ANXA11/RIN3/CYP4V2/C1orf115/PDGFD/TPM2/CYGB/DDIT4L/RAB3B/HIF3A/ADCY7/PROM2/TRIM36/ALDH1B1…
ENK_UV_RESPONSE_EPIDERMIS_DN	ENK_UV_RESPONSE_EPIDERMIS_DN	ENK_UV_RESPONSE_EPIDERMIS_DN	489	0.399536	1.62146	3.61308e-07	6.93017e-05	5.89649e-05	1872	tags=20%, list=11%, signal=19%	ZBTB16/ARG1/CYP4B1/MMP3/CYP4F12/TPPP3/LSP1/EPHB6/PLIN2/SLC1A6/FZD10/TGFBR3/GATA3/CLEC2B/LCE2B/TCF4/AZGP1/IMPA2/VIPR1/POSTN/IL37/CYP39A1/IL1R2/HPGD/GATM/KRT16/ACSL1/DUSP2/BBOX1/F2RL1/SPON2/C1orf21/OCA2/HLF/WNT4/SKAP2/CTSF/ARNTL/RPS6KA5/EML1/PMP22/ADM/GSTA4/HECA/CFD/PNRC1/ATP2B1/ODC1/BCL11B/HIVEP2/FRY/RORA/FILIP1L/ZNF277/CDK7/LZTFL1/THAP12/SSBP2/VAV3/SCPEP1/KLF3/GBP2/HOOK1/LY6G6C/DSG3/PRC1/DBF4/MED…
SENESE_HDAC1_AND_HDAC2_TARGETS_UP	SENESE_HDAC1_AND_HDAC2_TARGETS_UP	SENESE_HDAC1_AND_HDAC2_TARGETS_UP	209	-0.586403	-1.86065	4.23033e-07	7.81357e-05	6.64813e-05	2247	tags=31%, list=13%, signal=27%	TCN1/HOMER3/TFRC/BIRC3/SH3PXD2A-AS1/FOSL1/EIF4G1/SLC39A4/GLYR1/PTBP1/CEP170/GPR3/FRMD4A/HMGA1/PLAUR/ZBTB38/PPIF/GPAT3/PSME4/DOCK4/CANT1/PAX8-AS1/OTUB2/ZC3H12A/DKK2/LAMC2/IL7R/FGFRL1/TMEM200A/OLAH/PXN/ELK3/PGAP6/CSF2/SAA1/PAX8/PTX3/TNFAIP3/NFKB2/RAC2/PGF/SH2B3/ANTXR2/CHST11/RAB3B/PLAU/IRAK2/MYH16/ULBP2/POU2F2/MMP9/CXCL3/SORBS2/ST3GAL1/SLC16A3/CXCL8/CAPN5/SPHK1/KYNU/SERPINA1/G0S2/CXCL5/C3/TGM2
GRAHAM_CML_QUIESCENT_VS_CML_DIVIDING_UP	GRAHAM_CML_QUIESCENT_VS_CML_DIVIDING_UP	GRAHAM_CML_QUIESCENT_VS_CML_DIVIDING_UP	18	-0.901978	-1.97605	5.24845e-07	9.34786e-05	7.95357e-05	873	tags=44%, list=5%, signal=42%	CXCL2/TNFSF4/CXCL6/CXCL3/IL1B/CXCL8/CXCL1/CXCL5
SATO_SILENCED_BY_METHYLATION_IN_PANCREATIC_CANCER_1	SATO_SILENCED_BY_METHYLATION_IN_PANCREATIC_CANCER_1	SATO_SILENCED_BY_METHYLATION_IN_PANCREATIC_CANCER_1	304	-0.537926	-1.7536	6.48476e-07	0.000111516	9.48823e-05	2094	tags=30%, list=13%, signal=27%	CHAC1/L1TD1/ELF5/PCDHGC3/PML/ARMC4/KLHL36/PHC1/GRK2/NGFR/RCN3/SERPINE1/S100A3/ISG20/UPK2/SPARC/PLAUR/KCTD14/TMEM51/DUSP10/CYB5R2/HYAL1/SPINT1/BNIP3/LHFPL6/AGPAT4/FSCN1/ARNTL2/RHOBTB2/CYP1B1/MAPK8IP3/EPB41L4A/LRCH4/ADAM8/ABCB9/CSF2/GPER1/DAPK1/KHDRBS3/SAA1/CNN3/IER3/PTX3/NFKB2/RAC2/MCAM/NRGN/SCARA3/PGF/IL36RN/ZCCHC24/QPRT/STC1/SPON1/WNT7A/TNF/SMAD3/PRR15L/DEPP1/HIF3A/MMP19/TRIM36/SPRR3/EFEMP2/ULBP…
REACTOME_CLASS_A_1_RHODOPSIN_LIKE_RECEPTORS	REACTOME_CLASS_A_1_RHODOPSIN_LIKE_RECEPTORS	REACTOME_CLASS_A_1_RHODOPSIN_LIKE_RECEPTORS	98	-0.67888	-1.97038	7.71167e-07	0.000128194	0.000109073	1255	tags=31%, list=8%, signal=28%	ANXA1/EDN1/NPBWR1/EDNRA/GPER1/SAA1/MCHR1/FPR1/CXCL2/HCAR2/HTR1D/S1PR1/GPR68/MTNR1A/CXCL6/NTSR1/PPBP/P2RY2/HCAR3/PTAFR/CXCL3/CX3CL1/TBXA2R/ADRB1/CXCL8/ADRA1B/CXCL1/P2RY6/CXCL5/C3
MARTENS_TRETINOIN_RESPONSE_UP	MARTENS_TRETINOIN_RESPONSE_UP	MARTENS_TRETINOIN_RESPONSE_UP	407	-0.509213	-1.69648	9.18484e-07	0.000141836	0.00012068	1248	tags=22%, list=7%, signal=21%	SEMA6C/TNFSF14/TRPV4/SLC4A3/LRATD2/TNFRSF14/BATF2/RHBDF2/SPATA20/KCTD11/LPIN3/PIAS3/CYP2S1/KCNC4/PPIL2/DOK7/PGAP6/APOL1/PTGES/GRIN3B/TRIM46/REEP2/CRYBG2/KRT74/MN1/CDK18/PCDH1/TMPRSS2/PGLYRP3/SIGLEC15/COL1A1/SLITRK5/FMOD/PAK4/SLC7A4/AIFM3/B3GNT8/WNT7B/ANKK1/KLHL17/SUSD2/MSLN/DEPP1/PROM2/ELFN2/CD14/PIP5K1C/ALDH1B1/ASB2/TMEM92/VSIR/IRF1/ENO2/S100A9/SERTAD4/PXDN/OTOP3/SHANK2/RBBP8NL/CCDC8/ANGPTL4/IL3…
REACTOME_SIGNALING_BY_GPCR	REACTOME_SIGNALING_BY_GPCR	REACTOME_SIGNALING_BY_GPCR	328	-0.520427	-1.70776	9.42145e-07	0.000141836	0.00012068	2547	tags=30%, list=15%, signal=26%	RGS12/CCL28/ARHGEF3/GPR27/PPP3CB/PPP2R5D/CXCL16/FZD1/PRKCD/VAV2/GPR37/RGS17/RGS3/GNB2/PLCB3/DGKZ/GPR132/ABR/PPP1CA/GABBR1/FZD7/PLEKHG5/NGEF/PPP1R1B/ITPR1/GRK2/CXCL10/ARHGEF1/GNAI2/GPR176/GNAQ/ARHGEF7/PDPK1/PPP2R1A/OBSCN/SRC/GIPR/ANXA1/WNT5A/ARHGEF16/EDN1/GNA12/PLEKHG2/NPBWR1/FZD8/EDNRA/ADCY6/PPP3CA/GRK5/GPER1/RPS6KA2/NET1/SAA1/MCHR1/FPR1/PLCB1/CXCL2/PDE1A/WNT9A/ARHGEF17/HCAR2/RGS19/HTR1D/WNT7B/WN…
TAKEDA_TARGETS_OF_NUP98_HOXA9_FUSION_10D_UP	TAKEDA_TARGETS_OF_NUP98_HOXA9_FUSION_10D_UP	TAKEDA_TARGETS_OF_NUP98_HOXA9_FUSION_10D_UP	146	0.555272	2.01285	9.58518e-07	0.000141836	0.00012068	912	tags=28%, list=5%, signal=27%	IFI44L/HOXA9/HOXA5/IFIT1/TMEM45A/HOXA3/IFI27/TYRP1/HOXA7/IFI44/IFI6/FZD10-AS1/MX1/RSAD2/LSP1/STXBP6/MX2/HERC5/ISG15/OASL/HOXB3/IFITM1/DDX60/XAF1/OAS1/RETREG1/DDX58/HPGD/GATM/EPSTI1/STAT1/IFIH1/BEND6/IRX3/FERMT2/CFD/UST/SCN4B/ARL4A/IFIT3/OAS3
JAEGER_METASTASIS_DN	JAEGER_METASTASIS_DN	JAEGER_METASTASIS_DN	232	0.489913	1.89047	9.66999e-07	0.000141836	0.00012068	782	tags=19%, list=5%, signal=18%	KRT1/IRX4/SERPINB4/SCUBE2/TMEM45A/TYRP1/SERPINB3/DSC1/DSG1/TFAP2B/EPHB6/FZD10/KRT10/GATA3/S100A7/TP53AIP1/IMPA2/LORICRIN/POU2F3/IL1R2/KRT31/MAF/KCND3/KRT16/ABCA12/CWH43/EXPH5/CA2/BBOX1/DNASE1L3/F2RL1/CDHR1/PLPPR4/ETS2/DSC3/LY6D/DST/HLF/CALML3/ALDH3B2/CA12/BCL11B/RORA
SENGUPTA_NASOPHARYNGEAL_CARCINOMA_DN	SENGUPTA_NASOPHARYNGEAL_CARCINOMA_DN	SENGUPTA_NASOPHARYNGEAL_CARCINOMA_DN	258	-0.555997	-1.79792	9.98918e-07	0.000142331	0.000121102	1169	tags=21%, list=7%, signal=20%	PCP4L1/CCDC96/PIAS3/SLC44A4/FUT2/IQCA1/SAA1/TMC4/ABCA13/TUBB2A/SERPINB6/INAVA/CFAP251/CLIC3/ALDH3B1/DNAH5/ANXA11/FAM149A/B3GNT7/MGLL/RHOV/FAM3D/ERICH5/CXXC5/TSPAN1/DNALI1/ADGRF1/VILL/S100A9/ALDH1L1/SIX2/CLDN7/VNN3/MUC1/CRACDL/ST6GALNAC1/SORBS2/S100P/LCN2/RBM24/AGR2/TJP3/CAPN5/CAPS/UPK1B/TTC9/KRT7/NBEA/ELF3/TMPRSS4/SLC2A10/MUC4/CXCL1/MUC16
SHEN_SMARCA2_TARGETS_UP	SHEN_SMARCA2_TARGETS_UP	SHEN_SMARCA2_TARGETS_UP	409	0.411167	1.64258	1.1353e-06	0.00015422	0.000131218	4458	tags=42%, list=27%, signal=31%	HNMT/PEX3/DENND4C/SDHD/RHOT1/KRIT1/MTO1/PHF3/IDE/ISCU/ATMIN/SLC25A12/MED4/CEP57/DCP2/RMND5A/REV1/CEP350/KTN1/ANGEL2/POLR2M/STAG1/MLH1/CNBP/SMAD4/PCMTD2/ZNF302/SMC3/RYK/AP5M1/PPWD1/BAZ2B/NUDT21/TRAK2/FBXO28/EXOC1/TDP2/ATP5PO/EIF2AK2/SLC30A5/MED7/PRKD3/EAPP/ZDHHC17/ADSS2/SETX/SLTM/FEM1B/ARHGAP5/HMGN4/UNC50/TASOR2/TMEM126B/SNX2/DCTN4/SUCLG1/SLC35A5/BCLAF1/RO60/SP3/COPS8/CAPN7/UFSP2/ABI1/VPS13C/SMARC…
HUPER_BREAST_BASAL_VS_LUMINAL_DN	HUPER_BREAST_BASAL_VS_LUMINAL_DN	HUPER_BREAST_BASAL_VS_LUMINAL_DN	55	-0.758372	-2.02576	1.14421e-06	0.00015422	0.000131218	1982	tags=53%, list=12%, signal=47%	VWA1/DDAH1/ANPEP/HMGA1/KRT8/KRT86/MALL/GABRP/CCN1/PLAAT3/CNN3/ALCAM/MLPH/IGFBP4/ANXA11/NR2F2/KRT81/ENO2/KRT18/GPRC5A/SEMA3B/CLDN7/IL32/MYO5C/KLK6/TNFAIP2/FUT3/LCN2/KRT19
FRASOR_RESPONSE_TO_ESTRADIOL_DN	FRASOR_RESPONSE_TO_ESTRADIOL_DN	FRASOR_RESPONSE_TO_ESTRADIOL_DN	69	-0.723308	-1.99946	1.25134e-06	0.000164221	0.000139727	2103	tags=42%, list=13%, signal=37%	TGFB3/CLU/EPOR/DDIT4/PLK2/STXBP1/INPP5J/MXD4/ABCC5/LAMB1/GNE/SLIT2/DBN1/IER3/DUSP4/STC1/SMAD3/ARNT2/KRT81/GPRC5A/PPP1R3C/PXDN/ENC1/MUC1/SNCG/TTC9/KRT7/BCAS1/KYNU
KOYAMA_SEMA3B_TARGETS_UP	KOYAMA_SEMA3B_TARGETS_UP	KOYAMA_SEMA3B_TARGETS_UP	216	-0.574614	-1.82871	1.46972e-06	0.000183273	0.000155937	2616	tags=33%, list=16%, signal=28%	STEAP1/GRB14/C19orf12/ACOX2/ACTN4/FBXO27/PAF1/SUFU/YIF1B/TSKU/SPRED3/SPEG/CHAC1/STC2/DDAH1/DMWD/DDIT4/SERPINE1/CAMK2N1/TM7SF2/RNLS/SPARC/ST6GALNAC4/PLAUR/KRT8/NDST1/NIPAL3/ANXA1/SH3TC2/LSP1P5/CYFIP2/LAMC2/AXL/SP140L/TMEM200A/HDAC7/PLEKHG1/NECTIN2/ERCC2/TGFBI/SYT1/LTBP2/GLIPR1/LGALS3BP/LAT2/MGST1/KIF3C/SMTN/DCBLD2/PITX1/MAGI2-AS3/PLAU/ARHGDIB/LINC00665/ZNF618/KSR1/KRT18/CNTNAP3/ITGBL1/ARFGEF3/SEMA…
RICKMAN_HEAD_AND_NECK_CANCER_E	RICKMAN_HEAD_AND_NECK_CANCER_E	RICKMAN_HEAD_AND_NECK_CANCER_E	69	-0.721826	-1.99536	1.47001e-06	0.000183273	0.000155937	1293	tags=42%, list=8%, signal=39%	RASSF9/C12orf54/CP/EPHX3/KRT78/TMPRSS2/PADI3/IGF2BP3/TMPRSS11E/MSLN/ALDH3A1/ADGRF1/GDA/KRT24/CEL/KLK13/ST6GALNAC1/FBN2/UPK1B/SPINK7/TMPRSS11B/PRSS27/MAL/CXCL17/MUC4/CEACAM7/ALDH1A1/CEACAM5/TMPRSS11D
MIYAGAWA_TARGETS_OF_EWSR1_ETS_FUSIONS_UP	MIYAGAWA_TARGETS_OF_EWSR1_ETS_FUSIONS_UP	MIYAGAWA_TARGETS_OF_EWSR1_ETS_FUSIONS_UP	215	-0.569022	-1.81028	1.65216e-06	0.000200959	0.000170985	2050	tags=29%, list=12%, signal=26%	FZD7/FBLN5/AP4B1/SLC12A6/NGFR/RCN3/EPOR/JCAD/TRIM62/TSPAN13/USP6NL/SNX18/TEAD2/SPATA13/APOL6/MALL/BAHCC1/SIX1/CDC42EP5/FGFR1/FZD8/ANKH/LINC02762/GRK5/JAG1/DAPK1/CMTM3/TMEM44/SMAGP/PGM2L1/CPPED1/SIGLEC15/PGF/BHLHE41/RAB11FIP1/DPF3/SH2B3/SOX4/ARHGDIB/KCTD12/FARP1/KSR1/EFHD2/KRT18/TAGLN3/PTPN22/HS3ST3B1/NFATC4/TOX2/KALRN/EPHB2/PAQR5/MGARP/LBH/ICAM1/HSD17B2/NTNG1/CEACAM1/IGFBP2/PADI2/G0S2/KRT19/TGM2
WU_CELL_MIGRATION	WU_CELL_MIGRATION	WU_CELL_MIGRATION	172	-0.595731	-1.85922	1.77821e-06	0.000211142	0.000179649	2033	tags=30%, list=12%, signal=27%	EPB41L2/CLU/GALNT14/FKBP11/SERPINE1/TSPAN13/AKR1C3/RAB25/MT1F/FABP5/MT2A/EPS8/WNT5A/SPINT1/MEST/CCN1/AXL/TUBB6/EFNB2/ARL4C/JAG1/DAPK1/PTGES/PTGS2/IGFBP7/TGFBI/EHF/RBPMS/RAC2/GLIPR1/DTX4/DCBLD2/TPM2/HMGA2/ARHGDIB/NR2F2/KRT18/SCNN1A/IGFBP6/LOXL2/CLDN7/TNFAIP2/S100P/AGR2/S100A4/AKAP12/TFPI2/KRT7/CXCL1/KYNU/KRT19/TGM2
STAMBOLSKY_TARGETS_OF_MUTATED_TP53_DN	STAMBOLSKY_TARGETS_OF_MUTATED_TP53_DN	STAMBOLSKY_TARGETS_OF_MUTATED_TP53_DN	43	0.754523	2.23106	2.04495e-06	0.000234271	0.000199328	939	tags=40%, list=6%, signal=37%	IFIT1/IFI6/MX1/ISG15/IFITM1/DDX60/XAF1/OAS1/DDX58/STAT1/SP100/IRF9/CAPN8/HLA-B/HERC6/OAS3/BST2
GRAHAM_NORMAL_QUIESCENT_VS_NORMAL_DIVIDING_UP	GRAHAM_NORMAL_QUIESCENT_VS_NORMAL_DIVIDING_UP	GRAHAM_NORMAL_QUIESCENT_VS_NORMAL_DIVIDING_UP	53	-0.755974	-2.02121	2.06696e-06	0.000234271	0.000199328	928	tags=28%, list=6%, signal=27%	PTGS2/TGFB1I1/CXCL2/RBPMS/GLIPR1/INHBA/TNFSF4/CXCL6/GUCY1A1/CXCL3/IL1B/ALOX5/ALDH1A1/CXCL1/KYNU
HINATA_NFKB_TARGETS_KERATINOCYTE_UP	HINATA_NFKB_TARGETS_KERATINOCYTE_UP	HINATA_NFKB_TARGETS_KERATINOCYTE_UP	78	-0.694864	-1.95597	2.15892e-06	0.000239256	0.000203569	1372	tags=37%, list=8%, signal=34%	WNT5A/ARHGDIA/IL7R/ITGB6/CFLAR/CYP27B1/CSF2/IL15/SAA1/PTX3/TNFAIP3/MMP14/GPRC5B/MAP2K3/TNIP1/TNF/PLAU/ARHGDIB/CXCL6/IRF1/IL32/MMP9/CXCL3/TNFAIP2/IL1B/CXCL8/ICAM1/KRT7/PLAT
HAN_SATB1_TARGETS_DN	HAN_SATB1_TARGETS_DN	HAN_SATB1_TARGETS_DN	342	-0.514499	-1.69041	2.95383e-06	0.000314754	0.000267806	1634	tags=21%, list=10%, signal=19%	HMGA1/MYO10/PAQR8/TGFB1/ABL1/INSL4/MALL/TENT5A/TCF7L2/WIPF1/C4orf19/SH3TC2/CYFIP2/HCFC1R1/GSN/SECTM1/PC/AGPAT4/CDC42EP3/LAMC2/IL7R/CYP1B1/GATA6/PRR16/PXN/LNX1/SMAD6/KHDRBS3/NET1/DYSF/FHOD1/IGFBP7/TGFBI/SEC14L2/SYT1/PSMC3IP/IGFBP4/SPAG4/WNT7A/HMGA2/CHST11/SOX4/PLAU/INHBA/NR2F2/FAXC/MXRA8/KRT81/LOX/RUNX2/ADGRF1/ANKRD6/SHANK2/CLDN7/KCNN4/IL32/TOX2/S100P/TMEM132A/IL1B/PTN/AGR2/S100A4/MMP10/TFPI2/LIF/…
REACTOME_O_LINKED_GLYCOSYLATION	REACTOME_O_LINKED_GLYCOSYLATION	REACTOME_O_LINKED_GLYCOSYLATION	83	-0.680161	-1.9343	2.9664e-06	0.000314754	0.000267806	926	tags=24%, list=6%, signal=23%	ST3GAL4/ADAMTSL4/GALNT2/B3GNT8/SPON1/B3GNT7/B4GALT5/GALNT5/ADAMTSL3/ADAMTSL1/MUC1/B3GNT3/ST3GAL1/GALNT13/ADAMTS7/GCNT3/MUC4/MUC20/MUC21/MUC16
ONDER_CDH1_TARGETS_3_DN	ONDER_CDH1_TARGETS_3_DN	ONDER_CDH1_TARGETS_3_DN	58	-0.74506	-2.02447	3.53053e-06	0.000366808	0.000312096	1362	tags=47%, list=8%, signal=43%	CYB5R2/EDN1/TGFA/ARL4C/ARHGAP25/CSF2/PTGS2/CXCL2/EHF/KRT13/TMPRSS11E/DEPP1/GPRC5A/PTHLH/SERPINB1/P2RY2/MYO5C/IL36G/CXCL3/CSF3/ANO1/LCN2/IL1B/CXCL8/MMP10/CEACAM6/CXCL1
FARMER_BREAST_CANCER_CLUSTER_1	FARMER_BREAST_CANCER_CLUSTER_1	FARMER_BREAST_CANCER_CLUSTER_1	20	0.861779	2.13663	3.87886e-06	0.000394773	0.00033589	912	tags=75%, list=5%, signal=71%	IFI44L/IFIT1/IFI44/IFI6/MX1/RSAD2/HERC5/ISG15/OASL/XAF1/OAS1/CCR2/HERC6/IFIT3/OAS3
VECCHI_GASTRIC_CANCER_ADVANCED_VS_EARLY_DN	VECCHI_GASTRIC_CANCER_ADVANCED_VS_EARLY_DN	VECCHI_GASTRIC_CANCER_ADVANCED_VS_EARLY_DN	102	-0.652838	-1.90083	4.39564e-06	0.000438421	0.000373028	1731	tags=28%, list=10%, signal=26%	ISG20/AKR1C3/DOT1L/RHPN2/GMDS/CDC42EP5/POLD4/DHRS11/CENPV/CA13/MLPH/REEP6/TMPRSS2/ENTPD3/LPCAT4/FAM3D/WNK4/ALDH3A1/VILL/BCL2L15/SERPINB1/ARFGEF3/MUC1/SLC4A4/S100P/MYEOV/GCNT3/HSD17B2/VSIG2
TAKEDA_TARGETS_OF_NUP98_HOXA9_FUSION_16D_UP	TAKEDA_TARGETS_OF_NUP98_HOXA9_FUSION_16D_UP	TAKEDA_TARGETS_OF_NUP98_HOXA9_FUSION_16D_UP	123	0.564031	2.00571	4.81547e-06	0.000464755	0.000395434	500	tags=24%, list=3%, signal=23%	IFI44L/HOXA9/APCDD1/HOXA5/HOXB2/IFIT1/HOXA3/IFI27/HOXA7/IFI44/IFI6/MX1/RSAD2/LSP1/MX2/ISG15/OASL/HOXB3/IFITM1/LAMP3/XAF1/CCR2/IRF4/HPGD/EPSTI1/STAT1/SMPDL3A/BEND6/IRX3
PHONG_TNF_TARGETS_UP	PHONG_TNF_TARGETS_UP	PHONG_TNF_TARGETS_UP	60	-0.72249	-1.97925	4.84605e-06	0.000464755	0.000395434	1765	tags=40%, list=11%, signal=36%	PLK2/ADAMTS9/DUSP10/LAMC2/CSF2/IER5/IER3/CXCL2/KLF10/PTX3/TNFAIP3/NFKB2/FOS/NKX3-1/NUAK2/PLAU/INHBA/IRF1/CXCL3/TNFAIP2/CXCL8/ICAM1/LIF/CXCL1
MCBRYAN_PUBERTAL_BREAST_4_5WK_UP	MCBRYAN_PUBERTAL_BREAST_4_5WK_UP	MCBRYAN_PUBERTAL_BREAST_4_5WK_UP	228	-0.553464	-1.77692	5.56997e-06	0.000524102	0.000445929	1150	tags=19%, list=7%, signal=18%	PIAS3/F3/RIPK4/BSPRY/COTL1/MARK1/MANSC1/CNN3/PTX3/EHF/NFKB2/TMPRSS2/FHDC1/PFN2/FOS/SPON1/VASN/SYNPO/SOX4/PROM2/CD14/VWF/KRT18/ISYNA1/HEY1/IGFBP6/SCIN/CLDN7/TNFAIP2/ANO1/LCN2/PTN/AQP5/SERPINB11/KRT7/MARCKSL1/DPYSL3/ALDH1A1/CEACAM1/IGFBP2/PADI2/PLAT/KRT19/TGM2
PETROVA_ENDOTHELIUM_LYMPHATIC_VS_BLOOD_DN	PETROVA_ENDOTHELIUM_LYMPHATIC_VS_BLOOD_DN	PETROVA_ENDOTHELIUM_LYMPHATIC_VS_BLOOD_DN	145	-0.605465	-1.84569	5.75206e-06	0.000531214	0.00045198	2353	tags=43%, list=14%, signal=37%	CDH2/SORD/UCHL1/STAT6/LAMA5/MVP/RRAS/RCN1/ITGA5/BASP1/CLU/AGRN/ATP1B1/PLOD1/SERPINE1/ANPEP/MT1F/ACTA2/IL4R/EPS8/TCN2/TXNRD2/TPM1/CYFIP2/ARHGAP22/CDC42EP3/LAMC2/AXL/ARL4C/PLOD2/TFEC/IER3/MMP14/TGFBI/PCDH1/RAC2/SLC1A1/LTBP2/PGF/VEGFC/IGF2BP3/PFN2/CAP2/MECOM/SMAD3/TPM2/PLAU/ARHGDIB/NR2F2/ENO2/TP53I3/BMP6/MT1A/LOXL2/CLDN7/IL32/CXCL8/NRCAM/ICAM1/KRT7/CXCL1/TGM2
TAKEDA_TARGETS_OF_NUP98_HOXA9_FUSION_3D_UP	TAKEDA_TARGETS_OF_NUP98_HOXA9_FUSION_3D_UP	TAKEDA_TARGETS_OF_NUP98_HOXA9_FUSION_3D_UP	152	0.528775	1.9481	6.56497e-06	0.000595264	0.000506477	1133	tags=30%, list=7%, signal=28%	IFI44L/HOXA9/HOXA5/IFIT1/HOXA3/IFI27/HOXA7/IFI44/IFI6/MX1/RSAD2/MX2/HERC5/ISG15/CLEC2B/OASL/HOXB3/IFITM1/DDX60/XAF1/OAS1/DDX58/PDE1C/EPSTI1/CREBRF/STAT1/GLYATL2/IFIH1/IRF9/DST/BEND6/IRX3/RPS6KA5/IFI16/PARP9/HERC6/IFIT3/PLSCR1/OAS3/BST2/IFIT5/SLC5A3/PLA2G4A/OAS2/STAT2
CHARAFE_BREAST_CANCER_LUMINAL_VS_MESENCHYMAL_UP	CHARAFE_BREAST_CANCER_LUMINAL_VS_MESENCHYMAL_UP	CHARAFE_BREAST_CANCER_LUMINAL_VS_MESENCHYMAL_UP	422	-0.487586	-1.62475	6.82067e-06	0.000607405	0.000516807	2342	tags=26%, list=14%, signal=23%	GOLT1A/TBC1D30/ULK1/SYNGR1/CLDN4/CYB561/AP1M2/SYMPK/DDR1/ARHGAP8/RHBDF1/TRPS1/SLC44A2/ROGDI/MREG/TMEM229B/CACNB3/ANK3/CACFD1/RUSC1/SUSD6/FCSK/TSPAN13/CAMK2N1/TM7SF2/ARF3/MSX2/TMEM191A/FOXA1/RAB25/KRT23/PRKD2/INPP5J/SORL1/PAQR4/C4orf19/TMEM125/SPINT1/SSH3/SMPDL3B/FLOT2/SLC9A3R1/SUCO/BSPRY/ADCY6/DOK7/EPB41L4A/LNX1/SIGIRR/ABAT/ABHD11/TMC4/CRYBG2/LMTK3/GPR160/SUOX/JMJD8/RASEF/RHPN1/EHF/CBLC/MLPH/NR2F…
DEBIASI_APOPTOSIS_BY_REOVIRUS_INFECTION_UP	DEBIASI_APOPTOSIS_BY_REOVIRUS_INFECTION_UP	DEBIASI_APOPTOSIS_BY_REOVIRUS_INFECTION_UP	280	0.435746	1.70661	7.73401e-06	0.000676658	0.00057573	3570	tags=36%, list=21%, signal=29%	IFI44L/HOXA5/IFI27/IFI44/IFI6/NHLH2/MX2/ISG15/OASL/IFITM1/OAS1/GULP1/SNRK/STAT1/WEE1/SP100/IRF9/ZNF184/IFI16/ADM/OSER1/SYF2/CLK1/THAP12/STX3/BACH1/IFIT3/DYRK1A/PLSCR1/CDK17/BST2/IFIT5/MAP3K1/OAS2/NR1D2/POLR2M/GBP1/CEBPG/ZZZ3/RNMT/IRF7/MAK16/BAZ2B/ZNF623/TRIM22/FBXO28/GNAI1/EGR3/PTPN2/ZNF292/ARHGAP5/ZNF189/CD55/CCDC6/TADA2A/ABRAXAS2/CCP110/GNA13/PPM1A/ZNF330/WASHC4/CDC27/MKLN1/SLC3A2/RAB3GAP1/ZNF5…
ZHOU_INFLAMMATORY_RESPONSE_FIMA_UP	ZHOU_INFLAMMATORY_RESPONSE_FIMA_UP	ZHOU_INFLAMMATORY_RESPONSE_FIMA_UP	362	-0.50469	-1.66521	8.02084e-06	0.000689654	0.000586788	2120	tags=27%, list=13%, signal=24%	CD82/FOSL1/PDGFB/FZD7/KREMEN1/NAV2/CXCL10/RCN3/BRICD5/IGSF3/SPHK2/TRAF1/DMRTA1/SERPINE1/STAT5A/ARL4D/DOT1L/PLAUR/SRC/GFER/GIPR/TEAD2/PLK1/TACC3/ZNF876P/CRACR2A/OTUB2/SEMA6C/WNT5A/ZC3H12A/ICOSLG/C12orf54/EDN1/FSCN1/CAMP/TLNRD1/LINC02762/CA13/IL23A/HNF4G/ABCB9/JAG1/KLF12/PTGS2/BAMBI/EHD1/IER3/CXCL2/TRIP10/PTX3/TNFAIP3/NFKB2/CFAP251/SOD3/HPN/SEMA6A/RELB/FNDC4/MAP2K3/NRG2/LIPH/SPON1/SLC2A6/PAPPA/TLL2…
SMID_BREAST_CANCER_LUMINAL_B_DN	SMID_BREAST_CANCER_LUMINAL_B_DN	SMID_BREAST_CANCER_LUMINAL_B_DN	375	-0.488293	-1.61475	8.41269e-06	0.000711086	0.000605023	1645	tags=25%, list=10%, signal=23%	PTPRZ1/MT1F/KRT23/MT1M/BANK1/FABP5/ROPN1/COL9A3/KRT86/MALL/KCNG1/TCF7L2/ANXA1/MARCO/GABRP/ART3/EDN1/CCN1/FSCN1/IL7R/CYP1B1/PAPSS2/PFKP/RIPK4/ARL4C/ARHGAP25/BAG2/COTL1/KHDRBS3/SAA1/PTGS2/CXCL2/PTX3/TNFAIP3/MMP14/ADD2/INAVA/NDRG2/CLIC3/RAC2/LYN/CYRIA/GLIPR1/TMEM100/FNDC4/DTX4/DOCK2/PIK3CD/IGF2BP3/CDKN2A/MAPRE2/ITGB7/FOXC1/DEPP1/UGT8/KRT81/STEAP1B/S100A9/BIN1/LCK/CORO1A/CRLF1/PTPN22/FHOD3/ANGPTL4/TR…
REACTOME_EXTRACELLULAR_MATRIX_ORGANIZATION	REACTOME_EXTRACELLULAR_MATRIX_ORGANIZATION	REACTOME_EXTRACELLULAR_MATRIX_ORGANIZATION	223	-0.549229	-1.75785	9.26649e-06	0.000758494	0.00064536	2249	tags=30%, list=13%, signal=26%	LTBP3/DDR1/CAPNS1/LAMA5/LTBP4/TNXB/TGFB3/PDGFB/ITGA5/FBLN5/AGRN/PLOD3/ADAMTS14/EMILIN1/PLOD1/SERPINE1/PCOLCE/ADAMTS9/SPARC/COL27A1/TGFB1/BMP1/COL9A3/CAPN12/CAPN1/LOXL4/LAMC2/TIMP2/LAMB1/ITGB6/MMP17/CAPN15/FURIN/CAPN2/HSPG2/PLOD2/ADAM8/ACTN1/NID2/NTN4/MMP14/COL4A4/LTBP2/COL1A1/COL5A2/LAMA1/FMOD/ITGB7/TLL2/MMP19/MATN3/LOX/VWF/COL22A1/EFEMP2/PXDN/LOXL2/MMP9/EMILIN2/CTSS/CAPN5/FBN2/ADAM19/MMP10/ICAM1…
REACTOME_G_ALPHA_I_SIGNALLING_EVENTS	REACTOME_G_ALPHA_I_SIGNALLING_EVENTS	REACTOME_G_ALPHA_I_SIGNALLING_EVENTS	147	-0.594948	-1.81455	9.27775e-06	0.000758494	0.00064536	2547	tags=34%, list=15%, signal=29%	RGS12/CCL28/PPP3CB/PPP2R5D/CXCL16/PRKCD/GPR37/RGS17/RGS3/GNB2/PLCB3/PPP1CA/GABBR1/PPP1R1B/ITPR1/GRK2/CXCL10/GNAI2/GNAQ/PPP2R1A/SRC/ANXA1/NPBWR1/ADCY6/PPP3CA/GPER1/SAA1/MCHR1/FPR1/PLCB1/CXCL2/PDE1A/HCAR2/RGS19/HTR1D/MTNR1A/ADCY7/CXCL6/PPBP/GPSM3/HCAR3/GNG4/CXCL3/CX3CL1/CXCL8/PLCB4/NBEA/CXCL1/CXCL5/C3
HAHTOLA_MYCOSIS_FUNGOIDES_CD4_UP	HAHTOLA_MYCOSIS_FUNGOIDES_CD4_UP	HAHTOLA_MYCOSIS_FUNGOIDES_CD4_UP	53	-0.738271	-1.97388	1.05516e-05	0.000846342	0.000720105	928	tags=32%, list=6%, signal=30%	PTGS2/IER3/CXCL2/CYRIA/GLIPR1/PFKFB3/NLRP3/ENC1/MCTP1/CXCL3/IL1B/CXCL8/FBN2/CXCL1/KYNU/PADI2/G0S2
NABA_ECM_REGULATORS	NABA_ECM_REGULATORS	NABA_ECM_REGULATORS	145	-0.59815	-1.82339	1.06917e-05	0.000846342	0.000720105	1833	tags=33%, list=11%, signal=30%	ADAMTS14/PLOD1/SERPINE1/ADAMTS9/BMP1/SERPINB10/EGLN1/LOXL4/CST3/HYAL1/PCSK6/SERPINF2/TIMP2/EGLN3/MMP17/PLOD2/ADAM8/ADAMTSL4/MMP14/SERPINB6/CTSO/HYAL3/PAPPA/TLL2/PLAU/MMP19/TGM5/PCSK5/LOX/SERPINB1/PAPPA2/SERPINF1/ADAMTSL3/LOXL2/ADAMTSL1/SERPINB9/MMP9/ADAMTS7/CTSS/SERPINB11/ADAM19/CPAMD8/MMP10/ITIH5/ADAM28/SERPINA1/PLAT/TGM2
MEISSNER_NPC_HCP_WITH_H3K4ME2	MEISSNER_NPC_HCP_WITH_H3K4ME2	MEISSNER_NPC_HCP_WITH_H3K4ME2	349	-0.497046	-1.63277	1.15899e-05	0.000903106	0.000768402	2460	tags=26%, list=15%, signal=23%	NFATC2/SLC16A12/MXRA7/ESPN/ABCA2/C11orf95/AIFM2/CYB561/MLKL/RSPO4/PLD2/SAMD10/HIC1/RFTN1/FLNC/LTBP4/SLC9A3R2/ABR/GALNT12/SPOCK2/RAB43/RAI1/TRIM14/VWA1/MAP4K2/FMNL1/HMGA1/SOX30/ROR2/ABLIM3/COL9A3/ADA/IL4R/TRPV4/TPM1/SLC4A3/AEBP1/CYS1/CSRP1/YBX2/ANK1/EDARADD/NET1/REEP2/DYSF/ADAMTSL4/POPDC3/MN1/FCHO1/SMAGP/ALPL/CFAP20DC/HS3ST3A1/PGF/FHDC1/TCF7/KIAA1755/SLC2A6/SLC37A2/TLL2/DTX1/SIDT1/NKX3-1/WNK4/LOX/…
LENAOUR_DENDRITIC_CELL_MATURATION_DN	LENAOUR_DENDRITIC_CELL_MATURATION_DN	LENAOUR_DENDRITIC_CELL_MATURATION_DN	103	-0.630233	-1.83835	1.29868e-05	0.000990766	0.000842987	1087	tags=27%, list=7%, signal=26%	S100A12/ELK3/FYB1/IER3/CXCL2/MICB/PDLIM7/TNF/ARHGDIB/TLR1/CD14/S100A9/PPBP/SERPINF1/CORO1A/PTAFR/RTN1/FBP1/MMP9/CXCL3/IL1B/S100A4/CXCL8/MARCKSL1/KYNU/SERPINA1/CXCL5/C3
TAKEDA_TARGETS_OF_NUP98_HOXA9_FUSION_8D_UP	TAKEDA_TARGETS_OF_NUP98_HOXA9_FUSION_8D_UP	TAKEDA_TARGETS_OF_NUP98_HOXA9_FUSION_8D_UP	118	0.553919	1.96471	1.31122e-05	0.000990766	0.000842987	535	tags=23%, list=3%, signal=22%	IFI44L/HOXA9/HOXA5/IFIT1/HOXA3/IFI27/TYRP1/HOXA7/IFI44/IFI6/MX1/RSAD2/MX2/HERC5/ISG15/CLEC2B/HOXB3/IFITM1/DDX60/XAF1/OAS1/DDX58/EPSTI1/STAT1/IFIH1/IRX3/RPS6KA5
CROMER_TUMORIGENESIS_DN	CROMER_TUMORIGENESIS_DN	CROMER_TUMORIGENESIS_DN	36	-0.796751	-1.99386	1.35507e-05	0.00100862	0.000858178	1270	tags=39%, list=8%, signal=36%	GMDS/GNE/SMAGP/KRT13/ALDH3A1/MUC1/S100P/PTN/PSCA/MAL/MUC4/CEACAM6/CEACAM1/CEACAM5
KIM_WT1_TARGETS_UP	KIM_WT1_TARGETS_UP	KIM_WT1_TARGETS_UP	204	-0.551827	-1.74627	1.41082e-05	0.00103467	0.000880342	2520	tags=33%, list=15%, signal=28%	SYNJ2/LITAF/BAHD1/PRKCD/CDH2/WWTR1/EPHA2/VCL/KCTD5/TNFAIP1/FLNC/ATP13A3/RRAS2/FOSL1/ATP1B1/PDLIM5/PHLDA2/SERPINE1/ACTB/ZYX/HMGA1/KLF9/PLAUR/FOXD1/NFKBIE/ETS1/SLC35G2/IL4R/ACTG1/TRAF3/CSNK1D/CCN1/RARA/F3/ACTN1/IER3/KLF10/PTX3/TNFAIP3/NFKB2/GLIPR1/RELB/MAP2K3/FOXC1/SMAD3/DNAJB5/HMGA2/SH2B3/CAPRIN2/INHBA/SYDE1/ENO2/RAI14/PTHLH/MAP3K9/ENC1/TNS3/CX3CL1/ST3GAL1/CSF1/CXCL8/AKAP12/SPHK1/LBH/LIF/UCP2/FGF5
KEGG_CHEMOKINE_SIGNALING_PATHWAY	KEGG_CHEMOKINE_SIGNALING_PATHWAY	KEGG_CHEMOKINE_SIGNALING_PATHWAY	120	-0.611706	-1.81889	1.46734e-05	0.0010532	0.00089611	2891	tags=38%, list=17%, signal=32%	PRKACA/GSK3B/PRKCZ/AKT1/GNB1/HRAS/ARRB2/GRB2/NCF1/CCL28/CXCL16/PRKCD/VAV2/PIK3CB/GNB2/PLCB3/PTK2B/SHC4/CSK/GRK2/CXCL10/GNAI2/SHC1/MAP2K1/PXN/ADCY6/GRK5/PLCB1/CXCL2/RAC2/LYN/DOCK2/PIK3CD/ADCY7/CXCL6/PPBP/GNG4/CXCL3/CX3CL1/AKT3/VAV1/CXCL8/PLCB4/RASGRP2/CXCL1/CXCL5
ZHANG_RESPONSE_TO_IKK_INHIBITOR_AND_TNF_UP	ZHANG_RESPONSE_TO_IKK_INHIBITOR_AND_TNF_UP	ZHANG_RESPONSE_TO_IKK_INHIBITOR_AND_TNF_UP	213	-0.548625	-1.74347	1.47833e-05	0.0010532	0.00089611	1746	tags=28%, list=10%, signal=25%	SOCS3/ISG20/BID/PLAUR/NFKBIE/ETS1/DOCK4/CDC42EP4/TLE4/ZC3H12A/EDN1/IL7R/PPARD/IL23A/IL15/EHD1/TUBB2A/CXCL2/PTX3/TNFAIP3/NFKB2/LYN/RELB/MAP2K3/BCL3/SLC2A6/TNIP1/TNFRSF9/RAB11FIP1/SEMA7A/SMAD3/NUAK2/STYK1/PLAU/INHBA/B4GALT5/IRAK2/SPRR3/IRF1/TNFRSF10D/SERPINB1/C15orf48/HCAR3/PTAFR/SERPINB9/IL32/IL36G/CXCL3/TNFAIP2/IL1B/CXCL8/MMP10/ICAM1/SLC52A3/MARCKSL1/LIF/CXCL1/KYNU/G0S2
MCBRYAN_PUBERTAL_TGFB1_TARGETS_UP	MCBRYAN_PUBERTAL_TGFB1_TARGETS_UP	MCBRYAN_PUBERTAL_TGFB1_TARGETS_UP	153	-0.585975	-1.79443	1.60009e-05	0.0011239	0.000956259	2924	tags=37%, list=18%, signal=30%	CDH11/HAS2/CDKN1A/AKT1/CYC1/EPAS1/HES1/OGFR/CAP1/APLP2/DNM2/ECM1/PTK2B/CYB561/EPB41L2/BASP1/CLU/JPT1/PCOLCE/FOXA1/BMP1/ACTA2/EGLN1/ETS1/FABP5/WNT5A/GSN/CDC42EP5/LASP1/CCN1/TIMP2/CP/PIAS3/F3/HSPG2/PLOD2/JAG1/COTL1/NET1/IER5/CNN3/EHD1/IER3/MMP14/GALNT2/VASN/TPM2/CD14/KRT18/MARCKSL1/MAL/DPYSL3/CEACAM1/G0S2/PLAT/TGM2
HUANG_FOXA2_TARGETS_DN	HUANG_FOXA2_TARGETS_DN	HUANG_FOXA2_TARGETS_DN	34	-0.778492	-1.95062	1.81632e-05	0.00125805	0.00107041	975	tags=35%, list=6%, signal=33%	SMAD6/CXCL2/TGFBI/CLIC3/KRT81/IGFBP6/LOXL2/S100A4/CFI/CEACAM1/PLAT/TGM2
TAKEDA_TARGETS_OF_NUP98_HOXA9_FUSION_8D_DN	TAKEDA_TARGETS_OF_NUP98_HOXA9_FUSION_8D_DN	TAKEDA_TARGETS_OF_NUP98_HOXA9_FUSION_8D_DN	136	-0.59822	-1.80657	1.84327e-05	0.00125923	0.00107141	1525	tags=28%, list=9%, signal=26%	ETS1/KRT86/DOCK4/SLC16A7/PYROXD2/MARCO/IL7R/S100A12/RPS6KA2/FYB1/FPR1/MMP14/TGFBI/NDRG2/GXYLT2/ANKRD29/CD14/PCSK5/DAB2/S100A9/PPBP/AOC1/ENC1/STAC/MMP9/CXCL3/C10orf82/S100P/KCNMA1/TSPAN15/ADAM19/SOBP/ALOX5/CEACAM6/CXCL1/PADI2/SERPINA1/CXCL5
ODONNELL_TFRC_TARGETS_UP	ODONNELL_TFRC_TARGETS_UP	ODONNELL_TFRC_TARGETS_UP	285	-0.512707	-1.6648	1.94164e-05	0.00130851	0.00111334	1505	tags=20%, list=9%, signal=18%	PRKD2/IL4R/MXD4/PLEKHH1/AL390719.1/SIX1/TNFRSF14/CDC42EP3/POLD4/CP/C1RL/ABCB9/PLEKHG4B/ABAT/KLF10/NOMO2/WNT9A/GLIPR1/SEMA6A/SIK1/NRG2/TRIM16/APOBEC3F/PAPPA/DCBLD2/ADGRD2/GPR85/DEPP1/MTNR1A/SH3D21/MYO5B/TNFRSF10D/BIN1/TPCN1/EPS8L1/PLAC9/PTAFR/SCIN/FAM83E/FER1L4/SORBS2/TMEM156/PRKAA2/SPOCD1/TJP3/GALNT13/NRCAM/CAPS/PLAAT4/MYH14/LGALS9/ALOX5/APOBEC3G/UCP2/SERPINA1/LINC00857
XIE_ST_HSC_S1PR3_OE_UP	XIE_ST_HSC_S1PR3_OE_UP	XIE_ST_HSC_S1PR3_OE_UP	144	0.520942	1.88977	2.2674e-05	0.00150767	0.00128279	1050	tags=26%, list=6%, signal=24%	IFI44L/IFIT1/IFI27/IL2RB/IFI44/IFI6/MX1/RSAD2/MX2/HERC5/GATA3/ISG15/OASL/IFITM1/DDX60/LAMP3/ROR1/XAF1/OAS1/DDX58/HPGD/EPSTI1/STAT1/MAP2/IFIH1/IRF9/SLC7A7/AK5/PARP9/HERC6/IFIT3/PLSCR1/OAS3/BST2/IFIT5/GBP2/FRZB
DER_IFN_BETA_RESPONSE_UP	DER_IFN_BETA_RESPONSE_UP	DER_IFN_BETA_RESPONSE_UP	100	0.574628	1.97542	2.41921e-05	0.00156719	0.00133344	1390	tags=25%, list=8%, signal=23%	IFIT1/IFI44/IFI6/MX1/MX2/ISG15/OASL/IFITM1/OAS1/STAT1/B2M/ETS2/IRF9/IFI16/IFI30/IFIT3/PLSCR1/BST2/IFIT5/OAS2/AP3M2/GBP1/HLA-A/HADHB/SMAD4
KEGG_LEUKOCYTE_TRANSENDOTHELIAL_MIGRATION	KEGG_LEUKOCYTE_TRANSENDOTHELIAL_MIGRATION	KEGG_LEUKOCYTE_TRANSENDOTHELIAL_MIGRATION	77	-0.670804	-1.88177	2.41977e-05	0.00156719	0.00133344	2641	tags=39%, list=16%, signal=33%	JAM3/NCF1/ACTN4/VAV2/EZR/PIK3CB/PTK2B/PLCG1/CLDN4/VCL/VASP/PLCG2/ACTB/GNAI2/SIPA1/ACTG1/ESAM/PXN/ACTN1/RAC2/PIK3CD/RAPGEF3/THY1/CLDN7/MYL9/MMP9/VAV1/CYBA/ICAM1/CLDN11
REACTOME_GPCR_LIGAND_BINDING	REACTOME_GPCR_LIGAND_BINDING	REACTOME_GPCR_LIGAND_BINDING	149	-0.586546	-1.79648	2.72586e-05	0.0017428	0.00148285	1380	tags=25%, list=8%, signal=23%	ANXA1/WNT5A/EDN1/NPBWR1/FZD8/EDNRA/GPER1/SAA1/MCHR1/FPR1/CXCL2/WNT9A/HCAR2/HTR1D/WNT7B/WNT7A/S1PR1/GPR68/MTNR1A/CXCL6/NTSR1/PTHLH/PPBP/P2RY2/HCAR3/PTAFR/GNG4/CXCL3/CX3CL1/TBXA2R/ADRB1/CXCL8/ADRA1B/CXCL1/P2RY6/CXCL5/C3
BLANCO_MELO_RESPIRATORY_SYNCYTIAL_VIRUS_INFECTION_A594_CELLS_UP	BLANCO_MELO_RESPIRATORY_SYNCYTIAL_VIRUS_INFECTION_A594_CELLS_UP	BLANCO_MELO_RESPIRATORY_SYNCYTIAL_VIRUS_INFECTION_A594_CELLS_UP	261	-0.515869	-1.66901	2.88558e-05	0.00182157	0.00154987	1529	tags=28%, list=9%, signal=26%	GIPR/ETS1/APOL6/GPAT3/IL4R/TNFSF14/ZC3H12A/SORBS1/LAMC2/BATF2/ARNTL2/KCNQ3/IL7R/SP140L/F3/EFNB2/CA13/PLOD2/RAET1L/LINC00941/APOL1/NID2/CXCL2/SAA2/PTX3/TNFAIP3/GLIPR1/PGF/HCAR2/TNIP3/STC1/XDH/MICB/TNFRSF9/TNF/NKX3-1/SH2B3/ANTXR2/CHST11/PLAU/PITPNC1/IRAK2/CPM/RUNX2/IRF1/MYH16/ULBP2/THEMIS2/C15orf48/POU2F2/MCTP1/HCAR3/TCAF2/PTAFR/MMP9/CSF3/ST3GAL1/IL1B/CSF1/SPOCD1/CXCL8/GBP4/CTSS/LCP1/ADAM19/MMP10/T…
ONDER_CDH1_TARGETS_1_DN	ONDER_CDH1_TARGETS_1_DN	ONDER_CDH1_TARGETS_1_DN	165	-0.567251	-1.75985	2.9325e-05	0.00182804	0.00155538	1362	tags=21%, list=8%, signal=20%	CYB5R2/EDN1/MEST/IL7R/TGFA/ARL4C/ARHGAP25/CSF2/HNRNPM/JAG1/PTGS2/CXCL2/KLF10/EHF/GLIPR1/KRT13/DCBLD2/TMPRSS11E/DEPP1/GPRC5A/PTHLH/SERPINB1/ENC1/P2RY2/MYO5C/IL36G/CXCL3/CSF3/ANO1/LCN2/IL1B/CXCL8/MMP10/CEACAM6/CXCL1
DER_IFN_ALPHA_RESPONSE_UP	DER_IFN_ALPHA_RESPONSE_UP	DER_IFN_ALPHA_RESPONSE_UP	72	0.628996	2.05084	3.07212e-05	0.00189144	0.00160932	1639	tags=32%, list=10%, signal=29%	IFIT1/IFI44/IFI6/MX1/MX2/ISG15/OASL/IFITM1/OAS1/STAT1/B2M/IRF9/IFI16/IFI30/IFIT3/PLSCR1/BST2/OAS2/GBP1/HLA-A/SMAD4/TRIM22/BBC3
BLANCO_MELO_BETA_INTERFERON_TREATED_BRONCHIAL_EPITHELIAL_CELLS_DN	BLANCO_MELO_BETA_INTERFERON_TREATED_BRONCHIAL_EPITHELIAL_CELLS_DN	BLANCO_MELO_BETA_INTERFERON_TREATED_BRONCHIAL_EPITHELIAL_CELLS_DN	211	-0.54224	-1.72431	3.27004e-05	0.00198874	0.00169211	1087	tags=24%, list=7%, signal=22%	S100A12/MYZAP/EPHX3/MVK/SCNN1B/GDPD3/SLC43A2/ADAMTSL4/KRT78/MEIS1/TUBAL3/LRRC20/E2F1/NOXA1/AC108134.1/SLC37A2/ITGB7/ZNF608/RHOV/TMEM184A/PRR15L/HES5/CXXC5/SPRR3/VWF/PGLYRP4/S100A9/PPP1R3C/BICDL2/RBBP8NL/HEY1/KCP/KRT24/CALB1/KLK13/RARB/GUCY1A1/KALRN/NCCRP1/DHRS9/MAB21L4/RASAL1/TJP3/SPINK7/PRSS27/LINC01559/PADI1/MUC21/KLK12/CEACAM5
RADAEVA_RESPONSE_TO_IFNA1_UP	RADAEVA_RESPONSE_TO_IFNA1_UP	RADAEVA_RESPONSE_TO_IFNA1_UP	44	0.703919	2.08055	3.38008e-05	0.0020309	0.00172798	1027	tags=32%, list=6%, signal=30%	IFI44L/IFI27/IFI44/IFI6/MX1/MX2/ISG15/IFITM1/BCL2/STAT1/HLA-F/PLSCR1/BST2/IFITM2
ZHENG_GLIOBLASTOMA_PLASTICITY_UP	ZHENG_GLIOBLASTOMA_PLASTICITY_UP	ZHENG_GLIOBLASTOMA_PLASTICITY_UP	208	-0.537334	-1.70089	3.48184e-05	0.00206713	0.00175881	2071	tags=25%, list=12%, signal=22%	RASSF3/CLU/VWA1/ASPH/POLD1/SPRY4/CTPS1/TRIM62/PAQR8/BMPR1B/ETV4/SNX18/PLK1/SMOC1/ACOT7/CCN1/FLOT2/CP/PFKP/SPRY1/F3/UHRF1/JAG1/IER3/JMJD8/SERPINB6/PRXL2B/LYN/CPPED1/CCND1/DUSP4/ROBO2/IGFBP4/CDKN2A/WNT7A/RLBP1/UGT8/MXRA8/SEMA3A/EFHD2/TUBB3/ALDH1L1/TAGLN3/TRIB2/CRLF1/PTPRD/EPHB2/NRCAM/GPM6A/FBN2/BCAS1/CLDN11
VERHAAK_GLIOBLASTOMA_MESENCHYMAL	VERHAAK_GLIOBLASTOMA_MESENCHYMAL	VERHAAK_GLIOBLASTOMA_MESENCHYMAL	185	-0.551833	-1.7328	3.57093e-05	0.00207427	0.00176488	2320	tags=30%, list=14%, signal=26%	WWTR1/EHD2/DOK3/STAT6/MVP/STXBP2/RRAS/AMPD3/ITGA5/TYMP/SERPINE1/MYH9/FMNL1/PLAUR/IL4R/CNN2/SHC1/WIPF1/ANXA1/POLD4/LAMB1/FURIN/FHOD1/TNFAIP3/TGFBI/RAC2/RBM47/LGALS1/ALDH3B1/LTBP2/TNFRSF11A/RELB/COL1A1/DCBLD2/RAB11FIP1/SH2B3/PLAU/CD14/LOX/RUNX2/EFEMP2/DAB2/THEMIS2/PTPN22/TCIRG1/IGFBP6/CLCF1/ENG/SLC16A3/CD4/S100A4/LCP1/ALOX5/UCP2/KYNU/SERPINA1
BILD_HRAS_ONCOGENIC_SIGNATURE	BILD_HRAS_ONCOGENIC_SIGNATURE	BILD_HRAS_ONCOGENIC_SIGNATURE	242	-0.524232	-1.68621	3.57705e-05	0.00207427	0.00176488	1605	tags=22%, list=10%, signal=20%	COL27A1/PLAUR/PPIF/GPAT3/STX1A/MALL/TCF7L2/CSNK1D/ACOT7/DENND2B/ARNTL2/CSNK1E/CYP1B1/TGFA/ARHGAP25/CYP27B1/ELK3/ADAM8/PTGS2/EHD1/IER3/CXCL2/PTX3/MMP14/LYN/LRRC8C/PIK3CD/DUSP4/SMTN/FOS/DLL1/ZNF608/CHST11/SEMA4B/ULBP2/PTHLH/PPBP/SERPINB1/ANGPTL4/CLCF1/MRGPRX3/KCNN4/CXCL3/FAM83A/IL1B/SLC16A3/CXCL8/TFPI2/CCNA1/LIF/CXCL1/G0S2/MEG3/CXCL5
MARTENS_BOUND_BY_PML_RARA_FUSION	MARTENS_BOUND_BY_PML_RARA_FUSION	MARTENS_BOUND_BY_PML_RARA_FUSION	390	-0.475741	-1.58166	3.78447e-05	0.00215128	0.0018304	3546	tags=37%, list=21%, signal=30%	AKNA/WDR81/TNFRSF10B/TMC8/GUSB/GBE1/NOSIP/CAMK2G/NUDT3/PLEKHA2/TUBGCP2/C15orf39/UBE2O/RUNX1/LMO2/MPG/ALOX5AP/CRAMP1/YJU2/MCM5/CHST15/ARAP1/ZMIZ1/SLC6A6/IQSEC1/CORO2A/IZUMO4/ELAVL1/NCOR2/NECTIN4/RAB20/DENND3/PGLS/TARS2/KPTN/PHF12/TOMM40/CDH23/APLP2/ST3GAL2/DNM2/ZC3H4/PRKCD/CCND3/KMT5A/SH3BGRL3/GNB2/ID1/CCDC88B/ABHD2/PPCDC/DOK3/HPCAL1/LTBP3/GPR132/IQCD/CSK/STXBP2/CD82/GGA1/VASP/NECTIN1/KREMEN1/RAB4…
REACTOME_METABOLISM_OF_CARBOHYDRATES	REACTOME_METABOLISM_OF_CARBOHYDRATES	REACTOME_METABOLISM_OF_CARBOHYDRATES	238	-0.519038	-1.66551	3.79612e-05	0.00215128	0.0018304	3080	tags=33%, list=18%, signal=27%	IDUA/B4GALT3/CHPF2/CHST15/ARSB/SLC35B2/HGSNAT/HAS2/PRKACA/CRYL1/KHK/GOT2/MAN2C1/TPI1/B4GALT6/PGLS/HAS3/FUT1/GLYCTK/PFKFB4/ST3GAL2/PPP2R5D/GALE/SLC25A1/HS6ST1/CHST6/SORD/RPIA/ALDOC/AKR1B1/AGRN/PKM/POM121/B4GALNT2/NUP62/PHKB/SLC25A11/PGP/PPP2R1A/GPC6/NDST1/ENO1/TKT/PGAM1/HYAL1/GAPDH/PC/ABCC5/CHPF/PAPSS2/PFKP/PYGB/HSPG2/CHST14/NUP210/FUT2/ST3GAL4/GYS1/PGM2L1/HS3ST3A1/FMOD/HYAL3/SLC37A2/PFKFB3/B3GNT7…
ROETH_TERT_TARGETS_UP	ROETH_TERT_TARGETS_UP	ROETH_TERT_TARGETS_UP	13	0.888895	2.03167	4.34453e-05	0.00241456	0.00205442	1104	tags=77%, list=7%, signal=72%	IFI44L/IFIT1/IFI44/MX1/RSAD2/HERC5/OASL/HERC6/IFIT3/PLA2G4A
WP_COMPLEMENT_AND_COAGULATION_CASCADES	WP_COMPLEMENT_AND_COAGULATION_CASCADES	WP_COMPLEMENT_AND_COAGULATION_CASCADES	32	-0.788509	-1.94462	4.35754e-05	0.00241456	0.00205442	1285	tags=38%, list=8%, signal=35%	SERPINE1/PLAUR/SERPINF2/C9/F3/PLAU/VWF/CFI/SERPINA1/PLAT/CFH/C3
BOWIE_RESPONSE_TO_TAMOXIFEN	BOWIE_RESPONSE_TO_TAMOXIFEN	BOWIE_RESPONSE_TO_TAMOXIFEN	18	0.841053	2.04624	4.67074e-05	0.00255967	0.00217788	1119	tags=72%, list=7%, signal=67%	IFIT1/IFI27/IFI6/MX1/ISG15/IFITM1/OAS1/STAT1/IRF9/IFNGR1/IFI16/IFIT3/OAS2
MIKKELSEN_NPC_HCP_WITH_H3K27ME3	MIKKELSEN_NPC_HCP_WITH_H3K27ME3	MIKKELSEN_NPC_HCP_WITH_H3K27ME3	154	0.489726	1.79683	4.81427e-05	0.00260337	0.00221506	819	tags=19%, list=5%, signal=18%	HOXC10/HOXB7/ISL1/HOXC9/HOXA9/HOXC8/HOXC6/HOXB2/FSTL4/HOXB4/TBX3/TFAP2B/SP8/SLC22A3/HOXC13/HOXB3/FAM89A/VIPR1/POU2F3/FAM167A/TRPC6/SLC6A20/SFRP1/WNT4/SHISA6/CLSTN2/PAX3/CNNM1/SCN4B
WIERENGA_STAT5A_TARGETS_DN	WIERENGA_STAT5A_TARGETS_DN	WIERENGA_STAT5A_TARGETS_DN	137	-0.571734	-1.73163	4.89007e-05	0.00260337	0.00221506	2399	tags=37%, list=14%, signal=32%	JAM3/MSRB3/ARHGEF3/MYLK/NDUFAF3/PLEKHO2/STX11/DOK3/PSRC1/SPX/PLCG2/CLCN2/GJA4/GPX1/EMILIN1/DEPTOR/ZYX/PPIF/BANK1/ETS1/PRKD2/STX1A/SH3BGRL2/TLN1/ITPKB/EFNB2/SLC12A2/SMAD6/ACTN1/COTL1/TRIM8/MANSC1/BAMBI/TMEM44/MEIS1/CCND1/ITGB7/MGLL/ACOT11/TPM2/CD14/VWF/BIN1/SERPINF1/CORO1A/CCDC9B/SLC37A1/LCN2/ARAP3/MYEOV/GUCY1B1
GHANDHI_BYSTANDER_IRRADIATION_UP	GHANDHI_BYSTANDER_IRRADIATION_UP	GHANDHI_BYSTANDER_IRRADIATION_UP	72	-0.673362	-1.86757	4.94563e-05	0.00260337	0.00221506	958	tags=28%, list=6%, signal=26%	PTGES/PTGS2/CXCL2/POPDC3/TNFAIP3/RELB/STC1/GPR68/INHBA/POU2F2/MCTP1/CXCL3/IL1B/CXCL8/MMP10/LIF/CXCL1/KYNU/G0S2/CXCL5
KEGG_REGULATION_OF_ACTIN_CYTOSKELETON	KEGG_REGULATION_OF_ACTIN_CYTOSKELETON	KEGG_REGULATION_OF_ACTIN_CYTOSKELETON	162	-0.565234	-1.74447	4.9593e-05	0.00260337	0.00221506	2479	tags=28%, list=15%, signal=24%	ACTN4/VAV2/MYLK/EZR/PIK3CB/VCL/PPP1CA/RRAS2/CSK/RRAS/PDGFB/DIAPH1/ITGA5/SSH2/CFL1/ARHGEF1/PFN1/ACTB/ARHGEF7/MYH9/ACTG1/CYFIP2/GSN/SSH3/FGFR1/GNA12/MAP2K1/SSH1/ITGB6/PXN/ACTN1/RAC2/LIMK1/PIK3CD/PAK4/PFN2/ITGB7/PDGFD/CD14/PIP5K1C/SCIN/MYL9/VAV1/EGF/MYH14/FGF5
DAVICIONI_TARGETS_OF_PAX_FOXO1_FUSIONS_UP	DAVICIONI_TARGETS_OF_PAX_FOXO1_FUSIONS_UP	DAVICIONI_TARGETS_OF_PAX_FOXO1_FUSIONS_UP	226	-0.522627	-1.67672	5.30829e-05	0.00275755	0.00234624	2777	tags=30%, list=17%, signal=25%	HES1/TBC1D9/LRRC17/MYOF/CAP1/AACS/ECM1/CUL3/CTSA/FZD1/PTGS1/SATB1/ADD1/HPCAL1/SCN3B/EPHA3/DDA1/ANK2/DDAH1/CAMK2N1/MYH9/MSX2/HEG1/MAP4K4/FABP5/IL4R/TCF7L2/LSP1P5/DKK2/CCN1/CSNK1E/CSRP1/KCNS3/ITPKB/ANK1/ARL4C/ELK3/FAM3C/ABAT/TGFB1I1/MN1/TNFAIP3/CYRIA/PGF/DTX4/VEGFC/PDGFD/CHST11/PLAU/INHBA/NR2F2/PCSK5/APOBEC3B/KRT18/THEMIS2/PXDN/TNS3/DENND2A/IGFBP6/LOXL2/TCF7L1/PTPRU/AKAP12/NRCAM/FBN2/ADAM19/MEG3/PL…
XU_AKT1_TARGETS_6HR	XU_AKT1_TARGETS_6HR	XU_AKT1_TARGETS_6HR	24	0.802336	2.04134	6.08529e-05	0.00312859	0.00266194	1456	tags=54%, list=9%, signal=50%	IFIT1/IFI6/MX1/HERC5/ISG15/LYST/IFIH1/IFIT3/PLSCR1/OAS3/IFITM2/SOAT1/IRF7
REACTOME_SIGNALING_BY_INTERLEUKINS	REACTOME_SIGNALING_BY_INTERLEUKINS	REACTOME_SIGNALING_BY_INTERLEUKINS	361	-0.471171	-1.55492	6.5122e-05	0.00331391	0.00281962	1881	tags=20%, list=11%, signal=18%	IL17C/INPP5D/CFL1/POU2F1/SOCS3/SMARCA4/PPP2R1A/STAT5A/PTPRZ1/TGFB1/SYK/INPPL1/TYK2/STX1A/PSME4/IL4R/CNN2/SHC1/PSMB10/ANXA1/IRS1/GAB2/FSCN1/IL7R/NKIRAS2/MAP2K1/S100A12/IL23A/GSDMD/SIGIRR/CSF2/RPS6KA2/IL15/SAA1/PTGS2/FPR1/CXCL2/PTPN18/IL34/NFKB2/LYN/CCND1/MAP2K3/IL36RN/PIK3CD/DUSP4/FOS/S1PR1/TNF/SMAD3/IRAK2/LCK/CRLF1/PTAFR/CLCF1/IL32/MMP9/IL36G/MUC1/NDN/VAV1/CSF3/LCN2/IL1B/CD4/CSF1/CXCL8/LCP1/LGALS…
TIAN_TNF_SIGNALING_VIA_NFKB	TIAN_TNF_SIGNALING_VIA_NFKB	TIAN_TNF_SIGNALING_VIA_NFKB	25	-0.807119	-1.90228	6.89272e-05	0.00347212	0.00295423	1866	tags=60%, list=11%, signal=53%	TRAF1/PLK2/NFKBIE/PTGS2/CXCL2/TNFAIP3/NFKB2/RELB/TNIP1/TNFRSF9/IRF1/CXCL3/TNFAIP2/CXCL8/CXCL1
PHONG_TNF_RESPONSE_VIA_P38_PARTIAL	PHONG_TNF_RESPONSE_VIA_P38_PARTIAL	PHONG_TNF_RESPONSE_VIA_P38_PARTIAL	157	-0.558848	-1.71472	7.22409e-05	0.00360265	0.0030653	1789	tags=31%, list=11%, signal=28%	SERPINE1/PLK2/BID/PLAUR/PPIF/NFKBIE/TUBB2B/IL4R/TENT5A/DUSP10/TCF7L2/IRS1/KANK2/LHFPL6/TGFA/RIPK4/EFNB2/TAPBP/TSC22D2/ALCAM/IER3/TUBB2A/CXCL2/PTX3/TNFAIP3/NFKB2/GLIPR1/SMAD3/NKX3-1/NUAK2/CHST11/PLAU/INHBA/NR2F2/GPRC5A/PTHLH/TRIB2/TNS3/HEY1/KCNN4/CXCL3/CXCL8/SPHK1/LBH/GABRA2/LIF/CXCL1/KYNU
REACTOME_POST_TRANSLATIONAL_MODIFICATION_SYNTHESIS_OF_GPI_ANCHORED_PROTEINS	REACTOME_POST_TRANSLATIONAL_MODIFICATION_SYNTHESIS_OF_GPI_ANCHORED_PROTEINS	REACTOME_POST_TRANSLATIONAL_MODIFICATION_SYNTHESIS_OF_GPI_ANCHORED_PROTEINS	64	-0.677725	-1.85674	7.50948e-05	0.0037079	0.00315484	1602	tags=30%, list=10%, signal=27%	PLAUR/CNTN3/ART3/NRN1/RAET1L/GPAA1/ALPL/MSLN/CPM/ULBP2/THY1/VNN3/NTM/VNN2/PSCA/LYPD2/CEACAM7/NTNG1/CEACAM5
VERHAAK_GLIOBLASTOMA_CLASSICAL	VERHAAK_GLIOBLASTOMA_CLASSICAL	VERHAAK_GLIOBLASTOMA_CLASSICAL	143	-0.57992	-1.76253	7.61819e-05	0.0037247	0.00316914	2175	tags=25%, list=13%, signal=22%	RBM42/TGFB3/FZD7/LRP10/CC2D1A/DMWD/LRP5/PRKD2/PLIN3/SSH3/LHFPL6/MEGF8/NPEPL1/IRF3/JAG1/ERCC2/MEIS1/NR2F6/ACSS3/SEMA6A/PCSK5/CLIP2/KCNF1/ZFHX4/TRIB2/CDH6/DENND2A/HS3ST3B1/DLC1/MYO5C/SLC4A4/ARAP3/ADAM19/EYA2/SLC2A10/MAB21L1
MUELLER_METHYLATED_IN_GLIOBLASTOMA	MUELLER_METHYLATED_IN_GLIOBLASTOMA	MUELLER_METHYLATED_IN_GLIOBLASTOMA	28	-0.801599	-1.90877	8.13048e-05	0.00393657	0.00334941	1331	tags=39%, list=8%, signal=36%	SPINT1/LRCH4/IER3/CXCL2/KRT81/SERPINF1/S100P/LCN2/S100A4/COX7A1/KRT19
HOLLERN_SQUAMOUS_BREAST_TUMOR	HOLLERN_SQUAMOUS_BREAST_TUMOR	HOLLERN_SQUAMOUS_BREAST_TUMOR	132	0.510042	1.83256	8.3358e-05	0.00399718	0.00340097	560	tags=16%, list=3%, signal=15%	KRT1/IRX4/CASP14/APCDD1/ASPRV1/KRTDAP/DSC1/CRYM/POU3F1/KRT10/HOXC13/RPTN/KRT75/TCHH/GSDMA/KRT31/KRT16/CWH43/ENDOU/DST/AXIN2
DAZARD_RESPONSE_TO_UV_NHEK_UP	DAZARD_RESPONSE_TO_UV_NHEK_UP	DAZARD_RESPONSE_TO_UV_NHEK_UP	195	-0.539967	-1.70357	8.52353e-05	0.00404827	0.00344445	2268	tags=27%, list=14%, signal=23%	CLDN4/SOX15/TCN1/STAT6/CAPNS1/MVP/COX17/STXBP2/RALY/TUBB4B/ITPR1/PKM/PDLIM5/PHLDA2/TYMP/PFN1/PPP2R1A/NR4A2/TGFB1/PPIF/CCDC85B/INSL4/ARHGDIA/CCN1/CSRP1/GPAA1/UBE2S/PTGS2/BAMBI/IER3/TUBB2A/ERCC2/CXCL2/PAX8/TNFAIP3/H2AX/FOS/FOXC1/TUBB3/S100A9/PPBP/TAGLN3/IGFBP6/KLK13/CXCL3/CXCL8/CYBA/MMP10/CCNA1/CXCL1/KYNU/CEACAM1
SERVITJA_ISLET_HNF1A_TARGETS_UP	SERVITJA_ISLET_HNF1A_TARGETS_UP	SERVITJA_ISLET_HNF1A_TARGETS_UP	116	-0.593653	-1.75952	8.79415e-05	0.0041374	0.00352028	1422	tags=31%, list=9%, signal=29%	CNN2/ANXA1/SLC15A3/ACOT7/AEBP1/PARP3/TIMP2/CYP1B1/PLXND1/SEMA4F/PYGB/MMP14/NDRG2/MCAM/LGALS1/SCARA3/COL5A2/SMAD3/ADCY7/ARHGDIB/EFEMP2/SERPINB1/ZFHX4/THY1/GUCY1A1/TNFAIP2/SNCG/NTM/PTN/CSF1/AKAP12/GBP4/CYBA/PLCB4/ELAVL2/TGM2
REACTOME_SIGNALING_BY_RECEPTOR_TYROSINE_KINASES	REACTOME_SIGNALING_BY_RECEPTOR_TYROSINE_KINASES	REACTOME_SIGNALING_BY_RECEPTOR_TYROSINE_KINASES	421	-0.45921	-1.5296	9.15058e-05	0.00423989	0.00360748	3020	tags=27%, list=18%, signal=23%	PTK6/FES/ERBB2/RAC1/CYFIP1/ESRP2/POLR2J/PRKACA/DUSP3/PRKCZ/AKT1/POLR2E/HRAS/MLST8/CDC37/SPP1/POLR2A/GRB2/NCK2/NCF1/DNM2/IGF1R/PPP2R5D/PRKCD/VAV2/PIK3CB/ID1/PTK2B/PLCG1/STAT6/NTRK2/LAMA5/ID4/CSK/GTF2F1/FOSL1/PDGFB/RASA1/DIAPH1/HSP90AA1/ITPR1/HGS/PTBP1/ACTB/ARHGEF7/PDPK1/PPP2R1A/STAT5A/SPARC/COL27A1/DLG4/SRC/COL9A3/MXD4/SH2D2A/FRS3/ACTG1/AP2M1/SHC1/IRS1/SPINT1/CYFIP2/SH3GL1/GAB2/PCSK6/LAMC2/FGFR1/A…
SANSOM_APC_TARGETS_DN	SANSOM_APC_TARGETS_DN	SANSOM_APC_TARGETS_DN	249	-0.507395	-1.6384	9.18203e-05	0.00423989	0.00360748	2230	tags=27%, list=13%, signal=24%	CD6/POU2AF1/ST6GAL1/HIC1/LTBP4/ABR/CD82/BASP1/ATP1B1/CLCN2/ANK3/INPP5D/SPHK2/PRPSAP1/PRRG2/ACP5/PCOLCE/SIPA1/CNTNAP1/FMNL1/TGFB1/DGAT1/GBF1/CYFIP2/PC/PAPSS2/CYP2S1/ABHD8/ARSA/CYP27B1/ABCB9/ST3GAL4/PAX8/TGFBI/SEC14L2/MLPH/RAC2/SOD3/IKBKE/LAT2/CLGN/PIK3CD/XDH/ITGB7/BARX2/SYNPO/DTX1/ARHGDIB/PCSK5/RUNX2/KSR1/IRF1/AOC1/CORO1A/GPSM3/SERPINB9/SLC4A4/CX3CL1/VAV1/AGR2/TP53INP2/MGAT3/MERTK/ADAM19/COX7A1/MY…
PID_TXA2PATHWAY	PID_TXA2PATHWAY	PID_TXA2PATHWAY	42	-0.74437	-1.90258	9.80091e-05	0.00445077	0.00378691	2982	tags=52%, list=18%, signal=43%	RAC1/PRKACA/PRKCZ/AKT1/GNB1/ARRB2/PRKCD/GRK2/ARHGEF1/GNAI2/GNAQ/SYK/SRC/GNA12/SLC9A3R1/LYN/LCK/PRKCQ/TBXA2R/EGF/ICAM1/TGM2
REN_ALVEOLAR_RHABDOMYOSARCOMA_DN	REN_ALVEOLAR_RHABDOMYOSARCOMA_DN	REN_ALVEOLAR_RHABDOMYOSARCOMA_DN	375	-0.464526	-1.53615	9.83814e-05	0.00445077	0.00378691	2625	tags=28%, list=16%, signal=24%	SFXN3/EPAS1/CAST/KDELR3/DOK1/CAP1/CREB3L1/ELOVL5/STEAP1/PARVA/APLP2/NPDC1/CORO1B/ECM1/ACTN4/FZD1/SLC25A1/MXRA7/CREB3L2/MYLK/FSTL1/STAT6/RHBDF1/RFTN1/FEZ1/RRAS/ITGA5/CLU/FBLN5/CAPZB/EDIL3/RCN3/PDLIM5/FKBP11/ACTR2/PLOD1/GNAI2/GPR176/PCOLCE/MYH9/ZYX/PLAUR/TGFB1/BMP1/NDST1/TMEM184B/NQO1/LRRC59/VOPP1/AP2M1/CNN2/ANXA1/CST3/ARHGDIA/GSN/GMDS/TLN1/RRBP1/CCN1/TIMP2/AXL/PAPSS2/SSH1/ARL4C/TAPBP/ELK3/ACTN1/PT…
REACTOME_INTERFERON_SIGNALING	REACTOME_INTERFERON_SIGNALING	REACTOME_INTERFERON_SIGNALING	170	0.472992	1.74532	9.90647e-05	0.00445077	0.00378691	1330	tags=22%, list=8%, signal=20%	IFIT1/IFI27/IFI6/MX1/RSAD2/MX2/HERC5/ISG15/OASL/IFITM1/XAF1/OAS1/DDX58/IRF4/STAT1/SP100/B2M/IRF9/IFNGR1/HLA-F/HLA-B/HLA-DQA1/IFI30/PIAS1/IFIT3/OAS3/BST2/IFIT5/IFITM2/GBP2/NUP54/OAS2/STAT2/HLA-DQB1/TRIM5/GBP1/HLA-A
EBAUER_TARGETS_OF_PAX3_FOXO1_FUSION_UP	EBAUER_TARGETS_OF_PAX3_FOXO1_FUSION_UP	EBAUER_TARGETS_OF_PAX3_FOXO1_FUSION_UP	150	-0.563995	-1.72858	0.00010132	0.00451145	0.00383854	2422	tags=33%, list=15%, signal=28%	GPR37/EZR/WWTR1/TNPO2/C2CD2L/SCN3B/RANBP3/BICD1/CXCL10/PDLIM5/CASP10/SGCG/SRGAP3/GNAI2/DMPK/RUSC2/VARS1/MYO10/ACTA2/ABLIM3/TPM1/HCFC1R1/AEBP1/PARP3/EGLN3/SLC12A2/ADAM8/FYB1/TUBAL3/COL1A1/LAT2/P3H4/IGFBP4/CYP2W1/BIN1/ADAP1/SERPINB1/PRKCQ/EPS8L1/TRAC/IL32/RARB/CX3CL1/TNFAIP2/FAM131B/RASSF4/TNNT3/LIF/TGM2
CHIBA_RESPONSE_TO_TSA_UP	CHIBA_RESPONSE_TO_TSA_UP	CHIBA_RESPONSE_TO_TSA_UP	46	-0.725095	-1.88093	0.000102276	0.00451374	0.00384048	1215	tags=28%, list=7%, signal=26%	TIMP2/ANK1/SOD3/VEGFC/QSOX1/FOS/MMP19/ARHGDIB/BMP6/FBN2/KRT7/IGFBP2/KRT19
JOHNSTONE_PARVB_TARGETS_3_UP	JOHNSTONE_PARVB_TARGETS_3_UP	JOHNSTONE_PARVB_TARGETS_3_UP	408	-0.464697	-1.54799	0.000108219	0.00469901	0.00399812	2581	tags=26%, list=15%, signal=22%	THBD/APLP2/CITED2/CALHM2/BCL9L/POMGNT1/ELOVL6/LITAF/FAM219A/CTSA/VAV2/GCN1/SMURF1/HLA-DPB1/SCG2/EHD2/CLDN4/HPCAL1/LTBP3/STAT6/PLBD2/MVP/RRAS2/RCN1/PLD3/VPS18/RIPOR1/PCDHGC3/CLU/AGRN/EIF4G1/FADS1/GSAP/PTP4A1/DDIT4/ACTB/NAV1/TM7SF2/MYH9/SLC25A39/AKR1C3/APOL6/PRKD2/SEPTIN9/TKT/CAPN1/FLII/ANXA1/CDC42EP4/LOXL4/CST3/GSN/FLOT2/TIMP2/POLD4/FGFR1/ESAM/SPATA20/TRIOBP/PLAAT3/ARL4C/PYGB/TAPBP/GRK5/JAG1/CMTM3…
REACTOME_NEURONAL_SYSTEM	REACTOME_NEURONAL_SYSTEM	REACTOME_NEURONAL_SYSTEM	232	-0.511741	-1.63965	0.000108781	0.00469901	0.00399812	2356	tags=29%, list=14%, signal=25%	GNB2/PLCB3/PICK1/HOMER3/HOMER2/GABBR1/KCNH3/TUBB4B/EPB41L2/APBA2/CACNB3/PDLIM5/LIN7B/LRFN4/DBNL/STXBP1/GNAI2/ARHGEF7/PDPK1/DLG4/SRC/TUBB2B/BEGAIN/STX1A/KCNG1/AP2M1/SHARPIN/FLOT2/KCNQ3/TUBB6/TUBA1C/HCN3/KCNS1/KCNS3/KCNC4/ADCY6/KCNC3/RPS6KA2/ABAT/GRIN3B/TUBB2A/PLCB1/SYT1/AP2A1/SLC1A1/TUBAL3/NRGN/SLITRK5/KCNQ5/SYT12/KCNJ5/ADCY7/NLGN1/TUBB3/KCNF1/APBA1/SHANK2/RAB3A/GNG4/KCNN4/PTPRD/PRKAA2/KCNMA1/SLIT…
WIERENGA_STAT5A_TARGETS_GROUP1	WIERENGA_STAT5A_TARGETS_GROUP1	WIERENGA_STAT5A_TARGETS_GROUP1	99	-0.620237	-1.80587	0.000109301	0.00469901	0.00399812	1849	tags=29%, list=11%, signal=26%	CYSTM1/CBS/DDIT4/POU2F1/DHRS3/MYO10/NCS1/GPAT3/MEX3D/MOSPD3/IL4R/SEMA6C/DAPK1/ST3GAL4/TRIM46/NIBAN2/IGFBP4/VASN/SPAG4/DAB2/ENC1/CERCAM/A4GALT/MUC1/TP53INP2/GBP4/SLC2A10/CFH/TGM2
ZHANG_INTERFERON_RESPONSE	ZHANG_INTERFERON_RESPONSE	ZHANG_INTERFERON_RESPONSE	22	0.789401	1.96733	0.00011129	0.00474362	0.00403608	1119	tags=64%, list=7%, signal=59%	IFI27/IFI44/MX1/MX2/ISG15/OASL/IFITM1/OAS1/STAT1/IRF9/IFI16/IFI30/OAS3/OAS2
ZHENG_IL22_SIGNALING_UP	ZHENG_IL22_SIGNALING_UP	ZHENG_IL22_SIGNALING_UP	41	-0.741918	-1.88587	0.000112244	0.00474375	0.00403619	862	tags=37%, list=5%, signal=35%	PTX3/PFKFB3/INHBA/CD14/ARRDC4/CXCL6/S100A9/ALDH1L1/RTN1/NCMAP/STING1/TTC9/CXCL1/PLAT/C3
KEGG_COMPLEMENT_AND_COAGULATION_CASCADES	KEGG_COMPLEMENT_AND_COAGULATION_CASCADES	KEGG_COMPLEMENT_AND_COAGULATION_CASCADES	33	-0.764951	-1.90875	0.000114618	0.00480334	0.00408689	1285	tags=36%, list=8%, signal=34%	SERPINE1/PLAUR/SERPINF2/C9/F3/PLAU/VWF/CFI/SERPINA1/PLAT/CFH/C3
WIERENGA_STAT5A_TARGETS_UP	WIERENGA_STAT5A_TARGETS_UP	WIERENGA_STAT5A_TARGETS_UP	155	-0.563047	-1.72797	0.000118383	0.0049198	0.00418598	1969	tags=28%, list=12%, signal=25%	CYSTM1/CKAP4/CXCL10/TRAF1/CBS/DDIT4/POU2F1/DHRS3/MYO10/NCS1/TUBB2B/GPAT3/MEX3D/MOSPD3/IL4R/SEMA6C/TLE4/IL7R/CSF2/DAPK1/TSC22D2/ST3GAL4/TRIM46/PGM2L1/NIBAN2/IGFBP4/VASN/SPAG4/ANTXR2/PLAU/NTSR1/DAB2/ENC1/CERCAM/A4GALT/MUC1/TP53INP2/CXCL8/GBP4/SLC2A10/PRDM8/CFH/TGM2
REACTOME_REGULATION_OF_INSULIN_LIKE_GROWTH_FACTOR_IGF_TRANSPORT_AND_UPTAKE_BY_INSULIN_LIKE_GROWTH_FACTOR_BINDING_PROTEINS_IGFBPS	REACTOME_REGULATION_OF_INSULIN_LIKE_GROWTH_FACTOR_IGF_TRANSPORT_AND_UPTAKE_BY_INSULIN_LIKE_GROWTH_FACTOR_BINDING_PROTEINS_IGFBPS	REACTOME_REGULATION_OF_INSULIN_LIKE_GROWTH_FACTOR_IGF_TRANSPORT_AND_UPTAKE_BY_INSULIN_LIKE_GROWTH_FACTOR_BINDING_PROTEINS_IGFBPS	82	-0.644206	-1.82339	0.000119389	0.00492062	0.00418668	2577	tags=43%, list=15%, signal=36%	APLP2/PRKCSH/MGAT4A/FUCA2/CDH2/SCG2/FSTL1/MEN1/RCN1/STC2/VWA1/CKAP4/ANO8/CST3/CCN1/CP/LAMB1/APOL1/IGFBP7/LGALS1/QSOX1/IGFBP4/PAPPA/MSLN/MATN3/MXRA8/PAPPA2/IGFBP6/KLK13/TMEM132A/CSF1/EVA1A/IGFBP2/SERPINA1/C3
PASINI_SUZ12_TARGETS_DN	PASINI_SUZ12_TARGETS_DN	PASINI_SUZ12_TARGETS_DN	284	-0.488774	-1.58666	0.000122513	0.00500795	0.00426099	1765	tags=22%, list=11%, signal=20%	PLK2/LIMD1/ZYX/LIMD2/CMTM7/KRT8/BMP1/ACTA2/NCS1/ETS1/CNN2/ANXA1/KCTD10/IRS1/TPM1/CYFIP2/GSN/LRATD2/LHFPL6/CCN1/TIMP2/AXL/TUBB6/CSRP1/CYP1B1/F3/CAPN2/ARL4C/DBN1/PLOD2/JAG1/ACTN1/CMTM3/IER5/TGFB1I1/TTYH3/IER3/MMP14/LGALS1/TMPRSS2/COL1A1/IGFBP4/DCBLD2/FAM107B/PDLIM7/EPHA1/TPM2/HMGA2/SOX4/FARP1/KRT18/GPRC5A/PPBP/SERTAD4/PXDN/CRLF1/LOXL2/SERPINB9/MEG8/CSF1/ARAP3/MEG3/KRT19
SEKI_INFLAMMATORY_RESPONSE_LPS_UP	SEKI_INFLAMMATORY_RESPONSE_LPS_UP	SEKI_INFLAMMATORY_RESPONSE_LPS_UP	67	-0.66596	-1.83574	0.000125555	0.00509058	0.00433129	2507	tags=45%, list=15%, signal=38%	SLC4A7/CXCL16/CD40/STX11/BIRC3/FOSL1/CXCL10/NGFR/GSAP/PLK2/NFKBIE/RND1/ZC3H12A/ICOSLG/SLC15A3/IER3/TNFAIP3/NFKB2/LRATD1/TNIP1/GPR68/CXCL6/CXCL3/TNFAIP2/CSF1/ADAMTS7/GBP4/ICAM1/LIF/CXCL1
NABA_SECRETED_FACTORS	NABA_SECRETED_FACTORS	NABA_SECRETED_FACTORS	164	-0.547802	-1.69429	0.000139758	0.00562075	0.00478238	1125	tags=27%, list=7%, signal=25%	TGFA/S100A12/IL23A/CSF2/IL15/CXCL2/IL34/TNFSF13/WNT9A/NRG2/PGF/IL36RN/WNT5B/VEGFC/WNT7B/WNT7A/TNF/PDGFD/INHBA/TNFSF4/CXCL6/S100A9/PPBP/CRLF1/EGFL7/BMP6/ANGPTL4/CLCF1/IL36G/CXCL3/CX3CL1/ANGPTL7/S100P/CSF3/IL1B/EGF/PTN/CSF1/S100A4/CXCL8/LIF/CXCL1/FGF5/CXCL5
MEISSNER_NPC_HCP_WITH_H3K27ME3	MEISSNER_NPC_HCP_WITH_H3K27ME3	MEISSNER_NPC_HCP_WITH_H3K27ME3	32	0.741938	2.05226	0.00014378	0.00573623	0.00488064	236	tags=28%, list=1%, signal=28%	HOXC11/HOXB7/HOXC8/HOXA10/FSTL4/HOXC12/HOXB4/HOXC13/POU2F3
WAMUNYOKOLI_OVARIAN_CANCER_LMP_UP	WAMUNYOKOLI_OVARIAN_CANCER_LMP_UP	WAMUNYOKOLI_OVARIAN_CANCER_LMP_UP	255	-0.503331	-1.62677	0.0001479	0.0058538	0.00498067	2672	tags=31%, list=16%, signal=27%	TOMM40/STARD10/AACS/RABEP2/BAIAP2L1/PSD4/GALE/ARHGAP27/MFSD9/UBA7/MROH1/ATP8B1/CRB3/GIPC1/TMC5/TMEM259/SART1/MVP/FDFT1/PACSIN2/RALY/HSP90AA1/CHMP1A/DDAH1/EIF4G1/CC2D1A/ATP1B1/CACFD1/CAMK2N1/ACTB/SMARCA4/PREP/AKR1C3/RAB25/MED16/MYO10/FAAP100/NQO1/CANT1/SH3BGRL2/PLEKHH1/TTLL12/PSMB10/C4orf19/TMEM125/TTC22/GMDS/RRBP1/CDC42EP5/BSPRY/CENPV/FUT2/NET1/MANSC1/ABHD11/IER3/TMEM63A/GPR160/RASEF/EHF/MLPH/PRX…
CHYLA_CBFA2T3_TARGETS_UP	CHYLA_CBFA2T3_TARGETS_UP	CHYLA_CBFA2T3_TARGETS_UP	272	-0.497363	-1.61033	0.000150172	0.0058969	0.00501734	1941	tags=24%, list=12%, signal=21%	PLCG2/PLOD3/ANK3/FKBP11/SUN2/SLC45A4/ARL11/TESMIN/SERPINB10/FABP5/ATP13A2/SH3BGRL2/TCN2/PPP1R3B/MISP/POGLUT3/PGAM1/GBX2/CUEDC1/ESAM/EGLN3/C17orf50/ITPKB/TFEC/NEK6/STOX2/GPR160/TGFBI/RBPMS/GYS1/IKBKE/GFI1/CXXC4/B3GNT8/RIN3/DEPP1/EHD3/ARHGDIB/HES5/CXXC5/KRT18/VILL/GPRC5A/PPBP/ADAP1/SERPINB1/SOX13/PRKCQ/MCTP1/SCAMP5/CELF2/TCIRG1/STING1/FBP1/KALRN/TREM1/TBXA2R/GBP4/PTPRJ/LCP1/RASGRP2/ITIH5/KRT7/MGAM
ZWANG_DOWN_BY_2ND_EGF_PULSE	ZWANG_DOWN_BY_2ND_EGF_PULSE	ZWANG_DOWN_BY_2ND_EGF_PULSE	233	0.427903	1.64315	0.000153204	0.00596898	0.00507867	3515	tags=39%, list=21%, signal=32%	IFI44/LSP1/DEPDC7/NMRAL2P/FBXW7/GADD45G/PDIK1L/CCDC7/CCDC136/LRRC37B/AP001372.2/TIGD6/ZNF37A/CCDC150/ARL4A/ZFP62/EAF2/VAV3/ZC3H8/TIGD1/GAS5/HSP90B2P/TP53TG1/HINFP/REV1/TRIM59/RSRP1/PLEKHF2/GUSBP11/DPH5/POLH/ZNF302/FAM227A/PER3/SENP8/HYLS1/ZBTB3/SEMA6D/PIK3C2B/ANKRD36B/DISP1/CARF/ZNF510/RAD52/DLEU2/ZNF658/EPM2AIP1/USP28/ZNF440/WDR89/ZNF805/POC5/NDUFAF5/ZNF717/CDCA2/BTG2/ZNF767P/CES3/NAPB/ZNF483/ZN…
SCHUETZ_BREAST_CANCER_DUCTAL_INVASIVE_UP	SCHUETZ_BREAST_CANCER_DUCTAL_INVASIVE_UP	SCHUETZ_BREAST_CANCER_DUCTAL_INVASIVE_UP	266	-0.497799	-1.60934	0.000160803	0.00612893	0.00521476	1403	tags=23%, list=8%, signal=22%	WIPF1/ANXA1/TLE4/AEBP1/LHFPL6/CCN1/AXL/TUBB6/LAMB1/EDNRA/ETV1/ARL4C/ELK3/TFEC/GRK5/CPVL/NID2/TGFB1I1/IFFO1/IGFBP7/TGFBI/LGALS1/LYN/GLIPR1/COL1A1/COL5A2/SPON1/PLAU/CEMIP/INHBA/ADCY7/MXRA8/KCTD12/TNFSF4/LOX/ANKRD6/EFEMP2/DAB2/TP53I3/ITGBL1/SERPINF1/TNS3/CELF2/HEY1/THY1/LOXL2/MYL9/NDN/AKT3/SLC16A3/S100A4/CTSS/SPHK1/MERTK/FBN2/ADAM19/SOBP/ALOX5/DPYSL3/CD74/CFH/TGM2
KEGG_GAP_JUNCTION	KEGG_GAP_JUNCTION	KEGG_GAP_JUNCTION	69	-0.662567	-1.83155	0.00016097	0.00612893	0.00521476	2084	tags=35%, list=12%, signal=31%	PDGFB/TUBB4B/ITPR1/GNAI2/GNAQ/SRC/TUBB2B/TUBB/CSNK1D/TUBB6/TUBA1C/MAP2K1/ADCY6/TUBB2A/PLCB1/TUBAL3/PDGFD/ADCY7/TUBB3/GUCY1A1/ADRB1/EGF/PLCB4/GUCY1B1
REACTOME_KERATINIZATION	REACTOME_KERATINIZATION	REACTOME_KERATINIZATION	99	0.544165	1.86594	0.000160997	0.00612893	0.00521476	311	tags=28%, list=2%, signal=28%	KRT1/LCE6A/CASP14/LCE1A/KRT77/LIPM/LCE2C/DSC1/SPRR2G/LCE1F/LCE2D/LCE3D/LCE1C/DSG1/LCE1B/KRT10/LCE3E/RPTN/KRT75/TCHH/LCE2B/LORICRIN/KRT2/KRT31/SPRR2B/KRT6C/LCE2A/KRT16
REACTOME_TERMINATION_OF_O_GLYCAN_BIOSYNTHESIS	REACTOME_TERMINATION_OF_O_GLYCAN_BIOSYNTHESIS	REACTOME_TERMINATION_OF_O_GLYCAN_BIOSYNTHESIS	16	-0.854847	-1.82627	0.00016255	0.00614118	0.00522518	244	tags=44%, list=1%, signal=43%	ST3GAL4/MUC1/ST3GAL1/MUC4/MUC20/MUC21/MUC16
DAZARD_RESPONSE_TO_UV_SCC_UP	DAZARD_RESPONSE_TO_UV_SCC_UP	DAZARD_RESPONSE_TO_UV_SCC_UP	92	-0.625248	-1.79593	0.000178933	0.00670933	0.00570859	1163	tags=16%, list=7%, signal=15%	MAP2K1/CSF2/PTGS2/CXCL2/IGFBP7/FOS/TNF/ARHGDIB/TAGLN3/CXCL3/IL1B/CXCL8/UPK1B/CXCL1/KYNU
HAMAI_APOPTOSIS_VIA_TRAIL_DN	HAMAI_APOPTOSIS_VIA_TRAIL_DN	HAMAI_APOPTOSIS_VIA_TRAIL_DN	163	-0.544267	-1.68204	0.000183073	0.00681331	0.00579707	2158	tags=30%, list=13%, signal=26%	ALDOC/MDK/VASP/CHMP1A/RCN3/PHLDA2/SLC39A4/TYMP/HEYL/S100A3/LIMD2/PLAUR/PNPLA6/LRRC14/BEGAIN/CCDC85B/ADA/FZR1/IL4R/KCNG1/SHC1/BRSK1/SLC15A3/ASPHD1/SRD5A3/TRIM46/FHOD1/SIGLEC15/TRAF4/BCL3/TRIM16/SLC37A2/SOX4/PITPNC1/ASB2/SH3D21/KRT18/TP53I3/SERPINB1/ISYNA1/ANGPTL4/TRAC/GPR78/KLK6/SPHK1/CYBA/ARAP3/ICAM1/KYNU
MALONEY_RESPONSE_TO_17AAG_UP	MALONEY_RESPONSE_TO_17AAG_UP	MALONEY_RESPONSE_TO_17AAG_UP	33	-0.756762	-1.88832	0.000189414	0.00699709	0.00595343	1732	tags=36%, list=10%, signal=33%	PCOLCE/TAF1C/CAPN1/KLF10/CAP2/EPHA1/KSR1/MYL9/SERPINB9/PTPRU/UCP2/IGFBP2
RIGGI_EWING_SARCOMA_PROGENITOR_UP	RIGGI_EWING_SARCOMA_PROGENITOR_UP	RIGGI_EWING_SARCOMA_PROGENITOR_UP	328	-0.468088	-1.53602	0.000191701	0.00702952	0.00598102	1126	tags=18%, list=7%, signal=17%	FZD8/TGFA/EDNRA/SLIT2/MAMDC2/LINC02762/GRK5/JAG1/DAPK1/PTGS2/BAMBI/JPH1/MEIS1/CLIC3/JARID2/PGM2L1/MCAM/COL4A4/ENTPD3/LRATD1/SIGLEC15/PGF/FMOD/FOS/MAPRE2/BHLHE41/FAM107B/SH2B3/KIAA1549L/ARHGDIB/CD14/CADPS2/FARP1/EFHD2/TRIB2/C15orf48/ISYNA1/PTPN22/SCIN/STING1/SERPINB9/TCF7L1/TOX2/KALRN/MMP9/PAQR5/TBXA2R/RBM24/NRCAM/SLFN11/LBH/ICAM1/MARCKSL1/HSD17B2/NTNG1/CEACAM1/FABP4/IGFBP2/PADI2/G0S2
FULCHER_INFLAMMATORY_RESPONSE_LECTIN_VS_LPS_DN	FULCHER_INFLAMMATORY_RESPONSE_LECTIN_VS_LPS_DN	FULCHER_INFLAMMATORY_RESPONSE_LECTIN_VS_LPS_DN	374	0.373625	1.48767	0.000195118	0.00710259	0.00604319	1437	tags=18%, list=9%, signal=17%	IFI44L/GPNMB/IFIT1/IFI27/IFI44/MX1/RSAD2/TFAP2B/PLIN2/MX2/HERC5/GPR1/OASL/IFITM1/HNMT/XAF1/OAS1/NREP/DDX58/MAF/GATM/NPL/EPSTI1/CREBRF/SGK1/SP100/IFIH1/C1orf21/MUCL1/IFI16/SETDB2/CHI3L2/CHPT1/IL18/CD36/ATP2B1/LDLRAD3/LPAR6/HERC6/NUPR1/BACH1/IFIT3/SSBP2/OAS3/FNIP2/IFIT5/NR3C1/ARAP2/KLF3/IFITM2/GBP2/SNHG12/BLVRB/TSPAN4/OAS2/ACAP2/MAFB/TRIM5/WDPCP/GBP1/RPAIN/PLEKHF2/MTPAP/GNB4/SERPING1/TMEM242/CLIP4
PILON_KLF1_TARGETS_UP	PILON_KLF1_TARGETS_UP	PILON_KLF1_TARGETS_UP	381	-0.457419	-1.51404	0.000197515	0.00713774	0.0060731	2353	tags=21%, list=14%, signal=19%	CDH2/TEAD1/FSTL1/CRB3/PITRM1/RHBDF1/ALDOC/PEG3/GAS2L1/SLC44A2/SEMA4G/AK4/CLU/AGRN/SLC23A2/ASPH/ANK3/PLXNA2/IGSF3/ASB1/CAMK2N1/ACTB/DMPK/DEPTOR/FAM114A1/HIPK2/SPARC/PCSK7/KRT8/GPC6/VOPP1/LOXL4/MARCO/SLC39A8/DNAJC22/BNIP3/SERPINF2/AEBP1/LHFPL6/OBSL1/DENND2B/ESAM/GATA6/RAB36/ANKH/NID2/ALCAM/AGMAT/TBX6/IGFBP7/MLPH/NDRG2/HPN/COL1A1/COL5A2/CAP2/DLL1/DCBLD2/VWF/DAB2/PPBP/PXDN/PTPRB/MT1A/HS3ST3B1/LOXL2/P…
BROWN_MYELOID_CELL_DEVELOPMENT_UP	BROWN_MYELOID_CELL_DEVELOPMENT_UP	BROWN_MYELOID_CELL_DEVELOPMENT_UP	115	-0.583372	-1.72239	0.000234728	0.00842151	0.00716539	1698	tags=25%, list=10%, signal=23%	ANPEP/ZYX/CNDP2/PLAUR/TECPR1/NQO1/CNN2/SLC15A3/GSN/LASP1/DOP1B/CAMP/ACTN1/ALCAM/FPR1/TGFBI/QSOX1/XDH/TNF/ANTXR2/VSIR/DAB2/EDAR/LCN2/IL1B/CTSS/TNNT3/CEACAM1/C3
HINATA_NFKB_TARGETS_KERATINOCYTE_DN	HINATA_NFKB_TARGETS_KERATINOCYTE_DN	HINATA_NFKB_TARGETS_KERATINOCYTE_DN	22	-0.804479	-1.84496	0.000240871	0.00858018	0.00730039	1338	tags=45%, list=8%, signal=42%	HYAL1/DAPK1/DUSP4/GPRC5A/PTHLH/CALB1/RIMS2/KLK6/UPK1B/CEACAM6
GINESTIER_BREAST_CANCER_ZNF217_AMPLIFIED_DN	GINESTIER_BREAST_CANCER_ZNF217_AMPLIFIED_DN	GINESTIER_BREAST_CANCER_ZNF217_AMPLIFIED_DN	314	-0.470271	-1.53983	0.000243071	0.00859714	0.00731482	4956	tags=50%, list=30%, signal=36%	ATAD3B/ENGASE/SRRM2/ABCF3/MAPRE3/TRMU/SLC39A3/MOGS/CALR/PRRC2A/SUPT7L/NSUN5P1/ZNF793/CIC/DENND5A/GRIP2/PHPT1/ACIN1/ZNF580/NUP214/TICAM1/RNPS1/MTOR/USP21/FKBP1A/EIF3B/MSTO1/ATF5/CCAR2/ATXN2L/SRCAP/SMG7/RTKN/APBA3/SUGP2/ZNF692/SRRT/FBRSL1/AMPD2/GATAD2A/B4GALT1/ZNF646/ZNF611/KMT2D/ARHGAP30/RABGAP1/MYPOP/MINK1/CSNK1G2/SH3BP1/SZT2/EPN1/ARPC5L/SAFB2/SH3BP5L/LARP1/CACTIN/GBA2/LLGL1/ABCC10/TRRAP/PPM1G/AT…
QI_PLASMACYTOMA_UP	QI_PLASMACYTOMA_UP	QI_PLASMACYTOMA_UP	185	-0.525065	-1.64874	0.000254155	0.00890098	0.00757334	2142	tags=34%, list=13%, signal=30%	RRAS2/CD82/PDGFB/VASP/CLU/PHLDA2/EPOR/TRAF1/ACTR2/PFN1/SH3BP2/ZYX/MYO10/TGFB1/NFKBIE/IL4R/CNN2/CAPN1/MARCO/PCSK6/TLN1/LASP1/TNFRSF14/CDC42EP3/FSCN1/AXL/IRF2/BAG2/PTGES/EHD1/STK39/PTPN18/TNFAIP3/RAC2/LIMK1/RELB/ANXA11/ITGB7/PDLIM7/TNF/SEMA4A/ADCY7/ARHGDIB/TLR1/IRF1/TUBB3/PPBP/AOC1/LCK/GPSM3/SCIN/TNFAIP2/VAV1/RASSF4/CD4/TJP3/LCP1/LGALS9/MMP10/NTN1/CARD11/TGM2
RASHI_NFKB1_TARGETS	RASHI_NFKB1_TARGETS	RASHI_NFKB1_TARGETS	19	-0.829204	-1.83478	0.000255232	0.00890098	0.00757334	873	tags=47%, list=5%, signal=45%	CXCL2/TNFAIP3/NFKB2/RELB/TNIP1/IRF1/CXCL3/LCN2/CSF1
WONG_ENDMETRIUM_CANCER_UP	WONG_ENDMETRIUM_CANCER_UP	WONG_ENDMETRIUM_CANCER_UP	16	-0.847065	-1.80964	0.000257112	0.00890428	0.00757615	866	tags=44%, list=5%, signal=42%	SAA2/PITX1/FOXC1/LCN2/CXCL17/DKK4/CXCL5
GAL_LEUKEMIC_STEM_CELL_DN	GAL_LEUKEMIC_STEM_CELL_DN	GAL_LEUKEMIC_STEM_CELL_DN	168	-0.535588	-1.66619	0.000265939	0.00914647	0.00778222	1666	tags=20%, list=10%, signal=18%	CEP112/LYPLA2/TUBB2B/MOSPD3/POLM/NIPAL3/PLK1/SLC15A3/SECTM1/CDC42EP3/CYP1B1/S100A12/FPR1/IGFBP7/NDRG2/LGALS1/E2F1/CD14/S100A9/ALDH1L1/SCNN1A/ENC1/HCAR3/TRAC/FER1L4/MMP9/KLK6/S100P/IL1B/CXCL1/IGFBP2/SERPINA1/G0S2
WP_CYTOKINES_AND_INFLAMMATORY_RESPONSE	WP_CYTOKINES_AND_INFLAMMATORY_RESPONSE	WP_CYTOKINES_AND_INFLAMMATORY_RESPONSE	15	-0.864862	-1.82872	0.000269819	0.00921635	0.00784167	986	tags=67%, list=6%, signal=63%	TGFB1/CSF2/IL15/CXCL2/TNF/CSF3/IL1B/CD4/CSF1/CXCL1
WP_CHEMOKINE_SIGNALING_PATHWAY	WP_CHEMOKINE_SIGNALING_PATHWAY	WP_CHEMOKINE_SIGNALING_PATHWAY	111	-0.588583	-1.73149	0.0002736	0.00928192	0.00789747	2863	tags=37%, list=17%, signal=31%	GSK3B/PRKCZ/AKT1/GNB1/HRAS/ARRB2/GRB2/NCF1/CCL28/CXCL16/PRKCD/VAV2/PIK3CB/GNB2/PLCB3/PTK2B/SHC4/CSK/GRK2/CXCL10/GNAI2/SHC1/MAP2K1/PXN/ADCY6/GRK5/PLCB1/RAC2/LYN/DOCK2/PIK3CD/ADCY7/PPBP/GNG4/CXCL3/CX3CL1/AKT3/VAV1/PLCB4/RASGRP2/CXCL5
PROVENZANI_METASTASIS_DN	PROVENZANI_METASTASIS_DN	PROVENZANI_METASTASIS_DN	134	-0.557428	-1.68166	0.000279349	0.00937468	0.00797639	2175	tags=26%, list=13%, signal=23%	RBM42/RRAS/RCN1/AK4/CLU/DDAH1/PLOD3/FAM171A1/SERPINE1/S100A3/KRT23/TUBB2B/MALL/TPM1/SLC48A1/LAMC2/TIMP2/ARL4C/COTL1/SAA1/TUBB2A/CCND1/PFN2/KRT13/TNIP1/KRT81/TRIB2/CLDN7/EDAR/KLK6/TNFAIP2/ANO1/LCN2/DKK4/TGM2
REACTOME_FORMATION_OF_THE_CORNIFIED_ENVELOPE	REACTOME_FORMATION_OF_THE_CORNIFIED_ENVELOPE	REACTOME_FORMATION_OF_THE_CORNIFIED_ENVELOPE	98	0.546038	1.87895	0.000280094	0.00937468	0.00797639	311	tags=29%, list=2%, signal=28%	KRT1/LCE6A/CASP14/LCE1A/KRT77/LIPM/LCE2C/DSC1/SPRR2G/LCE1F/LCE2D/LCE3D/LCE1C/DSG1/LCE1B/KRT10/LCE3E/RPTN/KRT75/TCHH/LCE2B/LORICRIN/KRT2/KRT31/SPRR2B/KRT6C/LCE2A/KRT16
SABATES_COLORECTAL_ADENOMA_DN	SABATES_COLORECTAL_ADENOMA_DN	SABATES_COLORECTAL_ADENOMA_DN	145	-0.554495	-1.69032	0.000287947	0.00957327	0.00814536	1324	tags=21%, list=8%, signal=20%	SETBP1/SECTM1/CP/TMEM200A/DHRS11/MAMDC2/SCNN1B/MEIS1/TMEM100/LAMA1/MIR100HG/RAB3B/KCTD12/CPM/PLAC9/RTN1/SLC4A4/PRIMA1/NDN/SCN9A/PRKAA2/PTN/RBM24/TP53INP2/AKAP12/ITIH5/HSD17B2/CEACAM7/FABP4/B3GALT5/CFH
CUI_TCF21_TARGETS_UP	CUI_TCF21_TARGETS_UP	CUI_TCF21_TARGETS_UP	29	-0.758599	-1.8332	0.00029101	0.00961105	0.0081775	377	tags=21%, list=2%, signal=20%	SERPINF1/CDH6/PTN/IGFBP2/MEG3/CFH
MIKKELSEN_MCV6_LCP_WITH_H3K4ME3	MIKKELSEN_MCV6_LCP_WITH_H3K4ME3	MIKKELSEN_MCV6_LCP_WITH_H3K4ME3	121	-0.581533	-1.72958	0.000302306	0.00991843	0.00843904	1818	tags=30%, list=11%, signal=27%	UNC13D/PRRG2/S100A3/PSPN/PCOLCE/ISG20/GLMP/MAB21L3/RNF123/ANXA1/IL7R/C1RL/TNS2/THEM5/TNFSF13/ALDH3B1/IKBKE/LGALS3BP/TAPBPL/XDH/MSLN/ARHGDIB/ALDH3A1/AOC1/NYAP1/GPSM3/KCNN4/SERPINB9/MUC1/OTOP2/CSF3/COX7A1/LGALS9/GCNT3/ALDH1A1/CFH
MANALO_HYPOXIA_UP	MANALO_HYPOXIA_UP	MANALO_HYPOXIA_UP	185	-0.521949	-1.63896	0.000306494	0.009983	0.00849397	2102	tags=33%, list=13%, signal=29%	RRAS/PDGFB/STC2/AK4/PLCG2/EPOR/FAM171A1/DDIT4/PLOD1/SERPINE1/EGLN1/ERO1A/TENT5A/TPM1/GABRP/NYNRIN/BNIP3/EDN1/TNFRSF14/AFAP1/AXL/LAMB1/KANK3/EGLN3/ARL4C/PXN/PLOD2/GRK5/RPS6KA2/SMAD6/VLDLR/IER3/MN1/TNFAIP3/TGFBI/SIK1/PGF/VEGFC/TAPBPL/STC1/SPAG4/SYNPO/CYP4F11/SOX4/INHBA/HIF3A/LOX/VWF/ENO2/CLIP2/RAI14/TRIB2/CELF2/PTPRB/ANGPTL4/LOXL2/NFATC4/FER1L4/TCF7L1/CX3CL1/SORBS2
REACTOME_RHO_GTPASE_CYCLE	REACTOME_RHO_GTPASE_CYCLE	REACTOME_RHO_GTPASE_CYCLE	395	-0.452813	-1.5055	0.000308278	0.009983	0.00849397	3986	tags=41%, list=24%, signal=32%	CAV1/VRK2/FLOT1/FARP2/GIT1/VIM/YKT6/STIP1/AAAS/ARHGAP30/RASAL2/DOCK6/FNBP1/SH3BP1/CIT/WASL/ARHGEF10L/PAK2/GFOD1/GRB7/PKN3/TUBA1B/SPTAN1/TIAM1/ARHGEF39/PRAG1/ITGB1/WDR6/WDR81/ARHGEF19/CCDC88A/MSI2/IQGAP3/LETM1/KCTD13/CAVIN1/GIT2/CDC42EP2/PLXNA1/WIPF3/NUDC/MYO6/ARHGEF18/SRRM1/SRGAP2/ARAP1/RAC1/STBD1/CYFIP1/ARHGAP1/NISCH/CDC42BPB/WWP2/CDC37/ARHGAP32/STK10/ARHGEF5/UBXN11/DDX39B/NCK2/TPM3/NCF1/DSG2/AR…
LIM_MAMMARY_STEM_CELL_UP	LIM_MAMMARY_STEM_CELL_UP	LIM_MAMMARY_STEM_CELL_UP	410	-0.453672	-1.5099	0.00031329	0.0100799	0.00857639	2933	tags=32%, list=18%, signal=27%	TWIST2/TIMP3/HAS2/CDKN1A/SRGN/P3H2/HRAS/EPAS1/SLC12A4/SERPINH1/TRIM9/FJX1/SGCB/JAM3/CLMP/CSRP2/MSRB3/C19orf12/SH3TC1/SNCA/ARHGAP24/MXRA7/PLPP1/MYLK/PHLDA3/PLCH2/ARHGAP20/UNC45A/TSKU/NTRK2/SVEP1/ATP2A2/FLNC/LTBP4/ID4/PEG3/FEZ1/PCDHGC3/NGFR/RCN3/PLXNA2/DMWD/GPR3/GPR176/PCOLCE/RUSC2/QRICH2/HEG1/BMP1/ACTA2/RFLNB/ETS1/FABP5/CCDC85B/WIPF1/NXN/SORBS1/LRRN1/SLC4A3/GSN/AEBP1/MEST/LHFPL6/AGPAT4/AXL/TUBB6/F…
GALINDO_IMMUNE_RESPONSE_TO_ENTEROTOXIN	GALINDO_IMMUNE_RESPONSE_TO_ENTEROTOXIN	GALINDO_IMMUNE_RESPONSE_TO_ENTEROTOXIN	72	-0.645313	-1.78978	0.000318054	0.0101675	0.00865098	2100	tags=38%, list=13%, signal=33%	FOSL1/ITGA5/PKM/TRAF1/SOCS3/PLAUR/ACTG1/CDC42EP4/GAPDH/TAPBP/PTGS2/EHD1/IER3/TNFAIP3/NFKB2/RAC2/IKBKE/BCL3/TNIP1/PDLIM7/TNF/CD14/CXCL3/TNFAIP2/CSF3/IL1B/MARCKSL1
RODWELL_AGING_KIDNEY_UP	RODWELL_AGING_KIDNEY_UP	RODWELL_AGING_KIDNEY_UP	373	-0.457005	-1.51213	0.000332345	0.0105567	0.00898212	3041	tags=31%, list=18%, signal=26%	CHPF2/PPP1R14A/CHST15/SLC6A6/CDH11/ARHGAP1/SRGN/HLA-G/HCLS1/STK10/PGLS/MGAT1/LMF2/RAD54L/NUS1/DOK1/PGGHG/MYOF/TPM3/GLIPR2/EML3/VTCN1/NCF1/SNCA/CALHM2/EMP3/CYBC1/SETD7/CXCL16/CLEC7A/CCND3/DOK3/STAT6/LPCAT1/SYMPK/SVEP1/RFTN1/MVP/BIRC3/GABBR1/PLOD3/TYMP/NUP62/PFN1/TBCB/SOCS3/MYRF/VARS1/CORO7/TBC1D2B/COL27A1/CMTM7/RFLNB/MALL/TKT/VOPP1/LDLRAP1/PSMB10/TPM1/GABRP/SLC15A3/AEBP1/LASP1/FSCN1/TIMP2/ACER3/AX…
ENK_UV_RESPONSE_KERATINOCYTE_UP	ENK_UV_RESPONSE_KERATINOCYTE_UP	ENK_UV_RESPONSE_KERATINOCYTE_UP	473	-0.438232	-1.46847	0.000340373	0.0107433	0.00914087	2562	tags=22%, list=15%, signal=20%	CITED2/RGS12/EMP3/ST3GAL2/ECM1/ACOX2/CDK2AP2/ACTN4/BTRC/PTGS1/TUFM/EVPL/STX11/GNB2/PNP/SF3A1/CYTH2/ULK1/ATP5F1D/CLDN4/EIF4EBP2/AP1G2/PLD2/PPP1CA/STXBP2/AKR1B1/RPL18A/RALY/VASP/TUBB4B/FUS/ITPR1/PHLDA2/SF3B4/CFL1/PFN1/ISG20/BANF1/FMNL1/PPP2R1A/NR4A2/MRPL23/HMGA1/PCSK7/DRAP1/KRT8/TGFB1/DGAT1/PPIF/ENO1/IRF5/ABL1/INSL4/KCNG1/PLIN3/ARHGDIA/SPINT1/CSNK1D/SH3GL1/GSN/CCN1/POLD4/KCNQ3/CSRP1/S100A12/ENDOG/N…
WP_ECTODERM_DIFFERENTIATION	WP_ECTODERM_DIFFERENTIATION	WP_ECTODERM_DIFFERENTIATION	107	-0.598017	-1.74182	0.000343634	0.010778	0.00917041	1916	tags=25%, list=11%, signal=22%	TLE5/PLXNA2/CELSR2/KIFC3/ROR2/RRBP1/GATA6/PPARD/FZD8/SERPINB6/RHPN1/MYORG/STC1/CAP2/NR2F2/NLGN1/ZFHX4/POU2F2/CDH6/PTPRB/GRAMD1B/LHX1/FOXL1/TCF7L1/FOXA2/CLDN11/PAX6
PARENT_MTOR_SIGNALING_DN	PARENT_MTOR_SIGNALING_DN	PARENT_MTOR_SIGNALING_DN	33	-0.744575	-1.85791	0.000346402	0.0107969	0.00918649	2103	tags=36%, list=13%, signal=32%	TGFB3/PDGFB/NECTIN1/SLC12A6/KRT86/ANKRD2/MPRIP/CXCL3/NRCAM/ADAM19/CEACAM1/FGF5
SCHOEN_NFKB_SIGNALING	SCHOEN_NFKB_SIGNALING	SCHOEN_NFKB_SIGNALING	31	-0.753628	-1.84428	0.000354862	0.0109919	0.0093524	1255	tags=45%, list=8%, signal=42%	EDN1/CCN1/CSF2/JAG1/PTGS2/CXCL2/PTX3/TNFRSF9/NUAK2/MMP9/IL1B/CXCL8/CTSS/C3
BROWNE_INTERFERON_RESPONSIVE_GENES	BROWNE_INTERFERON_RESPONSIVE_GENES	BROWNE_INTERFERON_RESPONSIVE_GENES	64	0.609146	1.94015	0.000357896	0.0110174	0.00937413	1119	tags=34%, list=7%, signal=32%	IFI44L/IFI27/IFI44/IFI6/MX1/RSAD2/MX2/ISG15/OASL/XAF1/OAS1/STAT1/SP100/HLA-F/IFI30/IFIT3/CASP1/PLSCR1/BST2/IFIT5/GBP2/OAS2
HECKER_IFNB1_TARGETS	HECKER_IFNB1_TARGETS	HECKER_IFNB1_TARGETS	69	0.565261	1.84052	0.00036309	0.0111088	0.00945182	957	tags=38%, list=6%, signal=36%	IFI44L/ARG1/IFIT1/IFI27/IFI44/IFI6/MX1/RSAD2/MX2/HERC5/ISG15/OASL/DDX60/LAMP3/XAF1/OAS1/DDX58/EPSTI1/STAT1/SPON2/PARP9/HERC6/IFIT3/PLSCR1/OAS3/IFIT5
PURBEY_TARGETS_OF_CTBP1_NOT_SATB1_UP	PURBEY_TARGETS_OF_CTBP1_NOT_SATB1_UP	PURBEY_TARGETS_OF_CTBP1_NOT_SATB1_UP	237	-0.490113	-1.57269	0.00036674	0.011152	0.00948864	2641	tags=28%, list=16%, signal=24%	JAM3/HIF1AN/OTUB1/ACP6/LITAF/CXCL16/LMCD1/SNAPC4/ADD1/ARFRP1/RBM14/ACD/SAMD10/RFTN1/RUBCN/LTBP4/RANBP3/C19orf47/PRPH2/CAPZB/INPP5D/PTP4A1/ATP11A/PFN1/CMTM7/PPIF/ACTA2/ABL1/CCDC85B/PLK1/INSL4/SORL1/JPH2/BAHCC1/CST3/POLR2J3/PPP6R1/CAMP/TRIOBP/HDAC7/STXBP5-AS1/ZNF135/SAA1/IER3/SNX8/HES2/LRATD1/P3H4/SLITRK5/GFI1/SMTN/PFN2/ITGB7/PAPPA/DCBLD2/SOX4/ALDH1B1/CXCL6/BIN1/PTPRB/MMP9/FOXA2/ST3GAL1/COX7A1/CXCL…
BASSO_CD40_SIGNALING_DN	BASSO_CD40_SIGNALING_DN	BASSO_CD40_SIGNALING_DN	57	-0.675251	-1.83087	0.000387729	0.0117188	0.00997087	2604	tags=39%, list=16%, signal=33%	NCF1/ORAI2/ID1/POU2AF1/ST6GAL1/ISG20/SYK/IRS1/RERE/CAMP/ARL4C/GPER1/TUBB2A/PTPN18/ITGB7/TRIB2/PTPN22/TRAC/IGFBP6/VNN2/RASGRP2/TTC9
EINAV_INTERFERON_SIGNATURE_IN_CANCER	EINAV_INTERFERON_SIGNATURE_IN_CANCER	EINAV_INTERFERON_SIGNATURE_IN_CANCER	27	0.751734	1.97029	0.000396843	0.011922	0.0101438	1119	tags=52%, list=7%, signal=48%	IFI44L/IFIT1/IFI44/IFI6/MX1/ISG15/OAS1/STAT1/SP100/IRF9/IFI30/IFIT3/BST2/OAS2
WP_LTF_DANGER_SIGNAL_RESPONSE_PATHWAY	WP_LTF_DANGER_SIGNAL_RESPONSE_PATHWAY	WP_LTF_DANGER_SIGNAL_RESPONSE_PATHWAY	13	-0.869094	-1.80412	0.000407973	0.012183	0.0103658	581	tags=46%, list=3%, signal=45%	IL1A/TNF/CD14/TREM1/IL1B/CXCL8
SMID_BREAST_CANCER_RELAPSE_IN_BONE_UP	SMID_BREAST_CANCER_RELAPSE_IN_BONE_UP	SMID_BREAST_CANCER_RELAPSE_IN_BONE_UP	67	-0.644773	-1.77734	0.000416738	0.0123707	0.0105255	1119	tags=34%, list=7%, signal=32%	CAMP/SLC44A4/ABAT/MLPH/SYT1/SLC1A1/CLGN/ESR1/DUSP4/MATN3/TSPAN1/DNALI1/SEMA3B/RAPGEF3/AC110619.1/FBP1/MUC1/AGR2/TFPI2/BCAS1/MGAM/CEACAM6/CEACAM5
WP_DIFFERENTIATION_OF_WHITE_AND_BROWN_ADIPOCYTE	WP_DIFFERENTIATION_OF_WHITE_AND_BROWN_ADIPOCYTE	WP_DIFFERENTIATION_OF_WHITE_AND_BROWN_ADIPOCYTE	18	0.795598	1.93565	0.000442907	0.0130697	0.0111203	178	tags=17%, list=1%, signal=17%	HOXC9/HOXC8/CEBPA
KEGG_T_CELL_RECEPTOR_SIGNALING_PATHWAY	KEGG_T_CELL_RECEPTOR_SIGNALING_PATHWAY	KEGG_T_CELL_RECEPTOR_SIGNALING_PATHWAY	82	-0.618063	-1.74939	0.000451171	0.0131858	0.0112191	2863	tags=34%, list=17%, signal=28%	GSK3B/AKT1/HRAS/GRB2/NCK2/PPP3CB/NFATC2/VAV2/PIK3CB/PLCG1/PDPK1/NFKBIE/MAP2K1/PPP3CA/CSF2/CBLC/CBLB/PIK3CD/PAK4/FOS/TNF/LCK/PRKCQ/NFATC4/AKT3/VAV1/CD4/CARD11
LINDGREN_BLADDER_CANCER_HIGH_RECURRENCE	LINDGREN_BLADDER_CANCER_HIGH_RECURRENCE	LINDGREN_BLADDER_CANCER_HIGH_RECURRENCE	45	-0.694539	-1.80079	0.000452131	0.0131858	0.0112191	2399	tags=40%, list=14%, signal=34%	MYLK/BIRC3/NAV2/SPARC/MOB3A/AEBP1/IL7R/CSRP1/NID2/NDRG2/MCAM/LGALS1/COL5A2/PAPPA/MYL9/IL32/PLCB4/ADAM19
LIU_PROSTATE_CANCER_DN	LIU_PROSTATE_CANCER_DN	LIU_PROSTATE_CANCER_DN	400	-0.451195	-1.50083	0.000464177	0.0134584	0.011451	1703	tags=20%, list=10%, signal=18%	TTLL3/CELSR2/SPARC/KRT23/PGAP4/COL27A1/GPC6/ACTA2/ARHGAP23/SMOC1/TPM1/SORBS1/AEBP1/KANK2/DENND2B/CYS1/CDC42EP3/TIMP2/FGFR1/TUBB6/CSRP1/LAMB1/MARVELD1/TBC1D1/ANXA2P2/ITGB6/MYZAP/HSPG2/GRK5/NTN4/STOX2/TGFB1I1/OSR2/EHF/INAVA/MEIS1/RBPMS/MCAM/LGALS1/TMEM100/PGF/FHDC1/SPON1/MIR100HG/KRT13/LPCAT4/MECOM/PDGFD/TPM2/MAGI2-AS3/PLAU/KSR1/ENO2/EFEMP2/SLC4A11/C1QTNF1/AOC1/GLIS1/SERPINF1/ISYNA1/FHOD3/MYL9/CX3C…
KEGG_O_GLYCAN_BIOSYNTHESIS	KEGG_O_GLYCAN_BIOSYNTHESIS	KEGG_O_GLYCAN_BIOSYNTHESIS	21	-0.792474	-1.80157	0.00047921	0.013814	0.0117535	714	tags=33%, list=4%, signal=32%	GALNT2/B4GALT5/GALNT5/ST6GALNAC1/ST3GAL1/GALNT13/GCNT3
SENESE_HDAC2_TARGETS_UP	SENESE_HDAC2_TARGETS_UP	SENESE_HDAC2_TARGETS_UP	107	-0.59194	-1.72412	0.0004896	0.0139895	0.0119029	2365	tags=29%, list=14%, signal=25%	IL1A/RBM14/TCN1/TFRC/ATP13A3/SH3PXD2A-AS1/ASPH/GLYR1/PTBP1/HMGA1/PSME4/DOCK4/PAX8-AS1/ZC3H12A/IL7R/PXN/ELK3/CSF2/SAA1/TNFAIP3/NCEH1/HMGA2/ANTXR2/PLAU/INHBA/MYH16/MMP9/CXCL8/KYNU/G0S2/TGM2
VART_KSHV_INFECTION_ANGIOGENIC_MARKERS_DN	VART_KSHV_INFECTION_ANGIOGENIC_MARKERS_DN	VART_KSHV_INFECTION_ANGIOGENIC_MARKERS_DN	96	-0.593443	-1.72228	0.000490909	0.0139895	0.0119029	2445	tags=40%, list=15%, signal=34%	FZD1/PTGS1/KLLN/DVL3/ID1/EPHA2/EPHA3/LAMA5/MDK/FZD7/ADGRB1/TYMP/HEYL/SLC19A1/ANPEP/TGFB1/C10orf55/FRS3/FGFR1/FZD8/TGFA/TMEM198B/WNT5B/WNT7B/DLL1/WNT7A/MMP19/ANGPTL4/EPHB2/CSF3/EGF/PTN/CXCL8/HEY2/CXCL1/CEACAM1/CXCL5/CFH
BOSCO_INTERFERON_INDUCED_ANTIVIRAL_MODULE	BOSCO_INTERFERON_INDUCED_ANTIVIRAL_MODULE	BOSCO_INTERFERON_INDUCED_ANTIVIRAL_MODULE	66	0.581735	1.87197	0.000495517	0.0140406	0.0119463	1730	tags=39%, list=10%, signal=35%	IFI44L/IFIT1/IFI44/IFI6/MX1/RSAD2/HERC5/OASL/DDX60/LAMP3/XAF1/EPSTI1/ST3GAL5/IFIH1/IFIT3/OAS3/IFIT5/ARAP2/OAS2/STAT2/ITGA4/SLAMF7/IRF7/TRIM22/EIF2AK2/PTPN2
POOLA_INVASIVE_BREAST_CANCER_UP	POOLA_INVASIVE_BREAST_CANCER_UP	POOLA_INVASIVE_BREAST_CANCER_UP	180	-0.512177	-1.61029	0.000515095	0.014473	0.0123143	1122	tags=18%, list=7%, signal=17%	PRR16/ARHGAP25/TFEC/COTL1/NID2/NET1/FYB1/CPPED1/GLIPR1/HS3ST3A1/LAT2/COL5A2/DOCK2/CHST11/CEMIP/INHBA/MMP19/ADCY7/TNFSF4/CPM/APOBEC3B/THEMIS2/LCK/TRAC/IL32/MMP9/S100P/SLC16A3/CTSS/LGALS9/CD74/CEACAM6/CEACAM5
MOROSETTI_FACIOSCAPULOHUMERAL_MUSCULAR_DISTROPHY_UP	MOROSETTI_FACIOSCAPULOHUMERAL_MUSCULAR_DISTROPHY_UP	MOROSETTI_FACIOSCAPULOHUMERAL_MUSCULAR_DISTROPHY_UP	17	0.807287	1.96285	0.00051835	0.014473	0.0123143	416	tags=29%, list=2%, signal=29%	THBS2/HOXC6/IFI27/POSTN/NID1
NABA_CORE_MATRISOME	NABA_CORE_MATRISOME	NABA_CORE_MATRISOME	163	-0.530214	-1.63861	0.000519627	0.014473	0.0123143	2249	tags=35%, list=13%, signal=31%	LTBP3/TSKU/RSPO4/SVEP1/LAMA5/LTBP4/TNXB/SPOCK2/FBLN5/AGRN/VWA1/EDIL3/EMILIN1/PCOLCE/SPARC/COL27A1/COL9A3/VWA2/SMOC1/AEBP1/SNED1/CCN1/LAMC2/PODNL1/LAMB1/SLIT2/HSPG2/HAPLN3/VIT/NID2/NTN4/IGFBP7/TGFBI/CRISPLD1/COL4A4/LTBP2/COL1A1/COL5A2/LAMA1/FMOD/IGFBP4/SPON1/MATN3/VWF/COL22A1/EFEMP2/TINAGL1/PXDN/IGFBP6/KCP/PAPLN/PXDNL/EMILIN2/FBN2/NTN1/NTNG1/IGFBP2
WP_LUNG_FIBROSIS	WP_LUNG_FIBROSIS	WP_LUNG_FIBROSIS	40	-0.719325	-1.82875	0.000522386	0.014473	0.0123143	1829	tags=42%, list=11%, signal=38%	ATP11A/STN1/TGFB1/MT2A/EDN1/TGFA/CSF2/CXCL2/PTX3/TNF/PLAU/MMP9/CSF3/IL1B/EGF/CXCL8/SERPINA1
LE_SKI_TARGETS_UP	LE_SKI_TARGETS_UP	LE_SKI_TARGETS_UP	17	-0.828499	-1.78518	0.000531029	0.0146312	0.0124488	564	tags=35%, list=3%, signal=34%	AKR1C3/HMGA2/AGR2/S100A4/SPHK1/KRT19
GOUYER_TATI_TARGETS_DN	GOUYER_TATI_TARGETS_DN	GOUYER_TATI_TARGETS_DN	15	-0.852573	-1.80274	0.000534611	0.0146489	0.0124639	1521	tags=60%, list=9%, signal=55%	FABP5/LOXL4/MCAM/HPN/RBBP8NL/A4GALT/SNCG/S100A4/IGFBP2
OKUMURA_INFLAMMATORY_RESPONSE_LPS	OKUMURA_INFLAMMATORY_RESPONSE_LPS	OKUMURA_INFLAMMATORY_RESPONSE_LPS	147	-0.539765	-1.64625	0.000543169	0.0148021	0.0125943	1706	tags=20%, list=10%, signal=18%	MSX2/STAT5A/PGAP4/PPIF/NXN/TRAF3/FSCN1/MED15/ALCAM/TNFAIP3/RELB/CLGN/TNIP1/FOXC1/SMAD3/SOX4/TLR1/TNFSF4/PKMYT1/RUNX2/ADAP1/TNS3/FA2H/AKT3/SCN9A/CXCL8/SPHK1/CCDC33/MARCKSL1/PRSS22
REACTOME_PLATELET_ACTIVATION_SIGNALING_AND_AGGREGATION	REACTOME_PLATELET_ACTIVATION_SIGNALING_AND_AGGREGATION	REACTOME_PLATELET_ACTIVATION_SIGNALING_AND_AGGREGATION	182	-0.518565	-1.62857	0.000548149	0.0148566	0.0126407	2921	tags=34%, list=18%, signal=28%	TIMP3/SRGN/PRKCZ/AKT1/GNB1/ARRB2/GRB2/CAP1/APLP2/ECM1/SCCPDH/ACTN4/PRKCD/VAV2/PIK3CB/GNB2/VCL/DGKZ/CSK/STXBP2/TGFB3/PDGFB/CLU/ITPR1/PLCG2/CFL1/SERPINE1/PFN1/GNAI2/GNAQ/PDPK1/SPARC/TGFB1/SYK/SRC/SHC1/SERPINF2/TLN1/GNA12/BRPF3/FAM3C/ACTN1/TOR4A/RAC2/LYN/LGALS3BP/COL1A1/VEGFC/QSOX1/MGLL/VWF/PPBP/LCK/PRKCQ/RAPGEF3/GNG4/VAV1/TBXA2R/EGF/RASGRP2/DAGLA/SERPINA1
VALK_AML_CLUSTER_3	VALK_AML_CLUSTER_3	VALK_AML_CLUSTER_3	26	-0.763199	-1.80598	0.000551736	0.014873	0.0126546	1280	tags=31%, list=8%, signal=28%	ARHGAP22/NET1/QPRT/TRIM16/PDGFD/SCN9A/ENPP4/CFH
ZIRN_TRETINOIN_RESPONSE_WT1_UP	ZIRN_TRETINOIN_RESPONSE_WT1_UP	ZIRN_TRETINOIN_RESPONSE_WT1_UP	22	-0.787673	-1.80642	0.000577358	0.01548	0.0131711	1621	tags=55%, list=10%, signal=49%	NAV2/DHRS3/PLAUR/ETV1/COTL1/SNX8/SMAD3/IGFBP6/DLC1/RARB/AKAP12/CLDN11
BOWIE_RESPONSE_TO_EXTRACELLULAR_MATRIX	BOWIE_RESPONSE_TO_EXTRACELLULAR_MATRIX	BOWIE_RESPONSE_TO_EXTRACELLULAR_MATRIX	17	0.802954	1.95232	0.000591309	0.0157693	0.0134172	879	tags=59%, list=5%, signal=56%	IFIT1/IFI6/MX1/ISG15/IFITM1/OAS1/STAT1/IFNGR1/IFI16/IFIT3
MANNE_COVID19_COMBINED_COHORT_VS_HEALTHY_DONOR_PLATELETS_DN	MANNE_COVID19_COMBINED_COHORT_VS_HEALTHY_DONOR_PLATELETS_DN	MANNE_COVID19_COMBINED_COHORT_VS_HEALTHY_DONOR_PLATELETS_DN	144	-0.545034	-1.65998	0.000616198	0.0163456	0.0139076	1202	tags=22%, list=7%, signal=20%	IL7R/NOMO1/NRN1/CPVL/DCDC2/PLCB1/RASEF/TGFBI/MTRNR2L8/WNT9A/SLC37A2/PAPPA/MECOM/SYNPO/EPHA1/CEMIP/KCTD12/NLGN1/CPXM2/CXCL6/STEAP1B/SCIN/PTPRD/SDK1/APCDD1L/CPAMD8/TFPI2/MYEOV/DPYSL3/ALDH1A1/CXCL5
MCDOWELL_ACUTE_LUNG_INJURY_UP	MCDOWELL_ACUTE_LUNG_INJURY_UP	MCDOWELL_ACUTE_LUNG_INJURY_UP	36	-0.738667	-1.8485	0.000623586	0.0164423	0.0139898	1326	tags=33%, list=8%, signal=31%	TPM1/CCN1/PTGES/PTX3/TGFBI/FOS/LOX/ANGPTL4/LCN2/AKAP12/SPHK1/MAL
LINDSTEDT_DENDRITIC_CELL_MATURATION_C	LINDSTEDT_DENDRITIC_CELL_MATURATION_C	LINDSTEDT_DENDRITIC_CELL_MATURATION_C	54	-0.666844	-1.78751	0.000626793	0.0164423	0.0139898	1862	tags=35%, list=11%, signal=31%	ALOX15B/STAT5A/IL4R/PIAS3/TUBB2A/STK39/TRIP10/TNFRSF11A/IGFBP4/MGLL/S1PR1/SEMA7A/DEPP1/TNFSF4/AOC1/MUC1/CX3CL1/ENPP4/LGALS9
REACTOME_PEPTIDE_LIGAND_BINDING_RECEPTORS	REACTOME_PEPTIDE_LIGAND_BINDING_RECEPTORS	REACTOME_PEPTIDE_LIGAND_BINDING_RECEPTORS	56	-0.662565	-1.78609	0.000629732	0.0164423	0.0139898	1380	tags=32%, list=8%, signal=30%	ANXA1/EDN1/NPBWR1/EDNRA/GPER1/SAA1/MCHR1/FPR1/CXCL2/CXCL6/NTSR1/PPBP/CXCL3/CX3CL1/CXCL8/CXCL1/CXCL5/C3
PASQUALUCCI_LYMPHOMA_BY_GC_STAGE_UP	PASQUALUCCI_LYMPHOMA_BY_GC_STAGE_UP	PASQUALUCCI_LYMPHOMA_BY_GC_STAGE_UP	259	-0.480009	-1.55338	0.000639756	0.0166091	0.0141317	2788	tags=25%, list=17%, signal=21%	SRP68/RAB20/ENPP1/PVR/CSRNP1/TANC2/SLC46A1/CTSZ/CITED2/TRPT1/IGF1R/CREB3L2/RGS3/PHLDA3/PIK3CB/SPCS2/B3GALNT1/SEMA4G/BASP1/CACNB3/CYSTM1/CKAP4/PLEKHF1/ASPH/FKBP11/FADS3/TSPAN13/SLC25A39/SLC12A8/ERO1A/FABP5/ADA/RHPN2/SMOC1/SH3BGRL2/RABGGTA/SPINT1/SMPDL3B/RRBP1/NOMO1/MAMDC2/SPATS2/MANSC1/CDK18/CFAP251/HID1/RBM47/SYNE4/NRG2/HM13/CHST11/FAXC/ANKRD6/CRLF1/MT1A/KCNN4/STING1/MGARP/GPM6A/TSPAN15/CORO2B/NB…
KOBAYASHI_EGFR_SIGNALING_6HR_DN	KOBAYASHI_EGFR_SIGNALING_6HR_DN	KOBAYASHI_EGFR_SIGNALING_6HR_DN	18	-0.811302	-1.7774	0.000646833	0.0166091	0.0141317	2318	tags=67%, list=14%, signal=57%	EPHA2/FOSL1/PHLDA2/CCN1/TGFA/F3/IER3/CCND1/DUSP4/HMGA2/CX3CL1/G0S2
MAHADEVAN_IMATINIB_RESISTANCE_UP	MAHADEVAN_IMATINIB_RESISTANCE_UP	MAHADEVAN_IMATINIB_RESISTANCE_UP	16	-0.832051	-1.77757	0.000648865	0.0166091	0.0141317	1609	tags=44%, list=10%, signal=40%	MYO10/AXL/BAMBI/SLC1A1/HSD17B2/ALDH1A1/KYNU
ZHAN_MULTIPLE_MYELOMA_LB_DN	ZHAN_MULTIPLE_MYELOMA_LB_DN	ZHAN_MULTIPLE_MYELOMA_LB_DN	35	0.680559	1.89764	0.000652832	0.0166091	0.0141317	338	tags=23%, list=2%, signal=22%	IFI27/IFI6/RSAD2/MX2/DDX60/XAF1/CCR2/STAT1
MIKKELSEN_IPS_LCP_WITH_H3K4ME3	MIKKELSEN_IPS_LCP_WITH_H3K4ME3	MIKKELSEN_IPS_LCP_WITH_H3K4ME3	116	-0.564739	-1.67382	0.000654007	0.0166091	0.0141317	1905	tags=32%, list=11%, signal=28%	CCDC88B/CLSTN3/DQX1/DAB2IP/SLC39A4/UNC13D/EMILIN1/PRRG2/PCOLCE/GLMP/MAB21L3/SLC12A8/CYSRT1/RINL/PODNL1/C1RL/TNS2/FUT2/DMTN/TNFSF13/ALDH3B1/SYNE4/TAPBPL/TNIP1/ACOT11/PRR15L/SEMA4A/SUSD2/NYAP1/GPSM3/EGFL7/KCNN4/ADAMTSL1/SERPINB9/MUC1/COX7A1/STRA6
REACTOME_ANTIVIRAL_MECHANISM_BY_IFN_STIMULATED_GENES	REACTOME_ANTIVIRAL_MECHANISM_BY_IFN_STIMULATED_GENES	REACTOME_ANTIVIRAL_MECHANISM_BY_IFN_STIMULATED_GENES	80	0.543205	1.80432	0.000656102	0.0166091	0.0141317	338	tags=11%, list=2%, signal=11%	IFIT1/MX1/MX2/HERC5/ISG15/OASL/OAS1/DDX58/STAT1
REACTOME_DECTIN_2_FAMILY	REACTOME_DECTIN_2_FAMILY	REACTOME_DECTIN_2_FAMILY	13	-0.861356	-1.78806	0.000679948	0.0170857	0.0145373	783	tags=46%, list=5%, signal=44%	LYN/MUC1/MUC4/MUC20/MUC21/MUC16
WINTER_HYPOXIA_METAGENE	WINTER_HYPOXIA_METAGENE	WINTER_HYPOXIA_METAGENE	200	-0.503235	-1.59002	0.000681785	0.0170857	0.0145373	1602	tags=23%, list=10%, signal=21%	PLAUR/TGFB1/ETS1/FABP5/ENO1/POLM/SORL1/ANXA1/PGAM1/BNIP3/HMOX2/GAPDH/EDN1/LDHA/CP/TGFA/F3/PLOD2/PTGS2/TNFAIP3/TGFBI/NFKB2/LGALS1/PGF/COL5A2/VEGFC/QSOX1/FOS/BHLHE41/PFKFB3/PLAU/LOX/KRT18/MT1L/ANGPTL4/ENG/MUC1/ALDH1A3/EGF/CXCL8/ICAM1/ELF3/ALDH1A1/IGFBP2/KRT19/TGM2
PID_INTEGRIN2_PATHWAY	PID_INTEGRIN2_PATHWAY	PID_INTEGRIN2_PATHWAY	16	-0.829226	-1.77153	0.000718802	0.0178943	0.0152252	1602	tags=50%, list=10%, signal=45%	PLAUR/CCN1/TGFBI/PLAU/THY1/ICAM1/PLAT/C3
OHGUCHI_LIVER_HNF4A_TARGETS_DN	OHGUCHI_LIVER_HNF4A_TARGETS_DN	OHGUCHI_LIVER_HNF4A_TARGETS_DN	89	-0.594767	-1.70198	0.000727724	0.0178943	0.0152252	956	tags=18%, list=6%, signal=17%	C9/ABAT/AGMAT/QPRT/FAM107B/CYP4V2/AADAT/SLC45A3/SERPINF1/INSC/ADRA1B/TFPI2/CFI/HSD17B2/CEACAM1/SERPINA1
WP_FIBRIN_COMPLEMENT_RECEPTOR_3_SIGNALING_PATHWAY	WP_FIBRIN_COMPLEMENT_RECEPTOR_3_SIGNALING_PATHWAY	WP_FIBRIN_COMPLEMENT_RECEPTOR_3_SIGNALING_PATHWAY	25	-0.760011	-1.79126	0.000728638	0.0178943	0.0152252	1958	tags=44%, list=12%, signal=39%	CXCL10/TLR3/SYK/SRC/IRF3/CBLB/TNF/CD14/IRAK2/CXCL3/PLAT
KEGG_NATURAL_KILLER_CELL_MEDIATED_CYTOTOXICITY	KEGG_NATURAL_KILLER_CELL_MEDIATED_CYTOTOXICITY	KEGG_NATURAL_KILLER_CELL_MEDIATED_CYTOTOXICITY	81	-0.600343	-1.69787	0.000731695	0.0178943	0.0152252	2851	tags=38%, list=17%, signal=32%	RAC1/HLA-G/HRAS/GRB2/PPP3CB/NFATC2/VAV2/PIK3CB/PTK2B/SHC4/PLCG1/PLCG2/SH3BP2/BID/SYK/SHC1/MAP2K1/PPP3CA/RAET1L/CSF2/RAC2/PIK3CD/MICB/TNF/ULBP2/TNFRSF10D/LCK/TNFRSF10C/NFATC4/VAV1/ICAM1
RUTELLA_RESPONSE_TO_HGF_VS_CSF2RB_AND_IL4_UP	RUTELLA_RESPONSE_TO_HGF_VS_CSF2RB_AND_IL4_UP	RUTELLA_RESPONSE_TO_HGF_VS_CSF2RB_AND_IL4_UP	345	-0.455875	-1.49907	0.00073199	0.0178943	0.0152252	1983	tags=23%, list=12%, signal=20%	ITPR1/CXCL10/FADS1/PLOD3/TYMP/SUN2/EMILIN1/PINK1/DDIT4/SERPINE1/ACP5/CRTAM/NR4A2/SPARC/MT1F/KLF9/CERT1/PPIF/SLC12A8/NQO1/TMEM51/SEPTIN9/DOCK4/MT2A/TCF7L2/FAH/TLE4/STK17A/TRAF3/TIMP2/RERE/GNA12/SP140L/CYP1B1/TBC1D1/PPARD/S100A12/CYP27B1/SIGIRR/MPRIP/FYB1/FPR1/KLF10/IGFBP7/RBM47/LTBP2/CCND1/TNIP3/MAPRE2/BHLHE41/SMAD3/NLRP3/TLR1/CD14/B4GALT5/CPM/DAB2/S100A9/TNS3/MCTP1/TCIRG1/FBP1/MMP9/CXCL3/AKT3/TRE…
REACTOME_INTERLEUKIN_10_SIGNALING	REACTOME_INTERLEUKIN_10_SIGNALING	REACTOME_INTERLEUKIN_10_SIGNALING	28	-0.75846	-1.80605	0.000751138	0.0182273	0.0155086	986	tags=46%, list=6%, signal=44%	CSF2/PTGS2/FPR1/CXCL2/TNF/PTAFR/CSF3/IL1B/CSF1/CXCL8/ICAM1/LIF/CXCL1
CHIANG_LIVER_CANCER_SUBCLASS_INTERFERON_UP	CHIANG_LIVER_CANCER_SUBCLASS_INTERFERON_UP	CHIANG_LIVER_CANCER_SUBCLASS_INTERFERON_UP	13	0.84365	1.92826	0.000752922	0.0182273	0.0155086	338	tags=38%, list=2%, signal=38%	IFI27/IFI6/ISG15/HPGD/STAT1
MANNE_COVID19_NONICU_VS_HEALTHY_DONOR_PLATELETS_DN	MANNE_COVID19_NONICU_VS_HEALTHY_DONOR_PLATELETS_DN	MANNE_COVID19_NONICU_VS_HEALTHY_DONOR_PLATELETS_DN	129	-0.547477	-1.64522	0.000766932	0.0184267	0.0156782	1202	tags=20%, list=7%, signal=19%	IL7R/NOMO1/PAPSS2/NRN1/DCDC2/TGFBI/MTRNR2L8/WNT9A/CPPED1/PAPPA/MECOM/SYNPO/FAM107B/EPHA1/CEMIP/KCTD12/CXCL6/SCIN/PTPRD/SDK1/CD4/APCDD1L/TFPI2/DPYSL3/ALDH1A1/CXCL5
DELACROIX_RARG_BOUND_MEF	DELACROIX_RARG_BOUND_MEF	DELACROIX_RARG_BOUND_MEF	324	-0.456855	-1.49579	0.000769236	0.0184267	0.0156782	2320	tags=29%, list=14%, signal=26%	ANXA9/BSG/FIGN/NCK2/MPV17L2/TNRC18/HIF1AN/POLR3H/GLIS2/CLPP/COA3/WWTR1/FSTL1/PICK1/LTBP3/CAPNS1/GDPD5/SIRT6/PIDD1/ATXN2/TGFB3/RRAS/GSR/RILP/GJB4/PKM/CHMP1A/SUN2/DMWD/ATP11A/S100A3/CCDC124/DMPK/PCOLCE/AGPAT1/USP6NL/HMGA1/DHRS3/DGAT1/INPPL1/SRC/TYK2/OLFML2A/SHC1/ANXA1/AEBP1/DENND2B/SCAF1/FSCN1/PARP3/TUBB6/CP/RHOBTB2/RFX1/TNS2/NRN1/FURIN/ARSA/SMAD6/NID2/PITPNM2/IL34/TNFSF13/CCND1/COL1A1/DUSP4/TRIM16…
GHANDHI_DIRECT_IRRADIATION_UP	GHANDHI_DIRECT_IRRADIATION_UP	GHANDHI_DIRECT_IRRADIATION_UP	92	-0.598038	-1.71777	0.000772243	0.0184267	0.0156782	1466	tags=22%, list=9%, signal=20%	MT2A/NPIPB5/LAMC2/PPP6R1/PTGS2/CXCL2/TNFAIP3/RELB/GPR68/INHBA/TNFRSF10C/CXCL3/IL1B/CXCL8/MMP10/LIF/CXCL1/KYNU/G0S2/CXCL5
BRUECKNER_TARGETS_OF_MIRLET7A3_DN	BRUECKNER_TARGETS_OF_MIRLET7A3_DN	BRUECKNER_TARGETS_OF_MIRLET7A3_DN	71	-0.620517	-1.7173	0.000794135	0.0188009	0.0159967	2074	tags=25%, list=12%, signal=22%	AKR1B1/EPB41L2/HSP90AA1/PLK2/SPARC/MT2A/LASP1/PLAAT3/COTL1/PTGES/GPRC5B/LGALS3BP/LOXL2/CXCL3/LBH/DPYSL3/CXCL1/CXCL5
REACTOME_ELASTIC_FIBRE_FORMATION	REACTOME_ELASTIC_FIBRE_FORMATION	REACTOME_ELASTIC_FIBRE_FORMATION	38	-0.708082	-1.78263	0.000798734	0.0188009	0.0159967	2249	tags=42%, list=13%, signal=37%	LTBP3/LTBP4/TGFB3/ITGA5/FBLN5/EMILIN1/TGFB1/LOXL4/ITGB6/FURIN/LTBP2/LOX/EFEMP2/LOXL2/EMILIN2/FBN2
SCHAEFFER_PROSTATE_DEVELOPMENT_48HR_UP	SCHAEFFER_PROSTATE_DEVELOPMENT_48HR_UP	SCHAEFFER_PROSTATE_DEVELOPMENT_48HR_UP	359	-0.448799	-1.47914	0.000799238	0.0188009	0.0159967	1678	tags=21%, list=10%, signal=20%	STAT5A/UPK2/FOXA1/USP6NL/RAB25/DHRS3/KLF9/KRT23/NQO1/TMEM51/COL9A3/SMOC1/SLC16A7/ANXA1/TRPV4/SPINT1/SLC39A8/GSN/ARHGEF16/EDN1/LRATD2/CYS1/CYP1B1/NRN1/BSPRY/FAM3C/PTGES/DCDC2/VLDLR/EDARADD/TMC4/SUOX/KRT78/TMEM44/GPRC5B/SMAGP/TMPRSS2/CFAP20DC/CTSO/TAPBPL/B3GNT8/KRT13/FAM149A/TMEM184A/NKX3-1/PDGFD/DDIT4L/CEMIP/PROM2/KCTD12/TSPAN1/CPM/TINAGL1/AOC1/SEMA3B/SCNN1A/SERTAD4/KCNN4/CALB1/SORBS2/ALDH1A3/ST3G…
KIM_GLIS2_TARGETS_UP	KIM_GLIS2_TARGETS_UP	KIM_GLIS2_TARGETS_UP	62	-0.637083	-1.74788	0.000906518	0.0212244	0.0180587	1006	tags=27%, list=6%, signal=26%	ADAM8/CMTM3/MMP14/TGFBI/LTBP2/COL1A1/SPON1/IRF1/EFEMP2/ANGPTL4/CX3CL1/S100A4/ICAM1/CD74/IGFBP2/CFH/C3
MCBRYAN_PUBERTAL_BREAST_3_4WK_UP	MCBRYAN_PUBERTAL_BREAST_3_4WK_UP	MCBRYAN_PUBERTAL_BREAST_3_4WK_UP	178	-0.517966	-1.62663	0.000917915	0.0213908	0.0182003	2162	tags=24%, list=13%, signal=21%	ACACA/ID4/ALDOC/TRPS1/TGFB3/STC2/RASSF3/ELF5/BASP1/CLU/PLK2/FOXA1/LRP5/KRT8/BMP1/TEAD2/TMEM51/GABRP/SLC39A8/GSN/CCN1/FSCN1/EDNRA/ANKH/SLC12A2/MMP14/EHF/MLPH/TMPRSS2/LRATD1/PROM2/KRT18/SOX13/ANO1/LCN2/PTN/AQP5/KRT7/CEACAM1/IGFBP2/PADI2/SERPINA1/KRT19
VART_KSHV_INFECTION_ANGIOGENIC_MARKERS_UP	VART_KSHV_INFECTION_ANGIOGENIC_MARKERS_UP	VART_KSHV_INFECTION_ANGIOGENIC_MARKERS_UP	112	-0.56785	-1.67048	0.000949459	0.0218761	0.0186132	1641	tags=34%, list=10%, signal=31%	SPARC/HEG1/PLAUR/TGFB1/SH2D2A/WNT5A/CCN1/TIMP2/FGFR1/F3/EFNB2/JAG1/PTGS2/CXCL2/TNFSF13/PGF/WNT5B/VEGFC/DLL1/S1PR1/EPHA1/TNF/PDGFD/PLAU/MMP19/CXCL6/SERPINF1/HEY1/EGFL7/ENG/MMP9/CXCL3/TNFAIP2/IL1B/PTN/SPHK1/PLAT/CXCL5
MURAKAMI_UV_RESPONSE_24HR	MURAKAMI_UV_RESPONSE_24HR	MURAKAMI_UV_RESPONSE_24HR	16	0.809187	1.94709	0.000950767	0.0218761	0.0186132	132	tags=25%, list=1%, signal=25%	KRT1/IFI6/DSG1/KRT10
DEBIASI_APOPTOSIS_BY_REOVIRUS_INFECTION_DN	DEBIASI_APOPTOSIS_BY_REOVIRUS_INFECTION_DN	DEBIASI_APOPTOSIS_BY_REOVIRUS_INFECTION_DN	257	-0.476013	-1.53708	0.000951899	0.0218761	0.0186132	3052	tags=36%, list=18%, signal=30%	SBF1/DHCR7/SRGAP2/ERBB2/SEC16A/TBCD/NPTX1/NISCH/KHK/UBAP2L/POLR2A/RAD54L/DHCR24/PLEC/FANCA/PRKCD/ABCA2/MARCHF2/NCDN/RBM14/ULK1/PTK7/AP1G2/LPCAT1/ATP2A2/TFRC/LAMA5/PMPCA/FLNC/MEN1/ABR/MKI67/SV2A/POLG/AGRN/ITPR1/PLCG2/FADS1/PFAS/IGSF3/PRPSAP1/JCAD/SKIV2L/NAGA/SCO2/MYO9B/GNAI2/PREP/CELSR2/FAM114A1/LRP5/TBC1D2B/MYO10/PNPLA6/TYK2/SEPTIN9/SORL1/CAPN1/INTS1/RRBP1/LASP1/OBSL1/FSCN1/NOMO1/DOP1B/SLC9A3R1/P…
HELLER_HDAC_TARGETS_SILENCED_BY_METHYLATION_UP	HELLER_HDAC_TARGETS_SILENCED_BY_METHYLATION_UP	HELLER_HDAC_TARGETS_SILENCED_BY_METHYLATION_UP	365	-0.441635	-1.45889	0.000965861	0.0220324	0.0187461	1990	tags=22%, list=12%, signal=20%	AGRN/NABP1/DZIP1/MFSD12/ATP1B1/RCN3/PDLIM5/PHLDA2/TSPAN13/MYO9B/PLK2/JPT1/AKR1C3/RTN2/NR4A2/SLC12A8/TUBB2B/ATP13A2/TUBG1/NIPAL3/MT2A/NXN/TLE4/TPM1/SORBS1/GSN/ACOT7/RRBP1/FSCN1/FGFR1/TUBB6/CYP1B1/PPARD/SORT1/EFNB2/DBN1/TFEC/RPS6KA2/JAG1/IL15/COTL1/ABAT/UBE2S/ALCAM/IER3/TUBB2A/MAP9/CDK18/SYT1/CYRIA/NRGN/PGF/PIK3CD/PFN2/FOS/PFKFB3/SOX4/KCTD12/TUBB3/CLIP2/KRT18/ANKRD6/ULBP2/BIN1/ITGBL1/SERPINF1/SLC16…
CREIGHTON_ENDOCRINE_THERAPY_RESISTANCE_5	CREIGHTON_ENDOCRINE_THERAPY_RESISTANCE_5	CREIGHTON_ENDOCRINE_THERAPY_RESISTANCE_5	448	-0.425579	-1.42565	0.000968451	0.0220324	0.0187461	3021	tags=24%, list=18%, signal=20%	SLC11A2/PTK6/ERBB2/GORASP1/IQSEC1/TIMP3/RIN2/CORO2A/ZNF827/EPAS1/RAB20/ENPP1/DHCR24/KDELR3/CAP1/AACS/KLF7/TMEM45B/TBC1D13/APLP2/SEC22B/SGSM2/SYNJ2/LITAF/SCCPDH/BET1L/MXRA7/PHLDA3/EZR/TBC1D30/ATP8B1/CLDN4/TNFAIP1/RHBDF1/RFTN1/RUBCN/SLC41A2/NATD1/AC022034.1/SLC44A2/RIPOR1/KREMEN1/NACC2/EPB41L2/ANK3/IGSF3/TRIM62/TSPAN13/PLK2/MYH9/PRRT3/MAFK/FAM114A1/KLF9/KIF13B/CYSRT1/MTARC2/NIPAL3/LDLRAP1/POGLUT3/G…
DUNNE_TARGETS_OF_AML1_MTG8_FUSION_UP	DUNNE_TARGETS_OF_AML1_MTG8_FUSION_UP	DUNNE_TARGETS_OF_AML1_MTG8_FUSION_UP	33	-0.72128	-1.79978	0.00097195	0.0220324	0.0187461	1283	tags=21%, list=8%, signal=20%	ACOT7/CMTM3/IGFBP7/ALDH3B1/LCP1/RASGRP2/CEACAM6
NABA_ECM_GLYCOPROTEINS	NABA_ECM_GLYCOPROTEINS	NABA_ECM_GLYCOPROTEINS	114	-0.56383	-1.66153	0.000985744	0.0222439	0.0189261	2249	tags=40%, list=13%, signal=35%	LTBP3/TSKU/RSPO4/SVEP1/LAMA5/LTBP4/TNXB/FBLN5/AGRN/VWA1/EDIL3/EMILIN1/PCOLCE/SPARC/VWA2/SMOC1/AEBP1/SNED1/CCN1/LAMC2/LAMB1/SLIT2/VIT/NID2/NTN4/IGFBP7/TGFBI/CRISPLD1/LTBP2/LAMA1/IGFBP4/SPON1/MATN3/VWF/EFEMP2/TINAGL1/PXDN/IGFBP6/KCP/PAPLN/PXDNL/EMILIN2/FBN2/NTN1/NTNG1/IGFBP2
LINDSTEDT_DENDRITIC_CELL_MATURATION_A	LINDSTEDT_DENDRITIC_CELL_MATURATION_A	LINDSTEDT_DENDRITIC_CELL_MATURATION_A	49	-0.683706	-1.79343	0.00101049	0.0226996	0.0193138	1255	tags=33%, list=8%, signal=30%	EDN1/IL7R/TFEC/CSF2/CXCL2/TRIM16/TNF/INHBA/HCAR3/RTN1/IL1B/CXCL8/ICAM1/CXCL1/KYNU/PLAT
WANG_CISPLATIN_RESPONSE_AND_XPC_UP	WANG_CISPLATIN_RESPONSE_AND_XPC_UP	WANG_CISPLATIN_RESPONSE_AND_XPC_UP	142	-0.521039	-1.57913	0.00101802	0.0227663	0.0193705	808	tags=13%, list=5%, signal=12%	JARID2/H2AX/LYN/COL1A1/IGF2BP3/MYEF2/ITGB7/KRT18/SEMA3B/HEY1/SLC17A9/IL32/BCAS1/CEACAM6/GLDC/CEACAM1/IGFBP2/SERPINA1
ABBUD_LIF_SIGNALING_1_UP	ABBUD_LIF_SIGNALING_1_UP	ABBUD_LIF_SIGNALING_1_UP	33	-0.719787	-1.79606	0.0010271	0.0228666	0.0194559	2267	tags=39%, list=14%, signal=34%	CYB561/ALDOC/SOCS3/ANXA8L1/TAPBP/KLF10/BCL3/VWF/IRF1/FBP1/ST3GAL1/LCN2/ELF3
SMID_BREAST_CANCER_NORMAL_LIKE_UP	SMID_BREAST_CANCER_NORMAL_LIKE_UP	SMID_BREAST_CANCER_NORMAL_LIKE_UP	275	-0.472309	-1.53233	0.00103324	0.0229011	0.0194853	1571	tags=28%, list=9%, signal=25%	NTRK2/CD6/SVEP1/MAST3/POU2AF1/ST6GAL1/BIRC3/ID4/FZD7/ANK2/CLU/FBLN5/CASP10/GJA4/EMILIN1/ISG20/FMNL1/MT1M/BANK1/ACTA2/MALL/SLC16A7/WIPF1/TLE4/SORBS1/GMIP/LHFPL6/IL7R/KANK3/CYP1B1/ARL4C/ARHGAP25/LRCH4/COTL1/CPVL/SAA1/FYB1/CXCL2/RAC2/LYN/CYRIA/GLIPR1/FNDC4/DOCK2/PIK3CD/MAPRE2/ITGB7/LPCAT4/PDGFD/NLRP3/DEPP1/KCTD12/PCSK5/VILL/BIN1/THEMIS2/LCK/PRKCQ/CORO1A/CELF2/PTPN22/TRAC/PTN/CD4/VNN2/MGAT3/RASGRP2/I…
NABA_ECM_AFFILIATED	NABA_ECM_AFFILIATED	NABA_ECM_AFFILIATED	84	-0.59133	-1.67947	0.00105833	0.0233535	0.0198702	1590	tags=30%, list=10%, signal=27%	CLEC1A/GPC6/ANXA8L1/SEMA6C/ANXA1/PLXND1/LGALS9B/SEMA4F/LGALS1/SEMA6A/ANXA11/SEMA7A/SEMA4A/ELFN2/SEMA4B/SEMA3A/C1QTNF1/SEMA3B/MUC1/MUC22/LGALS9/MUC4/MUC20/MUC21/MUC16
WEIGEL_OXIDATIVE_STRESS_RESPONSE	WEIGEL_OXIDATIVE_STRESS_RESPONSE	WEIGEL_OXIDATIVE_STRESS_RESPONSE	30	-0.743016	-1.79974	0.00106427	0.0233557	0.019872	2339	tags=43%, list=14%, signal=37%	ID1/CAPNS1/ITGA5/POLD1/HMGA1/ARHGDIA/BNIP3/ITGB6/DAPK1/IER3/NR2F6/FOS/IGFBP2
REACTOME_SEMAPHORIN_INTERACTIONS	REACTOME_SEMAPHORIN_INTERACTIONS	REACTOME_SEMAPHORIN_INTERACTIONS	56	-0.649636	-1.75124	0.00106895	0.0233557	0.019872	3667	tags=50%, list=22%, signal=39%	PAK2/ITGB1/MYH10/NRP1/PLXNA1/FES/ERBB2/RAC1/DPYSL4/GSK3B/TREM2/RRAS/HSP90AA1/PLXNA2/CFL1/MYH9/RND1/TLN1/PLXND1/LIMK1/SEMA6A/SEMA7A/SEMA4A/PIP5K1C/SEMA3A/MYL9/MYH14/DPYSL3
SWEET_LUNG_CANCER_KRAS_DN	SWEET_LUNG_CANCER_KRAS_DN	SWEET_LUNG_CANCER_KRAS_DN	298	-0.467936	-1.52603	0.00107594	0.0233557	0.019872	1391	tags=19%, list=8%, signal=18%	PSMB10/RABGGTA/SORBS1/GSN/ART3/EDN1/DENND2B/CCN1/CP/LAMB1/KANK3/PAPSS2/CYP2S1/TNS2/ITPKB/EFNB2/GRK5/SMAD6/PTGES/MEIS1/NDRG2/H2AX/SOD3/COL1A1/KRT13/SEMA7A/MSLN/ANTXR2/NR2F2/KCTD12/LOX/VWF/S100A9/NT5DC2/PTPRB/HEY1/BMP6/IGFBP6/ENG/PTPRD/MYL9/KALRN/NDN/IL1B/FMO1/AKAP12/GBP4/COX7A1/TNNT3/NTN1/GUCY1B1/ALDH1A1/IGFBP2/G0S2/CFH/C3
JINESH_BLEBBISHIELD_TO_IMMUNE_CELL_FUSION_PBSHMS_UP	JINESH_BLEBBISHIELD_TO_IMMUNE_CELL_FUSION_PBSHMS_UP	JINESH_BLEBBISHIELD_TO_IMMUNE_CELL_FUSION_PBSHMS_UP	352	-0.450071	-1.47979	0.00107716	0.0233557	0.019872	3615	tags=38%, list=22%, signal=30%	PLXNB2/CABLES1/PRAG1/ITGB1/CAV2/TNFRSF10B/IGF2BP2/PIEZO1/SASH1/FRMD3/MSI2/THBS1/ZNF219/C15orf39/PMEPA1/RHOBTB3/WDR1/CAVIN1/ANXA2/WWC1/PLXNA1/ZDHHC8/SBF1/PI4KA/RAC1/TRIM6/PPP6R2/TIMP3/EPAS1/SLC12A4/SLC7A2/SERPINH1/LMF2/BSG/HIC2/NRBP2/DSG2/TMEM45B/CTSZ/APLP2/CITED2/ACTN4/MYLK/KIF1C/IL1A/CDH2/GJB2/EPHA2/VCL/RHBDF1/ATP2A2/LAMA5/USB1/RRAS2/GABBR1/UBE2E2/DIAPH1/BASP1/TIGD2/TYMS/NAV2/NABP1/PI4KAP2/HSP90…
PID_LYSOPHOSPHOLIPID_PATHWAY	PID_LYSOPHOSPHOLIPID_PATHWAY	PID_LYSOPHOSPHOLIPID_PATHWAY	59	-0.640808	-1.7483	0.00108806	0.0234898	0.0199862	3654	tags=56%, list=22%, signal=44%	ADCY1/TIAM1/RELA/LPAR1/HBEGF/BCAR1/NFKBIA/RAC1/GSK3B/AKT1/GNB1/HRAS/LPAR2/PRKCD/PIK3CB/PLCB3/PTK2B/PLCG1/PLD2/SLC9A3R2/ARHGEF1/GNAI2/GNAQ/SRC/GNA12/PXN/ADCY6/LYN/FOS/ADCY7/MMP9/CXCL8/ADRA1B
CHARAFE_BREAST_CANCER_LUMINAL_VS_BASAL_UP	CHARAFE_BREAST_CANCER_LUMINAL_VS_BASAL_UP	CHARAFE_BREAST_CANCER_LUMINAL_VS_BASAL_UP	347	-0.447265	-1.46933	0.00111899	0.0240535	0.0204658	2766	tags=27%, list=17%, signal=23%	MCCC2/ENPP1/ANXA9/MEGF9/C17orf58/CREB3L1/STARD10/NPDC1/RABEP2/CYBC1/TRIM3/ZBTB42/TRAPPC9/LMCD1/MGAT4A/SMARCC2/GOLT1A/TBC1D30/ZNF444/ATP8B1/ULK1/CYB561/RHBDF1/RUBCN/TRPS1/ATXN2/GGA1/TGFB3/HNRNPA2B1/TMEM229B/FUS/CACNB3/CACFD1/RUSC1/TSPAN13/TESMIN/FRMD4A/CRACD/ISG20/ARF3/PRRT3/DEPTOR/FOXA1/ARID3A/KDM4B/INPP5J/SH3GLB2/CANT1/PLEKHH1/RND1/C4orf19/MGRN1/CSNK1D/LRRN1/SNED1/FLOT2/DOP1B/SLC9A3R1/SLC44A4/KI…
KEGG_TIGHT_JUNCTION	KEGG_TIGHT_JUNCTION	KEGG_TIGHT_JUNCTION	102	-0.569232	-1.6574	0.001146	0.0245284	0.0208698	3933	tags=40%, list=24%, signal=31%	MPDZ/EPB41L1/PRKCH/CTTN/KRAS/SPTAN1/AKT2/MYH10/LLGL1/CLDN17/CLDN23/CGN/PRKCZ/AKT1/HCLS1/HRAS/JAM3/ACTN4/MAGI3/PRKCD/CRB3/CLDN4/SYMPK/RRAS2/RRAS/EPB41L2/ACTB/GNAI2/MYH9/PPP2R1A/SRC/ACTG1/ACTN1/RAB3B/PRKCQ/CLDN7/MYL9/AKT3/TJP3/MYH14/CLDN11
ALTEMEIER_RESPONSE_TO_LPS_WITH_MECHANICAL_VENTILATION	ALTEMEIER_RESPONSE_TO_LPS_WITH_MECHANICAL_VENTILATION	ALTEMEIER_RESPONSE_TO_LPS_WITH_MECHANICAL_VENTILATION	85	-0.60002	-1.70945	0.00115223	0.0245563	0.0208936	1108	tags=33%, list=7%, signal=31%	CTPS1/SERPINE1/SOCS3/PLAUR/SLC15A3/F3/TFEC/CSF2/IL15/CXCL2/TNFAIP3/RELB/BCL3/PFKFB3/CD14/CXCL6/HCAR3/MT1A/GDA/IL36G/CXCL3/TNFAIP2/ST3GAL1/IL1B/AKAP12/GBP4/TFPI2/MARCKSL1
REACTOME_C_TYPE_LECTIN_RECEPTORS_CLRS	REACTOME_C_TYPE_LECTIN_RECEPTORS_CLRS	REACTOME_C_TYPE_LECTIN_RECEPTORS_CLRS	116	-0.553143	-1.63945	0.001182	0.0250214	0.0212893	2492	tags=21%, list=15%, signal=18%	TAB1/PPP3CB/NFATC2/BTRC/PRKCD/CLEC7A/ITPR1/PLCG2/PDPK1/SYK/SRC/PSME4/PSMB10/PPP3CA/NFKB2/LYN/RELB/MUC1/IL1B/MUC4/CARD11/MUC20/MUC21/MUC16
SATO_SILENCED_BY_DEACETYLATION_IN_PANCREATIC_CANCER	SATO_SILENCED_BY_DEACETYLATION_IN_PANCREATIC_CANCER	SATO_SILENCED_BY_DEACETYLATION_IN_PANCREATIC_CANCER	36	-0.720257	-1.80243	0.00118409	0.0250214	0.0212893	664	tags=19%, list=4%, signal=19%	STC1/ULBP2/CXCL8/CAPN5/TFPI2/UCP2/KLK12
BENNETT_SYSTEMIC_LUPUS_ERYTHEMATOSUS	BENNETT_SYSTEMIC_LUPUS_ERYTHEMATOSUS	BENNETT_SYSTEMIC_LUPUS_ERYTHEMATOSUS	25	0.727054	1.86751	0.0012048	0.0253516	0.0215702	1456	tags=52%, list=9%, signal=48%	IFI44L/MX1/MX2/ISG15/OASL/XAF1/OAS1/STAT1/IFIT3/PLSCR1/OAS2/SERPING1/IRF7
KASLER_HDAC7_TARGETS_1_DN	KASLER_HDAC7_TARGETS_1_DN	KASLER_HDAC7_TARGETS_1_DN	17	-0.808614	-1.74233	0.00122087	0.0255818	0.0217661	863	tags=24%, list=5%, signal=22%	TRIP10/SEMA4A/IGFBP6/C3
SMID_BREAST_CANCER_ERBB2_UP	SMID_BREAST_CANCER_ERBB2_UP	SMID_BREAST_CANCER_ERBB2_UP	113	-0.556238	-1.63965	0.00122764	0.0256161	0.0217953	1138	tags=22%, list=7%, signal=21%	PAPSS2/CAMP/SLC44A4/ITGB6/EIF5A/ALCAM/CLIC3/TMPRSS2/PADI3/TRAF4/QPRT/FASN/TSPAN1/S100A9/SCNN1A/SLC37A1/KRT24/FA2H/MUC1/MAB21L4/FUT3/UCP2/SLC2A10/CEACAM6/KYNU
WP_REGULATION_OF_ACTIN_CYTOSKELETON	WP_REGULATION_OF_ACTIN_CYTOSKELETON	WP_REGULATION_OF_ACTIN_CYTOSKELETON	115	-0.55134	-1.62782	0.0012503	0.0259661	0.0220931	2399	tags=30%, list=14%, signal=26%	MYLK/EZR/PIK3CB/VCL/RRAS2/CSK/RRAS/PDGFB/DIAPH1/SSH2/CFL1/ARHGEF1/PFN1/ACTB/ARHGEF7/RASSF7/ACTG1/CYFIP2/GSN/SSH3/FGFR1/GNA12/MAP2K1/SSH1/PXN/ACTN1/RAC2/LIMK1/PIK3CD/PAK4/CD14/PIP5K1C/VAV1/EGF/FGF5
WP_FOCAL_ADHESION	WP_FOCAL_ADHESION	WP_FOCAL_ADHESION	165	-0.513957	-1.59451	0.00125483	0.0259661	0.0220931	3020	tags=37%, list=18%, signal=31%	PTK6/ERBB2/RAC1/GSK3B/AKT1/PPP1R12C/HRAS/SPP1/GRB2/PARVA/IGF1R/ACTN4/VAV2/CCND3/MYLK/PIK3CB/SHC4/VCL/LAMA5/BIRC3/FLNC/TNXB/PPP1CA/PDGFB/DIAPH1/VASP/ITGA5/ACTB/PDPK1/ZYX/SRC/ACTG1/SHC1/TLN1/LAMC2/LAMB1/MAP2K1/ITGB6/CAPN2/PXN/ACTN1/PARVB/RAC2/COL4A4/CCND1/COL1A1/PGF/COL5A2/PIK3CD/VEGFC/LAMA1/PAK4/ITGB7/PDGFD/STYK1/PIP5K1C/VWF/MYL9/AKT3/VAV1/EGF
REACTOME_NEUTROPHIL_DEGRANULATION	REACTOME_NEUTROPHIL_DEGRANULATION	REACTOME_NEUTROPHIL_DEGRANULATION	372	-0.438341	-1.45209	0.00129866	0.0267621	0.0227703	2457	tags=24%, list=15%, signal=21%	AP1M1/CTSA/PRKCD/FUCA2/PLEKHO2/PNP/SYNGR1/DOK3/VCL/TCN1/LPCAT1/MVP/ALDOC/SLC44A2/TRAPPC1/DIAPH1/AMPD3/TUBB4B/HSP90AA1/PKM/CYSTM1/CKAP4/ACTR2/ATP11A/UNC13D/CPNE1/AGPAT2/DBNL/CD177/ANPEP/PLAUR/DGAT1/SERPINB10/FABP5/CRACR2A/CANT1/TUBB/CNN2/CAPN1/CST3/PGAM1/GSN/HMOX2/TIMP2/CAMP/S100A12/ARSA/GSDMD/PYGB/ADAM8/COTL1/ABCA13/FPR1/TMEM63A/PTX3/SERPINB6/ALDH3B1/CPPED1/GLIPR1/DOCK2/MGST1/QSOX1/PLAU/CD14/S100…
KRASNOSELSKAYA_ILF3_TARGETS_UP	KRASNOSELSKAYA_ILF3_TARGETS_UP	KRASNOSELSKAYA_ILF3_TARGETS_UP	33	0.691295	1.9167	0.00130618	0.0268063	0.0228079	906	tags=45%, list=5%, signal=43%	IFIT1/IFI27/IFI6/MX1/MX2/ISG15/CLEC2B/IFITM1/XAF1/OAS1/STAT1/IFI16/FAP/IFIT3/PLSCR1
BILD_MYC_ONCOGENIC_SIGNATURE	BILD_MYC_ONCOGENIC_SIGNATURE	BILD_MYC_ONCOGENIC_SIGNATURE	200	-0.492411	-1.55582	0.00132574	0.0270942	0.0230529	1793	tags=18%, list=11%, signal=16%	KRTAP2-3/BID/SLC19A1/FAM193B/SLC12A8/SORL1/TTLL12/SESTD1/SSH3/PC/LAMC2/ARNTL2/PLEKHG2/TCOF1/TRIOBP/CFLAR/ADAM8/NFKB2/LTBP2/COL1A1/KCNQ5/SMTN/PDLIM7/PLAU/ALDH1B1/FARP1/ADGRF1/DAB2/GPRC5A/SERPINB1/EPS8L1/TNFAIP2/AKAP12/SLITRK6/MEG3/TGM2
REACTOME_LEISHMANIA_INFECTION	REACTOME_LEISHMANIA_INFECTION	REACTOME_LEISHMANIA_INFECTION	144	-0.531769	-1.61958	0.00133108	0.0270942	0.0230529	3115	tags=35%, list=19%, signal=28%	WIPF3/MC1R/RAC1/CYFIP1/MYO1C/PRKACA/PRKAR1B/GNB1/GRB2/GPR27/VAV2/IL1A/GNB2/DVL3/PLCG1/FZD7/ITPR1/PLCG2/ACTR2/MYO9B/ACTB/PLK2/GNAI2/GPR176/MYH9/MYO10/SYK/SRC/GIPR/ABL1/ACTG1/WIPF1/WNT5A/CYFIP2/RHBDF2/FURIN/GSDMD/ADCY6/NFKB2/LYN/NOXA1/NLRP3/ADCY7/PTHLH/GNG4/VAV1/ADRB1/IL1B/CYBA/C3
MOREAUX_MULTIPLE_MYELOMA_BY_TACI_DN	MOREAUX_MULTIPLE_MYELOMA_BY_TACI_DN	MOREAUX_MULTIPLE_MYELOMA_BY_TACI_DN	173	0.43173	1.60396	0.00135382	0.0274003	0.0233134	4779	tags=51%, list=29%, signal=37%	MYLIP/NOL8/ABHD3/MPHOSPH9/ZNF277/ANKRD49/KRIT1/IARS1/ASF1A/PAK1IP1/CBWD1/IFT74/DBF4/ATP5MG/CEP57/RIOX2/SPAST/C1orf131/THYN1/NUDCD2/PTPMT1/PEX1/MET/SLC16A1/TDP2/GEMIN5/CEP295/FEM1B/DARS1/BARD1/CEP152/SLC25A36/LAP3/PPIP5K2/PPP1R12A/MINDY3/MBD4/DDX31/AASDHPPT/CDK1/EDRF1/ZNF131/BUB3/HAUS1/ANAPC10/RACGAP1/DNAJB14/DDX18/SLC33A1/WDR61/DHX29/EIF3M/NNT/ACTL6A/TMEM126A/ACTR6/RNF7/KLF13/TMEM135/GLT8D1/ELAC1…
NIKOLSKY_BREAST_CANCER_16P13_AMPLICON	NIKOLSKY_BREAST_CANCER_16P13_AMPLICON	NIKOLSKY_BREAST_CANCER_16P13_AMPLICON	90	-0.585822	-1.67846	0.0013571	0.0274003	0.0233134	3464	tags=46%, list=21%, signal=36%	NPRL3/PKD1/FLYWCH1/JPT2/MPG/CRAMP1/ZNF205/PIGQ/CHTF18/RHOT2/MSRB1/TSR3/WDR90/TBL3/METTL26/FAM234A/WDR24/KCTD5/POLR3K/RHBDF1/SLC9A3R2/MRPL28/RPUSD1/FLYWCH2/TSC2/GFER/EME2/TELO2/PAQR4/HCFC1R1/CAPN15/MAPK8IP3/UNKL/PGAP6/NME4/JMJD8/MSLN/PKMYT1/IL32/PRSS27/PRSS22
LI_AMPLIFIED_IN_LUNG_CANCER	LI_AMPLIFIED_IN_LUNG_CANCER	LI_AMPLIFIED_IN_LUNG_CANCER	158	-0.518767	-1.59206	0.00136367	0.0274049	0.0233173	1529	tags=18%, list=9%, signal=17%	GIPR/ENO1/NQO1/MALL/TKT/SPINT1/LDHA/DENND2B/FSCN1/PFKP/NME4/HPN/LGALS3BP/COL1A1/TRAF4/PFN2/MSLN/SOX4/PLAU/SCNN1A/ENC1/MUC1/S100P/LCN2/KRT7/MARCKSL1/CEACAM6/IGFBP2/CEACAM5
LIU_VAV3_PROSTATE_CARCINOGENESIS_UP	LIU_VAV3_PROSTATE_CARCINOGENESIS_UP	LIU_VAV3_PROSTATE_CARCINOGENESIS_UP	64	-0.625462	-1.71355	0.00136832	0.0274049	0.0233173	1215	tags=25%, list=7%, signal=23%	TIMP2/PLAAT3/ITGB6/PLOD2/LTBP2/ARHGDIB/IRF1/SERPINB1/CTSS/KRT7/CD74/FABP4/PLAT/CFH/C3/TGM2
SCHLOSSER_SERUM_RESPONSE_UP	SCHLOSSER_SERUM_RESPONSE_UP	SCHLOSSER_SERUM_RESPONSE_UP	105	-0.566438	-1.64915	0.00138815	0.0275172	0.0234128	3641	tags=44%, list=22%, signal=34%	STX16/CRABP2/SPTAN1/OCEL1/RELA/KMT2B/YJU2/PIGQ/CDK10/CBFA2T3/PPP4C/PLEKHM2/ORAI2/ACTN4/KIFC1/GNB2/PTK2B/STAT6/SCN3B/CSK/STXBP2/RALY/MYO9B/PCOLCE/SIPA1/PDPK1/PITPNM1/MAP4K4/KDM4B/TYK2/ADA/MXD4/FGFR1/SLC9A3R1/ARHGAP25/TAPBP/KLF12/ERCC2/NR2F6/WNT7A/IRF1/POU2F2/GPSM3/GRAMD1B/ST3GAL1/CYBA
WP_PATHWAYS_IN_CLEAR_CELL_RENAL_CELL_CARCINOMA	WP_PATHWAYS_IN_CLEAR_CELL_RENAL_CELL_CARCINOMA	WP_PATHWAYS_IN_CLEAR_CELL_RENAL_CELL_CARCINOMA	73	-0.606324	-1.68581	0.00139045	0.0275172	0.0234128	2162	tags=30%, list=13%, signal=26%	ACACA/ALDOC/TGFB3/PDGFB/PKM/LDHD/AKT1S1/DEPTOR/TSC2/TGFB1/ENO1/GAPDH/LDHA/PFKP/PLOD2/BHLHE41/FASN/SDSL/KSR1/ENO2/TOX2/PGBD5
GAUSSMANN_MLL_AF4_FUSION_TARGETS_G_UP	GAUSSMANN_MLL_AF4_FUSION_TARGETS_G_UP	GAUSSMANN_MLL_AF4_FUSION_TARGETS_G_UP	168	-0.509604	-1.58535	0.00139048	0.0275172	0.0234128	1893	tags=21%, list=11%, signal=19%	LIN7B/NOL4L/NRARP/TET1/CRTAM/DHRS3/CS/ACTA2/ROR2/ABL1/LPIN3/CYP1B1/ADAM8/OSR2/CXCL2/PRXL2B/CYRIA/ARHGEF17/DOCK8/MGLL/DEPP1/MXRA8/RAI14/SIX2/RAPGEF3/EGFL7/GNG4/CEL/NDN/PAQR5/AQP5/AGR2/FBN2/MMP10/MUC16/C3
GRAHAM_CML_QUIESCENT_VS_NORMAL_DIVIDING_UP	GRAHAM_CML_QUIESCENT_VS_NORMAL_DIVIDING_UP	GRAHAM_CML_QUIESCENT_VS_NORMAL_DIVIDING_UP	43	-0.684133	-1.75527	0.00139761	0.027549	0.0234399	2142	tags=37%, list=13%, signal=33%	RRAS2/CXCL10/DDIT4/NR4A2/TCF7L2/CYP1B1/PTGS2/TUBB2A/CXCL2/PTX3/BCL3/INHBA/CXCL6/IL1B/CXCL8/CXCL5
REACTOME_CHEMOKINE_RECEPTORS_BIND_CHEMOKINES	REACTOME_CHEMOKINE_RECEPTORS_BIND_CHEMOKINES	REACTOME_CHEMOKINE_RECEPTORS_BIND_CHEMOKINES	21	-0.76991	-1.75027	0.00141213	0.0277256	0.0235902	873	tags=38%, list=5%, signal=36%	CXCL2/CXCL6/PPBP/CXCL3/CX3CL1/CXCL8/CXCL1/CXCL5
RASHI_RESPONSE_TO_IONIZING_RADIATION_2	RASHI_RESPONSE_TO_IONIZING_RADIATION_2	RASHI_RESPONSE_TO_IONIZING_RADIATION_2	119	-0.550579	-1.63779	0.00142945	0.0279556	0.0237858	1765	tags=24%, list=11%, signal=21%	PLK2/STXBP1/HIPK2/ACTA2/ANXA1/TRAF3/EDN1/DENND2B/LAMC2/PCP4L1/TUBB2A/CXCL2/KLF10/TNFAIP3/NFKB2/RELB/TNIP1/MGLL/SOX4/CD14/IRF1/CLDN7/CXCL3/CX3CL1/LCN2/CSF1/ICAM1/KRT19
REACTOME_G_ALPHA_Q_SIGNALLING_EVENTS	REACTOME_G_ALPHA_Q_SIGNALLING_EVENTS	REACTOME_G_ALPHA_Q_SIGNALLING_EVENTS	106	-0.563343	-1.63624	0.00144887	0.0282247	0.0240148	1380	tags=31%, list=8%, signal=29%	PRKCD/RGS17/RGS3/GNB2/PLCB3/DGKZ/GPR132/ITPR1/GRK2/GNAQ/ANXA1/EDN1/EDNRA/GRK5/RPS6KA2/SAA1/MCHR1/PLCB1/RGS19/MGLL/GPR68/NTSR1/PRKCQ/P2RY2/PTAFR/GNG4/KALRN/TBXA2R/PLCB4/RASGRP2/ADRA1B/DAGLA/P2RY6
PLASARI_TGFB1_TARGETS_10HR_UP	PLASARI_TGFB1_TARGETS_10HR_UP	PLASARI_TGFB1_TARGETS_10HR_UP	165	-0.511778	-1.58775	0.00145831	0.028298	0.0240771	1171	tags=18%, list=7%, signal=17%	KCTD11/LPIN3/PAPSS2/ANKH/GPER1/JAG1/KHDRBS3/PTGS2/IER3/TNFAIP3/MCAM/WNT9A/LRRC8C/MGLL/SEMA7A/NUAK2/CHST11/INHBA/PTHLH/CDH6/HEY1/MMP9/CX3CL1/ALDH1A3/SPHK1/ELAVL2/TTC9/TFPI2/LIF/GUCY1B1
MIKKELSEN_MEF_HCP_WITH_H3K27ME3	MIKKELSEN_MEF_HCP_WITH_H3K27ME3	MIKKELSEN_MEF_HCP_WITH_H3K27ME3	234	-0.479265	-1.53555	0.00146848	0.0283208	0.0240965	1367	tags=24%, list=8%, signal=22%	GJB6/TTC22/DNAJC22/LAMC2/KCNQ3/KCNS1/EPHX3/KIF12/DOK7/SCNN1B/CYP27B1/KCNC3/NAGS/GRIN3B/RUNDC3A/PAX8/HES2/RASEF/CBLC/FCHO1/TMPRSS2/PIK3CD/GFI1/AIFM3/WNT7B/WNT7A/TNFRSF9/HES5/PROM2/ELFN2/UGT8/CPXM2/NTSR1/THEMIS2/OTOP3/CYP24A1/NCMAP/FOXL1/CALB1/FBP1/MYO5C/MMP9/PAQR5/FOXA2/RASAL1/NTM/AQP5/DSCAM/ELAVL2/RASGRP2/ALOX5/MAL/PRDM8/PADI2/B3GALT5
WP_VITAMIN_D_RECEPTOR_PATHWAY	WP_VITAMIN_D_RECEPTOR_PATHWAY	WP_VITAMIN_D_RECEPTOR_PATHWAY	129	-0.537292	-1.61461	0.00147084	0.0283208	0.0240965	1653	tags=29%, list=10%, signal=26%	LRP5/TGFB1/IRF5/CRACR2A/DUSP10/TPM1/TIMP2/PPARD/CYP2S1/CAMP/CYP27B1/TNFAIP3/CCND1/CDKN2A/SLC37A2/KRT13/GXYLT2/CD14/TNFSF4/S100A9/PTHLH/SERPINB1/SEMA3B/PRKCQ/CYP24A1/BMP6/DEFB4A/MEG8/KLK6/TREM1/S100A4/ADRA1B/LGALS9/ALOX5/HSD17B2/CEACAM1/G0S2
BOQUEST_STEM_CELL_CULTURED_VS_FRESH_UP	BOQUEST_STEM_CELL_CULTURED_VS_FRESH_UP	BOQUEST_STEM_CELL_CULTURED_VS_FRESH_UP	347	-0.444867	-1.46146	0.00149546	0.0286842	0.0244057	1618	tags=20%, list=10%, signal=19%	KLF9/TLR3/MYO10/KIF13B/MT1M/FOXD1/NQO1/OLFML2A/RND1/WNT5A/SORBS1/GSN/DKK2/AEBP1/CDC42EP3/KCNS3/CYP1B1/PAPSS2/SPRY1/RPS6KA2/HNRNPM/MARK1/IER5/ALCAM/CXCL2/POPDC3/TNFAIP3/NDRG2/CLIC3/SLC1A1/GLIPR1/TMEM100/ESR1/PAPPA/PFKFB3/SYNPO/TPM2/SOX4/DEPP1/CEMIP/INHBA/ARHGDIB/LOX/IRF1/KRT18/RAI14/GPRC5A/PPP1R3C/SERPINF1/ADAMTSL3/CRLF1/CELF2/ANGPTL4/ENG/LOXL2/PTPRD/GUCY1A1/CXCL3/ANO1/SLC16A3/FMO1/CXCL8/CTSS/SOBP…
KEGG_CYTOKINE_CYTOKINE_RECEPTOR_INTERACTION	KEGG_CYTOKINE_CYTOKINE_RECEPTOR_INTERACTION	KEGG_CYTOKINE_CYTOKINE_RECEPTOR_INTERACTION	130	-0.528446	-1.58743	0.0015257	0.029152	0.0248038	1625	tags=26%, list=10%, signal=24%	RELT/TGFB1/BMPR1B/IL4R/TNFSF14/TNFRSF14/IL7R/IL23A/CSF2/IL15/CXCL2/TNFSF13/TNFRSF11A/VEGFC/TNFRSF9/TNF/INHBA/TNFSF4/CXCL6/TNFRSF10D/PPBP/CLCF1/TNFRSF10C/EDAR/CXCL3/CX3CL1/CSF3/IL1B/EGF/CSF1/CXCL8/LIF/CXCL1/CXCL5
REACTOME_REGULATION_OF_BETA_CELL_DEVELOPMENT	REACTOME_REGULATION_OF_BETA_CELL_DEVELOPMENT	REACTOME_REGULATION_OF_BETA_CELL_DEVELOPMENT	19	-0.797374	-1.76435	0.00156538	0.029796	0.0253517	1039	tags=32%, list=6%, signal=30%	HNF4G/MAML3/MAML2/FOXA2/AKT3/PAX6
BERTUCCI_MEDULLARY_VS_DUCTAL_BREAST_CANCER_UP	BERTUCCI_MEDULLARY_VS_DUCTAL_BREAST_CANCER_UP	BERTUCCI_MEDULLARY_VS_DUCTAL_BREAST_CANCER_UP	188	-0.494572	-1.55545	0.00159697	0.0302818	0.0257651	2653	tags=29%, list=16%, signal=25%	PNKD/NCF1/CCDC88C/DAZAP1/ZNF512B/CLEC7A/MIR155HG/AIFM2/BIRC3/MKI67/GABBR1/DESI1/TAGAP/CD274/CASP10/TYMP/CBS/GTSE1/TRABD/SOCS3/PHF19/PPIF/NFKBIE/EME2/PSMB10/ZMIZ2/TRAF3/PCSK6/TNFRSF14/ARNTL2/C1RL/MAP2K1/FOXM1/TCOF1/ADAM8/IL15/PARVB/AGMAT/NFKB2/HSH2D/RELB/TAPBPL/SLC2A6/ITGB7/MICB/STYK1/IRF1/RNF207/IL32/TNFAIP2/ZFP42/GBP4/CTSS/CYBA/ICAM1
REACTOME_RECEPTOR_TYPE_TYROSINE_PROTEIN_PHOSPHATASES	REACTOME_RECEPTOR_TYPE_TYROSINE_PROTEIN_PHOSPHATASES	REACTOME_RECEPTOR_TYPE_TYROSINE_PROTEIN_PHOSPHATASES	11	-0.857147	-1.7281	0.00161554	0.0304594	0.0259162	718	tags=27%, list=4%, signal=26%	SLITRK5/PTPRD/SLITRK6
WP_PREGNANE_X_RECEPTOR_PATHWAY	WP_PREGNANE_X_RECEPTOR_PATHWAY	WP_PREGNANE_X_RECEPTOR_PATHWAY	17	0.775098	1.88458	0.00161856	0.0304594	0.0259162	181	tags=24%, list=1%, signal=23%	CYP4F12/ABCC2/UGT1A6/CYP3A5
WILCOX_RESPONSE_TO_PROGESTERONE_DN	WILCOX_RESPONSE_TO_PROGESTERONE_DN	WILCOX_RESPONSE_TO_PROGESTERONE_DN	51	-0.651472	-1.73245	0.00163763	0.0307025	0.026123	753	tags=33%, list=5%, signal=32%	PCDHGC3/ABCC6/FRMD4A/HIPK2/ARHGDIA/CCND1/COL1A1/COL5A2/PDLIM7/PLAU/INHBA/LOXL2/MYL9/NTM/COX7A1/NEFH/IGFBP2
KEGG_INSULIN_SIGNALING_PATHWAY	KEGG_INSULIN_SIGNALING_PATHWAY	KEGG_INSULIN_SIGNALING_PATHWAY	114	-0.553249	-1.63035	0.0016652	0.0311025	0.0264634	2891	tags=33%, list=17%, signal=28%	PRKACA/GSK3B/PRKCZ/AKT1/PRKAR1B/HRAS/LIPE/RPS6KB2/GRB2/PIK3CB/SHC4/EXOC7/ACACA/PPP1CA/EIF4EBP1/INPP5D/SOCS3/PHKB/PDPK1/TSC2/SHC1/PPP1R3B/IRS1/SORBS1/FLOT2/MAP2K1/PYGB/CALM3/TRIP10/CBLC/GYS1/CBLB/PIK3CD/FASN/PPP1R3C/FBP1/AKT3/PRKAA2
PICCALUGA_ANGIOIMMUNOBLASTIC_LYMPHOMA_UP	PICCALUGA_ANGIOIMMUNOBLASTIC_LYMPHOMA_UP	PICCALUGA_ANGIOIMMUNOBLASTIC_LYMPHOMA_UP	169	-0.51448	-1.60337	0.00167413	0.0311525	0.0265059	2115	tags=27%, list=13%, signal=24%	GABBR1/RRAS/ANK2/CLU/CXCL10/PDLIM5/EMILIN1/PCOLCE/FAM114A1/ADAMTS9/SPARC/ACTA2/TEAD2/DOCK4/TPM1/CP/LAMB1/CYP1B1/PAPSS2/HSPG2/IGFBP7/GPRC5B/RBPMS/COL1A1/PGF/DEPP1/ANKRD29/NR2F2/KCTD12/VWF/ITPRIPL2/DAB2/RAI14/TNS3/THY1/ENG/MYL9/GUCY1A1/MMP9/RASSF4/KCNMA1/COX7A1/DPYSL3/GUCY1B1/CFH/C3
RUTELLA_RESPONSE_TO_HGF_UP	RUTELLA_RESPONSE_TO_HGF_UP	RUTELLA_RESPONSE_TO_HGF_UP	355	-0.440751	-1.44938	0.00172553	0.031954	0.0271879	2205	tags=22%, list=13%, signal=20%	TFRC/RFTN1/BIRC3/ATP13A3/GABBR1/GSR/PACSIN2/MREG/AKR1B1/EPB41L2/ITPR1/CXCL10/FADS1/PLOD3/SUN2/TRAF1/EMILIN1/PINK1/SERPINE1/ACP5/CRTAM/SPARC/MT1F/KLF9/CERT1/PPIF/SLC12A8/NQO1/TMEM51/DOCK4/MT2A/FAH/STK17A/TRAF3/ARHGAP22/FSCN1/TIMP2/TUBA1C/CSRP1/GNA12/SP140L/CYP1B1/TBC1D1/PPARD/ANXA2P2/CFLAR/CYP27B1/JAG1/NECTIN2/TRIP10/RBM47/LTBP2/CCND1/TNIP3/BHLHE41/MGLL/INHBA/TLR1/B4GALT5/CPM/DAB2/SERPINF1/TNS3/MC…
DIRMEIER_LMP1_RESPONSE_LATE_UP	DIRMEIER_LMP1_RESPONSE_LATE_UP	DIRMEIER_LMP1_RESPONSE_LATE_UP	50	-0.656983	-1.73481	0.00173001	0.031954	0.0271879	2503	tags=46%, list=15%, signal=39%	LITAF/CD40/JADE2/RFTN1/ATP13A3/FEZ1/POM121/TRAF1/AHDC1/STAT5A/IRF5/IL4R/VOPP1/CSNK1D/FSCN1/CFLAR/TUBB2A/TRIP10/NFKB2/LYN/FASN/TNIP1/SERPINB9
CUI_TCF21_TARGETS_2_UP	CUI_TCF21_TARGETS_2_UP	CUI_TCF21_TARGETS_2_UP	364	-0.441263	-1.45649	0.0018035	0.0331883	0.0282381	2020	tags=19%, list=12%, signal=17%	TYMS/CLU/NIPSNAP1/FBLN5/RCN3/CLCN2/POLD1/LRFN4/ACTB/PYCR3/TET1/BANF1/SGTA/CNDP2/RELT/KRT8/CDCA5/GPC6/TEAD2/TACC3/MISP/SPINT1/SLC4A3/FAM189A2/ATAD3A/CYP1B1/GATA6/PAPSS2/EDNRA/SLIT2/CENPV/EPB41L4A/UHRF1/ABHD11/FYB1/PAX8/TGFBI/MEIS1/NOC4L/LGALS1/COL1A1/FNDC4/ESR1/FMOD/HM13/CXXC4/SPON1/MIR100HG/HMGA2/GXYLT2/NR2F2/FAXC/CADPS2/KRT18/NT5DC2/SIX2/SERTAD4/SERPINF1/CDH6/KCP/NFATC4/TMEM132A/PTN/CYBA/FKBP10/…
BOYLAN_MULTIPLE_MYELOMA_C_D_DN	BOYLAN_MULTIPLE_MYELOMA_C_D_DN	BOYLAN_MULTIPLE_MYELOMA_C_D_DN	192	-0.484612	-1.52509	0.0018718	0.0343186	0.0291998	1733	tags=22%, list=10%, signal=20%	CD177/ISG20/TBC1D8/DHRS3/ADA/RHPN2/PLIN3/FSCN1/CP/CAMP/PLAAT3/ARL4C/SEMA4F/TFEC/FYB1/ALCAM/FPR1/GPR160/TGFBI/HID1/FOS/XDH/SPON1/SEMA4A/RUNX2/ITPRIPL2/S100A9/PRKCQ/C15orf48/TNS3/PTPN22/GRAMD1B/CLDN7/GDA/MMP9/LCN2/PLCB4/GPM6A/CORO2B/NBEA/MGAM/C3
NIKOLSKY_BREAST_CANCER_11Q12_Q14_AMPLICON	NIKOLSKY_BREAST_CANCER_11Q12_Q14_AMPLICON	NIKOLSKY_BREAST_CANCER_11Q12_Q14_AMPLICON	120	-0.540125	-1.60605	0.00189579	0.0346312	0.0294657	3042	tags=33%, list=18%, signal=27%	DHCR7/CCS/GAL/KLC2/ZDHHC24/SERPINH1/RPS6KB2/CORO1B/PPME1/CDK2AP2/RBM14/SPCS2/TSKU/CD6/IGHMBP2/GDPD5/PPP1CA/LRFN4/TESMIN/PITPNM1/KCTD14/FADD/RAB1B/SLC15A3/GAB2/SSH3/POLD4/ACER3/KCTD21/USP35/PGM2L1/CCND1/ME3/SHANK2/CLCF1/TMEM132A/ANO1/CAPN5/MYEOV/DAGLA
WP_HEMATOPOIETIC_STEM_CELL_DIFFERENTIATION	WP_HEMATOPOIETIC_STEM_CELL_DIFFERENTIATION	WP_HEMATOPOIETIC_STEM_CELL_DIFFERENTIATION	35	-0.692656	-1.73286	0.00191142	0.0347892	0.0296002	2460	tags=51%, list=15%, signal=44%	RUNX1/LMO2/THRB/CBFA2T3/NFATC2/IL1A/TNXB/STAT5A/IRF5/ABO/CSF2/SEC14L2/FOS/MUC1/VAV1/CSF3/IL1B/CSF1
WP_IL1_AND_MEGAKARYOCYTES_IN_OBESITY	WP_IL1_AND_MEGAKARYOCYTES_IN_OBESITY	WP_IL1_AND_MEGAKARYOCYTES_IN_OBESITY	17	-0.798272	-1.72005	0.00192909	0.0349545	0.0297408	1215	tags=41%, list=7%, signal=38%	TIMP2/NLRP3/TLR1/S100A9/MMP9/IL1B/ICAM1
LI_LUNG_CANCER	LI_LUNG_CANCER	LI_LUNG_CANCER	37	-0.702207	-1.768	0.00193452	0.0349545	0.0297408	1591	tags=27%, list=10%, signal=25%	KRT8/FABP5/TUBB/EIF5A/CSF2/LGALS1/DPF3/KRT18/ALDH1A1/KRT19
REACTOME_RAC1_GTPASE_CYCLE	REACTOME_RAC1_GTPASE_CYCLE	REACTOME_RAC1_GTPASE_CYCLE	160	-0.517496	-1.58806	0.00198989	0.0357731	0.0304374	3986	tags=46%, list=24%, signal=36%	CAV1/VRK2/FARP2/GIT1/YKT6/ARHGAP30/DOCK6/SH3BP1/CIT/WASL/PAK2/TIAM1/ARHGEF39/ITGB1/ARHGEF19/IQGAP3/GIT2/WIPF3/ARHGEF18/SRGAP2/ARAP1/RAC1/CYFIP1/ARHGAP1/NISCH/ARHGAP32/ARHGEF5/NCF1/ARHGAP24/BAIAP2L1/ARHGAP27/VAV2/PLEKHG6/ARHGAP33/ARHGAP20/EPHA2/AMIGO2/PLD2/TFRC/ABR/TAGAP/NGEF/MYO9B/SRGAP3/ARHGEF7/FMNL1/SPATA13/ARHGAP23/DOCK4/WIPF1/CDC42EP4/ARHGDIA/CYFIP2/GMIP/ARHGAP22/PLEKHG2/ARHGAP17/PLEKHG1/ARHG…
SMID_BREAST_CANCER_RELAPSE_IN_BONE_DN	SMID_BREAST_CANCER_RELAPSE_IN_BONE_DN	SMID_BREAST_CANCER_RELAPSE_IN_BONE_DN	237	-0.466308	-1.49631	0.00200054	0.0357731	0.0304374	1645	tags=23%, list=10%, signal=21%	PTPRZ1/KRT23/BMP1/TUBB2B/ENO1/ROPN1/COL9A3/MALL/KCNG1/MARCO/GABRP/ART3/SMPDL3B/EDN1/FSCN1/CP/EPHX3/ARL4C/PYGB/PLOD2/EIF5A/BAG2/KHDRBS3/PTGS2/TUBB2A/PTX3/MMP14/NDUFA4L2/ADD2/RAC2/FNDC4/WNT5B/IGF2BP3/CDKN2A/FOXC1/MSLN/KRT81/S100A9/CRLF1/KCNN4/IL32/KLK6/SLC16A3/AQP5/CXCL8/CYBA/PGBD5/PDE9A/KYNU/GLDC/CEACAM1/PADI2/PAX6/CXCL5/MUC16
TONKS_TARGETS_OF_RUNX1_RUNX1T1_FUSION_HSC_DN	TONKS_TARGETS_OF_RUNX1_RUNX1T1_FUSION_HSC_DN	TONKS_TARGETS_OF_RUNX1_RUNX1T1_FUSION_HSC_DN	125	-0.537895	-1.61337	0.00200135	0.0357731	0.0304374	1424	tags=35%, list=9%, signal=32%	ELOVL6/OGG1/PRKCD/PLPP1/CCND3/PIK3CB/BIRC3/CD82/GSR/CKAP4/FADS1/ANPEP/SLC16A7/DUSP10/LDLRAP1/TPM1/SLC48A1/FLOT2/IL7R/RARA/CYP1B1/ANK1/CFLAR/ACTN1/DMTN/TGFBI/TNFSF13/LGALS1/CCND1/LAT2/TRAF4/IGFBP4/EHD3/ADCY7/S100A9/TPCN1/PTPN22/TMEM156/SLC16A3/CSF1/S100A4/NEFH/CCNA1/IGFBP2
BHAT_ESR1_TARGETS_VIA_AKT1_UP	BHAT_ESR1_TARGETS_VIA_AKT1_UP	BHAT_ESR1_TARGETS_VIA_AKT1_UP	256	-0.456489	-1.47453	0.00201541	0.0357739	0.030438	2455	tags=27%, list=15%, signal=23%	TBKBP1/SYNDIG1/JADE2/IER5L/HPCAL1/LTBP3/TSKU/HOMER3/TMEM120B/KLC1/STC2/MED24/OLFML3/LRFN4/HROB/SBNO2/CELSR2/DHRS3/FAAP100/PPIF/NCS1/TUBB2B/KDM4B/TMEM51/BEGAIN/STX1A/SEPTIN9/AP1B1/SH2D2A/PLEKHH1/GAB2/SIN3B/C1orf159/RARA/FGFRL1/CYP1B1/SLC9A3R1/DOK7/SCNN1B/LRIG1/UHRF1/PTGES/IER3/SEC14L2/FCHO1/MLPH/ALDH3B1/CCND1/ALPL/PADI3/PAK4/IGFBP4/FOS/KRT13/PITX1/SYT12/CYP4F11/CXXC5/FARP1/VWF/EFHD2/ADAP1/SEMA3B/S…
DEURIG_T_CELL_PROLYMPHOCYTIC_LEUKEMIA_UP	DEURIG_T_CELL_PROLYMPHOCYTIC_LEUKEMIA_UP	DEURIG_T_CELL_PROLYMPHOCYTIC_LEUKEMIA_UP	308	-0.440042	-1.43689	0.00201574	0.0357739	0.030438	2910	tags=28%, list=17%, signal=23%	HGH1/WDR62/SSBP3/GPD2/CYC1/JAG2/ARHGAP32/PCCB/POLD2/FCGBP/PGLS/UBAP2L/BOP1/PGGHG/CORO1B/POMGNT1/SCCPDH/GPR27/PPP2R5D/CD40/SORD/NCDN/ABHD2/DDR1/HOMER3/MKI67/ROGDI/INTS11/STC2/IFRD2/PML/EIF4EBP1/ATP1B1/PEX6/SLC39A4/PFAS/DDX11/DMWD/ARHGEF1/ACVR2B/PDPK1/CELSR2/VARS1/AGPAT1/CEP112/MRPL23/RAB25/ST6GALNAC4/DGAT1/LRRC14/ENO1/TKT/TCF7L2/TBC1D10B/RAB1B/IRS1/MEST/SLC48A1/ANK1/SORT1/LRCH4/MAML3/IER3/IGFBP7/T…
IZADPANAH_STEM_CELL_ADIPOSE_VS_BONE_UP	IZADPANAH_STEM_CELL_ADIPOSE_VS_BONE_UP	IZADPANAH_STEM_CELL_ADIPOSE_VS_BONE_UP	115	-0.539268	-1.59218	0.00202717	0.0358492	0.0305021	1631	tags=30%, list=10%, signal=27%	SERP2/MT1F/SATB2/ETS1/NQO1/MT2A/PSMB10/GMDS/TBC1D1/ARL4C/NEK6/JAG1/COTL1/NID2/KHDRBS3/TUBB2A/FHOD1/SNX8/LYN/TSPAN5/MAPRE2/MECOM/HMGA2/NR2F2/TP53I3/SERPINB1/C15orf48/CDH6/TCIRG1/NTM/PTN/MARCKSL1/KYNU/PLAT
KIM_WT1_TARGETS_12HR_UP	KIM_WT1_TARGETS_12HR_UP	KIM_WT1_TARGETS_12HR_UP	151	-0.513615	-1.573	0.00209185	0.0368624	0.0313641	2050	tags=26%, list=12%, signal=23%	FZD7/RIPOR1/PCDHGC3/ATP1B1/EPOR/DDIT4/SERPINE1/HEG1/KLF9/CS/RASSF7/SLC35G2/SEPTIN9/EPS8/CDC42EP4/ARHGDIA/NYNRIN/CDC42EP3/FGFR1/PPP3CA/ABAT/ZNF702P/FHOD1/MN1/ZCCHC24/KIF3C/BHLHE41/SMAD3/PLAU/ENO2/DAB2/ULBP2/TRIB2/TNS3/THY1/MYL9/CX3CL1/CSF1/LBH/PLAT
ROSS_AML_WITH_PML_RARA_FUSION	ROSS_AML_WITH_PML_RARA_FUSION	ROSS_AML_WITH_PML_RARA_FUSION	63	-0.63122	-1.73608	0.00212615	0.0373348	0.0317661	2087	tags=25%, list=13%, signal=22%	TMEM94/RCN1/AGRN/LRFN4/STXBP1/MTARC2/AGAP4/JAG1/ALCAM/KRT18/PXDN/ALOX5/CCNA1/PGBD5/IGFBP2/MEG3
BOQUEST_STEM_CELL_DN	BOQUEST_STEM_CELL_DN	BOQUEST_STEM_CELL_DN	166	-0.500307	-1.55454	0.00213658	0.0373864	0.0318099	1831	tags=27%, list=11%, signal=24%	JCAD/TSPAN13/ISG20/ADAMTS9/MYO10/CLEC1A/FABP5/ABLIM3/RND1/CDC42EP3/KANK3/SSH1/NRN1/EFNB2/CFLAR/RPS6KA2/IL15/SMAGP/SEMA6A/STC1/TRIM16/LPCAT4/MECOM/S1PR1/C1orf115/SH2B3/CCDC68/PITPNC1/VWF/MCTP1/PTPRB/ENG/MYO5C/CX3CL1/CSF3/ARAP3/ENPP4/TSPAN12/TFPI2/ZNF385D/CFI/CD74/G0S2/TGM2
ZHAN_MULTIPLE_MYELOMA_CD1_DN	ZHAN_MULTIPLE_MYELOMA_CD1_DN	ZHAN_MULTIPLE_MYELOMA_CD1_DN	39	-0.68783	-1.73975	0.0021507	0.0374273	0.0318448	743	tags=28%, list=4%, signal=27%	SPINT1/SIK1/BHLHE41/C1orf115/RAB3B/CXXC5/TNS3/SCAMP5/ADAM19/SLFN11/UCP2
KEGG_LINOLEIC_ACID_METABOLISM	KEGG_LINOLEIC_ACID_METABOLISM	KEGG_LINOLEIC_ACID_METABOLISM	14	0.795616	1.84388	0.00215393	0.0374273	0.0318448	1799	tags=57%, list=11%, signal=51%	CYP3A5/PLA2G2F/PLA2G4A/PLA2G4B/CYP2E1/PLA2G4E/CYP2J2/PLA2G3
WP_SENESCENCE_AND_AUTOPHAGY_IN_CANCER	WP_SENESCENCE_AND_AUTOPHAGY_IN_CANCER	WP_SENESCENCE_AND_AUTOPHAGY_IN_CANCER	93	-0.572877	-1.65167	0.0021642	0.0374751	0.0318855	1905	tags=28%, list=11%, signal=25%	SLC39A4/AKT1S1/SERPINE1/SPARC/HMGA1/TGFB1/SRC/IRF5/SLC39A2/GSN/MAP2K1/IGFBP7/MMP14/MAP1LC3A/COL1A1/MAP2K3/E2F1/CDKN2A/SMAD3/PLAU/INHBA/IRF1/IL1B/CXCL8/CXCL1/PLAT
IGLESIAS_E2F_TARGETS_UP	IGLESIAS_E2F_TARGETS_UP	IGLESIAS_E2F_TARGETS_UP	123	-0.539672	-1.61182	0.0021925	0.0378339	0.0321907	1753	tags=21%, list=11%, signal=19%	GNAI2/SPARC/ACTA2/TUBB/ACTG1/GSN/CSRP1/ARSA/NID2/CNN3/TUBB2A/SERPINB6/LGALS1/COL1A1/COL5A2/IGFBP4/DAB2/SERPINF1/AGR2/FMO1/GBP4/CTSS/LCP1/CD74/KRT19/C3
KIM_WT1_TARGETS_8HR_UP	KIM_WT1_TARGETS_8HR_UP	KIM_WT1_TARGETS_8HR_UP	158	-0.509958	-1.56502	0.00221165	0.0380327	0.0323599	2983	tags=31%, list=18%, signal=26%	ZMIZ1/IVNS1ABP/TIMP3/B4GALT6/SERPINH1/HNRNPL/CREB3L1/PLEC/SYNJ2/PRKCD/WWTR1/HNRNPUL1/ID4/PEG3/FOSL1/RIPOR1/HSP90AA1/POM121/KHSRP/PHLDA2/SERPINE1/ZYX/HMGA1/PLAUR/SLC35G2/IL4R/ARHGDIA/FGFR1/PLXND1/PPP3CA/EIF5A/ACTN1/ABAT/TGFB1I1/FHOD1/KLF10/LYN/MAP2K3/PIK3CD/DNAJB5/ENO2/DAB2/ULBP2/PTHLH/CX3CL1/ST3GAL1/CSF1/SPHK1/ADAM19
REACTOME_NOTCH4_INTRACELLULAR_DOMAIN_REGULATES_TRANSCRIPTION	REACTOME_NOTCH4_INTRACELLULAR_DOMAIN_REGULATES_TRANSCRIPTION	REACTOME_NOTCH4_INTRACELLULAR_DOMAIN_REGULATES_TRANSCRIPTION	18	-0.782654	-1.71464	0.00222026	0.0380496	0.0323742	1553	tags=39%, list=9%, signal=35%	ACTA2/MAML3/MAML2/SMAD3/HES5/HEY1/HEY2
WP_THE_HUMAN_IMMUNE_RESPONSE_TO_TUBERCULOSIS	WP_THE_HUMAN_IMMUNE_RESPONSE_TO_TUBERCULOSIS	WP_THE_HUMAN_IMMUNE_RESPONSE_TO_TUBERCULOSIS	22	0.721169	1.79729	0.00224191	0.038289	0.0325779	1133	tags=45%, list=7%, signal=42%	IFIT1/MX1/IFITM1/OAS1/STAT1/IRF9/IFNGR1/PIAS1/IFIT3/STAT2
NABA_BASEMENT_MEMBRANES	NABA_BASEMENT_MEMBRANES	NABA_BASEMENT_MEMBRANES	31	-0.711197	-1.74044	0.00226853	0.0384919	0.0327506	1223	tags=32%, list=7%, signal=30%	LAMC2/LAMB1/HSPG2/NID2/NTN4/COL4A4/LAMA1/PAPLN/NTN1/NTNG1
REACTOME_L1CAM_INTERACTIONS	REACTOME_L1CAM_INTERACTIONS	REACTOME_L1CAM_INTERACTIONS	94	-0.574318	-1.658	0.00226922	0.0384919	0.0327506	2529	tags=49%, list=15%, signal=42%	MAPK3/NRP2/DNM1/TUBA1B/SPTAN1/ITGB1/SPTB/NRP1/CD24/LAMC1/AP2B1/RAC1/DNM2/VAV2/EZR/SCN3B/ANK2/TUBB4B/ITGA5/ANK3/ACTB/CNTNAP1/LYPLA2/RPS6KA4/DLG4/SRC/TUBB2B/ACTG1/AP2M1/FGFR1/KCNQ3/TUBB6/TUBA1C/LAMB1/MAP2K1/ANK1/RPS6KA2/ALCAM/TUBB2A/AP2A1/TUBAL3/LAMA1/TUBB3/EPHB2/SCN9A/NRCAM
RICKMAN_TUMOR_DIFFERENTIATED_WELL_VS_MODERATELY_DN	RICKMAN_TUMOR_DIFFERENTIATED_WELL_VS_MODERATELY_DN	RICKMAN_TUMOR_DIFFERENTIATED_WELL_VS_MODERATELY_DN	106	0.470577	1.66153	0.00229201	0.0386158	0.032856	1915	tags=27%, list=11%, signal=24%	PRR9/ASPRV1/KRTDAP/SPRR2G/LCE3D/DSG1/IMPA2/DEPDC7/WFDC12/KRT16/ETS2/WFDC5/IFFO2/APBB2/SDR9C7/MAPK6/KRT6B/AJAP1/PDPN/AFAP1L1/RNASE7/FAM83B/DUSP14/KRT14/KRT17/PERP/OXSR1/H3-3B/USP15
RICKMAN_HEAD_AND_NECK_CANCER_C	RICKMAN_HEAD_AND_NECK_CANCER_C	RICKMAN_HEAD_AND_NECK_CANCER_C	97	0.498577	1.70333	0.00229202	0.0386158	0.032856	463	tags=26%, list=3%, signal=25%	KRT1/PRR9/HOXA9/IGFL1/SERPINB4/ASPRV1/RDH12/KRTDAP/DSC1/SPRR2G/LCE3D/DSG1/KRT75/AMDHD1/TCHH/ALOX12B/WFDC12/ABCA12/CWH43/FLRT3/SERPINB7/PCDH7/WFDC5/MUCL1/NEFL
ANDERSEN_CHOLANGIOCARCINOMA_CLASS1	ANDERSEN_CHOLANGIOCARCINOMA_CLASS1	ANDERSEN_CHOLANGIOCARCINOMA_CLASS1	50	-0.647907	-1.71085	0.00234691	0.0393091	0.0334459	1374	tags=34%, list=8%, signal=31%	LOXL4/SLC4A3/VEPH1/DCDC2/SYT12/NUAK2/DBNDD1/CXCL6/KCNF1/PTHLH/CDH6/NME5/PAQR5/TMEM156/ITIH5/WNK2/PGBD5
KEGG_FOCAL_ADHESION	KEGG_FOCAL_ADHESION	KEGG_FOCAL_ADHESION	164	-0.503223	-1.55642	0.00234893	0.0393091	0.0334459	3011	tags=35%, list=18%, signal=29%	ERBB2/RAC1/GSK3B/AKT1/HRAS/SPP1/GRB2/PARVA/IGF1R/ACTN4/VAV2/CCND3/MYLK/PIK3CB/SHC4/VCL/LAMA5/BIRC3/FLNC/TNXB/PPP1CA/PDGFB/DIAPH1/VASP/ITGA5/ACTB/PDPK1/ZYX/SRC/ACTG1/SHC1/TLN1/LAMC2/LAMB1/MAP2K1/ITGB6/CAPN2/PXN/ACTN1/PARVB/RAC2/COL4A4/CCND1/COL1A1/PGF/COL5A2/PIK3CD/VEGFC/LAMA1/PAK4/ITGB7/PDGFD/PIP5K1C/VWF/MYL9/AKT3/VAV1/EGF
NAKAMURA_METASTASIS	NAKAMURA_METASTASIS	NAKAMURA_METASTASIS	40	-0.68097	-1.73124	0.00238608	0.0397946	0.033859	1208	tags=52%, list=7%, signal=49%	SOSTDC1/SCRN1/DUSP3/HCLS1/ACD/NTRK2/FOSL1/AXL/TUBB6/NRN1/ETV1/SLC12A2/TOR4A/CMTM3/TUBB2A/PADI3/KRT13/NKX3-1/SLC16A3/FKBP10/PABPC4L
ONDER_CDH1_SIGNALING_VIA_CTNNB1	ONDER_CDH1_SIGNALING_VIA_CTNNB1	ONDER_CDH1_SIGNALING_VIA_CTNNB1	75	-0.600806	-1.68036	0.0023939	0.0397946	0.033859	2205	tags=36%, list=13%, signal=31%	TFRC/BIRC3/CD82/STC2/FBLN5/SERPINE1/TSPAN13/ACTA2/SORL1/TPM1/ARHGAP22/SAA1/CXCL2/IGFBP7/TNFAIP3/MLPH/LTBP2/MMP19/BIN1/SCNN1A/MYL9/EPHB2/KCNMA1/CXCL8/ICAM1/CXCL1/C3
WP_REGULATION_OF_TOLLLIKE_RECEPTOR_SIGNALING_PATHWAY	WP_REGULATION_OF_TOLLLIKE_RECEPTOR_SIGNALING_PATHWAY	WP_REGULATION_OF_TOLLLIKE_RECEPTOR_SIGNALING_PATHWAY	101	-0.545781	-1.58631	0.00243626	0.0403643	0.0343437	1662	tags=25%, list=10%, signal=22%	TLR6/TLR3/SYK/IRF5/PLK1/FADD/TRAF3/MAP2K1/IRF3/SIGIRR/SMAD6/TNFAIP3/NFKB2/IKBKE/MAP2K3/PIK3CD/FOS/TNF/TLR1/CD14/IRAK2/AKT3/TREM1/IL1B/CXCL8
GARY_CD5_TARGETS_DN	GARY_CD5_TARGETS_DN	GARY_CD5_TARGETS_DN	408	0.338645	1.34994	0.00246078	0.0406355	0.0345745	4193	tags=38%, list=25%, signal=29%	IFIT1/KRT10/OAS1/SLC44A1/DLEU1/GTF2H1/ATP2B1/QTRT2/WDR36/RPP40/DAAM1/CASP1/TNFAIP8/WDR3/IDE/PAK1IP1/POLR1C/CBWD1/DDX20/GAS5/QRSL1/GEMIN6/RANBP6/GLMN/CENPF/ADI1/FIGNL1/ICE1/GBP1/STAG1/PLEKHF2/RCL1/ZBTB24/SOAT1/THADA/BMP2K/INTS2/MET/PPWD1/TFAM/MTMR4/CNPY2/FBXO28/MAGOHB/SLC30A5/HSPH1/MED7/PIGW/XPO4/CNOT7/RARS1/H3-3B/USP15/SAMD9/SKP2/FPGT/CEP152/NOL11/UFM1/PLAA/SLC30A7/BCLAF1/RNF20/DLEU2/RNF138/CSTF2…
REACTOME_OTHER_INTERLEUKIN_SIGNALING	REACTOME_OTHER_INTERLEUKIN_SIGNALING	REACTOME_OTHER_INTERLEUKIN_SIGNALING	19	-0.782627	-1.73172	0.00248968	0.0408717	0.0347754	1645	tags=47%, list=10%, signal=43%	STXBP2/PTPRZ1/TYK2/STX1A/IL34/IL32/CSF3/CD4/CSF1
BHAT_ESR1_TARGETS_NOT_VIA_AKT1_UP	BHAT_ESR1_TARGETS_NOT_VIA_AKT1_UP	BHAT_ESR1_TARGETS_NOT_VIA_AKT1_UP	188	-0.484688	-1.52436	0.00249148	0.0408717	0.0347754	2080	tags=26%, list=12%, signal=23%	MREG/STC2/MED24/OLFML3/PHLDA2/RPUSD1/DEPTOR/CELSR2/DHRS3/NCS1/TUBB2B/KDM4B/TMEM51/AP1B1/SH2D2A/PLEKHH1/GAB2/SIN3B/RARA/FGFRL1/CYP1B1/SLC9A3R1/DOK7/SCNN1B/LRIG1/UHRF1/PTGES/SEC14L2/MLPH/CCND1/ALPL/PADI3/IGFBP4/PITX1/FOXC1/CYP4F11/GPR68/CXXC5/FARP1/VWF/SEMA3B/SCNN1A/P2RY2/A4GALT/TJP3/MYEOV/PGBD5/TGM2
SHETH_LIVER_CANCER_VS_TXNIP_LOSS_PAM2	SHETH_LIVER_CANCER_VS_TXNIP_LOSS_PAM2	SHETH_LIVER_CANCER_VS_TXNIP_LOSS_PAM2	140	-0.518112	-1.56825	0.00252086	0.041117	0.0349842	2871	tags=36%, list=17%, signal=30%	TWF2/B4GALT6/SLC12A4/ANXA9/DSG2/TMEM45B/PNPLA3/NPDC1/COMTD1/CD40/DDR1/PEG3/PSRC1/ROGDI/AKR1B1/CYSTM1/SLC39A4/FKBP11/MYO9B/SPARC/MAP4K4/DLG4/TACC3/PAQR4/TPM1/SMPDL3B/CHMP6/ABCC5/FSCN1/POLD4/CCDC96/MVK/EFNB2/TOR4A/IER3/TUBB2A/HID1/TNFSF13/MCAM/COL4A4/LGALS1/CCND1/FMNL3/PFKFB3/WNK4/CD14/RUNX2/CLCF1/RASGRP2/MAL
MANNE_COVID19_ICU_VS_HEALTHY_DONOR_PLATELETS_DN	MANNE_COVID19_ICU_VS_HEALTHY_DONOR_PLATELETS_DN	MANNE_COVID19_ICU_VS_HEALTHY_DONOR_PLATELETS_DN	108	-0.550527	-1.61104	0.00252292	0.041117	0.0349842	1202	tags=19%, list=7%, signal=17%	IL7R/NOMO1/NRN1/PLCB1/TGFBI/MTRNR2L8/WNT9A/PAPPA/MECOM/SYNPO/CEMIP/NLGN1/SCIN/APCDD1L/CPAMD8/TFPI2/MYEOV/DPYSL3/ALDH1A1/CXCL5
KEGG_PATHWAYS_IN_CANCER	KEGG_PATHWAYS_IN_CANCER	KEGG_PATHWAYS_IN_CANCER	272	-0.453072	-1.46693	0.00257841	0.0418845	0.0356372	2381	tags=25%, list=14%, signal=22%	PIK3CB/SUFU/DVL3/PLCG1/LAMA5/BIRC3/TGFB3/PDGFB/FZD7/PML/HSP90AA1/PLCG2/TRAF1/BID/TRAF2/STAT5A/TGFB1/EGLN1/ETS1/ABL1/TCF7L2/FADD/WNT5A/TRAF3/LAMC2/FGFR1/RARA/LAMB1/MAP2K1/PIAS3/EGLN3/PPARD/FZD8/TGFA/DAPK1/PTGS2/PAX8/CBLC/NFKB2/CBLB/RAC2/COL4A4/WNT9A/CCND1/PGF/E2F1/PIK3CD/WNT5B/VEGFC/TRAF4/LAMA1/TCF7/FOS/WNT7B/CDKN2A/WNT7A/MECOM/SMAD3/ARNT2/NKX3-1/TCF7L1/RARB/MMP9/AKT3/EGF/CXCL8/CCNA1/FGF5
ZHONG_RESPONSE_TO_AZACITIDINE_AND_TSA_UP	ZHONG_RESPONSE_TO_AZACITIDINE_AND_TSA_UP	ZHONG_RESPONSE_TO_AZACITIDINE_AND_TSA_UP	149	-0.513569	-1.57296	0.00259938	0.0420527	0.0357803	2947	tags=31%, list=18%, signal=26%	NPTX1/CDKN1A/HCLS1/STK10/KDELR3/CSRP2/ORMDL2/ECM1/SYNJ2/EHD4/TDRD12/ABHD2/PITRM1/DGKZ/FLNC/ITPR1/SLC12A6/JPT1/TUBB2B/PLIN3/ZMIZ2/HYAL1/GAB2/TIMP2/SLC9A3R1/IL23A/KLF12/TSC22D2/EHD1/TUBB2A/IFFO1/CLIC3/NRGN/LAT2/MAP2K3/PGF/CLGN/PIK3CD/MICB/SH2B3/APOBEC3B/ENO2/AKAP12/SPHK1/RASGRP2/KRT12
XU_HGF_SIGNALING_NOT_VIA_AKT1_6HR	XU_HGF_SIGNALING_NOT_VIA_AKT1_6HR	XU_HGF_SIGNALING_NOT_VIA_AKT1_6HR	23	-0.752799	-1.74046	0.00260563	0.0420527	0.0357803	3587	tags=70%, list=21%, signal=55%	SMURF2/TNFRSF10B/ASAP2/LSR/ERCC1/HBEGF/HPCAL1/PHLDA2/PLAUR/PXN/EHD1/SMTN/PFKFB3/PLAU/ANGPTL4/PRSS22
TSUNODA_CISPLATIN_RESISTANCE_DN	TSUNODA_CISPLATIN_RESISTANCE_DN	TSUNODA_CISPLATIN_RESISTANCE_DN	41	-0.677375	-1.72181	0.0026304	0.0423155	0.0360039	958	tags=39%, list=6%, signal=37%	SORD/ID1/CLU/ITPR1/ANXA8L1/WNT5A/PTGES/PTGS2/GALNT2/IGFBP4/S100P/FBN2/KRT7/CD74/KYNU/C3
KHETCHOUMIAN_TRIM24_TARGETS_UP	KHETCHOUMIAN_TRIM24_TARGETS_UP	KHETCHOUMIAN_TRIM24_TARGETS_UP	38	-0.679682	-1.71114	0.00266627	0.0427546	0.0363775	1789	tags=32%, list=11%, signal=28%	SERPINE1/SPARC/TGFB1/CP/LGALS1/COL1A1/FOS/KRT18/RAI14/ICAM1/UCP2/TGM2
REACTOME_PROTEIN_PROTEIN_INTERACTIONS_AT_SYNAPSES	REACTOME_PROTEIN_PROTEIN_INTERACTIONS_AT_SYNAPSES	REACTOME_PROTEIN_PROTEIN_INTERACTIONS_AT_SYNAPSES	55	-0.633464	-1.6921	0.00271451	0.0433886	0.0369169	2235	tags=40%, list=13%, signal=35%	HOMER3/HOMER2/EPB41L2/APBA2/PDLIM5/LIN7B/LRFN4/DBNL/STXBP1/DLG4/BEGAIN/STX1A/SHARPIN/FLOT2/SYT1/SLITRK5/SYT12/NLGN1/APBA1/SHANK2/PTPRD/SLITRK6
TORCHIA_TARGETS_OF_EWSR1_FLI1_FUSION_UP	TORCHIA_TARGETS_OF_EWSR1_FLI1_FUSION_UP	TORCHIA_TARGETS_OF_EWSR1_FLI1_FUSION_UP	217	-0.474046	-1.51077	0.00273606	0.0435934	0.0370912	2328	tags=28%, list=14%, signal=24%	PPP1R13B/CMAS/MAVS/HOMER3/FDFT1/FUOM/DIAPH1/PDLIM5/PHLDA2/NOL4L/ASB1/RUSC1/DDIT4/FRMD4A/GNAQ/PITPNM1/SLC25A11/ARL4D/PGAP4/MXD4/SMIM3/TENT5A/VOPP1/EPS8/DUSP10/OTUB2/PC/CDC42EP5/MEST/SLC48A1/SHANK3/TGFA/SOGA1/CA13/ARSA/PGAP6/GRK5/TSC22D2/IFFO1/NMNAT2/SERPINB6/NDRG2/PGM2L1/NIBAN2/CAP2/ITGB7/TMEM184A/UGT8/SLC45A3/PRKCQ/ENPP5/GDA/SERPINB9/AKT3/FMO1/SPHK1/PTPRJ/HEY2/ALOX5/NBEA
GAUSSMANN_MLL_AF4_FUSION_TARGETS_F_UP	GAUSSMANN_MLL_AF4_FUSION_TARGETS_F_UP	GAUSSMANN_MLL_AF4_FUSION_TARGETS_F_UP	147	-0.506824	-1.54578	0.00279381	0.0440583	0.0374868	1127	tags=16%, list=7%, signal=15%	SPRY1/HNRNPA3/DYSF/ADAMTSL4/JARID2/LTBP2/LGALS3BP/SCARA3/FMOD/SYNPO/TLR1/LOX/DAB2/C1QTNF1/SERPINB1/SLC16A4/STING1/CX3CL1/EMILIN2/LGALS9/WNK2/MEG3/FGF5/PLAT
REACTOME_NEUROTRANSMITTER_RECEPTORS_AND_POSTSYNAPTIC_SIGNAL_TRANSMISSION	REACTOME_NEUROTRANSMITTER_RECEPTORS_AND_POSTSYNAPTIC_SIGNAL_TRANSMISSION	REACTOME_NEUROTRANSMITTER_RECEPTORS_AND_POSTSYNAPTIC_SIGNAL_TRANSMISSION	127	-0.524638	-1.57172	0.00279557	0.0440583	0.0374868	3055	tags=31%, list=18%, signal=25%	MYO6/GLRB/RAC1/PRKACA/PRKAR1B/GNB1/HRAS/GRIN2D/GNB2/PLCB3/PICK1/GABBR1/TUBB4B/LIN7B/GNAI2/ARHGEF7/PDPK1/DLG4/SRC/TUBB2B/AP2M1/TUBB6/TUBA1C/ADCY6/RPS6KA2/GRIN3B/TUBB2A/PLCB1/AP2A1/TUBAL3/NRGN/KCNJ5/ADCY7/TUBB3/APBA1/GNG4/PRKAA2/NBEA/GABRA2
LIEN_BREAST_CARCINOMA_METAPLASTIC_VS_DUCTAL_UP	LIEN_BREAST_CARCINOMA_METAPLASTIC_VS_DUCTAL_UP	LIEN_BREAST_CARCINOMA_METAPLASTIC_VS_DUCTAL_UP	64	-0.607613	-1.66465	0.00280254	0.0440583	0.0374868	1802	tags=33%, list=11%, signal=29%	PLOD1/S100A3/COL27A1/FOXD1/FABP5/COL9A3/ARNTL2/ANKH/PLOD2/PTX3/NIBAN2/LRRC8C/IGF2BP3/FOXC1/NT5DC2/ANGPTL4/EVA1A/CXCL8/ICAM1/HORMAD1/G0S2
KEGG_CALCIUM_SIGNALING_PATHWAY	KEGG_CALCIUM_SIGNALING_PATHWAY	KEGG_CALCIUM_SIGNALING_PATHWAY	98	-0.565533	-1.6414	0.00280496	0.0440583	0.0374868	2576	tags=29%, list=15%, signal=24%	ATP2A1/GRIN2D/PPP3CB/MYLK/PLCB3/PTK2B/PLCG1/ATP2A2/ITPR1/PLCG2/SPHK2/GNAQ/PHKB/EDNRA/ITPKB/PPP3CA/CALM3/PLCD4/PLCB1/PDE1A/ADCY7/NTSR1/PTAFR/TBXA2R/ADRB1/SPHK1/PLCB4/ADRA1B
HOLLERN_EMT_BREAST_TUMOR_UP	HOLLERN_EMT_BREAST_TUMOR_UP	HOLLERN_EMT_BREAST_TUMOR_UP	110	-0.541017	-1.59095	0.00280941	0.0440583	0.0374868	1215	tags=19%, list=7%, signal=18%	TIMP2/AXL/LAMB1/ADPRH/MARVELD1/PLXND1/DBN1/HSPG2/GLIPR1/SCARA3/VEGFC/IGFBP4/SEMA7A/GPR85/MXRA8/EFEMP2/DAB2/CSF1/S100A4/PLAT/CFH
CHANG_IMMORTALIZED_BY_HPV31_DN	CHANG_IMMORTALIZED_BY_HPV31_DN	CHANG_IMMORTALIZED_BY_HPV31_DN	53	0.588262	1.81206	0.00288349	0.0448503	0.0381606	338	tags=21%, list=2%, signal=20%	IFIT1/IFI27/IFI44/MX1/DSG1/MX2/IFITM1/LYST/IL1R2/DEGS1/STAT1
REACTOME_DISEASES_ASSOCIATED_WITH_O_GLYCOSYLATION_OF_PROTEINS	REACTOME_DISEASES_ASSOCIATED_WITH_O_GLYCOSYLATION_OF_PROTEINS	REACTOME_DISEASES_ASSOCIATED_WITH_O_GLYCOSYLATION_OF_PROTEINS	50	-0.64215	-1.69565	0.00288413	0.0448503	0.0381606	889	tags=20%, list=5%, signal=19%	ADAMTSL4/SPON1/ADAMTSL3/ADAMTSL1/MUC1/ADAMTS7/MUC4/MUC20/MUC21/MUC16
GAUSSMANN_MLL_AF4_FUSION_TARGETS_A_DN	GAUSSMANN_MLL_AF4_FUSION_TARGETS_A_DN	GAUSSMANN_MLL_AF4_FUSION_TARGETS_A_DN	75	-0.592384	-1.65681	0.00288689	0.0448503	0.0381606	1444	tags=20%, list=9%, signal=18%	TENT5A/LOXL4/LRATD2/NTN4/SOD3/ESR1/WNT7B/SDSL/GALNT13/LCP1/FKBP10/ITIH5/SLAMF9/PGBD5/ALDH1A1
HERNANDEZ_ABERRANT_MITOSIS_BY_DOCETACEL_4NM_UP	HERNANDEZ_ABERRANT_MITOSIS_BY_DOCETACEL_4NM_UP	HERNANDEZ_ABERRANT_MITOSIS_BY_DOCETACEL_4NM_UP	15	0.785578	1.85629	0.00290592	0.0450056	0.0382927	479	tags=33%, list=3%, signal=32%	TYRP1/POSTN/MAF/SGK1/HLF
MIKKELSEN_ES_LCP_WITH_H3K4ME3	MIKKELSEN_ES_LCP_WITH_H3K4ME3	MIKKELSEN_ES_LCP_WITH_H3K4ME3	90	-0.566284	-1.62248	0.00297784	0.0459768	0.0391191	2236	tags=32%, list=13%, signal=28%	DDR1/CLSTN3/DAB2IP/SLC39A4/UNC13D/EMILIN1/RAB25/GLMP/MAB21L3/SLC12A8/CYSRT1/RINL/RHBDF2/ANKRD2/TNS2/FUT2/TNFSF13/ALDH3B1/SYNE4/TAPBPL/ACOT11/PRR15L/DNAJB5/SUSD2/SERPINF1/NYAP1/GPSM3/MUC1/COX7A1
HADDAD_T_LYMPHOCYTE_AND_NK_PROGENITOR_DN	HADDAD_T_LYMPHOCYTE_AND_NK_PROGENITOR_DN	HADDAD_T_LYMPHOCYTE_AND_NK_PROGENITOR_DN	32	-0.701995	-1.73126	0.00303981	0.0467887	0.0398098	1202	tags=28%, list=7%, signal=26%	IL7R/LGALS1/TRAF4/SPON1/ITGB7/TNF/TRIB2/SERPINF1/G0S2
BIOCARTA_INFLAM_PATHWAY	BIOCARTA_INFLAM_PATHWAY	BIOCARTA_INFLAM_PATHWAY	15	-0.809816	-1.71233	0.00306074	0.0469658	0.0399606	986	tags=67%, list=6%, signal=63%	IL1A/TGFB3/TGFB1/CSF2/IL15/TNF/CSF3/CD4/CSF1/CXCL8
SA_REG_CASCADE_OF_CYCLIN_EXPR	SA_REG_CASCADE_OF_CYCLIN_EXPR	SA_REG_CASCADE_OF_CYCLIN_EXPR	12	-0.823446	-1.676	0.00308726	0.0472275	0.0401832	753	tags=33%, list=5%, signal=32%	CCND1/E2F1/CDKN2A/CCNA1
HOSHIDA_LIVER_CANCER_SUBCLASS_S1	HOSHIDA_LIVER_CANCER_SUBCLASS_S1	HOSHIDA_LIVER_CANCER_SUBCLASS_S1	194	-0.482547	-1.52047	0.00311616	0.0475239	0.0404354	1889	tags=24%, list=11%, signal=22%	SMARCD1/DDX11/PFN1/GNAI2/ACP5/PLAUR/ACTA2/PRKD2/ANXA1/TRAF3/AEBP1/CCN1/TIMP2/IL7R/LAMB1/CYP1B1/PYGB/ADAM8/FYB1/IER3/TRIP10/LGALS1/LYN/LTBP2/GLIPR1/IKBKE/LGALS3BP/COL5A2/QSOX1/TPM2/ARHGDIB/PKMYT1/LOX/IRF1/DAB2/CORO1A/CELF2/THY1/GUCY1A1/PKN1/AKT3/CTSS/CYBA/LCP1/LGALS9/CD74/CXCL1
WP_GLOBO_SPHINGOLIPID_METABOLISM	WP_GLOBO_SPHINGOLIPID_METABOLISM	WP_GLOBO_SPHINGOLIPID_METABOLISM	20	-0.765989	-1.71093	0.00313607	0.0475683	0.0404732	2700	tags=60%, list=16%, signal=50%	FUT1/ST3GAL2/B3GALNT1/ST6GAL1/ST6GALNAC4/ABO/FUT2/GALNT2/A4GALT/ST6GALNAC1/ST3GAL1/B3GALT5
GRAHAM_CML_DIVIDING_VS_NORMAL_QUIESCENT_DN	GRAHAM_CML_DIVIDING_VS_NORMAL_QUIESCENT_DN	GRAHAM_CML_DIVIDING_VS_NORMAL_QUIESCENT_DN	74	-0.604939	-1.68765	0.00313815	0.0475683	0.0404732	1006	tags=24%, list=6%, signal=23%	ADAM8/TGFB1I1/CXCL2/RBPMS/GLIPR1/CTSO/INHBA/TNFSF4/CXCL6/GUCY1A1/MYO5C/CXCL3/IL1B/CXCL8/ENPP4/ALOX5/ADAM28/CXCL1
AGARWAL_AKT_PATHWAY_TARGETS	AGARWAL_AKT_PATHWAY_TARGETS	AGARWAL_AKT_PATHWAY_TARGETS	10	-0.858176	-1.70388	0.00324889	0.0490977	0.0417744	1125	tags=60%, list=7%, signal=56%	TGFA/PTGS2/VEGFC/PLAU/MMP9/EGF
GAUSSMANN_MLL_AF4_FUSION_TARGETS_D_UP	GAUSSMANN_MLL_AF4_FUSION_TARGETS_D_UP	GAUSSMANN_MLL_AF4_FUSION_TARGETS_D_UP	28	-0.722126	-1.71953	0.00326116	0.0491341	0.0418055	1050	tags=36%, list=6%, signal=34%	CA13/POPDC3/ARNT2/VSIR/GPR153/LOXL2/EVA1A/PABPC4L/CD74/FABP4
KEGG_MELANOMA	KEGG_MELANOMA	KEGG_MELANOMA	52	-0.64557	-1.72204	0.00327252	0.0491568	0.0418248	1213	tags=19%, list=7%, signal=18%	FGFR1/MAP2K1/CCND1/E2F1/PIK3CD/CDKN2A/PDGFD/AKT3/EGF/FGF5
MIKKELSEN_MCV6_HCP_WITH_H3K27ME3	MIKKELSEN_MCV6_HCP_WITH_H3K27ME3	MIKKELSEN_MCV6_HCP_WITH_H3K27ME3	203	-0.476701	-1.50611	0.00328358	0.0491748	0.0418401	1275	tags=27%, list=8%, signal=25%	AEBP1/TIMP2/KCNQ3/YBX2/KCNC4/SLIT2/ANK1/DBN1/SCNN1B/KCNC3/PGAP6/GRIN3B/DYSF/LMTK3/TGFBI/MYO16/SH3RF3/SERINC2/PGF/CLGN/AIFM3/HTR1D/SPON1/WNT7B/SEMA7A/NKX3-1/PCDHAC2/ADCY7/HES5/PROM2/ELFN2/DBNDD1/NTSR1/SIX2/DOCK3/OTOP3/CRLF1/CYP24A1/PTPRB/BMP6/CLDN7/MMP9/PAQR5/ALDH1A3/RASSF4/KCNMA1/AQP5/DSCAM/NEFH/CORO2B/KRT7/GLDC/FGF5/B3GALT5
CHIARADONNA_NEOPLASTIC_TRANSFORMATION_KRAS_CDC25_DN	CHIARADONNA_NEOPLASTIC_TRANSFORMATION_KRAS_CDC25_DN	CHIARADONNA_NEOPLASTIC_TRANSFORMATION_KRAS_CDC25_DN	41	-0.670324	-1.70388	0.00329388	0.0491814	0.0418457	1154	tags=27%, list=7%, signal=25%	CYP1B1/SLC12A2/PTGS2/CXCL2/PTX3/LTBP2/FOS/LOX/CXCL6/MEG3/C3
FERRARI_RESPONSE_TO_FENRETINIDE_UP	FERRARI_RESPONSE_TO_FENRETINIDE_UP	FERRARI_RESPONSE_TO_FENRETINIDE_UP	21	-0.75227	-1.71017	0.00330569	0.0492104	0.0418703	1808	tags=43%, list=11%, signal=38%	DDIT4/DHRS3/PTGS2/CXCL2/DEPP1/IRF1/GPRC5A/CXCL3/ST3GAL1
KAYO_CALORIE_RESTRICTION_MUSCLE_UP	KAYO_CALORIE_RESTRICTION_MUSCLE_UP	KAYO_CALORIE_RESTRICTION_MUSCLE_UP	70	-0.596823	-1.65271	0.00331699	0.0492316	0.0418884	1968	tags=21%, list=12%, signal=19%	CKAP4/ACTB/MYH9/FABP5/HSPG2/CNN3/SLC1A1/LIMK1/COL1A1/IGFBP4/PLAU/ENG/CALB1/S100A4/KRT12
DEURIG_T_CELL_PROLYMPHOCYTIC_LEUKEMIA_DN	DEURIG_T_CELL_PROLYMPHOCYTIC_LEUKEMIA_DN	DEURIG_T_CELL_PROLYMPHOCYTIC_LEUKEMIA_DN	263	0.369494	1.42778	0.00333726	0.0493702	0.0420063	3021	tags=29%, list=18%, signal=24%	IL2RB/DSC1/TGFBR3/CLEC2B/IFITM1/DEGS1/MAF/BCL2/HPGD/SNRK/MT1H/ARNTL/NDUFV2/HSPA14/LPAR6/TAF1D/RORA/CHN1/PTPRM/ANKRD49/TRIM23/MALT1/CASP1/NR3C2/MAN1A1/GBP2/SEL1L3/GLMN/LINC00667/CEP57/SYNE1/THOC1/ZBTB43/HAUS3/RNF19A/SAP30L/PPWD1/CYLD/USP47/TBC1D4/CD160/ZNF37BP/TRIM22/HSF2/PNISR/MCM9/TBK1/ZNF292/CNOT7/TASOR/H3-3B/ACAT1/MAN2A1/RABGAP1L/PIK3R1/MED17/PPP1R12A/ATM/PCM1/NPAT/HBS1L/DUSP12/ADRB2/CIR1/NFX1…
DORSEY_GAB2_TARGETS	DORSEY_GAB2_TARGETS	DORSEY_GAB2_TARGETS	24	-0.742657	-1.7399	0.00335382	0.0493702	0.0420063	1923	tags=46%, list=12%, signal=41%	ATP1B1/PHLDA2/SERPINE1/SPARC/GSN/ARHGAP25/COL1A1/STC1/TNFRSF9/AKAP12/TFPI2
ELVIDGE_HYPOXIA_BY_DMOG_UP	ELVIDGE_HYPOXIA_BY_DMOG_UP	ELVIDGE_HYPOXIA_BY_DMOG_UP	125	-0.52978	-1.58903	0.00335602	0.0493702	0.0420063	2158	tags=32%, list=13%, signal=28%	ALDOC/STC2/AK4/ITPR1/ASPH/DDIT4/SERPINE1/ISG20/PLAUR/EGLN1/ERO1A/OLFML2A/BNIP3/ILVBL/OBSL1/PFKP/EGLN3/SPRY1/SRD5A3/SCNN1B/VLDLR/TGFBI/GYS1/VEGFC/QSOX1/STC1/FOS/SPAG4/PFKFB3/CEMIP/LOX/ENO2/GPRC5A/HEY1/ANGPTL4/LOXL2/DTNA/S100A4/AKAP12/ELF3
PEDRIOLI_MIR31_TARGETS_DN	PEDRIOLI_MIR31_TARGETS_DN	PEDRIOLI_MIR31_TARGETS_DN	312	-0.442176	-1.44694	0.00345746	0.0507129	0.0431487	2043	tags=20%, list=12%, signal=17%	SPOCK2/CLU/ARMC4/TRIM14/NAV2/GSAP/LATS2/SPRY4/CAMK2N1/FMNL1/MAFK/ADAMTS9/NR4A2/CORO7/SNAI3-AS1/NQO1/MOSPD3/RINL/SH3TC2/TNFSF14/SETBP1/SLC4A3/EXD3/SMPDL3B/PCDHGC5/CAND2/PLXND1/IL23A/CMTM3/PLCB1/CXCL2/TNFAIP3/IL34/NFKB2/RELB/CLGN/NOXA1/CTSO/STC1/ITGB7/BHLHE41/PDGFD/IRAK2/CPM/VWF/HEY1/NACAD/CEL/IL32/GUCY1A1/CX3CL1/PRKAA2/SLC16A3/CXCL8/AKAP12/EMILIN2/NRCAM/MMP10/TFPI2/ICAM1/CARD11
SENESE_HDAC2_TARGETS_DN	SENESE_HDAC2_TARGETS_DN	SENESE_HDAC2_TARGETS_DN	112	-0.539379	-1.58673	0.00349343	0.0510606	0.0434446	1451	tags=28%, list=9%, signal=25%	SORL1/WNT5A/TPM1/SFTA1P/UNKL/NTN4/STOX2/IGFBP7/ALDH3B1/TMEM100/SCARA3/COL1A1/COL5A2/GALNT2/ZCCHC24/CAP2/MSLN/GXYLT2/KRT81/LOX/EFEMP2/SEMA3B/TNS3/IGFBP6/MYL9/DTNA/EGF/EVA1A/S100A4/LBH/MGAM
LEE_LIVER_CANCER_HEPATOBLAST	LEE_LIVER_CANCER_HEPATOBLAST	LEE_LIVER_CANCER_HEPATOBLAST	14	-0.801837	-1.68272	0.00350165	0.0510606	0.0434446	1602	tags=43%, list=10%, signal=39%	PLAUR/F3/PTGS2/FOS/KRT7/KRT19
LINDGREN_BLADDER_CANCER_CLUSTER_1_DN	LINDGREN_BLADDER_CANCER_CLUSTER_1_DN	LINDGREN_BLADDER_CANCER_CLUSTER_1_DN	341	-0.43706	-1.43578	0.00351813	0.0511514	0.0435218	2584	tags=24%, list=15%, signal=21%	SLC46A1/THBD/ST3GAL2/ILF3/CTSA/CREB3L2/GCN1/KIFC1/MYLK/SMURF1/CLDN4/C2CD2L/TNFAIP1/NTRK2/CDCA4/DQX1/TFRC/RUBCN/BIRC3/COX17/PSRC1/SLC44A2/NAV2/PDXP/SUN2/NUP62/TMEM108/GTSE1/CTPS1/HEYL/SUSD6/JPT1/SBNO2/BID/SMARCA4/PHF19/TOMM34/KLF9/KRT23/TEAD2/SPATA13/PLK1/AP1B1/TACC3/SH2D2A/TMEM125/PCSK6/ACOT7/CCN1/TIMP2/MYBL2/SLC9A3R1/SLC12A2/GRK5/ACTN1/NID2/NECTIN2/PDE1A/NDRG2/NFKB2/MCAM/LGALS1/TNFRSF11A/COL5A2/…
AMIT_EGF_RESPONSE_60_MCF10A	AMIT_EGF_RESPONSE_60_MCF10A	AMIT_EGF_RESPONSE_60_MCF10A	37	-0.686467	-1.72837	0.00355248	0.0514909	0.0438107	2777	tags=51%, list=17%, signal=43%	HES1/C11orf68/KLF7/ID1/RANBP3/PDLIM5/PLK2/ZC3H12A/TPM1/CCN1/ITGB6/PTGS2/IER3/CXCL2/TNFAIP3/GLIPR1/INHBA/DLC1/CXCL8
FRASOR_TAMOXIFEN_RESPONSE_UP	FRASOR_TAMOXIFEN_RESPONSE_UP	FRASOR_TAMOXIFEN_RESPONSE_UP	45	-0.643582	-1.66867	0.00356213	0.0514909	0.0438107	1244	tags=44%, list=7%, signal=41%	UPF1/OAZ3/SLC25A1/RGS3/KLC1/SUN2/TM7SF2/LASP1/EFNB2/IER3/CDK18/CLIC3/KRT13/MECOM/CPM/FARP1/DAB2/SHANK2/ELF3/SERPINA1
WP_CONSTITUTIVE_ANDROSTANE_RECEPTOR_PATHWAY	WP_CONSTITUTIVE_ANDROSTANE_RECEPTOR_PATHWAY	WP_CONSTITUTIVE_ANDROSTANE_RECEPTOR_PATHWAY	18	0.733596	1.7848	0.00359601	0.0517373	0.0440204	181	tags=17%, list=1%, signal=17%	ABCC2/UGT1A6/CYP3A5
HARRIS_HYPOXIA	HARRIS_HYPOXIA	HARRIS_HYPOXIA	63	-0.621201	-1.70852	0.00359993	0.0517373	0.0440204	2205	tags=37%, list=13%, signal=32%	TFRC/TGFB3/PDGFB/PKM/PLAUR/TGFB1/ENO1/BNIP3/GAPDH/EDN1/LDHA/CP/PFKP/TGFA/F3/PTGS2/PGF/STC1/FOS/CXCL8/RP1/IGFBP2/TGM2
ICHIBA_GRAFT_VERSUS_HOST_DISEASE_35D_UP	ICHIBA_GRAFT_VERSUS_HOST_DISEASE_35D_UP	ICHIBA_GRAFT_VERSUS_HOST_DISEASE_35D_UP	86	-0.563583	-1.60581	0.00365811	0.0524224	0.0446033	2102	tags=27%, list=13%, signal=23%	RRAS/PLD3/NABP1/PKM/CTPS1/TLR6/PLK1/SH3GL1/MARVELD1/CAMP/TAPBP/FPR1/CXCL2/QSOX1/CD14/S100A9/LCK/MT1A/S100A4/GBP4/CTSS/CYBA/CD74
ELVIDGE_HYPOXIA_UP	ELVIDGE_HYPOXIA_UP	ELVIDGE_HYPOXIA_UP	159	-0.495647	-1.52347	0.00379553	0.0542238	0.046136	2158	tags=30%, list=13%, signal=27%	ALDOC/PDGFB/STC2/AK4/ITPR1/ASPH/DDIT4/SERPINE1/ISG20/PLAUR/EGLN1/ERO1A/KDM4B/OLFML2A/SORL1/HCFC1R1/BNIP3/ILVBL/OBSL1/CCN1/CYP1B1/PFKP/EGLN3/SPRY1/SRD5A3/SCNN1B/VLDLR/TGFBI/GYS1/VEGFC/QSOX1/STC1/FOS/SPAG4/PFKFB3/CEMIP/LOX/ENO2/GPRC5A/PXDN/HEY1/ANGPTL4/LOXL2/DTNA/S100A4/AKAP12/KRT7/ELF3
SCHAEFFER_PROSTATE_DEVELOPMENT_48HR_DN	SCHAEFFER_PROSTATE_DEVELOPMENT_48HR_DN	SCHAEFFER_PROSTATE_DEVELOPMENT_48HR_DN	285	-0.440501	-1.43034	0.00380556	0.0542238	0.046136	1796	tags=22%, list=11%, signal=20%	SLC26A7/CRACD/TSPYL5/AHDC1/MSX2/ANPEP/NR4A2/MAMSTR/MEX3B/MAB21L3/TENT5A/PPP1R3B/CDC42EP3/RHOBTB2/EGLN3/ABHD8/EDNRA/SLIT2/ARL4C/ARHGAP25/KLF12/ST3GAL4/TGFB1I1/TTYH3/PTCHD4/KLF10/PDE1A/TGFBI/MEIS1/SOX7/SLC1A1/CYRIA/ESR1/ROBO2/IGFBP4/WNT7A/PAPPA/FAM107B/PDLIM7/RAB3B/INHBA/CPXM2/VSIR/IRF1/ANKRD6/DAB2/PTHLH/SERPINF1/CDH6/GUCY1A1/RASSF4/SLC16A3/PEX5L/MMP10/FAM181B/PABPC4L/NBEA/EYA2/GUCY1B1/ABCC9/NTNG1/…
WP_SELENIUM_MICRONUTRIENT_NETWORK	WP_SELENIUM_MICRONUTRIENT_NETWORK	WP_SELENIUM_MICRONUTRIENT_NETWORK	62	-0.60565	-1.66164	0.0038178	0.0542432	0.0461525	1862	tags=29%, list=11%, signal=26%	ALOX15B/CBS/GPX1/SERPINE1/SELENOO/TXNRD2/SAA1/PTGS2/SAA2/NFKB2/SOD3/XDH/TNF/IL1B/ICAM1/ALOX5/KYNU/PLAT
SENESE_HDAC1_TARGETS_UP	SENESE_HDAC1_TARGETS_UP	SENESE_HDAC1_TARGETS_UP	410	-0.418935	-1.39428	0.00388665	0.0550646	0.0468514	2392	tags=21%, list=14%, signal=18%	EZR/IL1A/PNP/RBM14/TEAD1/MLKL/TCN1/TMEM259/TFRC/LSM12/BIRC3/ATP13A3/FOSL1/GSR/DESI1/FUS/NABP1/ITPR1/DDAH1/EIF4G1/ASPH/GLYR1/PTBP1/CEP170/ACTR2/GPR3/ATP11A/AKT1S1/HMGA1/ST6GALNAC4/ZBTB38/FOXD1/PPIF/ETS1/GPAT3/PSME4/DOCK4/CANT1/PAX8-AS1/OTUB2/CYB5R2/ARHGDIA/ZC3H12A/SLC39A8/RGMB/LAMC2/IL7R/OLAH/PXN/ELK3/CSF2/TRIM8/AP1S3/SAA1/PTX3/TNFAIP3/NFKB2/RAC2/GLIPR1/ALPL/VEGFC/IGF2BP3/MGST1/LETM2/NLRP3/ANTXR2/…
CHEOK_RESPONSE_TO_MERCAPTOPURINE_AND_LD_MTX_DN	CHEOK_RESPONSE_TO_MERCAPTOPURINE_AND_LD_MTX_DN	CHEOK_RESPONSE_TO_MERCAPTOPURINE_AND_LD_MTX_DN	18	-0.767389	-1.68119	0.00391603	0.0551673	0.0469388	1087	tags=22%, list=7%, signal=21%	S100A12/PRKCQ/LCN2/CEACAM6
MIKKELSEN_MCV6_ICP_WITH_H3K4ME3_AND_H3K27ME3	MIKKELSEN_MCV6_ICP_WITH_H3K4ME3_AND_H3K27ME3	MIKKELSEN_MCV6_ICP_WITH_H3K4ME3_AND_H3K27ME3	18	-0.768087	-1.68272	0.00391603	0.0551673	0.0469388	2061	tags=56%, list=12%, signal=49%	NCKAP5/ANK3/IGSF3/ACTA2/MCHR1/SYT1/COL4A4/COL1A1/INSYN2B/PLAT
HOOI_ST7_TARGETS_UP	HOOI_ST7_TARGETS_UP	HOOI_ST7_TARGETS_UP	89	-0.558318	-1.59768	0.00394473	0.0554151	0.0471496	1831	tags=20%, list=11%, signal=18%	JCAD/KRTAP2-3/SERPINE1/CERT1/SOX30/RGMB/MEST/IL7R/TGFA/IL15/SYT1/GLIPR1/RUNX2/CALB1/IL32/EVA1A/ZNF385D/FGF5
AMIT_EGF_RESPONSE_480_MCF10A	AMIT_EGF_RESPONSE_480_MCF10A	AMIT_EGF_RESPONSE_480_MCF10A	42	-0.661269	-1.69018	0.00398376	0.0558062	0.0474824	3525	tags=55%, list=21%, signal=43%	SOX9/TIMM10/GIT2/CABIN1/SSNA1/SZRD1/PLEK2/HPCAL1/MREG/PHLDA2/FOXD1/EGLN1/SLC35G2/SH2D2A/ARL4C/CYP27B1/POPDC3/VEGFC/SMTN/STC1/CHST11/PTHLH/GPR153
WP_SPINAL_CORD_INJURY	WP_SPINAL_CORD_INJURY	WP_SPINAL_CORD_INJURY	89	-0.557556	-1.5955	0.00399498	0.0558066	0.0474827	1958	tags=27%, list=12%, signal=24%	CXCL10/NGFR/PLXNA2/PTPRZ1/TGFB1/ANXA1/SLIT2/EFNB2/PPP3CA/PTGS2/CXCL2/TNFSF13/SEMA6A/CCND1/E2F1/FOS/TNF/CHST11/MMP9/IL1B/CXCL8/ICAM1/NTN1/CXCL1
PEDERSEN_METASTASIS_BY_ERBB2_ISOFORM_4	PEDERSEN_METASTASIS_BY_ERBB2_ISOFORM_4	PEDERSEN_METASTASIS_BY_ERBB2_ISOFORM_4	92	-0.567922	-1.63127	0.00406788	0.0566662	0.0482141	1928	tags=32%, list=12%, signal=28%	CGNL1/ASPH/PHLDA2/CRACD/CYSRT1/KRT86/DOCK4/MT2A/SHC1/ANXA1/LAMC2/TIMP2/CYP1B1/CCNYL1/NTN4/CBLB/CADPS2/ITPRIPL2/ULBP2/SLC45A3/DLC1/B3GNT3/FAM83A/SLC16A3/AGR2/TTC9/MYEOV/CEACAM1/PRSS22
SMID_BREAST_CANCER_RELAPSE_IN_BRAIN_UP	SMID_BREAST_CANCER_RELAPSE_IN_BRAIN_UP	SMID_BREAST_CANCER_RELAPSE_IN_BRAIN_UP	28	0.667942	1.78519	0.00409187	0.0568416	0.0483634	1140	tags=32%, list=7%, signal=30%	HOXA9/EN1/IMPA2/KCNK5/KRT16/SFRP1/TNFRSF21/RARRES1/CENPF
BRUINS_UVC_RESPONSE_VIA_TP53_GROUP_B	BRUINS_UVC_RESPONSE_VIA_TP53_GROUP_B	BRUINS_UVC_RESPONSE_VIA_TP53_GROUP_B	437	-0.408212	-1.36343	0.0041942	0.058023	0.0493685	3402	tags=30%, list=20%, signal=24%	VPS51/CDKN2D/RELA/INPP1/C15orf39/SYN2/PKD1/PHTF1/PMEPA1/MFGE8/NDRG4/C19orf25/DDAH2/FADS2/HBEGF/GPI/TEAD3/TSPAN17/CASP2/MYO6/CHPF2/REXO1/METTL21A/HGSNAT/FBRS/SLC12A4/SPP1/RAD54L/MSRB1/TEX261/CAP1/GRB14/WDR90/THBD/NPDC1/POMGNT1/TRIM3/IGF1R/SETD7/BET1L/CTSA/PRKCD/AKIRIN1/CHST6/EPHA2/ULK1/PTK7/LTBP3/EPHA3/TFRC/PLBD2/MVP/LTBP4/RRAS2/PLD3/CD274/AGRN/NABP1/CHMP1A/GALNT14/AKT1S1/SERPINE1/TSPAN13/SERP2/MS…
ZHU_CMV_8_HR_UP	ZHU_CMV_8_HR_UP	ZHU_CMV_8_HR_UP	36	0.643937	1.81877	0.00420018	0.058023	0.0493685	1303	tags=31%, list=8%, signal=28%	IFI6/MX1/MX2/ISG15/IFITM1/OAS1/SP100/PLA2G4A/OAS2/SLC39A14/GBP1
TAKEDA_TARGETS_OF_NUP98_HOXA9_FUSION_3D_DN	TAKEDA_TARGETS_OF_NUP98_HOXA9_FUSION_3D_DN	TAKEDA_TARGETS_OF_NUP98_HOXA9_FUSION_3D_DN	17	-0.780747	-1.68228	0.00431148	0.0592094	0.0503779	1525	tags=47%, list=9%, signal=43%	ETS1/IL7R/TGFBI/S100A9/PPBP/ALOX5/LIF/CXCL5
WP_PHOSPHODIESTERASES_IN_NEURONAL_FUNCTION	WP_PHOSPHODIESTERASES_IN_NEURONAL_FUNCTION	WP_PHOSPHODIESTERASES_IN_NEURONAL_FUNCTION	33	-0.679294	-1.69501	0.00431613	0.0592094	0.0503779	1032	tags=18%, list=6%, signal=17%	ADCY6/PDE1A/ADCY7/GUCY1A1/GUCY1B1/PDE9A
NEWMAN_ERCC6_TARGETS_DN	NEWMAN_ERCC6_TARGETS_DN	NEWMAN_ERCC6_TARGETS_DN	32	-0.692534	-1.70793	0.00432263	0.0592094	0.0503779	1789	tags=38%, list=11%, signal=34%	SERPINE1/CNTN3/AEBP1/PSG6/LNX1/SLC1A1/RAB3B/CEMIP/GALNT5/ITGBL1/LBH/FGF5
WP_GENES_RELATED_TO_PRIMARY_CILIUM_DEVELOPMENT_BASED_ON_CRISPR	WP_GENES_RELATED_TO_PRIMARY_CILIUM_DEVELOPMENT_BASED_ON_CRISPR	WP_GENES_RELATED_TO_PRIMARY_CILIUM_DEVELOPMENT_BASED_ON_CRISPR	99	0.468564	1.60671	0.00433355	0.0592094	0.0503779	5888	tags=65%, list=35%, signal=42%	WDR19/TTC8/EFCAB7/LZTFL1/CLUAP1/IFT74/BBS12/BBS4/IFT80/CEP162/WDPCP/TCTN1/DYNC2H1/MIB1/IFT46/TCTN3/TTC23/CEP295/EVC2/TTC26/CEP97/CDK20/BBS2/IFT27/CEP44/IFT88/WDR35/IFT81/CEP20/SASS6/TUBD1/MKKS/BBS1/IFT52/TMEM67/CBY1/CEP192/RPGRIP1L/TTC30B/CEP83/CIBAR1/BBS9/TTC21B/TRAPPC11/CEP76/IFT20/CPLANE1/TUBE1/BBS10/TCTN2/KIFAP3/FBF1/TTBK2/PIBF1/BBS7/MKS1/TXNDC15/DYNC2LI1/CEP43/RAB23/ARL6/TMEM216/IFT122/CEP19
LI_CISPLATIN_RESISTANCE_DN	LI_CISPLATIN_RESISTANCE_DN	LI_CISPLATIN_RESISTANCE_DN	21	-0.745084	-1.69383	0.00435881	0.0593917	0.0505331	1252	tags=48%, list=8%, signal=44%	AKR1C3/MEST/FZD8/JAG1/BAMBI/SEMA6A/ROBO2/ZFP42/MMP10/CFH
WEST_ADRENOCORTICAL_TUMOR_DN	WEST_ADRENOCORTICAL_TUMOR_DN	WEST_ADRENOCORTICAL_TUMOR_DN	419	-0.414884	-1.38187	0.00438586	0.0595976	0.0507082	2184	tags=20%, list=13%, signal=18%	MVP/LTBP4/ID4/GABBR1/TGFB3/AKR1B1/SPOCK2/AMPD3/PCDHGC3/FBLN5/OLFML3/SLC23A2/NGFR/EMILIN1/SGCG/SRGAP3/ZYX/LRP5/NR4A2/APOL6/KCTD14/IRF5/CCDC85B/MT2A/MXD4/ACTG1/CNN2/FAH/CDC42EP4/SORBS1/NYNRIN/SSH3/AEBP1/LHFPL6/PARP3/AXL/RARA/CSRP1/SPATA20/SLC9A3R1/ARHGAP25/GSDMD/ST3GAL4/PARVB/IER3/NDRG2/RBPMS/TNFSF13/COL4A4/SOD3/SEMA6A/CTSO/ESR1/SMTN/IGFBP4/FOS/SPON1/PDGFD/KCNJ5/EHD3/MTNR1A/NR2F2/SYDE1/IRF1/EFEMP2/…
RAY_TARGETS_OF_P210_BCR_ABL_FUSION_UP	RAY_TARGETS_OF_P210_BCR_ABL_FUSION_UP	RAY_TARGETS_OF_P210_BCR_ABL_FUSION_UP	12	0.791831	1.7835	0.00441511	0.0596996	0.050795	116	tags=17%, list=1%, signal=17%	HOXB2/PLIN2
KEGG_GLYCOSPHINGOLIPID_BIOSYNTHESIS_LACTO_AND_NEOLACTO_SERIES	KEGG_GLYCOSPHINGOLIPID_BIOSYNTHESIS_LACTO_AND_NEOLACTO_SERIES	KEGG_GLYCOSPHINGOLIPID_BIOSYNTHESIS_LACTO_AND_NEOLACTO_SERIES	21	-0.74431	-1.69207	0.00441731	0.0596996	0.050795	1314	tags=29%, list=8%, signal=26%	ABO/FUT2/ST3GAL4/FUT3/B3GNT3/B3GALT5
HUANG_DASATINIB_SENSITIVITY_UP	HUANG_DASATINIB_SENSITIVITY_UP	HUANG_DASATINIB_SENSITIVITY_UP	78	-0.573187	-1.61346	0.00451461	0.0601701	0.0511953	2839	tags=41%, list=17%, signal=34%	P3H2/CAST/PARVA/MAP7D1/EPHA2/FSTL1/UBE2E3/ITGA5/AKR1C3/ZYX/MYO10/DUSP10/ANXA1/DENND2B/CDC42EP3/F3/RIPK4/ELK3/JAG1/COTL1/POPDC3/TGFBI/RAC2/LYN/DCBLD2/MAML2/ANTXR2/PLAU/KCTD12/RAI14/EPHB2/LAYN
LEI_MYB_TARGETS	LEI_MYB_TARGETS	LEI_MYB_TARGETS	298	-0.440091	-1.43522	0.00451515	0.0601701	0.0511953	2294	tags=23%, list=14%, signal=20%	ATP5F1D/SOX15/VCL/AP1G2/STAT6/LPCAT1/DDR1/LAMA5/MDK/RASA1/BASP1/CLU/MRPL28/FADS1/EPOR/ACTR2/SERPINE1/PLK2/SRGAP3/ISG20/TM7SF2/SPARC/DHRS3/KLF9/TARDBP/KRT8/ACTA2/TUBG1/ANXA1/TPM1/LASP1/LAMC2/AXL/LAMB1/CYP1B1/SLC9A3R1/CFLAR/SAA1/TUBB2A/IGFBP7/PTX3/TGFBI/LGALS3BP/CCND1/MICB/TNIP1/SMAD3/SH2B3/KRT81/KRT18/DAB2/S100A9/PTHLH/MT1A/CLDN7/MYL9/FBP1/MUC1/S100P/LCN2/IL1B/SLC16A3/AGR2/CXCL8/COX7A1/KRT7/CEACAM…
REACTOME_SMOOTH_MUSCLE_CONTRACTION	REACTOME_SMOOTH_MUSCLE_CONTRACTION	REACTOME_SMOOTH_MUSCLE_CONTRACTION	30	-0.70946	-1.71846	0.00452402	0.0601701	0.0511953	1553	tags=47%, list=9%, signal=42%	TPM3/MYLK/VCL/ACTA2/ANXA1/TPM1/SORBS1/TLN1/PXN/DYSF/TPM2/MYL9/GUCY1A1/GUCY1B1
WP_MIRNAS_INVOLVEMENT_IN_THE_IMMUNE_RESPONSE_IN_SEPSIS	WP_MIRNAS_INVOLVEMENT_IN_THE_IMMUNE_RESPONSE_IN_SEPSIS	WP_MIRNAS_INVOLVEMENT_IN_THE_IMMUNE_RESPONSE_IN_SEPSIS	29	-0.697705	-1.68604	0.00452402	0.0601701	0.0511953	1495	tags=45%, list=9%, signal=41%	TAB1/IL1A/MIR155HG/IRF5/TRAF3/NFKB2/RELB/MIR149/TNF/IRF1/LCN2/CXCL8/ICAM1
SCHAEFFER_PROSTATE_DEVELOPMENT_12HR_DN	SCHAEFFER_PROSTATE_DEVELOPMENT_12HR_DN	SCHAEFFER_PROSTATE_DEVELOPMENT_12HR_DN	33	-0.676946	-1.68916	0.0045389	0.0601701	0.0511953	2530	tags=48%, list=15%, signal=41%	ST3GAL2/MTCH1/MXRA7/NTRK2/HIC1/KLC1/BASP1/RFLNA/TGFBI/IGFBP4/HMGA2/INHBA/TUBB3/TAGLN3/ENC1/PLAT
SPIRA_SMOKERS_LUNG_CANCER_UP	SPIRA_SMOKERS_LUNG_CANCER_UP	SPIRA_SMOKERS_LUNG_CANCER_UP	33	-0.67694	-1.68914	0.0045389	0.0601701	0.0511953	1311	tags=21%, list=8%, signal=20%	SLC39A8/CXCL2/FOS/PPBP/SLC4A4/CXCL8/SERPINA1
REACTOME_PLATELET_AGGREGATION_PLUG_FORMATION	REACTOME_PLATELET_AGGREGATION_PLUG_FORMATION	REACTOME_PLATELET_AGGREGATION_PLUG_FORMATION	27	-0.706752	-1.67784	0.00454471	0.0601701	0.0511953	3190	tags=48%, list=19%, signal=39%	BCAR1/AKT1/GRB2/CSK/PDPK1/SYK/SRC/SHC1/TLN1/COL1A1/VWF/RAPGEF3/RASGRP2
KEGG_NON_SMALL_CELL_LUNG_CANCER	KEGG_NON_SMALL_CELL_LUNG_CANCER	KEGG_NON_SMALL_CELL_LUNG_CANCER	48	-0.627316	-1.64555	0.00454865	0.0601701	0.0511953	3011	tags=35%, list=18%, signal=29%	ERBB2/AKT1/HRAS/GRB2/PIK3CB/PLCG1/PLCG2/PDPK1/MAP2K1/TGFA/CCND1/E2F1/PIK3CD/CDKN2A/RARB/AKT3/EGF
SANA_RESPONSE_TO_IFNG_DN	SANA_RESPONSE_TO_IFNG_DN	SANA_RESPONSE_TO_IFNG_DN	78	-0.572532	-1.61161	0.00456563	0.0601767	0.051201	1521	tags=17%, list=9%, signal=15%	FABP5/NQO1/FGFR1/COTL1/LGALS1/INHBA/ARHGDIB/VWF/DAB2/TNFRSF10D/NT5DC2/MMP10/KRT7
PID_RHOA_REG_PATHWAY	PID_RHOA_REG_PATHWAY	PID_RHOA_REG_PATHWAY	38	-0.664115	-1.67194	0.00457328	0.0601767	0.051201	3053	tags=53%, list=18%, signal=43%	ARHGEF18/ARAP1/ARHGEF5/ARHGEF3/VAV2/PLEKHG6/ARHGAP8/ABR/NGEF/ARHGEF1/MYO9B/OBSCN/ARHGDIA/NET1/ARHGEF17/ARHGDIB/FARP1/DLC1/VAV1/ARAP3
WEINMANN_ADAPTATION_TO_HYPOXIA_DN	WEINMANN_ADAPTATION_TO_HYPOXIA_DN	WEINMANN_ADAPTATION_TO_HYPOXIA_DN	34	-0.670747	-1.68065	0.00461558	0.0605734	0.0515385	1602	tags=32%, list=10%, signal=29%	PLAUR/TPM1/MEST/IER3/IGFBP7/VEGFC/ALDH3A1/CRLF1/SLC16A3/NRCAM/TFPI2
TONKS_TARGETS_OF_RUNX1_RUNX1T1_FUSION_HSC_UP	TONKS_TARGETS_OF_RUNX1_RUNX1T1_FUSION_HSC_UP	TONKS_TARGETS_OF_RUNX1_RUNX1T1_FUSION_HSC_UP	153	-0.492279	-1.50751	0.00467545	0.0611981	0.05207	2339	tags=29%, list=14%, signal=25%	ID1/AMIGO2/FSTL1/UCHL1/PLCG1/TCN1/DDR1/HOMER3/RRAS/FZD7/PDLIM5/ANK3/DEPTOR/SPARC/ACTA2/NQO1/SLC35G2/MALL/EPS8/TCF7L2/GSN/CDC42EP3/SORT1/TGFB1I1/BAMBI/NFKB2/RBPMS/KIF3C/QPRT/S1PR1/DNAJB5/SOX4/TNFSF4/DAB2/TRIB2/ENC1/SERPINB9/GUCY1A1/CXCL8/NRCAM/ALDH1A1/CEACAM1/MEG3/PLAT
REACTOME_CROSSLINKING_OF_COLLAGEN_FIBRILS	REACTOME_CROSSLINKING_OF_COLLAGEN_FIBRILS	REACTOME_CROSSLINKING_OF_COLLAGEN_FIBRILS	16	-0.786716	-1.68072	0.00470038	0.0613634	0.0522106	1732	tags=56%, list=10%, signal=50%	PCOLCE/BMP1/LOXL4/COL4A4/COL1A1/TLL2/LOX/PXDN/LOXL2
REACTOME_ACTIVATION_OF_ANTERIOR_HOX_GENES_IN_HINDBRAIN_DEVELOPMENT_DURING_EARLY_EMBRYOGENESIS	REACTOME_ACTIVATION_OF_ANTERIOR_HOX_GENES_IN_HINDBRAIN_DEVELOPMENT_DURING_EARLY_EMBRYOGENESIS	REACTOME_ACTIVATION_OF_ANTERIOR_HOX_GENES_IN_HINDBRAIN_DEVELOPMENT_DURING_EARLY_EMBRYOGENESIS	104	0.471743	1.64269	0.00471812	0.0614341	0.0522708	262	tags=7%, list=2%, signal=7%	HOXC4/HOXB2/HOXA3/HOXB4/HOXA1/HOXB3/HOXA2
CERVERA_SDHB_TARGETS_2	CERVERA_SDHB_TARGETS_2	CERVERA_SDHB_TARGETS_2	93	-0.551265	-1.58936	0.00484688	0.0629463	0.0535574	1342	tags=23%, list=8%, signal=21%	STK17A/LRATD2/CCN1/SLC12A2/TMC4/IGFBP7/GPRC5B/MCAM/LTBP2/MICB/PFKFB3/SYT12/FAXC/TNFSF4/CADPS2/CDH6/HS3ST3B1/FMO1/CXCL8/FBN2/CXCL5
PID_INTEGRIN3_PATHWAY	PID_INTEGRIN3_PATHWAY	PID_INTEGRIN3_PATHWAY	33	-0.675183	-1.68476	0.00492874	0.0638431	0.0543205	2740	tags=48%, list=16%, signal=41%	CD47/THBS1/LAMC1/SPP1/PVR/PDGFB/EDIL3/PLAUR/CCN1/LAMB1/TGFBI/COL4A4/COL1A1/PLAU/THY1/SPHK1
JAATINEN_HEMATOPOIETIC_STEM_CELL_UP	JAATINEN_HEMATOPOIETIC_STEM_CELL_UP	JAATINEN_HEMATOPOIETIC_STEM_CELL_UP	263	-0.452379	-1.46142	0.00494238	0.0638541	0.0543298	2089	tags=23%, list=13%, signal=21%	MICU3/RCN1/SV2A/TUSC1/MMP28/ZNRF1/DDAH1/ASPH/CEP170/PRDM11/TSPYL5/DEPTOR/AKR1C3/SH3RF1/FABP5/TBC1D24/SLC39A8/ARHGAP22/MEST/OBSL1/TMEM200A/SHANK3/DPY19L2/LINC00888/SRD5A3/BSPRY/UHRF1/WDR17/TFEC/DAPK1/KHDRBS3/PLCB1/IGFBP7/PDE1A/TMEM44/CRISPLD1/MAP9/MEIS1/RBPMS/HSH2D/HMGA2/ZNF618/RUNX2/ITPRIPL2/ANKRD6/ME3/NT5DC2/PXDN/TNS3/ISYNA1/GUCY1A1/MYO5C/NDN/AKT3/SCN9A/PLCB4/ADAM28/DPYSL3/ALDH1A1/MEG3/CFH
WP_VEGFAVEGFR2_SIGNALING_PATHWAY	WP_VEGFAVEGFR2_SIGNALING_PATHWAY	WP_VEGFAVEGFR2_SIGNALING_PATHWAY	390	-0.420497	-1.398	0.00501407	0.0646128	0.0549754	3626	tags=33%, list=22%, signal=26%	NCL/EPN1/MIR1915HG/ITGB1/ELOC/ARPC5L/NR4A1/TPCN2/RELA/C15orf39/CAMKK2/PPM1G/COPG1/HBEGF/ERG/BCAR1/TNFRSF25/FAM120A/NFKBIA/MYO6/RAC1/MYO1C/CDC42BPB/GSK3B/PRKCZ/AKT1/HRAS/ARRB2/MLST8/UBAP2L/BSG/FJX1/FUT1/GRB2/DOK1/TPM3/CSRP2/NCF1/TAOK2/NFATC2/PRKCD/VAV2/EZR/SH3BGRL3/PLCB3/PNP/PTK2B/EPHA2/GIPC1/PLCG1/VCL/STAT6/ACACA/TNXB/PPP1CA/CSK/CHAC1/RCN1/RPL18A/CAPZB/HSP90AA1/HGS/EIF4G1/CGNL1/PLOD3/CFL1/GPX1/AK…
REACTOME_COMPLEMENT_CASCADE	REACTOME_COMPLEMENT_CASCADE	REACTOME_COMPLEMENT_CASCADE	20	-0.749972	-1.67515	0.00504753	0.0647505	0.0550925	55	tags=20%, list=0%, signal=20%	C9/CFI/CFH/C3
REACTOME_DISEASES_OF_GLYCOSYLATION	REACTOME_DISEASES_OF_GLYCOSYLATION	REACTOME_DISEASES_OF_GLYCOSYLATION	115	-0.517181	-1.52697	0.00505072	0.0647505	0.0550925	1138	tags=14%, list=7%, signal=13%	PAPSS2/SRD5A3/GNE/HSPG2/CHST14/ADAMTSL4/FMOD/SPON1/ADAMTSL3/ADAMTSL1/MUC1/ADAMTS7/MUC4/MUC20/MUC21/MUC16
PID_AP1_PATHWAY	PID_AP1_PATHWAY	PID_AP1_PATHWAY	55	-0.617561	-1.64962	0.00507956	0.0648273	0.0551579	1578	tags=29%, list=9%, signal=26%	TGFB1/ETS1/MT2A/TCF7L2/EDN1/CCN1/CSF2/CRTC1/CCND1/ESR1/FOS/CDKN2A/PLAU/MMP9/CXCL8/FABP4
MORI_LARGE_PRE_BII_LYMPHOCYTE_DN	MORI_LARGE_PRE_BII_LYMPHOCYTE_DN	MORI_LARGE_PRE_BII_LYMPHOCYTE_DN	42	-0.654794	-1.67363	0.00508271	0.0648273	0.0551579	1724	tags=31%, list=10%, signal=28%	SIPA1/IL4R/CAPN1/WIPF1/GMIP/LAT2/DOCK2/DTX1/ADCY7/SERPINB1/CTSS/LCP1/CD74
COATES_MACROPHAGE_M1_VS_M2_UP	COATES_MACROPHAGE_M1_VS_M2_UP	COATES_MACROPHAGE_M1_VS_M2_UP	70	-0.585165	-1.62043	0.00519745	0.0659311	0.0560971	1546	tags=23%, list=9%, signal=21%	TUBB2B/ADA/MARCO/AXL/SRD5A3/PLAAT3/TGFBI/CBX6/ENO2/ARFGEF3/GDA/NRCAM/CAPN5/PIK3AP1/MARCKSL1/CFH
WP_PATHWAYS_REGULATING_HIPPO_SIGNALING	WP_PATHWAYS_REGULATING_HIPPO_SIGNALING	WP_PATHWAYS_REGULATING_HIPPO_SIGNALING	77	-0.566214	-1.58837	0.00520646	0.0659311	0.0560971	2982	tags=35%, list=18%, signal=29%	RAC1/CDH11/PRKACA/PRKCZ/PRKAR1B/IGF1R/PRKCD/CDH2/PLCB3/TEAD1/EPHA2/NTRK2/NGFR/LATS2/GNAI2/GNAQ/TEAD2/TCF7L2/FGFR1/PLCB1/TCF7/SMAD3/PRKCQ/CDH6/TCF7L1/PRKAA2/PLCB4
CHARAFE_BREAST_CANCER_BASAL_VS_MESENCHYMAL_DN	CHARAFE_BREAST_CANCER_BASAL_VS_MESENCHYMAL_DN	CHARAFE_BREAST_CANCER_BASAL_VS_MESENCHYMAL_DN	46	-0.643753	-1.66992	0.00520891	0.0659311	0.0560971	2325	tags=41%, list=14%, signal=36%	SCG2/FLNC/EDIL3/FAM171A1/RNF182/TRAF3/ARHGAP17/PFKP/GRK5/CMTM3/TUBB2A/ZCCHC24/KIF3C/TNIP1/ARNT2/SH2B3/SEMA3A/LOXL2/RBM24
KEGG_AXON_GUIDANCE	KEGG_AXON_GUIDANCE	KEGG_AXON_GUIDANCE	109	-0.52154	-1.52906	0.00526768	0.0663975	0.0564939	2470	tags=34%, list=15%, signal=29%	PPP3CB/NFATC2/RGS3/EPHA2/EPHA3/SEMA4G/RASA1/NGEF/PLXNA2/CFL1/UNC5D/SRGAP3/GNAI2/ABLIM3/ABL1/RND1/SEMA6C/SLIT2/EFNB2/SEMA4F/PPP3CA/NTN4/RAC2/LIMK1/SEMA6A/PAK4/ROBO2/EPHA1/SEMA7A/SEMA4A/SEMA4B/SEMA3A/SEMA3B/NFATC4/EPHB2/NTN1/NTNG1
REACTOME_ACYL_CHAIN_REMODELLING_OF_PI	REACTOME_ACYL_CHAIN_REMODELLING_OF_PI	REACTOME_ACYL_CHAIN_REMODELLING_OF_PI	12	0.788665	1.77637	0.00527239	0.0663975	0.0564939	1235	tags=58%, list=7%, signal=54%	PLA2G4F/PLA2G2F/PLA2G4D/PLA2G4C/PLA2R1/PLA2G4A/PLA2G4E
NAKAMURA_METASTASIS_MODEL_DN	NAKAMURA_METASTASIS_MODEL_DN	NAKAMURA_METASTASIS_MODEL_DN	40	-0.65849	-1.67409	0.00535013	0.0672068	0.0571825	1645	tags=35%, list=10%, signal=32%	PTPRZ1/FABP5/POLM/ACER3/TGFB1I1/RAC2/SEMA4B/RUNX2/NTSR1/PTHLH/SERPINB1/FAM83A/PLAT/C3
KEGG_BLADDER_CANCER	KEGG_BLADDER_CANCER	KEGG_BLADDER_CANCER	40	-0.658349	-1.67373	0.00540557	0.0676103	0.0575258	1163	tags=25%, list=7%, signal=23%	MAP2K1/DAPK1/CCND1/PGF/E2F1/VEGFC/CDKN2A/MMP9/EGF/CXCL8
BERTUCCI_MEDULLARY_VS_DUCTAL_BREAST_CANCER_DN	BERTUCCI_MEDULLARY_VS_DUCTAL_BREAST_CANCER_DN	BERTUCCI_MEDULLARY_VS_DUCTAL_BREAST_CANCER_DN	159	-0.488814	-1.50246	0.00540936	0.0676103	0.0575258	2998	tags=32%, list=18%, signal=27%	RNF152/TIMP3/BOC/TTC28/LSP1P4/ENPP1/MSRB3/PARVA/MDFI/LMCD1/MAGI3/MXRA7/MYLK/TUBG2/FSTL1/CNIH3/RTN4/CEP41/EPHA3/FLNC/SPEG/PPP1R1B/DDAH1/AGPAT2/MYH9/PTPRZ1/ACTA2/RFLNB/CNN2/LSP1P5/SLC4A3/KANK2/OBSL1/EDNRA/SORT1/CAPN2/HSPG2/ACTN1/MPRIP/TGFB1I1/ZCCHC24/SMTN/PDGFD/TPM2/MXRA8/APBA1/MYL9/DLC1/ANO1/CAPN5/ZNF385D
CHIANG_LIVER_CANCER_SUBCLASS_CTNNB1_DN	CHIANG_LIVER_CANCER_SUBCLASS_CTNNB1_DN	CHIANG_LIVER_CANCER_SUBCLASS_CTNNB1_DN	127	-0.505526	-1.51446	0.00542667	0.0676404	0.0575514	1330	tags=29%, list=8%, signal=27%	GLIS3/CYFIP2/AEBP1/TIMP2/IL7R/CP/C9/GATA6/F3/FURIN/SLC12A2/CMTM3/SEMA6A/COL1A1/MGLL/EPHA1/CHST11/C11orf96/ERICH5/SDSL/KCTD12/ARRDC4/TNFSF4/C15orf48/SLC17A9/GDA/MYL9/SERPINB9/FBP1/MMP9/PAPLN/S100P/VNN2/SPHK1/CYBA/HSD17B2/GLDC
GRAESSMANN_APOPTOSIS_BY_SERUM_DEPRIVATION_DN	GRAESSMANN_APOPTOSIS_BY_SERUM_DEPRIVATION_DN	GRAESSMANN_APOPTOSIS_BY_SERUM_DEPRIVATION_DN	195	-0.470742	-1.48517	0.0054389	0.0676404	0.0575514	3176	tags=33%, list=19%, signal=27%	SPDEF/CARD19/BIN3/PIGQ/COG1/ZBTB46/NISCH/KHK/CDC37/JAG2/PIGU/STK10/PVR/KDELR3/CA9/TPM3/SCCPDH/TRAP1/RIC8A/ABCA2/CYB561/POLR3K/ELF5/MED24/SERPINE1/PCOLCE/ISG20/DEPTOR/CNDP2/ST6GALNAC4/KLF9/EGLN1/ERO1A/SPATA13/ATP13A2/TACC3/WIPF1/HYAL1/TMCC2/BNIP3/TMEM191C/F3/MAPK8IP3/BAG2/EHD1/MAP1LC3A/GYS1/JARID2/HID1/MCAM/MYORG/STC1/PFN2/PDLIM7/USP43/EFHD2/ENO2/SERPINB1/PPP1R3C/LCK/RAPGEF3/CYP24A1/CAPN5/MAL/TGM2
LIM_MAMMARY_LUMINAL_MATURE_UP	LIM_MAMMARY_LUMINAL_MATURE_UP	LIM_MAMMARY_LUMINAL_MATURE_UP	94	-0.553557	-1.59806	0.00546003	0.0677342	0.0576312	2523	tags=41%, list=15%, signal=35%	KLHL5/PSD4/GALE/BTRC/LAMA5/ZFHX2/CACNB3/ZSCAN18/TSPAN13/FOXA1/MEIS3/TUBG1/VOPP1/DUSP10/WNT5A/SLC44A4/SORT1/PGAP6/ALCAM/RASEF/MLPH/MEIS1/HID1/REEP6/ALDH3B1/MINDY1/ESR1/PAK4/SLC7A4/WNT7B/ACOT11/WNK4/PROM2/TSPAN1/ARFGEF3/EPS8L1/FER1L4/TP53INP2/TGM2
PID_HES_HEY_PATHWAY	PID_HES_HEY_PATHWAY	PID_HES_HEY_PATHWAY	39	-0.659932	-1.66919	0.00554969	0.0686757	0.0584323	1152	tags=18%, list=7%, signal=17%	GATA6/E2F1/MAML2/RUNX2/HEY1/CD4/HEY2
CAIRO_LIVER_DEVELOPMENT_DN	CAIRO_LIVER_DEVELOPMENT_DN	CAIRO_LIVER_DEVELOPMENT_DN	147	-0.492103	-1.50088	0.00561522	0.0693146	0.0589759	1905	tags=24%, list=11%, signal=22%	SLC39A4/FKBP11/ABCC6/PINK1/ISG20/PCSK7/KIF13B/TENT5A/FAH/ANXA1/GSN/SERPINF2/C9/CAMP/SLC44A4/NRN1/TAPBP/TMPRSS2/HPN/TNFRSF11A/QPRT/ALDH1B1/S100A9/ALDH1L1/SERPINF1/B3GNT3/LCN2/FMO1/LCP1/UPK1B/LGALS9/HSD17B2/GLDC/SERPINA1/CFH/C3
PEREZ_TP63_TARGETS	PEREZ_TP63_TARGETS	PEREZ_TP63_TARGETS	302	-0.436469	-1.42307	0.00565716	0.0695095	0.0591417	2520	tags=25%, list=15%, signal=22%	SYNJ2/IGF1R/GLIS2/MKX/FOXP4/FZD1/GPR37/HS6ST1/EVPL/PPP1R13B/SHC4/ULK1/TNPO2/ID4/CLU/NGFR/CGNL1/ATP11A/NRARP/S100A3/SOCS3/TM7SF2/DHRS3/COL27A1/DLG4/SPATA13/COL9A3/CDC42EP4/SLC39A8/BLMH/SHANK3/GATA6/SLIT2/GOLGA6L5P/ABCB9/GRK5/JAG1/SMAD6/KHDRBS3/TRIM8/STOX2/BAMBI/TMEM63A/PTX3/RASEF/CLIC3/ARHGEF17/COL1A1/PGF/WNT5B/ZCCHC24/VASN/WNT7B/RAB11FIP1/CYGB/SUSD2/CEMIP/PCSK5/VSIR/KSR1/SLC4A11/ULBP2/TNFRSF10D/T…
YAMAZAKI_TCEB3_TARGETS_DN	YAMAZAKI_TCEB3_TARGETS_DN	YAMAZAKI_TCEB3_TARGETS_DN	176	-0.471763	-1.47891	0.0056666	0.0695095	0.0591417	2327	tags=19%, list=14%, signal=16%	CMAS/ULK1/UCHL1/CLDN4/TFRC/FDFT1/LTBP4/PSRC1/AKR1B1/DIAPH1/TUBB4B/HSP90AA1/DNMT1/HMGA1/TUBB2B/SORL1/TUBB/ANXA1/MYBL2/UHRF1/UBE2S/JARID2/TCF7/MT1A/CLDN7/NECTIN3/AGR2/ZFP42/CYBA/ELAVL2/IGFBP2/MEG3/KRT19
BLANCO_MELO_COVID19_BRONCHIAL_EPITHELIAL_CELLS_SARS_COV_2_INFECTION_DN	BLANCO_MELO_COVID19_BRONCHIAL_EPITHELIAL_CELLS_SARS_COV_2_INFECTION_DN	BLANCO_MELO_COVID19_BRONCHIAL_EPITHELIAL_CELLS_SARS_COV_2_INFECTION_DN	46	0.580818	1.7442	0.00567629	0.0695095	0.0591417	1383	tags=35%, list=8%, signal=32%	GPNMB/GULP1/MAF/SOX6/PCDH7/RAB30/BBOX1/NID1/LY6D/SPTLC3/EPHA4/TFCP2L1/EFCAB7/VAV3/EXTL2/PROS1
JINESH_BLEBBISHIELD_TRANSFORMED_STEM_CELL_SPHERES_UP	JINESH_BLEBBISHIELD_TRANSFORMED_STEM_CELL_SPHERES_UP	JINESH_BLEBBISHIELD_TRANSFORMED_STEM_CELL_SPHERES_UP	157	-0.484692	-1.48719	0.00568676	0.0695095	0.0591417	1797	tags=24%, list=11%, signal=22%	AGPAT2/SERPINE1/RNF145/KRT23/NQO1/GPAT3/MALL/ANXA1/WNT5A/ABCC5/FSCN1/LAMC2/IL7R/CYP1B1/EGLN3/PTGES/FYB1/PARP4/MLPH/SMAD3/CYP4F11/CEMIP/ALDH3A1/SPRR3/ADGRF1/EFHD2/APOBEC3B/S100A9/MT1A/DHRS9/ALDH1A3/ST3GAL1/LCN2/SPOCD1/SLC2A10/CEACAM6/ALDH1A1/KYNU
XU_HGF_TARGETS_INDUCED_BY_AKT1_6HR	XU_HGF_TARGETS_INDUCED_BY_AKT1_6HR	XU_HGF_TARGETS_INDUCED_BY_AKT1_6HR	18	0.720524	1.753	0.00571592	0.0696951	0.0592996	912	tags=33%, list=5%, signal=32%	IFIT1/IFI6/MX1/ISG15/PLSCR1/OAS3
HERNANDEZ_ABERRANT_MITOSIS_BY_DOCETACEL_2NM_UP	HERNANDEZ_ABERRANT_MITOSIS_BY_DOCETACEL_2NM_UP	HERNANDEZ_ABERRANT_MITOSIS_BY_DOCETACEL_2NM_UP	59	0.539768	1.68524	0.00575036	0.0698352	0.0594189	1013	tags=29%, list=6%, signal=27%	THBS2/DCT/HOXB2/TYRP1/IFI44/TGFBR3/MAF/SGK1/IFI16/N4BP2L1/LPAR6/PLA2R1/PPP2R3A/PTPRM/FILIP1L/SSBP2/PXK
LIM_MAMMARY_LUMINAL_PROGENITOR_UP	LIM_MAMMARY_LUMINAL_PROGENITOR_UP	LIM_MAMMARY_LUMINAL_PROGENITOR_UP	43	-0.651694	-1.67204	0.00575542	0.0698352	0.0594189	1298	tags=42%, list=8%, signal=39%	GJB2/CCDC88B/LPCAT1/ELF5/ANPEP/SECTM1/GNE/HAPLN3/IL15/XDH/CD14/C1QTNF1/CYP24A1/SORBS2/TNFAIP2/ALDH1A3/RASAL1/C3
RUTELLA_RESPONSE_TO_CSF2RB_AND_IL4_UP	RUTELLA_RESPONSE_TO_CSF2RB_AND_IL4_UP	RUTELLA_RESPONSE_TO_CSF2RB_AND_IL4_UP	292	-0.433494	-1.4083	0.00584735	0.0707785	0.0602214	2942	tags=26%, list=18%, signal=22%	LRRK1/CDKN1A/TRADD/GOT2/GPD2/UBAP2L/SPP1/DHCR24/PVR/GPR137B/ZHX2/TBC1D13/NARF/SEC22B/LITAF/PLPP1/IL1A/LMBR1L/HOMER2/TFRC/RFTN1/BIRC3/GABBR1/MREG/EPB41L2/FADS1/TRAF1/EMILIN1/SERPINE1/TBCB/ACP5/DEPTOR/MAP4K4/SLC12A8/NQO1/TMEM51/DOCK4/TRAF3/ARHGAP22/FSCN1/CSNK1E/TUBA1C/CSRP1/GNA12/CYP1B1/EGLN3/PPARD/ANXA2P2/CFLAR/CYP27B1/ADAM8/JAG1/NET1/IER5/NECTIN2/TRIP10/RBM47/LTBP2/CCND1/TNIP3/WNT5B/QPRT/MGLL/RAB…
HAN_SATB1_TARGETS_UP	HAN_SATB1_TARGETS_UP	HAN_SATB1_TARGETS_UP	382	-0.416472	-1.37892	0.00590044	0.0712481	0.060621	2599	tags=24%, list=16%, signal=20%	KLF7/TMEM45B/CTSZ/CITED2/PPME1/OGG1/PCDH9/CD40/CYP26B1/FSTL1/SYNGR1/AIFM2/AP1M2/LAMA5/B3GALNT1/ALDOC/ATP13A3/CD82/PACSIN2/DESI1/NACC2/AK4/BASP1/ITPR1/DDAH1/ASPH/FADS3/DDIT4/NAGA/SCO2/STXBP1/ISG20/ATP13A2/SH3GLB2/INSL4/SORL1/TCF7L2/WNT5A/C4orf19/TXNRD2/TPM1/BNIP3/IL7R/LAMB1/PAPSS2/F3/ARSA/PLOD2/GRK5/RPS6KA2/PRMT6/VLDLR/PTGS2/TGFBI/SEC14L2/MCAM/SLC1A1/PIK3CD/ZCCHC24/SPAG4/SLC2A6/HYAL3/RAB11FIP1/ARN…
REACTOME_NEGATIVE_REGULATION_OF_THE_PI3K_AKT_NETWORK	REACTOME_NEGATIVE_REGULATION_OF_THE_PI3K_AKT_NETWORK	REACTOME_NEGATIVE_REGULATION_OF_THE_PI3K_AKT_NETWORK	88	-0.561267	-1.60636	0.00600946	0.0723866	0.0615897	1683	tags=20%, list=10%, signal=18%	PPP2R1A/SRC/IRS1/GAB2/FGFR1/TGFA/IER3/RAC2/NRG2/PIK3CD/ESR1/PIP5K1C/LCK/AKT3/VAV1/EGF/PIK3AP1/FGF5
WANG_SMARCE1_TARGETS_DN	WANG_SMARCE1_TARGETS_DN	WANG_SMARCE1_TARGETS_DN	332	-0.42844	-1.40625	0.00604795	0.0723866	0.0615897	2390	tags=21%, list=14%, signal=18%	ELOVL6/SLC4A7/EHD4/NDUFAF3/SHISA2/SCG2/EPHA2/UCHL1/MAEA/B3GALNT1/RRAS2/STC2/AKR1B1/RASA1/DEF8/PDLIM5/GALNT14/GLYR1/NOC2L/PTP4A1/CTPS1/TSPAN13/PLK2/HNRNPD/RNF182/HMGA1/TARDBP/DRAP1/PPIF/TRABD2A/SEPTIN9/IL4R/QDPR/TLE4/TPM1/SLC39A8/BNIP3/ATAD3A/CAND2/CYP1B1/PRR16/CENPV/PDF/NTN4/TRIM8/IER5/BAMBI/CXCL2/LGALS3BP/SLITRK5/WNT5B/IGF2BP3/DUSP4/CXCL6/SIX2/C15orf48/DENND2A/CXCL3/SORBS2/CXCL8/PLCB4/TFPI2/ZNF3…
XU_GH1_EXOGENOUS_TARGETS_UP	XU_GH1_EXOGENOUS_TARGETS_UP	XU_GH1_EXOGENOUS_TARGETS_UP	24	-0.723871	-1.69589	0.00604943	0.0723866	0.0615897	3409	tags=54%, list=20%, signal=43%	S1PR2/SLCO3A1/NOS1/CENPT/CDAN1/TAGAP/EPOR/ZNF668/GRK5/TNFRSF11A/POU2F2/EPHB2/SERPINA1
LI_INDUCED_T_TO_NATURAL_KILLER_UP	LI_INDUCED_T_TO_NATURAL_KILLER_UP	LI_INDUCED_T_TO_NATURAL_KILLER_UP	255	-0.447009	-1.44474	0.00605278	0.0723866	0.0615897	2503	tags=25%, list=15%, signal=22%	LITAF/SCCPDH/EHD4/PLEKHO2/SH3BGRL3/STX11/B4GALNT4/MLKL/CAPNS1/MVP/GDPD5/CAPZB/PLCG2/SLC39A4/B4GALNT2/TRAF1/SH3BP2/SERP2/LY6G5B/SNX18/TENT5A/KCTD10/MFSD10/LASP1/TUBB6/TUBA1C/DHRS11/FURIN/ANKH/CAPN2/COTL1/CRYBG2/IER3/SERPINB6/SMAGP/NIBAN2/LGALS1/MINDY1/GLIPR1/LGALS3BP/NRGN/LAT2/LRRC8C/B3GNT8/SLC2A6/CDKN2A/ITGB7/TNFRSF9/ZNF608/PDLIM7/TNF/SIDT1/SEMA4A/GPR68/ASB2/IRAK2/ARFGEF3/C15orf48/GRAMD1B/MT1A/SC…
LI_INDUCED_T_TO_NATURAL_KILLER_DN	LI_INDUCED_T_TO_NATURAL_KILLER_DN	LI_INDUCED_T_TO_NATURAL_KILLER_DN	116	-0.515537	-1.52799	0.00608937	0.07265	0.0618138	1988	tags=28%, list=12%, signal=25%	OLFML3/PDXP/TMEM108/SNAI3/ACVR2B/NAV1/ACTA2/ETS1/ILVBL/PLEKHG2/ABHD8/HDAC7/CENPV/RNPEPL1/ACTN1/INAFM2/FYB1/PITPNM2/PPP1R1C/TCF7/GFI1/DTX1/SOX4/LOX/NT5DC2/TRIB2/RAPGEF3/TPCN1/CELF2/FBP1/TBXA2R/GLDC/C3
MIKKELSEN_MEF_LCP_WITH_H3K4ME3	MIKKELSEN_MEF_LCP_WITH_H3K4ME3	MIKKELSEN_MEF_LCP_WITH_H3K4ME3	95	-0.555206	-1.6082	0.00611194	0.0727452	0.0618948	2236	tags=34%, list=13%, signal=29%	DDR1/DAB2IP/AMPD3/RAB43/EMILIN1/PRRG2/PSPN/DMPK/PCOLCE/GLMP/MAB21L3/RNF123/ANXA1/TNFRSF14/CP/LPIN3/TNS2/IKBKE/LGALS3BP/TAPBPL/XDH/ACOT11/INHBA/MMP19/ARHGDIB/SERPINF1/NYAP1/GPSM3/SERPINB9/TBXA2R/LGALS9/CPA6
PID_IL8_CXCR2_PATHWAY	PID_IL8_CXCR2_PATHWAY	PID_IL8_CXCR2_PATHWAY	26	-0.704912	-1.66806	0.00613616	0.0728596	0.0619921	2852	tags=54%, list=17%, signal=45%	AKT1/GNB1/ARRB2/PLCB3/PLD2/VASP/GNAI2/PDPK1/PPP2R1A/PLCB1/RAC2/LYN/DOCK2/CXCL8
MIKKELSEN_IPS_WITH_HCP_H3K27ME3	MIKKELSEN_IPS_WITH_HCP_H3K27ME3	MIKKELSEN_IPS_WITH_HCP_H3K27ME3	39	0.613698	1.78124	0.00619083	0.0733239	0.0623872	262	tags=26%, list=2%, signal=25%	HOXC10/HOXB7/HOXC9/HOXC8/HOXC6/HOXB2/HOXA3/TFAP2B/HOXB3/HOXA2
OUELLET_OVARIAN_CANCER_INVASIVE_VS_LMP_DN	OUELLET_OVARIAN_CANCER_INVASIVE_VS_LMP_DN	OUELLET_OVARIAN_CANCER_INVASIVE_VS_LMP_DN	11	-0.825706	-1.66471	0.00620467	0.0733239	0.0623872	576	tags=27%, list=3%, signal=26%	KHSRP/SMAD3/CFH
AMIT_EGF_RESPONSE_120_MCF10A	AMIT_EGF_RESPONSE_120_MCF10A	AMIT_EGF_RESPONSE_120_MCF10A	40	-0.655522	-1.66654	0.00629591	0.0742263	0.063155	3248	tags=42%, list=19%, signal=34%	HBEGF/TXNRD1/PTPA/GPR161/PHLDA3/IL1A/EPHA2/FOSL1/PDLIM5/EPOR/SPRY4/RPS6KA4/PLAUR/ENC1/ALDH1A3/IL1B/LIF
WP_HUMAN_COMPLEMENT_SYSTEM	WP_HUMAN_COMPLEMENT_SYSTEM	WP_HUMAN_COMPLEMENT_SYSTEM	50	-0.615612	-1.62557	0.00633848	0.0745519	0.0634321	1186	tags=20%, list=7%, signal=19%	GNAI2/PLAUR/C9/LAMB1/FPR1/PTX3/ICAM1/CFI/CFH/C3
VALK_AML_WITH_FLT3_ITD	VALK_AML_WITH_FLT3_ITD	VALK_AML_WITH_FLT3_ITD	27	0.66937	1.75442	0.0063688	0.0747323	0.0635855	281	tags=19%, list=2%, signal=18%	HOXA9/HOXA5/HOXB2/HOXB3/KCNK5
IWANAGA_CARCINOGENESIS_BY_KRAS_PTEN_DN	IWANAGA_CARCINOGENESIS_BY_KRAS_PTEN_DN	IWANAGA_CARCINOGENESIS_BY_KRAS_PTEN_DN	273	-0.434277	-1.40873	0.00642278	0.0751887	0.0639739	1056	tags=13%, list=6%, signal=12%	NXN/TPM1/RGMB/GSN/EFNB2/ARHGAP25/PLOD2/ENDOG/TGFB1I1/SERPINB6/SOX7/MCAM/PFKFB3/DEPP1/CEMIP/PPBP/GPR153/PAPPA2/ZFHX4/CORO1A/HS3ST3B1/ENG/PTPRD/FA2H/NDN/PAQR5/ADRB1/FMO1/GALNT13/AKAP12/RASGRP2/CCNJL/ALDH1A1/FBXL7/TGM2
SENESE_HDAC1_AND_HDAC2_TARGETS_DN	SENESE_HDAC1_AND_HDAC2_TARGETS_DN	SENESE_HDAC1_AND_HDAC2_TARGETS_DN	205	-0.460653	-1.45776	0.00649414	0.075846	0.0645331	1421	tags=23%, list=9%, signal=22%	PLEKHH1/LOXL4/WNT5A/LSP1P5/TPM1/ZNF503/CDC42EP3/FGFR1/PRR16/SFTA1P/UNKL/SMAD6/NTN4/IGFBP7/MN1/MEIS1/TENM2/COL4A4/ALDH3B1/TMEM100/SCARA3/COL1A1/LAT2/COL5A2/QPRT/CAP2/VASN/RIN3/SYNPO/SYT12/SERTAD4-AS1/MSLN/MAGI2-AS3/GXYLT2/KRT81/LOX/ITGBL1/SEMA3B/TRIB2/TNS3/CELF2/MYL9/STAC/DTNA/EGF/S100A4/LBH/ALOX5
SHEN_SMARCA2_TARGETS_DN	SHEN_SMARCA2_TARGETS_DN	SHEN_SMARCA2_TARGETS_DN	143	-0.497565	-1.51223	0.00652374	0.075917	0.0645935	2157	tags=29%, list=13%, signal=25%	MIER2/CD82/PDGFB/DIAPH1/NECTIN1/GRK2/KHSRP/DDN/GPR3/PDPK1/UPK2/TLR6/BMP1/ICOSLG/CSNK1D/MYBL2/ADCY6/CLCN1/FUT2/RUNDC3A/REEP2/TBX6/ADD2/ALDH3B1/IKBKE/E2F1/TNF/NLRP3/MMP19/RUNX2/POU2F2/CLCF1/KALRN/TNFAIP2/FOXA2/FUT3/TREM1/AQP5/DSCAM/PADI1/C3
CASTELLANO_NRAS_TARGETS_DN	CASTELLANO_NRAS_TARGETS_DN	CASTELLANO_NRAS_TARGETS_DN	14	-0.778118	-1.63294	0.00653066	0.075917	0.0645935	983	tags=57%, list=6%, signal=54%	RBM38/PKIA/CYHR1/RPS6KA2/RBPMS/LIMK1/CDKN2A/AKAP12
KEGG_PENTOSE_AND_GLUCURONATE_INTERCONVERSIONS	KEGG_PENTOSE_AND_GLUCURONATE_INTERCONVERSIONS	KEGG_PENTOSE_AND_GLUCURONATE_INTERCONVERSIONS	11	0.806159	1.78059	0.00656375	0.0761243	0.0647699	180	tags=27%, list=1%, signal=27%	DHDH/UGT1A7/UGT1A6
REACTOME_SIGNALING_BY_VEGF	REACTOME_SIGNALING_BY_VEGF	REACTOME_SIGNALING_BY_VEGF	95	-0.553284	-1.60263	0.00660884	0.0763688	0.0649779	4458	tags=52%, list=27%, signal=38%	PRKACB/MTOR/PTK2/ITGAV/SHB/MAPKAPK3/WASF2/PRR5/CALM1/CAV1/MAPKAP1/NRP2/KRAS/PAK2/AKT2/NRP1/BCAR1/MAPK13/RAC1/CYFIP1/PRKACA/PRKCZ/AKT1/HRAS/MLST8/NCK2/NCF1/PRKCD/VAV2/PIK3CB/PTK2B/PLCG1/RASA1/HSP90AA1/ITPR1/ACTB/PDPK1/SRC/SH2D2A/ACTG1/CYFIP2/AXL/PXN/PGF/VEGFC/AKT3/VAV1/SPHK1/CYBA
ZHAN_MULTIPLE_MYELOMA_CD1_VS_CD2_UP	ZHAN_MULTIPLE_MYELOMA_CD1_VS_CD2_UP	ZHAN_MULTIPLE_MYELOMA_CD1_VS_CD2_UP	59	-0.599331	-1.63515	0.00663864	0.0763688	0.0649779	961	tags=15%, list=6%, signal=14%	NID2/VLDLR/ASB2/ITPRIPL2/CORO1A/HS3ST3B1/STING1/ADRB1/G0S2
SESTO_RESPONSE_TO_UV_C3	SESTO_RESPONSE_TO_UV_C3	SESTO_RESPONSE_TO_UV_C3	21	-0.73468	-1.67018	0.00664403	0.0763688	0.0649779	928	tags=29%, list=6%, signal=27%	PHLDA2/PTGS2/IER3/H2AX/IL1B/CXCL8
CHIANG_LIVER_CANCER_SUBCLASS_PROLIFERATION_UP	CHIANG_LIVER_CANCER_SUBCLASS_PROLIFERATION_UP	CHIANG_LIVER_CANCER_SUBCLASS_PROLIFERATION_UP	164	-0.485336	-1.50109	0.00664609	0.0763688	0.0649779	1583	tags=15%, list=9%, signal=14%	CDCA5/ETV4/ARID3A/TMEM51/LAMB1/FOXM1/DBN1/CMTM3/NCEH1/P3H4/IGF2BP3/MECOM/CHST11/SOX4/B4GALT5/NT5DC2/FHOD3/MMP9/PAPLN/S100P/SLC16A3/SPHK1/CYBA/MARCKSL1/PDE9A
PETROVA_PROX1_TARGETS_DN	PETROVA_PROX1_TARGETS_DN	PETROVA_PROX1_TARGETS_DN	49	-0.635571	-1.66717	0.00668298	0.0766162	0.0651884	1406	tags=29%, list=8%, signal=26%	TCN2/ARHGAP22/AXL/TFEC/MMP14/LTBP2/IGF2BP3/CAP2/PLAU/ARHGDIB/BMP6/IL32/NRCAM/KRT7
ZHANG_PROLIFERATING_VS_QUIESCENT	ZHANG_PROLIFERATING_VS_QUIESCENT	ZHANG_PROLIFERATING_VS_QUIESCENT	47	-0.631717	-1.65258	0.00678175	0.0775701	0.066	2038	tags=26%, list=12%, signal=22%	CDH2/ITGA5/HSP90AA1/GPX1/PLAUR/AXL/CXCL2/MCAM/CCND1/CXCL8/MARCKSL1/IGFBP2
DESERT_STEM_CELL_HEPATOCELLULAR_CARCINOMA_SUBCLASS_UP	DESERT_STEM_CELL_HEPATOCELLULAR_CARCINOMA_SUBCLASS_UP	DESERT_STEM_CELL_HEPATOCELLULAR_CARCINOMA_SUBCLASS_UP	227	-0.453024	-1.45378	0.00685022	0.078174	0.0665139	2769	tags=23%, list=17%, signal=20%	SERPINH1/UBAP2L/SPP1/KDELR3/HIC2/DSG2/SLC4A7/PNMA1/UCHL1/LPCAT1/TFRC/PSRC1/RALY/ITGA5/TTLL4/OLFML3/PKM/CKAP4/PHLDA2/IGSF3/NUP62/JPT1/DNMT1/SLC12A8/TMEM184B/ENO1/TACC3/TKT/BLMH/TIMP2/TUBA1C/LAMB1/SUCO/SPATS2/BAMBI/STK39/INAVA/JARID2/COL1A1/COL5A2/TPM2/HMGA2/SOX4/DAB2/NT5DC2/MMP9/VNN2/CXCL8/NRCAM/SPHK1/SOBP/ELF3/MARCKSL1
LIAO_METASTASIS	LIAO_METASTASIS	LIAO_METASTASIS	495	-0.403779	-1.36112	0.00687897	0.0782624	0.066589	3525	tags=34%, list=21%, signal=28%	SOX9/C18orf54/CAPN10/CPSF1/CTHRC1/MAP4/IGF2BP2/LUZP1/MSI2/NRP1/UBAP2/UBE2O/LLGL1/FBXO41/TMED9/TMEM201/ANXA2/KIAA0513/PLXNA1/ARFGAP1/MAPK13/PTPA/PDZK1IP1/SZRD1/ZC3H3/PARP8/SLFN13/PRR11/CHTF18/CBX5/AGTRAP/GRAMD1A/TOB2/ZNF827/HRAS/ZDHHC24/WDR54/SERPINH1/UBAP2L/NSD2/BOP1/RAD54L/TMCO4/FIGN/KIF18B/HIC2/CREB3L1/VSIG10L/HIF1AN/NUMBL/TBC1D13/ORAI2/PFKFB4/CCL28/UBE2Q2/ACTN4/NUDT14/SNAPC4/MROH1/FBLIM1/ANKRD…
GENTILE_UV_HIGH_DOSE_UP	GENTILE_UV_HIGH_DOSE_UP	GENTILE_UV_HIGH_DOSE_UP	19	0.7145	1.74594	0.00689589	0.0782624	0.066589	794	tags=16%, list=5%, signal=15%	MMP3/ISG15/NUPR1
PID_AMB2_NEUTROPHILS_PATHWAY	PID_AMB2_NEUTROPHILS_PATHWAY	PID_AMB2_NEUTROPHILS_PATHWAY	31	-0.672936	-1.64681	0.00691517	0.0782624	0.066589	1602	tags=35%, list=10%, signal=32%	PLAUR/SRC/TLN1/LYN/TNF/PLAU/LCK/THY1/MMP9/ICAM1/PLAT
KEGG_PROSTATE_CANCER	KEGG_PROSTATE_CANCER	KEGG_PROSTATE_CANCER	78	-0.56033	-1.57727	0.00692073	0.0782624	0.066589	3085	tags=44%, list=18%, signal=36%	MAPK3/CCNE1/KRAS/CASP9/AKT2/RELA/NFKBIA/ERBB2/CDKN1A/GSK3B/AKT1/HRAS/CREB3/GRB2/CREB3L1/IGF1R/CREB3L2/PIK3CB/PDGFB/HSP90AA1/PDPK1/TCF7L2/FGFR1/MAP2K1/TGFA/CCND1/E2F1/PIK3CD/TCF7/NKX3-1/PDGFD/TCF7L1/AKT3/EGF
WP_RESISTIN_AS_A_REGULATOR_OF_INFLAMMATION	WP_RESISTIN_AS_A_REGULATOR_OF_INFLAMMATION	WP_RESISTIN_AS_A_REGULATOR_OF_INFLAMMATION	27	-0.693005	-1.64521	0.00697842	0.0787361	0.0669922	3427	tags=59%, list=21%, signal=47%	AKT2/RELA/NFKBIA/AKT1/PIK3CB/PLCB3/PLCG1/ITPR1/PLCG2/PLCD4/PLCB1/PIK3CD/TNF/AKT3/CXCL8/PLCB4
AFFAR_YY1_TARGETS_UP	AFFAR_YY1_TARGETS_UP	AFFAR_YY1_TARGETS_UP	142	-0.480826	-1.45725	0.00703743	0.0790493	0.0672586	1580	tags=16%, list=9%, signal=15%	ANXA8L1/SRC/GFER/TPM1/ABCC5/ITGB6/PLOD2/ABAT/FYB1/ALCAM/EHD1/EHF/HM13/FOS/TINAGL1/BMP6/PLCB4/LGALS9/ICAM1/MAL/KRT19/CFH/TGM2
LOPEZ_MESOTHELIOMA_SURVIVAL_WORST_VS_BEST_UP	LOPEZ_MESOTHELIOMA_SURVIVAL_WORST_VS_BEST_UP	LOPEZ_MESOTHELIOMA_SURVIVAL_WORST_VS_BEST_UP	13	-0.794849	-1.65	0.00703788	0.0790493	0.0672586	2107	tags=62%, list=13%, signal=54%	PSRC1/DDAH1/JPT1/ACOT7/CDC42EP3/TGFB1I1/CCND1/LOX
REACTOME_SENSORY_PROCESSING_OF_SOUND_BY_OUTER_HAIR_CELLS_OF_THE_COCHLEA	REACTOME_SENSORY_PROCESSING_OF_SOUND_BY_OUTER_HAIR_CELLS_OF_THE_COCHLEA	REACTOME_SENSORY_PROCESSING_OF_SOUND_BY_OUTER_HAIR_CELLS_OF_THE_COCHLEA	35	-0.657956	-1.64604	0.0070548	0.0790613	0.0672688	3927	tags=54%, list=24%, signal=42%	PLS1/EPB41L1/MYO15A/SPTAN1/MYO1C/TWF2/CDH23/ESPN/EZR/ESPNL/TMC1/ACTB/MYH9/ACTG1/EPS8/GSN/TRIOBP/FSCN2/KCNMA1
LEE_TARGETS_OF_PTCH1_AND_SUFU_DN	LEE_TARGETS_OF_PTCH1_AND_SUFU_DN	LEE_TARGETS_OF_PTCH1_AND_SUFU_DN	58	-0.610004	-1.6575	0.00710672	0.0793131	0.067483	810	tags=21%, list=5%, signal=20%	SYT1/MAPRE2/ALDH1L1/PPP1R3C/RAB3A/THY1/CALB1/GUCY1A1/MEG8/NTM/NEFH/MEG3
PEDRIOLI_MIR31_TARGETS_UP	PEDRIOLI_MIR31_TARGETS_UP	PEDRIOLI_MIR31_TARGETS_UP	156	-0.485506	-1.48727	0.00710907	0.0793131	0.067483	2006	tags=22%, list=12%, signal=20%	FBLN5/OLFML3/PCTP/SLC23A2/IKZF4/ASPH/LMO7/FAM71E1/DDIT4/OBSCN/PPIF/EMC10/RASSF9/PARP3/ANKRD2/C17orf50/ST3GAL4/LRATD1/KIAA1755/SPON1/FASN/GREB1L/INHBA/KRT81/ENC1/CORO1A/ANGPTL4/FUT3/EVA1A/MGARP/RASGRP2/ADRA1B/KRT7/UCP2/GLDC
DOANE_RESPONSE_TO_ANDROGEN_DN	DOANE_RESPONSE_TO_ANDROGEN_DN	DOANE_RESPONSE_TO_ANDROGEN_DN	222	-0.458778	-1.46714	0.00714552	0.0795347	0.0676716	3672	tags=39%, list=22%, signal=31%	PPDPF/EVL/SNX7/CRABP2/TIAM1/SLC9A1/MAST4/SNPH/THBS1/CDC25A/PCBP4/DCLK1/CDC42EP2/SUPT6H/TCAF1/MCM5/SZRD1/CDKN1A/PRKACA/KHK/SERPINH1/NSD2/ANXA9/RAD54L/VTCN1/ELOVL6/ARHGEF3/PIN1/SCCPDH/PRKCD/CHAF1A/NCDN/AMIGO2/ATP5F1D/RFTN1/PIDD1/RANBP3/RRAS/EPB41L2/ITPR1/PHC1/ASPH/PHLDA2/PTP4A1/TRAF2/SGTA/DHRS3/ABLIM3/EPS8/PAQR4/C4orf19/IRS1/CYFIP2/HCFC1R1/EDN1/BLMH/OBSL1/ABCC5/PLXND1/PPARD/EFNB2/PLOD2/EPB41L4A/LRC…
MCBRYAN_PUBERTAL_BREAST_6_7WK_UP	MCBRYAN_PUBERTAL_BREAST_6_7WK_UP	MCBRYAN_PUBERTAL_BREAST_6_7WK_UP	167	-0.476982	-1.48223	0.00716083	0.0795347	0.0676716	2923	tags=29%, list=18%, signal=24%	MYO1C/AKT1/EPAS1/OGFR/RAB5B/TMEM45B/APLP2/DNM2/ECM1/KIF1C/PTK2B/EHD2/EIF4EBP2/EIF3CL/ACACA/RASSF3/EPB41L2/VAPB/EIF4G1/MAP4K2/SMARCA4/LRP5/HIPK2/NDST1/EGLN1/ETS1/CANT1/SORBS1/LASP1/FSCN1/TIMP2/CP/ANKH/JAG1/DAPK1/EHD1/GYS1/SOD3/LRATD1/GALNT2/TCF7/IGFBP4/CYGB/SH2B3/EHD3/LCK/CORO1A/SNCG/DPYSL3
KEGG_ADHERENS_JUNCTION	KEGG_ADHERENS_JUNCTION	KEGG_ADHERENS_JUNCTION	67	-0.584599	-1.61147	0.00722222	0.0798925	0.0679761	3011	tags=34%, list=18%, signal=28%	ERBB2/RAC1/NECTIN4/IGF1R/ACTN4/VCL/NECTIN1/LMO7/ACTB/SRC/ACTG1/TCF7L2/SORBS1/FGFR1/ACTN1/NECTIN2/RAC2/TCF7/SMAD3/PTPRB/TCF7L1/NECTIN3/PTPRJ
BONOME_OVARIAN_CANCER_POOR_SURVIVAL_UP	BONOME_OVARIAN_CANCER_POOR_SURVIVAL_UP	BONOME_OVARIAN_CANCER_POOR_SURVIVAL_UP	27	0.663495	1.73902	0.00722509	0.0798925	0.0679761	1033	tags=19%, list=6%, signal=17%	ZBTB16/GULP1/PEX3/IGFBP5/LEPR
MISHRA_CARCINOMA_ASSOCIATED_FIBROBLAST_UP	MISHRA_CARCINOMA_ASSOCIATED_FIBROBLAST_UP	MISHRA_CARCINOMA_ASSOCIATED_FIBROBLAST_UP	20	-0.739046	-1.65074	0.00726356	0.0799347	0.0680119	656	tags=30%, list=4%, signal=29%	FOS/RAB3B/PLAU/THY1/MMP9/TMEM156
LUI_THYROID_CANCER_PAX8_PPARG_UP	LUI_THYROID_CANCER_PAX8_PPARG_UP	LUI_THYROID_CANCER_PAX8_PPARG_UP	45	-0.622056	-1.61286	0.00726875	0.0799347	0.0680119	2577	tags=38%, list=15%, signal=32%	APLP2/SATB1/SLC35E2B/EVPL/DDR1/RUBCN/ATP13A3/EPOR/SEPTIN9/MFSD10/LASP1/FSCN1/CCND1/TPM2/SOX4/RAPGEF3/SERPINA1
VILIMAS_NOTCH1_TARGETS_UP	VILIMAS_NOTCH1_TARGETS_UP	VILIMAS_NOTCH1_TARGETS_UP	34	-0.655974	-1.64363	0.00727699	0.0799347	0.0680119	821	tags=29%, list=5%, signal=28%	NFKB2/RELB/DTX1/LCK/HEY1/THY1/CX3CL1/ICAM1/CD74/CARD11
WP_MYOMETRIAL_RELAXATION_AND_CONTRACTION_PATHWAYS	WP_MYOMETRIAL_RELAXATION_AND_CONTRACTION_PATHWAYS	WP_MYOMETRIAL_RELAXATION_AND_CONTRACTION_PATHWAYS	119	-0.51722	-1.53856	0.00732716	0.0803089	0.0683303	3510	tags=37%, list=21%, signal=29%	ATF6B/CAMK2G/RGS20/YWHAQ/LPAR1/NOS1/PKIA/RGS14/YWHAH/PRKACA/PRKCZ/PRKAR1B/GNB1/ARRB2/CREB3/PRKCD/RGS17/RGS3/GNB2/PLCB3/PLCG1/ATP2A2/DGKZ/ITPR1/CACNB3/PLCG2/ACTB/GNAQ/ACTA2/ACTG1/CNN2/ADCY6/GRK5/CALM3/RGS19/IGFBP4/FOS/ADCY7/PRKCQ/IGFBP6/GNG4/GUCY1A1/IL1B/IGFBP2
REACTOME_RHOA_GTPASE_CYCLE	REACTOME_RHOA_GTPASE_CYCLE	REACTOME_RHOA_GTPASE_CYCLE	136	-0.500328	-1.51095	0.00738643	0.080781	0.068732	3053	tags=33%, list=18%, signal=27%	ARHGEF18/ARAP1/STBD1/ARHGAP1/ARHGAP32/STK10/ARHGEF5/ARHGAP24/ARHGEF3/VAV2/PLEKHG6/ARHGAP20/ARHGAP8/TFRC/ABR/TAGAP/DIAPH1/PLEKHG5/NGEF/VAPB/ARHGEF1/MYO9B/ARHGEF7/OBSCN/ARHGAP23/RHPN2/ARHGDIA/GMIP/HMOX2/ARHGAP22/FLOT2/NET1/RHPN1/MCAM/ARHGEF17/DOCK2/ARHGAP40/FMNL3/ARHGDIB/FARP1/DLC1/KALRN/PKN1/VAV1/ARAP3
FIGUEROA_AML_METHYLATION_CLUSTER_4_UP	FIGUEROA_AML_METHYLATION_CLUSTER_4_UP	FIGUEROA_AML_METHYLATION_CLUSTER_4_UP	91	-0.535759	-1.53372	0.00742342	0.0810079	0.0689251	2880	tags=33%, list=17%, signal=27%	ZFP28/ZNF582/PMAIP1/FARP2/POU5F1/NRP2/STX16/RSKR/PIGZ/CASP2/KCNAB3/OAZ3/TANC2/ARHGAP27/FSTL1/POU2AF1/TRAPPC1/ZFHX2/SPHK2/MT2A/CANT1/AEBP1/CENPV/PFN2/KRT81/VWF/PAQR5/ELAVL2/GUCY1B1/CXCL5
MILI_PSEUDOPODIA_CHEMOTAXIS_DN	MILI_PSEUDOPODIA_CHEMOTAXIS_DN	MILI_PSEUDOPODIA_CHEMOTAXIS_DN	406	-0.410031	-1.36686	0.0074436	0.0810508	0.0689615	4602	tags=41%, list=28%, signal=30%	ITGA3/VCP/SLC20A1/CLSTN1/ZSWIM8/ATP1A1/SCAMP2/RPL41/CDS2/ABCA3/RNF10/CUX1/AKR1B10/RNPS1/HMGCS1/ACLY/NAGK/B3GNT2/NEDD4L/SEMA4C/ARMC9/C20orf194/GANAB/ESYT1/TENM4/LRP1/PUF60/ABHD12/GLG1/ZFYVE27/ANKRD11/GSPT1/TPBG/TOR1B/PIM3/P3H1/ACKR3/NRP2/HTT/DIDO1/SREBF2/SLC38A10/PLXNB2/RPAP1/MAN2B1/MAST4/ITGB1/PFKL/USP14/AREL1/HSF1/THBS1/NRP1/PKD1/ABCC10/GPI/MPG/LAMC1/P4HA1/SLCO2A1/CTSB/ATP5IF1/LDLR/CHPF2/SLC11A2…
KEGG_NEUROACTIVE_LIGAND_RECEPTOR_INTERACTION	KEGG_NEUROACTIVE_LIGAND_RECEPTOR_INTERACTION	KEGG_NEUROACTIVE_LIGAND_RECEPTOR_INTERACTION	80	-0.554515	-1.56429	0.00752553	0.0817643	0.0695687	1321	tags=21%, list=8%, signal=20%	GABRP/NPBWR1/EDNRA/GRIN3B/MCHR1/FPR1/HTR1D/S1PR1/MTNR1A/NTSR1/P2RY2/PTAFR/TBXA2R/ADRB1/ADRA1B/GABRA2/P2RY6
REACTOME_DISEASES_OF_SIGNAL_TRANSDUCTION_BY_GROWTH_FACTOR_RECEPTORS_AND_SECOND_MESSENGERS	REACTOME_DISEASES_OF_SIGNAL_TRANSDUCTION_BY_GROWTH_FACTOR_RECEPTORS_AND_SECOND_MESSENGERS	REACTOME_DISEASES_OF_SIGNAL_TRANSDUCTION_BY_GROWTH_FACTOR_RECEPTORS_AND_SECOND_MESSENGERS	346	-0.41927	-1.37847	0.00762906	0.082709	0.0703724	2927	tags=23%, list=18%, signal=19%	ERBB2/RAC1/POLR2J/AGTRAP/CDKN1A/GSK3B/AKT1/POLR2E/HRAS/NCOR2/ARRB2/MLST8/CDC37/JAG2/HES1/RPS6KB2/POLR2A/CNKSR1/GRB2/PPP2R5D/PIK3CB/PLCG1/VCL/CSK/SPRED3/GTF2F1/PDGFB/KREMEN1/HSP90AA1/AKT1S1/HEYL/ACTB/PDPK1/PPP2R1A/STAT5A/LRP5/TSC2/TGFB1/SRC/PSME4/ACTG1/SHC1/DUSP10/TCF7L2/PSMB10/IRS1/GAB2/DKK2/TLN1/FGFR1/MAP2K1/FZD8/TGFA/HDAC7/JAG1/MAML3/MPRIP/RAC2/LYN/NRG2/PIK3CD/KIAA1549/ESR1/DLL1/MAML2/SMAD3/HES…
DING_LUNG_CANCER_EXPRESSION_BY_COPY_NUMBER	DING_LUNG_CANCER_EXPRESSION_BY_COPY_NUMBER	DING_LUNG_CANCER_EXPRESSION_BY_COPY_NUMBER	100	0.446761	1.53584	0.00773984	0.083558	0.0710948	5038	tags=57%, list=30%, signal=40%	VPS8/KRIT1/MAP3K1/MIPEP/PPP4R2/NDUFB5/BRWD1/THOC1/MRPS28/URI1/CEBPG/ZNF302/RYK/FIG4/TOMM70/COG3/TRIM35/RFC4/PPP1R12A/PPM1A/TXNL1/PNPT1/ANKRD10/CDC42SE2/MAPK8/GZF1/VPS41/MFN1/GABPA/BAG4/PHC3/NAPG/RB1CC1/MYNN/THUMPD1/ATP11B/FBXO3/PIK3CA/RAE1/FBXO25/DNAJC2/CBLL1/NEK3/EID2/ARMC1/AKAP9/DCAF13/WASHC5/TAF2/BRMS1L/MTMR6/PAN3/LSM1/NIPBL/GEMIN2/EIF3H/FBXO33
PID_TCR_PATHWAY	PID_TCR_PATHWAY	PID_TCR_PATHWAY	47	-0.625354	-1.63593	0.0077583	0.083558	0.0710948	2852	tags=40%, list=17%, signal=34%	AKT1/HRAS/GRB2/STIM1/PLCG1/CSK/DBNL/SH3BP2/PDPK1/SHC1/GAB2/FYB1/STK39/LCK/PRKCQ/VAV1/CD4/RASGRP2/CARD11
BLANCO_MELO_HUMAN_PARAINFLUENZA_VIRUS_3_INFECTION_A594_CELLS_UP	BLANCO_MELO_HUMAN_PARAINFLUENZA_VIRUS_3_INFECTION_A594_CELLS_UP	BLANCO_MELO_HUMAN_PARAINFLUENZA_VIRUS_3_INFECTION_A594_CELLS_UP	180	0.372511	1.39408	0.00778366	0.083558	0.0710948	1224	tags=24%, list=7%, signal=22%	IFI44L/IFIT1/IFI44/MX1/RSAD2/MX2/HERC5/OASL/IFITM1/DDX60/LAMP3/HCP5/XAF1/OAS1/DDX58/NLRC5/EPSTI1/STAT1/MAP2/SP100/B2M/IFIH1/OTUD1/IRF9/EPHA4/PSMB8-AS1/HLA-F/IFI16/LRRN3/PARP9/HERC6/LIFR/IFIT3/CASP1/PLSCR1/OAS3/BST2/IFIT5/OAS2/STAT2/PPM1K/PHF11/TRIM5
CREIGHTON_AKT1_SIGNALING_VIA_MTOR_UP	CREIGHTON_AKT1_SIGNALING_VIA_MTOR_UP	CREIGHTON_AKT1_SIGNALING_VIA_MTOR_UP	32	-0.675296	-1.66541	0.00779115	0.083558	0.0710948	2852	tags=56%, list=17%, signal=47%	HNRNPAB/AKT1/UBE2M/BSG/CORO1B/PRKCD/CYB561/KCTD5/DDR1/PMPCA/DUSP10/SPINT1/ARHGEF16/LASP1/MVK/NECTIN2/SLC37A1/TJP3
PID_FRA_PATHWAY	PID_FRA_PATHWAY	PID_FRA_PATHWAY	32	-0.676944	-1.66948	0.00779115	0.083558	0.0710948	2892	tags=38%, list=17%, signal=31%	MMP1/USF2/THBD/NFATC2/FOSL1/PLAUR/CCND1/CDKN2A/PLAU/MMP9/CXCL8/LIF
CUI_TCF21_TARGETS_DN	CUI_TCF21_TARGETS_DN	CUI_TCF21_TARGETS_DN	24	-0.71142	-1.66672	0.00789301	0.0844688	0.0718698	1426	tags=33%, list=9%, signal=31%	SH3BGRL2/ART3/SLC12A2/PARP4/SERPINB6/RHPN1/EGF/MERTK
TAKEDA_TARGETS_OF_NUP98_HOXA9_FUSION_10D_DN	TAKEDA_TARGETS_OF_NUP98_HOXA9_FUSION_10D_DN	TAKEDA_TARGETS_OF_NUP98_HOXA9_FUSION_10D_DN	93	-0.534325	-1.54052	0.00794319	0.0847579	0.0721157	983	tags=19%, list=6%, signal=18%	RPS6KA2/CXCL2/TGFBI/MAGI2-AS3/PCSK5/DAB2/PPBP/AOC1/SERPINF1/RTN1/MMP9/CXCL3/S100P/RASSF4/CEACAM6/CXCL1/PADI2/CXCL5
MEBARKI_HCC_PROGENITOR_FZD8CRD_DN	MEBARKI_HCC_PROGENITOR_FZD8CRD_DN	MEBARKI_HCC_PROGENITOR_FZD8CRD_DN	273	-0.430948	-1.39793	0.00795402	0.0847579	0.0721157	1632	tags=18%, list=10%, signal=17%	PCSK4/DHRS3/SNAI3-AS1/COL27A1/DGAT1/NXPH4/DOCK4/PPP1R3B/SORBS1/VEPH1/PC/MEGF8/BATF2/LPIN3/FZD8/TMEM198B/S100A12/ETV1/HAPLN3/ABAT/SEC16B/EHF/REEP6/HPN/TMEM100/CYP4X1/ANKK1/EPHA1/C1orf115/TPM2/MMP19/TRIM36/EFEMP2/ALDH1L1/SOX13/PPP1R3C/SERPINF1/RNF207/GDA/GUCY1A1/ST3GAL1/RASSF4/ABCC9/CFI/CXCL1/GLDC/CEACAM1/MUC20/SERPINA1/LINC00973
OISHI_CHOLANGIOMA_STEM_CELL_LIKE_DN	OISHI_CHOLANGIOMA_STEM_CELL_LIKE_DN	OISHI_CHOLANGIOMA_STEM_CELL_LIKE_DN	244	-0.439046	-1.41271	0.00802486	0.0852589	0.072542	2574	tags=36%, list=15%, signal=31%	GRIN2D/SNCA/NPDC1/CITED2/EMP3/SGCE/ECM1/PRKCD/STX11/SORD/PTK2B/EPHA2/LTBP4/CD82/RRAS/RCN1/INTS11/TPK1/SV2A/VASP/MMP28/RCN3/EMILIN1/DDIT4/TSPAN13/SIPA1/CNTNAP1/SYK/BMP1/ACTA2/ROR2/SEPTIN9/MT2A/MALL/CNN2/MISP/AEBP1/SMPDL3B/CHPF/ARHGAP17/CYP1B1/GATA6/PAPSS2/SLC44A4/ITGB6/IRF2/HSPG2/ELK3/ADAM8/FUT2/NET1/MANSC1/IER5/PTGS2/TGFB1I1/MMP14/FAM214B/CLIC3/COL5A2/VEGFC/IGF2BP3/SPAG4/MAPRE2/SEMA7A/TPM2/DEPP1/…
REACTOME_CONSTITUTIVE_SIGNALING_BY_ABERRANT_PI3K_IN_CANCER	REACTOME_CONSTITUTIVE_SIGNALING_BY_ABERRANT_PI3K_IN_CANCER	REACTOME_CONSTITUTIVE_SIGNALING_BY_ABERRANT_PI3K_IN_CANCER	55	-0.607024	-1.62148	0.00804862	0.0852589	0.072542	1548	tags=25%, list=9%, signal=23%	SRC/IRS1/GAB2/FGFR1/TGFA/RAC2/NRG2/PIK3CD/ESR1/LCK/VAV1/EGF/PIK3AP1/FGF5
HOLLERN_PAPILLARY_BREAST_TUMOR	HOLLERN_PAPILLARY_BREAST_TUMOR	HOLLERN_PAPILLARY_BREAST_TUMOR	14	-0.77031	-1.61656	0.00805232	0.0852589	0.072542	708	tags=64%, list=4%, signal=62%	NRARP/PGAP4/WNT5B/RHOV/UGT8/CEL/ALDH1A3/HEY2/KRT19
BASSO_CD40_SIGNALING_UP	BASSO_CD40_SIGNALING_UP	BASSO_CD40_SIGNALING_UP	87	-0.538508	-1.53891	0.00807322	0.0852991	0.0725762	1866	tags=31%, list=11%, signal=28%	TRAF1/DDIT4/STAT5A/NFKBIE/IRF5/VOPP1/ICOSLG/CFLAR/ADAM8/EHD1/IER3/TRIP10/TNFAIP3/NFKB2/RAC2/LGALS1/LYN/SIK1/PIK3CD/TNF/SH2B3/KCNN4/TNFAIP2/IL1B/ICAM1/KRT7/CD74
ZHAN_MULTIPLE_MYELOMA_MF_UP	ZHAN_MULTIPLE_MYELOMA_MF_UP	ZHAN_MULTIPLE_MYELOMA_MF_UP	37	-0.660705	-1.6635	0.00815201	0.085872	0.0730637	2438	tags=46%, list=15%, signal=39%	CCDC86/SPP1/SYNDIG1/NTRK2/SETBP1-DT/TYMP/TUBB2B/ATP13A2/DOCK4/PYGB/COTL1/AGMAT/ITGB7/MCTP1/DEFB4A/RASSF4/APOBEC3A
SCHAEFFER_PROSTATE_DEVELOPMENT_AND_CANCER_BOX4_UP	SCHAEFFER_PROSTATE_DEVELOPMENT_AND_CANCER_BOX4_UP	SCHAEFFER_PROSTATE_DEVELOPMENT_AND_CANCER_BOX4_UP	10	-0.833804	-1.65549	0.00816189	0.085872	0.0730637	33	tags=40%, list=0%, signal=40%	NAV1/SIN3B/FABP4/KRT19
HOLLERN_EMT_BREAST_TUMOR_DN	HOLLERN_EMT_BREAST_TUMOR_DN	HOLLERN_EMT_BREAST_TUMOR_DN	113	-0.510206	-1.50396	0.00819975	0.0860733	0.0732349	3453	tags=42%, list=21%, signal=34%	SPINT2/SHROOM3/FAM83H/LSR/KDF1/TMEM54/TMPRSS13/CD24/WWC1/ESRP2/NECTIN4/STARD10/DSG2/ILDR1/PLEKHG6/STAP2/EVPL/GJB2/CRB3/CLDN4/AP1M2/DDR1/ELF5/CELSR2/RAB25/PPIF/CYSRT1/RHPN2/PLEKHH1/SPINT1/ARHGEF16/BLMH/RIPK4/BSPRY/SORT1/TMC4/EHF/CBLC/CLIC3/TMPRSS2/EPHA1/TMEM184A/MYO5B/EPS8L1/CLDN7/TJP3/MYH14/CEACAM1
ITO_PTTG1_TARGETS_UP	ITO_PTTG1_TARGETS_UP	ITO_PTTG1_TARGETS_UP	11	0.795778	1.75766	0.00821554	0.0860733	0.0732349	290	tags=36%, list=2%, signal=36%	GPNMB/HOXD8/UGT1A6/GCLC
FARMER_BREAST_CANCER_BASAL_VS_LULMINAL	FARMER_BREAST_CANCER_BASAL_VS_LULMINAL	FARMER_BREAST_CANCER_BASAL_VS_LULMINAL	290	-0.424336	-1.37734	0.00825641	0.0863201	0.0734449	1853	tags=19%, list=11%, signal=17%	DALRD3/FAM171A1/TSPAN13/TESMIN/TM7SF2/MYO10/KRT8/KDM4B/NT5C2/FABP5/NQO1/PSME4/CANT1/RND1/MARCO/IRS1/GABRP/ART3/LASP1/TUBB6/RARA/SPATA20/SLC9A3R1/FOXM1/PFKP/SLC44A4/ABAT/PTX3/ADD2/MLPH/RBM47/LYN/ESR1/IGFBP4/CDKN2A/FASN/FOXC1/SIDT1/PRR15L/PDGFD/UGT8/TSPAN1/DNALI1/KRT18/SCNN1A/AC110619.1/TCF7L1/FBP1/MYO5C/CX3CL1/AGR2/CXCL8/NBEA/SLC2A10/FBXL7/CXCL5
TENEDINI_MEGAKARYOCYTE_MARKERS	TENEDINI_MEGAKARYOCYTE_MARKERS	TENEDINI_MEGAKARYOCYTE_MARKERS	54	-0.604192	-1.61957	0.00830044	0.0865989	0.0736821	808	tags=24%, list=5%, signal=23%	PDGFB/RASA1/STAT5A/TGFB1/JARID2/FOS/CDKN2A/MECOM/PPBP/IL1B/CXCL8/RASGRP2/CXCL1
HATADA_METHYLATED_IN_LUNG_CANCER_UP	HATADA_METHYLATED_IN_LUNG_CANCER_UP	HATADA_METHYLATED_IN_LUNG_CANCER_UP	257	-0.433357	-1.39934	0.00841938	0.0876565	0.074582	2373	tags=30%, list=14%, signal=26%	SUFU/ANKLE1/FBLIM1/CNIH3/EXOC7/ATP2A2/DAB2IP/POU2AF1/ID4/ALDOC/L1TD1/ANK2/SPOCK2/GRK2/TYMP/ZNF513/ZNF454/ARHGEF1/TMEM74B/ACTB/LIMD2/CLEC1A/SPESP1/BEGAIN/RINL/JPH2/TRPV4/SECTM1/ARHGAP22/MARVELD1/ITPKB/HDAC7/KCNC4/SLIT2/KIF12/DOK7/LRIG1/UHRF1/NAGS/IQCA1/NID2/NME4/TGFB1I1/DYRK1B/DYSF/ADAMTSL4/TGFBI/JPH1/VPS9D1/CPPED1/HPN/ZNF154/COL1A1/ZCCHC24/ESR1/IGFBP4/TLL2/ADGRD2/CYP2W1/SH3D21/ME3/SLC4A11/C1QTNF1…
KEGG_APOPTOSIS	KEGG_APOPTOSIS	KEGG_APOPTOSIS	73	-0.564995	-1.5709	0.00845149	0.087747	0.0746589	3575	tags=41%, list=21%, signal=32%	CASP9/MAP3K14/TNFRSF10B/AKT2/RELA/NFKBIA/PRKACA/TRADD/AKT1/PRKAR1B/PPP3CB/PIK3CB/IL1A/BIRC3/CASP10/BID/TRAF2/CAPN1/FADD/CAPN2/ENDOG/CFLAR/PPP3CA/PIK3CD/TNF/IRAK2/TNFRSF10D/TNFRSF10C/AKT3/IL1B
RIEGE_DELTANP63_DIRECT_TARGETS_UP	RIEGE_DELTANP63_DIRECT_TARGETS_UP	RIEGE_DELTANP63_DIRECT_TARGETS_UP	137	-0.477151	-1.44516	0.00846509	0.087747	0.0746589	3083	tags=34%, list=18%, signal=28%	LDLR/TMEM40/NCAPH2/HRAS/HAS3/GPX2/SNCA/EHD4/CHAF1A/CDCA4/RASSF6/FEZ1/FOSL1/MREG/NECTIN1/KREMEN1/AK4/TYMS/TOMM34/MYO10/DRAP1/TGFB1/PPIF/NDST1/FABP5/ARHGAP23/IL4R/STK17A/FSCN1/FLOT2/TCOF1/ARHGAP25/SPATS2/CYP27B1/JAG1/MMP14/SMTN/XDH/TSPAN5/SLC37A2/HMGA2/ARHGDIB/KCTD12/PTHLH/IL1B/NRCAM
BUCKANOVICH_T_LYMPHOCYTE_HOMING_ON_TUMOR_UP	BUCKANOVICH_T_LYMPHOCYTE_HOMING_ON_TUMOR_UP	BUCKANOVICH_T_LYMPHOCYTE_HOMING_ON_TUMOR_UP	18	-0.737437	-1.61558	0.00848086	0.087747	0.0746589	1154	tags=33%, list=7%, signal=31%	CYP1B1/DPY19L2/CFLAR/SERPINB6/ESR1/C3
SWEET_KRAS_TARGETS_DN	SWEET_KRAS_TARGETS_DN	SWEET_KRAS_TARGETS_DN	51	-0.612321	-1.62834	0.00855155	0.0881636	0.0750134	2256	tags=27%, list=14%, signal=24%	POLR3K/SLC9A3R2/FOSL1/ENTPD6/CC2D1A/MALL/ARL4C/DUSP4/HMGA2/ALDH3A1/TNFRSF10D/CEACAM6/CXCL5/TMPRSS11D
SANA_TNF_SIGNALING_DN	SANA_TNF_SIGNALING_DN	SANA_TNF_SIGNALING_DN	68	-0.574477	-1.58954	0.00855648	0.0881636	0.0750134	1518	tags=24%, list=9%, signal=21%	DDR1/CAPNS1/CLU/PCTP/NQO1/ANXA1/DHRS11/NTN4/IGFBP4/ARHGDIB/KCTD12/VWF/KRT7/CCNA1/ALDH1A1/TGM2
REACTOME_PI3K_AKT_SIGNALING_IN_CANCER	REACTOME_PI3K_AKT_SIGNALING_IN_CANCER	REACTOME_PI3K_AKT_SIGNALING_IN_CANCER	80	-0.547428	-1.5443	0.00865179	0.0889069	0.0756459	3011	tags=35%, list=18%, signal=29%	ERBB2/RAC1/CDKN1A/GSK3B/AKT1/MLST8/RPS6KB2/GRB2/PIK3CB/PDGFB/AKT1S1/PDPK1/TSC2/SRC/IRS1/GAB2/FGFR1/TGFA/RAC2/NRG2/PIK3CD/ESR1/LCK/AKT3/VAV1/EGF/PIK3AP1/FGF5
LINDGREN_BLADDER_CANCER_CLUSTER_2B	LINDGREN_BLADDER_CANCER_CLUSTER_2B	LINDGREN_BLADDER_CANCER_CLUSTER_2B	292	-0.426616	-1.38596	0.00866428	0.0889069	0.0756459	1871	tags=24%, list=11%, signal=22%	LATS2/TRAF1/HEYL/SOCS3/PCOLCE/ISG20/ANPEP/CRTAM/ADAMTS9/SPARC/TBC1D8/PLAUR/GPC6/ACTA2/NFKBIE/EMC10/MT2A/TPM1/GSN/AEBP1/CDC42EP3/CCN1/TIMP2/IL7R/CSRP1/SPRY1/EDNRA/NRN1/ETV1/ARL4C/LRIG1/NEK6/GRK5/COTL1/NID2/CNN3/FYB1/IGFBP7/TNFAIP3/PDE1A/RAC2/MCAM/LGALS1/GLIPR1/LAT2/COL5A2/LRRC8C/DOCK2/PIK3CD/TCF7/PAPPA/SYNPO/DNAJB5/TPM2/SH2B3/RUNX2/DAB2/LCK/PXDN/SERPINF1/CELF2/MT1L/MYL9/IL32/GUCY1A1/AKAP12/LCP1/AD…
TAKEDA_TARGETS_OF_NUP98_HOXA9_FUSION_6HR_UP	TAKEDA_TARGETS_OF_NUP98_HOXA9_FUSION_6HR_UP	TAKEDA_TARGETS_OF_NUP98_HOXA9_FUSION_6HR_UP	63	0.524057	1.65584	0.00871039	0.0891965	0.0758923	716	tags=21%, list=4%, signal=20%	HOXA9/HOXC6/HOXA5/HOXA3/TYRP1/HOXB3/PCOLCE2/HPGD/FKBP5/GLYATL2/DLX2/IL18/LPAR6
ALFANO_MYC_TARGETS	ALFANO_MYC_TARGETS	ALFANO_MYC_TARGETS	216	-0.458057	-1.45777	0.00876495	0.0895713	0.0762112	2717	tags=27%, list=16%, signal=23%	LRRC17/TOMM40/SMPD4/RAB5B/PLEC/CDK2AP2/TRAP1/TUFM/MYLK/PNP/ATP8B1/VCL/MVP/DESI1/AK4/AGRN/ATP1B1/TLE5/CLCN2/GNAI2/SPARC/PLAUR/PPIF/QDPR/TCF7L2/TTLL12/ANXA1/GSN/BLMH/LASP1/CDC42EP3/ABCC5/CCN1/AFAP1/TIMP2/CSRP1/MYBL2/TCOF1/MMP17/PXN/PYGB/TGFB1I1/EHD1/QSOX1/KIF3C/SMTN/STC1/MGLL/EPHA1/PLAU/KCTD12/IRF1/DAB2/KCNN4/RASSF4/AKAP12/CCNA1/GLDC/TGM2
GOTZMANN_EPITHELIAL_TO_MESENCHYMAL_TRANSITION_DN	GOTZMANN_EPITHELIAL_TO_MESENCHYMAL_TRANSITION_DN	GOTZMANN_EPITHELIAL_TO_MESENCHYMAL_TRANSITION_DN	186	-0.455073	-1.42876	0.00880766	0.0898237	0.0764259	2173	tags=16%, list=13%, signal=14%	FDFT1/CD82/FOSL1/RALY/GJB4/PLXNA2/PFN1/MRPL23/ANXA8L1/TKT/EPS8/SLC9A3R1/CXCL2/SERPINB6/FOS/CDKN2A/ANXA11/HMGA2/ARHGDIB/CXCL6/PTHLH/H3-3A/STAC/CX3CL1/FOXA2/LGALS9/EYA2/UCP2/KRT19
WANG_RESPONSE_TO_BEXAROTENE_UP	WANG_RESPONSE_TO_BEXAROTENE_UP	WANG_RESPONSE_TO_BEXAROTENE_UP	22	-0.722934	-1.65795	0.00883637	0.0899326	0.0765186	1301	tags=27%, list=8%, signal=25%	BNIP3/LAMB1/CA13/GLIPR1/EGF/CEACAM1
BONOME_OVARIAN_CANCER_SURVIVAL_SUBOPTIMAL_DEBULKING	BONOME_OVARIAN_CANCER_SURVIVAL_SUBOPTIMAL_DEBULKING	BONOME_OVARIAN_CANCER_SURVIVAL_SUBOPTIMAL_DEBULKING	442	-0.398934	-1.33327	0.00905482	0.0918311	0.0781339	2785	tags=26%, list=17%, signal=22%	SLC12A4/UPF1/EHMT2/BOP1/OGFR/RAD54L/KDELR3/ZER1/LPAR2/GTF3C2/MYOF/MAU2/JAM3/OTUB1/PSD4/PPP3CB/DUS1L/CREB3L2/VAV2/ESRRA/CHAF1A/CDK11B/ZNF444/AMIGO2/TNPO2/EXOC7/AP1M2/AP1G2/HOMER3/MAST3/PEG3/STXBP2/FEZ1/GAS2L1/RANBP3/RASA1/WIZ/BICD1/TRMT2A/MAP4K2/CC2D1A/YIPF2/TYMP/POLD1/DDX11/LRFN4/ARHGEF1/CAMK2N1/MYO9B/FRMD4A/SIPA1/DCAF15/HMGA1/FAAP100/SYK/MTARC2/FZR1/TELO2/RND1/EPS8/CDC42EP4/WNT5A/TLE4/SLC35C1/TR…
REACTOME_RRNA_PROCESSING	REACTOME_RRNA_PROCESSING	REACTOME_RRNA_PROCESSING	192	0.373905	1.41011	0.00905973	0.0918311	0.0781339	5091	tags=42%, list=31%, signal=29%	RPL3L/WDR36/RPP40/DDX47/IMP3/UTP25/RPL26/WDR3/MPHOSPH10/RCL1/RPS10/MRM3/RPL30/RPP14/TEX10/UTP20/XRN2/RIOK2/LTV1/RPP38/WDR43/EXOSC7/NOL11/RPS6/RPL23A/RPL22/RPP30/RIOK1/NOL12/RPS17/GNL3/TRMT10C/HEATR1/RPL19/WDR12/UTP18/NOP2/KRR1/MTREX/PNO1/DDX21/UTP6/FAU/RPS15A/UTP15/THUMPD1/UTP11/RPS8/EXOSC3/NOP58/RPL21/RPL37/TSR1/RPL36AL/RPL17/EXOSC8/RPL34/RPL37A/RPL32/RPL38/MTERF4/RPS21/EBNA1BP2/NOP56/RPS12/NOB1…
WP_MICRORNAS_IN_CARDIOMYOCYTE_HYPERTROPHY	WP_MICRORNAS_IN_CARDIOMYOCYTE_HYPERTROPHY	WP_MICRORNAS_IN_CARDIOMYOCYTE_HYPERTROPHY	73	-0.562499	-1.56396	0.00908141	0.0918641	0.078162	2982	tags=34%, list=18%, signal=28%	RAC1/GSK3B/AKT1/IGF1R/TAB1/PPP3CB/FZD1/MYLK/PIK3CB/PDPK1/LRP5/TGFB1/WNT5A/EDN1/MAP2K1/HDAC7/PPP3CA/IKBKE/MAP2K3/PIK3CD/MYEF2/TNF/NFATC4/EGF/LIF
REACTOME_AMYLOID_FIBER_FORMATION	REACTOME_AMYLOID_FIBER_FORMATION	REACTOME_AMYLOID_FIBER_FORMATION	82	-0.549234	-1.55457	0.00929181	0.0938021	0.079811	1451	tags=15%, list=9%, signal=13%	SORL1/CST3/GSN/FURIN/HSPG2/SAA1/TGFBI/H2AX/TSPAN5/H3-3A/CALB1/TSPAN15
PID_FCER1_PATHWAY	PID_FCER1_PATHWAY	PID_FCER1_PATHWAY	50	-0.605512	-1.5989	0.00948058	0.0951896	0.0809915	2852	tags=46%, list=17%, signal=38%	AKT1/HCLS1/HRAS/GRB2/DOK1/NFATC2/PLPP1/PLCG1/PLD2/RASA1/SYK/SHC1/WIPF1/GAB2/MAP2K1/PXN/CBLB/LYN/LAT2/FOS/S1PR1/VAV1/SPHK1
WP_NETRINUNC5B_SIGNALING_PATHWAY	WP_NETRINUNC5B_SIGNALING_PATHWAY	WP_NETRINUNC5B_SIGNALING_PATHWAY	43	-0.637497	-1.63561	0.00948265	0.0951896	0.0809915	2365	tags=42%, list=14%, signal=36%	ITGB4/PTPA/RAC1/AKT1/IL1A/PTK2B/PPP1CA/INPP5D/SRC/PLEKHH1/MAP2K1/DAPK1/NTN4/ALPL/COL1A1/TNF/ICAM1/NTN1
ALCALAY_AML_BY_NPM1_LOCALIZATION_UP	ALCALAY_AML_BY_NPM1_LOCALIZATION_UP	ALCALAY_AML_BY_NPM1_LOCALIZATION_UP	112	0.428964	1.51266	0.00948651	0.0951896	0.0809915	457	tags=11%, list=3%, signal=10%	HOXB7/HOXA9/HOXA5/HOXA10/HOXB2/HOXA7/HOXA1/HOXB3/HNMT/HOXA2/KCNK5/SMPDL3A
WP_BREAST_CANCER_PATHWAY	WP_BREAST_CANCER_PATHWAY	WP_BREAST_CANCER_PATHWAY	126	-0.501536	-1.50532	0.00950755	0.0952091	0.0810081	1415	tags=31%, list=8%, signal=29%	CDKN1A/GSK3B/AKT1/HRAS/JAG2/HES1/RPS6KB2/GRB2/IGF1R/FZD1/DVL3/SHC4/FZD7/HEYL/LRP5/SHC1/TCF7L2/WNT5A/FGFR1/MAP2K1/FZD8/NFKB2/CCND1/E2F1/PIK3CD/WNT5B/ESR1/TCF7/FOS/WNT7B/DLL1/WNT7A/HES5/HEY1/TCF7L1/AKT3/EGF/HEY2/FGF5
KEGG_PATHOGENIC_ESCHERICHIA_COLI_INFECTION	KEGG_PATHOGENIC_ESCHERICHIA_COLI_INFECTION	KEGG_PATHOGENIC_ESCHERICHIA_COLI_INFECTION	48	-0.611069	-1.60293	0.00957499	0.0952883	0.0810755	3826	tags=48%, list=23%, signal=37%	CTTN/WASL/NCL/TUBA1B/ITGB1/ARPC5L/YWHAQ/HCLS1/NCK2/EZR/TUBB4B/ACTB/TUBB2B/ABL1/TUBB/ACTG1/TUBB6/TUBA1C/TUBB2A/TUBAL3/CD14/TUBB3/KRT18
WP_PATHOGENIC_ESCHERICHIA_COLI_INFECTION	WP_PATHOGENIC_ESCHERICHIA_COLI_INFECTION	WP_PATHOGENIC_ESCHERICHIA_COLI_INFECTION	48	-0.611069	-1.60293	0.00957499	0.0952883	0.0810755	3826	tags=48%, list=23%, signal=37%	CTTN/WASL/NCL/TUBA1B/ITGB1/ARPC5L/YWHAQ/HCLS1/NCK2/EZR/TUBB4B/ACTB/TUBB2B/ABL1/TUBB/ACTG1/TUBB6/TUBA1C/TUBB2A/TUBAL3/CD14/TUBB3/KRT18
DAZARD_UV_RESPONSE_CLUSTER_G4	DAZARD_UV_RESPONSE_CLUSTER_G4	DAZARD_UV_RESPONSE_CLUSTER_G4	18	-0.733018	-1.6059	0.00957908	0.0952883	0.0810755	2265	tags=44%, list=14%, signal=38%	SOX15/CAPNS1/TUBB4B/PFN1/PPP2R1A/ARHGDIA/TUBB3/MMP10
KENNY_CTNNB1_TARGETS_UP	KENNY_CTNNB1_TARGETS_UP	KENNY_CTNNB1_TARGETS_UP	47	-0.618703	-1.61854	0.0096029	0.0952883	0.0810755	1475	tags=26%, list=9%, signal=23%	TMEM94/NABP1/TACC3/SORBS1/CCN1/CD14/CELF2/PTPN22/LOXL2/PKN1/TNFAIP2/KRT7
VALK_AML_CLUSTER_13	VALK_AML_CLUSTER_13	VALK_AML_CLUSTER_13	24	-0.701797	-1.64418	0.00962138	0.0952883	0.0810755	2442	tags=46%, list=15%, signal=39%	SLC25A1/FBLN5/MYRF/KDM4B/VOPP1/HSPG2/GRK5/VLDLR/LAT2/ADCY7/LCP1
REACTOME_CELL_SURFACE_INTERACTIONS_AT_THE_VASCULAR_WALL	REACTOME_CELL_SURFACE_INTERACTIONS_AT_THE_VASCULAR_WALL	REACTOME_CELL_SURFACE_INTERACTIONS_AT_THE_VASCULAR_WALL	93	-0.52939	-1.52629	0.00964171	0.0952883	0.0810755	2709	tags=33%, list=16%, signal=28%	MMP1/HRAS/BSG/GRB2/JAM3/GRB14/THBD/PIK3CB/PICK1/PLCG1/ITGA5/ATP1B1/INPP5D/CD177/TGFB1/SRC/SHC1/PSG6/ESAM/PPIL2/LYN/COL1A1/TNFRSF10D/LCK/TREM1/SLC16A3/MERTK/CD74/CEACAM6/CEACAM1/CEACAM5
RODWELL_AGING_KIDNEY_NO_BLOOD_UP	RODWELL_AGING_KIDNEY_NO_BLOOD_UP	RODWELL_AGING_KIDNEY_NO_BLOOD_UP	172	-0.472764	-1.47546	0.00964921	0.0952883	0.0810755	3492	tags=37%, list=21%, signal=29%	SLC46A3/CTHRC1/MAP4/TRIL/ABI3BP/MFGE8/AIDA/CAVIN1/ANXA2/MOXD1/PPP1R14A/CYFIP1/CDH11/ARHGAP1/POLE4/SERPINH1/RAD54L/PGGHG/MYOF/VTCN1/SETD7/PHLDA3/SYMPK/HOMER3/RFTN1/GABBR1/CKAP4/PLOD3/TBCB/PLK2/SOCS3/MYRF/VARS1/COL27A1/ANXA1/TPM1/GABRP/AEBP1/FSCN1/TIMP2/ACER3/AXL/TMEM200A/ITGB6/DCDC2/CXCL2/PGM2L1/MCAM/COL1A1/ZCCHC24/VEGFC/SPON1/BHLHE41/MGLL/ANTXR2/INHBA/TSPAN1/CXCL6/PAPPA2/PXDN/CDH6/TMPRSS4/C3
KEGG_FC_GAMMA_R_MEDIATED_PHAGOCYTOSIS	KEGG_FC_GAMMA_R_MEDIATED_PHAGOCYTOSIS	KEGG_FC_GAMMA_R_MEDIATED_PHAGOCYTOSIS	83	-0.537217	-1.52778	0.00974637	0.0960576	0.08173	2852	tags=37%, list=17%, signal=31%	AKT1/RPS6KB2/NCF1/DNM2/PRKCD/VAV2/PLPP1/PIK3CB/PLCG1/PLD2/VASP/PLCG2/INPP5D/SPHK2/CFL1/MYO10/SYK/GAB2/GSN/MAP2K1/RAC2/LYN/LIMK1/DOCK2/PIK3CD/PIP5K1C/SCIN/AKT3/VAV1/SPHK1/MARCKSL1
SASSON_RESPONSE_TO_GONADOTROPHINS_DN	SASSON_RESPONSE_TO_GONADOTROPHINS_DN	SASSON_RESPONSE_TO_GONADOTROPHINS_DN	80	-0.542506	-1.53041	0.00988043	0.0971868	0.0826908	2392	tags=35%, list=14%, signal=30%	EZR/VCL/ATP2A2/FLNC/SMARCD1/ACP5/SMARCA4/DHRS3/MAP4K4/ACTA2/STK17A/CYFIP2/TLN1/AXL/ARL4C/CFLAR/DAPK1/ACTN1/TUBB2A/MAP2K3/PIK3CD/CAP2/MAPRE2/TPM2/ADCY7/KRT18/DAB2/AKAP12
BAE_BRCA1_TARGETS_UP	BAE_BRCA1_TARGETS_UP	BAE_BRCA1_TARGETS_UP	64	-0.576498	-1.57941	0.00994937	0.0975334	0.0829857	1599	tags=16%, list=10%, signal=14%	DRAP1/SORL1/ANXA1/NME4/NET1/MGST1/ALOX5/EYA2/KYNU/KRT19
TSAI_DNAJB4_TARGETS_UP	TSAI_DNAJB4_TARGETS_UP	TSAI_DNAJB4_TARGETS_UP	13	0.748849	1.71158	0.00995478	0.0975334	0.0829857	912	tags=54%, list=5%, signal=51%	IFIT1/ISG15/IFITM1/STAT1/IRF9/IFIT3/OAS3
REACTOME_SIGNALING_BY_MET	REACTOME_SIGNALING_BY_MET	REACTOME_SIGNALING_BY_MET	70	-0.568024	-1.57296	0.0100263	0.0978933	0.0832919	1605	tags=21%, list=10%, signal=19%	COL27A1/SRC/SHC1/SPINT1/SH3GL1/LAMC2/LAMB1/LRIG1/HPN/COL1A1/COL5A2/LAMA1/TNS3/PTPRJ/MUC20
CROONQUIST_STROMAL_STIMULATION_UP	CROONQUIST_STROMAL_STIMULATION_UP	CROONQUIST_STROMAL_STIMULATION_UP	44	-0.612969	-1.58128	0.0100308	0.0978933	0.0832919	1789	tags=36%, list=11%, signal=33%	SERPINE1/NR4A2/SPARC/ACTA2/FSCN1/IER3/CXCL2/IGFBP7/TGFBI/IGFBP4/FOS/TPM2/LOX/CXCL3/CXCL1/TGM2
TONKS_TARGETS_OF_RUNX1_RUNX1T1_FUSION_SUSTAINED_IN_MONOCYTE_UP	TONKS_TARGETS_OF_RUNX1_RUNX1T1_FUSION_SUSTAINED_IN_MONOCYTE_UP	TONKS_TARGETS_OF_RUNX1_RUNX1T1_FUSION_SUSTAINED_IN_MONOCYTE_UP	18	-0.729599	-1.5984	0.0100672	0.0979361	0.0833283	2297	tags=39%, list=14%, signal=34%	UCHL1/HOMER3/EPS8/QPRT/SOX4/CSF1/NEFH
WP_GPCRS_CLASS_A_RHODOPSINLIKE	WP_GPCRS_CLASS_A_RHODOPSINLIKE	WP_GPCRS_CLASS_A_RHODOPSINLIKE	61	-0.589248	-1.61476	0.0100744	0.0979361	0.0833283	1139	tags=28%, list=7%, signal=26%	NPBWR1/EDNRA/GPER1/MCHR1/FPR1/HTR1D/GPR68/GPR85/MTNR1A/NTSR1/P2RY2/HCAR3/PTAFR/TBXA2R/ADRB1/ADRA1B/P2RY6

## Sheet: C3_GSEA_res
ID	Description	setSize	enrichmentScore	NES	pvalue	p.adjust	qvalues	rank	leading_edge	core_enrichment
MIR6721_5P	MIR6721_5P	MIR6721_5P	278	-0.580881	-1.8977	9.55243e-09	3.11122e-05	2.94919e-05	2783	tags=35%, list=17%, signal=29%	SLC25A22/SERPINH1/ATXN7L3/LMF2/ZER1/USF2/ZNF609/CSRNP1/MARK2/TBC1D13/ZNF512B/ZFAT/VAV2/CYP26B1/NPLOC4/ANKRD52/MAVS/EHD2/FCHSD1/VAMP1/NATD1/C19orf47/NECTIN1/PLEKHG5/NACC2/RAB43/NGEF/CHMP1A/SMARCD1/FKBP11/SPRY4/RAVER1/TRIM62/PDPK1/ARF3/LIMD1/MYRF/CELSR2/LZTS3/MAFK/HMGA1/DOT1L/RELT/HEG1/COL27A1/GFER/STX1A/SEPTIN9/SORL1/RAB1B/TRAF3/TMCC2/VEPH1/AGFG2/TLN1/LASP1/PARP3/TGFA/TRIOBP/CASTOR2/SORT1/SOGA1/MA…
RGAGGAARY_PU1_Q6	RGAGGAARY_PU1_Q6	RGAGGAARY_PU1_Q6	389	-0.518677	-1.73742	2.16302e-07	0.000352247	0.000333902	2587	tags=29%, list=16%, signal=25%	SH3TC1/CALHM2/RGS12/PFKFB4/ELOVL6/GALE/CTSA/PTGS1/PCDH9/ESRRA/NDUFAF3/IER5L/CCDC88B/PTK7/HNRNPUL1/CLSTN3/POU2AF1/SSBP4/LSM12/FLNC/PLD3/STC2/RALY/VASP/PML/NAV2/MAP4K2/USP46/EIF4EBP1/IL17C/DALRD3/UNC13D/NAV1/SIPA1/PTPRH/FMNL1/STAT5A/FOXA1/TBC1D8/KRT23/KIFC3/SH3RF1/SRC/NCLN/GPAT3/ATP13A2/MXD4/RINL/TBC1D10B/WNT5A/MAP1S/TNFSF14/ACOT7/TLN1/DNMT3A/CUEDC1/ASPHD1/CCN1/POLD4/MAP2K1/SLC9A3R1/CSF2/SLC43A2/SE…
MIR6825_5P	MIR6825_5P	MIR6825_5P	318	-0.514356	-1.70352	2.0355e-06	0.00220988	0.00209478	3914	tags=43%, list=23%, signal=33%	MAPK3/TMEM104/DNM1/GPSM1/EPB41L1/SREBF2/MEX3A/SLIT3/PPP1R9B/CRABP2/EXTL3/POMT2/HECTD4/CABLES1/KIAA0930/SLC9A5/SLC9A1/FHL3/SLC25A45/CTDSP1/KMT5C/BACH2/OGDH/SORBS3/SPTB/FBXO41/ATN1/CAVIN1/OAF/NOS1/MEIS2/CDKN1A/TNRC6A/PRKACA/DPYSL4/PRKAR1B/ZC3H18/COPS7B/KIF18B/ZNF609/AP3B2/APLP2/ATP2A1/TMEM63C/TRIM3/TAB1/FOXP4/CREB3L2/LYSMD1/PRR12/JADE2/CYP26B1/GOLT1A/NCDN/ANKRD52/AGO1/CD6/SLC9A3R2/SPEG/SEMA4G/PDGFB…
MIR4492	MIR4492	MIR4492	328	-0.512199	-1.70012	3.07884e-06	0.00250694	0.00237638	3642	tags=42%, list=22%, signal=33%	SNX19/NAA60/WARS1/ERC1/CABLES1/NCSTN/SZT2/KIAA0930/LY6G5C/TBC1D16/LARP1/ZNF219/FBXO41/TMEM54/PRCD/NDRG4/ABCF1/ZBTB4/KIAA0513/PLXNA1/CRAMP1/SLCO3A1/PCDHGC4/CMTM4/ABCG4/REXO1/ZMIZ1/NPTX1/MYO1C/ARHGAP1/PRKACA/RNF44/SLC12A4/LMF2/COPS7B/SAMD4B/ZNF609/SLC46A1/PPME1/PLEC/TAOK2/GLIS2/TRAPPC9/FAM219A/OGG1/ESPN/SUFU/JADE2/CYP26B1/NPLOC4/RPIA/VAMP1/TNFAIP1/MEN1/ABR/NATD1/CPNE2/FOSL1/DIAPH1/SPOCK2/NECTIN1/PR…
MIR6756_5P	MIR6756_5P	MIR6756_5P	202	-0.559073	-1.77437	5.05424e-06	0.00329233	0.00312086	2826	tags=36%, list=17%, signal=30%	SSBP3/SPATA33/ATXN7L3/DHCR24/COPS6/PHF12/HIC2/ZNF609/STIM1/TNRC18/MDFI/CMIP/TRIM3/ECM1/GLIS2/DCBLD1/FAM219A/FOXP4/AP1M1/CES4A/SMURF1/FCHSD1/VAMP1/PBX2/RANBP3/FZD7/NGFR/SMARCD1/POU2F1/AHDC1/ISG20/ARF3/AGPAT1/NCS1/DENND1C/SEPTIN9/BAHCC1/TSPAN11/MGRN1/DNAJC22/FZD8/RAB36/NRN1/FURIN/HSPG2/TOR4A/SLC43A2/RUNDC3A/REEP2/TTYH3/TBX6/SOD3/LRRC20/FBXL18/FASN/CYP2W1/EPHA1/DNAJB5/WNK4/ARHGDIB/NTSR1/PAPPA2/SCNN1…
NFKAPPAB_01	NFKAPPAB_01	NFKAPPAB_01	195	-0.565647	-1.79219	8.09494e-06	0.0043942	0.00416534	2380	tags=30%, list=14%, signal=26%	CD40/IL1A/RBM14/STAT6/DDR1/ARHGAP8/GDPD5/BIRC3/KCNH3/RRAS/STC2/CXCL10/MAP4K2/ATP1B1/SUN2/PFN1/UBE4B/AGPAT1/RPS6KA4/SMOC1/RND1/KCNS3/ABHD8/ZSWIM9/IL23A/SLC12A2/EIF5A/CLCN1/GRK5/ACTN1/IER5/CXCL2/EHF/SEC14L2/NFKB2/JARID2/RELB/TRAF4/LAMA1/BCL3/TNIP1/TNFRSF9/MAML2/TNF/SH2B3/PLAU/NR2F2/CXCL6/IRF1/TRIB2/GNG4/RIMS2/MMP9/EGF/ICAM1/SOBP/NTN1/CXCL5
NFKB_Q6_01	NFKB_Q6_01	NFKB_Q6_01	181	-0.539464	-1.69381	4.52315e-05	0.0177462	0.0168219	2433	tags=28%, list=15%, signal=24%	PRKCD/CD40/PPP1R13B/STAT6/DDR1/ARHGAP8/GDPD5/BIRC3/ZNRF1/MAP4K2/ATP1B1/SUN2/PFN1/CNTNAP1/KRT23/COL27A1/SMOC1/RND1/ETV1/IL23A/EIF5A/TMEM88/CLCN1/GRK5/ACTN1/PTGES/IER5/EHF/NDRG2/NFKB2/RELB/TNIP3/TRAF4/BCL3/PAPPA/TNIP1/TNFRSF9/MAML2/SH2B3/NR2F2/PTHLH/SEMA3B/TRIB2/GNG4/MMP9/CSF3/EGF/PTPRJ/ICAM1/NTN1
NFKB_C	NFKB_C	NFKB_C	210	-0.530631	-1.68906	4.65951e-05	0.0177462	0.0168219	2656	tags=28%, list=16%, signal=24%	CA9/PNKD/ZHX2/BCKDK/GRIN2D/BAHD1/PRKCD/CD40/IL1A/PPP1R13B/STAT6/SYMPK/DDR1/ARHGAP8/GDPD5/AKR1B1/CXCL10/SUN2/PFN1/LYPLA2/SMOC1/RND1/LASP1/CUEDC1/IL23A/PPP3CA/EIF5A/TMEM88/CLCN1/GRK5/PTGES/IER5/PTGS2/EHF/SEC14L2/NDRG2/NFKB2/TNIP3/BCL3/KCNQ5/FOS/PAPPA/TNIP1/MAML2/SH2B3/IRF1/PTHLH/TINAGL1/SEMA3B/TRIB2/CCDC8/GNG4/VNN3/LCN2/EGF/PTPRJ/ICAM1/SOBP/CD74
MIR1207_5P	MIR1207_5P	MIR1207_5P	265	-0.505317	-1.64179	4.90377e-05	0.0177462	0.0168219	3647	tags=43%, list=22%, signal=34%	MLXIP/NAA60/ATG9A/SIX5/CABLES1/NOVA1/NPTXR/MRAP2/CRAT/FBXO41/TMEM201/GPR137/HBEGF/KIAA0513/GIT2/GTPBP2/CCDC102A/PLXNA1/TEAD3/NOS1/PLPPR2/ZDHHC8/ABCG4/CD276/ZMIZ1/NPTX1/CBX5/CDC42BPB/TOB2/MLST8/UBE2M/ATXN7L3/STIM1/MARK2/MON1B/ORAI2/PLEC/BAHD1/OPA3/CCND3/SLC35E2B/JADE2/CYP26B1/SF3A1/VAMP1/EXOC7/STAT6/LSM12/SLC9A3R2/NATD1/CHAC1/SV2A/VASP/TMEM229B/NECTIN1/RAB43/PML/NGEF/NIPSNAP1/PPP1R1B/CACNB3/SSH2/D…
MYCMAX_02	MYCMAX_02	MYCMAX_02	211	0.450992	1.71346	7.20679e-05	0.0198681	0.0188333	2080	tags=23%, list=12%, signal=20%	HOXC11/HOXB7/HOXC4/DCT/EN1/HOXA3/TYRP1/HOXA7/DLX1/TCF4/FKBP5/PPP2R2B/RAB30/FBXW7/IRF9/SEPTIN3/METTL8/MBNL1/CNNM1/DCAF17/BACH1/COMMD3/TNFRSF21/CARMIL3/NEUROD2/NACA/ARHGAP44/RTN4RL2/URI1/TOGARAM1/RCL1/HNRNPDL/HPCA/BMP2K/C12orf66/TYRO3/HSPH1/FAM89B/ZFP91/ADSS2/CACUL1/PMEL/H3-3B/USP15/CCDC6/SOX10/OGN/TXNDC12
MIR4728_5P	MIR4728_5P	MIR4728_5P	471	-0.455813	-1.54185	7.61325e-05	0.0198681	0.0188333	2956	tags=36%, list=18%, signal=30%	NUTM2G/CYHR1/NPTX1/IQSEC1/MYO1C/TIMP3/ARL17A/CDKN1A/RAB11B/RNF44/POLR2E/KLC2/ELAVL1/SSBP3/NCOR2/SFXN3/SLC12A4/COPS7B/KIF18B/TOMM40/ZNF609/STIM1/THTPA/RAB5B/VSIG10L/SEC22B/ORAI2/TMEM63C/BET1L/TRAPPC9/FOXP4/TBKBP1/MXRA7/CREB3L2/PRR12/SUFU/ARFRP1/CYP26B1/ANKRD52/MAVS/SYNGR1/C2CD2L/EIF4EBP2/TSKU/RSPO4/CD6/SAMD10/FAM131C/DAB2IP/POU2AF1/TMEM120B/SLC9A3R2/DDA1/NATD1/PBX2/S100A5/DESI1/TMEM94/SV2A/NECTIN1…
MIR6766_5P	MIR6766_5P	MIR6766_5P	189	-0.538725	-1.6963	7.67747e-05	0.0198681	0.0188333	2826	tags=34%, list=17%, signal=28%	SSBP3/SPATA33/ATXN7L3/DHCR24/COPS6/PHF12/HIC2/ZNF609/STIM1/TNRC18/MDFI/CMIP/TRIM3/ECM1/GLIS2/DCBLD1/FAM219A/AP1M1/CES4A/SMURF1/FCHSD1/VAMP1/PBX2/RANBP3/SMARCD1/POU2F1/AHDC1/ISG20/ARF3/AGPAT1/NCS1/DENND1C/SEPTIN9/BAHCC1/TSPAN11/DNAJC22/FZD8/RAB36/NRN1/FURIN/HSPG2/SLC43A2/RUNDC3A/REEP2/TTYH3/TBX6/SOD3/FASN/CYP2W1/EPHA1/DNAJB5/WNK4/ARHGDIB/NTSR1/PAPPA2/SCNN1A/POU2F2/CLCF1/DLC1/B3GNT3/TTC9/CORO2B/LIF…
MIR6764_5P	MIR6764_5P	MIR6764_5P	190	-0.533687	-1.6819	7.93015e-05	0.0198681	0.0188333	3666	tags=43%, list=22%, signal=34%	EFR3B/TAGLN2/SZT2/KIAA0930/PRAG1/MIGA2/SNPH/MAP4/BACH2/LARP1/LRSAM1/COPS7A/ZBTB4/PTPA/TEAD3/TSPAN17/POFUT2/PTGES2/NPTX1/IGFN1/ARHGAP32/TMEM250/EXOC3L2/MAU2/ZNF609/RABEP2/ORAI2/TAB1/PPP2R5D/SUFU/NPLOC4/ANKRD52/ABHD2/MAVS/VAMP1/TSKU/TMEM120B/HHIPL2/SPRED3/PBX2/TMEM94/TMEM229B/NECTIN1/KREMEN1/PCDHGC3/SPRYD3/CACFD1/C12orf75/HEYL/ACTB/NAV1/MYRF/NDST1/NCLN/TMEM184B/OLFML2A/PAQR4/MISP/RAB1B/ZC3H12A/ICOS…
MIR1343_5P	MIR1343_5P	MIR1343_5P	98	-0.613704	-1.803	8.58849e-05	0.0199805	0.0189399	3535	tags=45%, list=21%, signal=36%	TBC1D16/PROX1/SLC25A45/PAX5/S1PR2/PEAR1/SPTB/ZBTB4/CAVIN1/CDK10/CDKN1A/PRKACA/PRKAR1B/STIM1/TRIM3/TAB1/FOXP4/PDZD7/HS6ST1/NCDN/TEAD1/SLC9A3R2/FBLN5/ZNRF1/NGFR/PFN1/FAM193B/ETV4/OLFML2A/SPINDOC/RAB1B/HECTD3/TIMP2/RARA/DHRS11/SOGA1/NACC1/MN1/TNF/ARID3B/CD4/KRT3/BCAS1/PADI2
MIR6785_5P	MIR6785_5P	MIR6785_5P	430	-0.45243	-1.52529	9.58288e-05	0.0208076	0.0197239	2956	tags=36%, list=18%, signal=30%	NUTM2G/CYHR1/IQSEC1/MYO1C/TIMP3/CDKN1A/RAB11B/RNF44/POLR2E/KLC2/ELAVL1/SSBP3/NCOR2/SLC12A4/COPS7B/KIF18B/TOMM40/ZNF609/STIM1/THTPA/RAB5B/VSIG10L/SEC22B/ORAI2/TMEM63C/BET1L/FOXP4/TBKBP1/MXRA7/CREB3L2/PRR12/SUFU/ARFRP1/CYP26B1/ANKRD52/MAVS/SYNGR1/C2CD2L/EIF4EBP2/TSKU/RSPO4/SAMD10/FAM131C/DAB2IP/POU2AF1/TMEM120B/SLC9A3R2/PBX2/S100A5/DESI1/SV2A/NECTIN1/FUS/NAV2/CAPZB/GRK2/DDAH1/NGFR/KHSRP/CASP10/SMAR…
MIR4283	MIR4283	MIR4283	163	-0.54855	-1.70276	0.000107308	0.021844	0.0207063	3892	tags=45%, list=23%, signal=35%	DNM1/ZBTB22/PEX14/HTT/CACNB1/BOK/SLIT3/STK35/ATOH8/CCDC85C/ADCY1/PLXNB2/KIAA0930/SLC9A5/USP13/PAX5/PMEPA1/CAMKK2/TMEM201/VPS37C/TMED1/CYB561D1/ARHGEF18/REXO1/DPM2/ARHGAP1/MEIS2/CDKN1A/STK10/TMEM250/FIGN/ORAI2/PFKFB4/SLC27A4/ILF3/FSTL1/FCHSD1/DGKZ/ABR/CSK/ENTPD6/SMARCD1/ZNF316/NAA40/TOMM34/COL27A1/PLAUR/WIPF1/TSPAN11/TMEM125/TNFSF14/SIN3B/TIMP2/PPARD/FURIN/SOGA1/PLEKHG4B/HID1/LRRC20/ZCCHC24/PAK4/T…
MIR149_3P	MIR149_3P	MIR149_3P	364	-0.465139	-1.55419	0.000132097	0.0246301	0.0233473	2956	tags=41%, list=18%, signal=34%	IRGQ/TAF4/OAF/VPS37C/NOS1/MDC1/ABCG4/RPH3AL/SBF1/METTL21A/NUTM2G/CYHR1/NPTX1/IQSEC1/MYO1C/TIMP3/CDKN1A/RAB11B/PRKACA/RNF44/POLR2E/KLC2/ELAVL1/SSBP3/NCOR2/SLC12A4/MEAK7/COPS7B/KIF18B/TOMM40/STIM1/THTPA/RAB5B/VSIG10L/SEC22B/ORAI2/TMEM63C/BET1L/FOXP4/CREB3L2/PRR12/SUFU/ARFRP1/CYP26B1/ANKRD52/MAVS/SYNGR1/C2CD2L/EIF4EBP2/TSKU/RSPO4/SAMD10/FAM131C/DAB2IP/POU2AF1/TMEM120B/SLC9A3R2/PBX2/S100A5/DESI1/SV2A…
MIR4505	MIR4505	MIR4505	203	-0.519336	-1.64959	0.00013612	0.0246301	0.0233473	2783	tags=40%, list=17%, signal=34%	STAMBP/TBC1D16/PROX1/PPIP5K1/PAX5/ZNF219/RING1/FBXO41/RNF166/VPS37C/ABCG4/ERBB2/CBFA2T3/ASCC2/SLC25A22/DHCR24/KDM6B/TANC2/ZDHHC14/TBC1D13/ORAI2/PLEC/TMEM63C/CCL28/GLIS2/FAM219A/ESPN/JADE2/NPLOC4/MLKL/ABR/CSK/SPEG/PDGFB/RALY/NECTIN1/TUBB4B/NACC2/RAB43/PLXNA2/DMWD/ACVR2B/PACS1/RNLS/HMGA1/NDST1/NCS1/NCLN/TEAD2/PPP1R3B/ZMIZ2/ARHGDIA/SH3GL1/TMCC2/DNMT3A/FSCN1/RERE/CPTP/SOGA1/PXN/CMTM3/SLC43A2/MLPH/SYT…
MIR4731_5P	MIR4731_5P	MIR4731_5P	209	-0.519606	-1.65485	0.000152654	0.0261682	0.0248053	3853	tags=44%, list=23%, signal=34%	FRMD5/CACNB1/MYPOP/DELE1/MICAL1/CD83/PPP1R9B/EFR3B/ADCY1/EXTL3/SZT2/SLC9A5/NPTXR/MAP3K14/NPRL3/LARP1/PAX5/PLCH1/SORBS3/DMAC2/RING1/FBXO41/TEAD3/ZBTB46/PLEK2/SLC6A6/ZNF827/EHMT2/USF2/ZNF609/TANC2/MZT2A/ORAI2/ZNF512B/ZFAT/ESPN/DVL3/MAST3/SAMD10/ABR/GGA1/L1TD1/DIAPH1/NECTIN1/GRK2/NGFR/DMWD/HEYL/GNAI2/BANF1/PACS1/SPPL2B/PPP2R1A/RNF26/TOM1L2/APOBEC3C/PRKD2/BEGAIN/SMIM3/ACTG1/TSPAN11/SH3TC2/TLN1/SLC25A…
MIR6883_5P	MIR6883_5P	MIR6883_5P	342	-0.469843	-1.56115	0.00016996	0.027678	0.0262365	2952	tags=38%, list=18%, signal=32%	CYHR1/IQSEC1/MYO1C/TIMP3/CDKN1A/RAB11B/RNF44/POLR2E/KLC2/ELAVL1/SSBP3/NCOR2/SLC12A4/COPS7B/KIF18B/TOMM40/STIM1/THTPA/RAB5B/VSIG10L/SEC22B/ORAI2/TMEM63C/BET1L/FOXP4/CREB3L2/PRR12/SUFU/ARFRP1/CYP26B1/ANKRD52/MAVS/SYNGR1/C2CD2L/EIF4EBP2/TSKU/RSPO4/FAM131C/DAB2IP/POU2AF1/TMEM120B/SLC9A3R2/PBX2/S100A5/DESI1/SV2A/NECTIN1/NAV2/CAPZB/GRK2/DDAH1/NGFR/KHSRP/CASP10/SMARCD1/RUSC1/SPRY4/RAVER1/MAP11/AHDC1/SH3…
MIR4700_5P	MIR4700_5P	MIR4700_5P	161	-0.534628	-1.66156	0.000219949	0.034113	0.0323364	2502	tags=29%, list=15%, signal=25%	SLC27A4/TBKBP1/AKIRIN1/NCDN/TEAD1/C2CD2L/ACACA/PPP1CA/SAMD12/ITGA5/PCDHGC3/PPP1R1B/NAA40/DMWD/NAGA/HEYL/NAV1/PCDHGA6/LZTS3/CAPN12/TSPAN11/PCDHGB5/GAB2/LASP1/PCDHGC5/EGLN3/SORT1/SOGA1/PXN/ABCB9/PCDHGB7/POPDC3/OSBPL7/GLIPR1/ENTPD3/SUSD2/EHD3/ARID3B/DNALI1/RARB/RASSF4/KCNMA1/SORCS2/DAGLA/PADI2/SERPINA1
NKX61_01	NKX61_01	NKX61_01	165	0.449904	1.64733	0.000288076	0.0404717	0.0383638	403	tags=10%, list=2%, signal=10%	HOXC10/IRX4/HOXC4/HOXC6/EN1/HOXA7/DSG1/HOXD8/NHLH2/GATA3/TCF4/KLF15/TSHZ2/AMY2B/MAP2/ETS2
MIR3175	MIR3175	MIR3175	135	-0.552197	-1.69419	0.000295495	0.0404717	0.0383638	2978	tags=32%, list=18%, signal=26%	SLC25A37/LDB1/ZBTB18/RAB11B/PRKACA/TOB2/EHMT2/ZNF609/RAB5B/MARK2/PPP2R5D/FOXP4/PDZD7/SMARCC2/RBM14/ANKRD52/SPRYD3/ZNRF1/NGFR/STXBP1/PTPRH/ARL4D/LRRC59/SPINDOC/MGRN1/SOGA1/HNRNPA3/BRPF3/EIF5A/NACC1/ZFYVE28/STC1/ENO2/POU2F2/NYAP1/P2RY2/HS3ST3B1/KALRN/C6orf223/TTC9/BCAS1/DAGLA/CLDN11
OCT1_03	OCT1_03	OCT1_03	162	0.450642	1.64127	0.000298225	0.0404717	0.0383638	1665	tags=23%, list=10%, signal=21%	IGFL3/ISL1/HOXC4/EN1/HOXA3/HOXB4/DLX1/TCF4/FAM89A/COL8A1/PPP2R2B/FBXW7/GLDN/SLC6A11/DLX2/MBNL1/FAP/PIAS1/FOXP2/LIFR/WDR47/DYRK1A/SLF2/DMC1/WDPCP/MITF/TOGARAM1/FGD4/TP53I11/LMO1/DPH5/EMX2/CNTLN/AP5M1/FOXN3/CASZ1/PRKG1/GRAMD1C
MIR637	MIR637	MIR637	73	-0.634804	-1.79285	0.00031198	0.0406447	0.0385279	2624	tags=41%, list=16%, signal=35%	TNRC18/SLC25A42/NUTM2A/NCDN/PPP1CA/SPRED3/NECTIN1/PPP1R1B/NAA40/GPR3/NAV1/RUSC2/CNTNAP1/LZTS3/SGTA/BMP1/SEPTIN9/TSPAN11/RERE/CASTOR2/SOGA1/SMAD6/DYRK1B/PAX8/INAVA/WNT7A/HIF3A/FAM131B/SORCS2/DAGLA
E12_Q6	E12_Q6	E12_Q6	198	-0.515759	-1.63496	0.000404561	0.0503702	0.0477468	2567	tags=31%, list=15%, signal=27%	ARHGAP24/PLEKHH3/PLEC/GPR37/NDUFAF3/CDH2/PLCB3/GJB2/CCDC88B/SCG2/FBLIM1/PTK2B/AGO1/TNFAIP1/NTRK2/LAMA5/TGFB3/STC2/ANK2/SSH2/LRP10/SLC23A2/DALRD3/CFL1/HEYL/DMPK/SIPA1/LRP5/HMGA1/MAMSTR/KRT8/EGLN1/ABLIM3/CCDC85B/VWA2/ZNF710/MEGF8/DNMT3A/ANKRD2/SORT1/DOK7/TNFSF13/COL4A4/CYRIA/FSCN2/DLL1/SMAD3/DNAJB5/HIF3A/COL22A1/ME3/BMP6/NFATC4/CALB1/PKN1/DSCAM/PTPRJ/CCNJL/MYH14/CORO2B/WNK2/SORCS2
MIR6722_3P	MIR6722_3P	MIR6722_3P	146	-0.547213	-1.68356	0.000417561	0.0503702	0.0477468	4172	tags=47%, list=25%, signal=35%	SMG7/B3GNT9/CLK2/TGFBR2/MPP2/RILPL1/PSD3/MEX3A/STK35/PPP1R9B/ATG9A/FHL3/REEP4/CTDSP1/CAMK2G/PMEPA1/COPS7A/TMEM201/NOS1/PLPPR2/CHST15/NPTX1/UBE2M/E2F7/RAB5B/MARK2/TMEM63C/GLIS2/TRAPPC9/NFATC2/CREB3L2/EDC3/JADE2/EPHA2/ANKRD65/TSKU/DDR1/DAB2IP/GDPD5/RBM42/FBXL19/KCNH3/CACNB3/AHDC1/PYCR3/PACS1/ZNF710/SPINDOC/RAB1B/MGRN1/TXNRD2/CHMP6/RERE/PPARD/ITPKB/THEM5/SOGA1/TTYH3/LRRC20/FBXL18/ZCCHC24/HM13/ARNT2/…
AML_Q6	AML_Q6	AML_Q6	191	-0.509974	-1.61043	0.000564782	0.0656962	0.0622746	2899	tags=34%, list=17%, signal=28%	SCRN1/PRKACA/SRSF4/PCED1B/BOC/PPP1R12C/ANXA8/GRIN2D/ARHGAP27/ADD1/RBM14/PTK2B/SHKBP1/HPCAL1/AP1G2/LTBP3/CSMD3/CD6/ATP2A2/GALNT12/NOL4L/GPX1/CPNE1/SLC26A7/TSPAN13/MYRF/PCSK4/FAAP100/LRMDA/TLN1/AGPAT4/CCN1/IL7R/ABHD8/YBX2/HAPLN3/EIF5A/NEK6/CSF2/MAP1LC3A/TNFSF13/MINDY1/ENTPD3/LRATD1/PGF/TCF7/GFI1/VASN/WNT7B/ITGB7/PAPPA/NLRP3/CYGB/SEMA4A/WNK4/CEMIP/PITPNC1/RUNX2/LCK/HEY1/PTPN22/RNF207/KCNN4/MMP9/LIF
MIR939_5P	MIR939_5P	MIR939_5P	100	-0.586289	-1.72732	0.00062126	0.0686649	0.0650887	3535	tags=44%, list=21%, signal=35%	TBC1D16/PROX1/SLC25A45/PAX5/S1PR2/PEAR1/SPTB/ZBTB4/CAVIN1/CDK10/CDKN1A/PRKACA/PRKAR1B/STIM1/TRIM3/TAB1/FOXP4/PDZD7/HS6ST1/NCDN/TEAD1/SLC9A3R2/FBLN5/ZNRF1/NGFR/PFN1/FAM193B/ETV4/OLFML2A/SPINDOC/RAB1B/HECTD3/RARA/DHRS11/SOGA1/NACC1/TTYH3/MN1/TNF/ARID3B/CD4/KRT3/BCAS1/PADI2
MIR3183	MIR3183	MIR3183	68	-0.631076	-1.76852	0.000638218	0.0686649	0.0650887	1313	tags=21%, list=8%, signal=19%	TMCC2/AGFG2/LRCH4/PLCB1/LYN/EHD3/ELFN2/PITPNC1/ZNF618/SERTAD4/CSF1/EYA2/ELF3/SLC52A3
MIR5787	MIR5787	MIR5787	195	-0.509575	-1.61453	0.000669639	0.0686649	0.0650887	2628	tags=34%, list=16%, signal=29%	TANC2/ZDHHC14/TBC1D13/ORAI2/PPME1/PLEC/TMEM63C/CCL28/GLIS2/FAM219A/ESPN/LYSMD1/JADE2/NPLOC4/MLKL/ABR/NATD1/CSK/SPEG/PDGFB/RALY/NECTIN1/TUBB4B/RAB43/PLXNA2/DMWD/PACS1/RNLS/HMGA1/NDST1/NCS1/NCLN/TEAD2/PPP1R3B/ZMIZ2/ARHGDIA/SH3GL1/TMCC2/RBMS2/DNMT3A/FSCN1/RERE/CPTP/SOGA1/PXN/ADCY6/CMTM3/SLC43A2/MLPH/SYT1/CRTC1/FMNL3/TMEM184A/SMAD3/ARID3B/CBX6/ADAP1/CORO1A/POU2F2/TPCN1/GRAMD1B/ENG/TNFRSF10C/LAYN/UCP2…
MIR7110_5P	MIR7110_5P	MIR7110_5P	135	-0.539491	-1.65521	0.000674632	0.0686649	0.0650887	3080	tags=47%, list=18%, signal=39%	IDUA/RPH3AL/CD276/FIZ1/PTGES2/YWHAH/PRKACA/KLC2/NECTIN4/KDM6B/CREB3L1/OTUB1/CITED2/TRIM3/ZNF512B/PIN1/PSD4/FOXP4/TBKBP1/KMT5A/TBC1D30/DOK3/RSPO4/MIER2/SPRED3/GGA1/FOSL1/DESI1/RALY/NECTIN1/ADGRB1/DDAH1/SMARCD1/ZC3H7B/GPR3/ARHGEF1/BANF1/LZTS3/UPK2/TMEM51/ABLIM3/SEPTIN9/RAB1B/HECTD3/RARA/PPP6R1/PDF/KLF12/DMTN/SEMA6A/B3GNT7/CYP2W1/DNAJB5/ARID3B/NTSR1/THEMIS2/RAB3A/ZSWIM4/PTPRD/FOXA2/MYH14/TTC9/DAGLA/…
TAANNYSGCG_UNKNOWN	TAANNYSGCG_UNKNOWN	TAANNYSGCG_UNKNOWN	70	0.55917	1.79738	0.000773179	0.0763105	0.072336	35	tags=6%, list=0%, signal=6%	HOXC10/ISL1/EN1/HOXA10
MIR4763_3P	MIR4763_3P	MIR4763_3P	204	-0.497244	-1.58099	0.000809264	0.0775227	0.0734852	3647	tags=45%, list=22%, signal=35%	MLXIP/NAA60/ATG9A/SIX5/NPTXR/MRAP2/CRAT/FBXO41/TMEM201/GPR137/HBEGF/GIT2/GTPBP2/CCDC102A/PLXNA1/TEAD3/NOS1/PLPPR2/ABCG4/CD276/CBX5/CDC42BPB/TOB2/MLST8/ATXN7L3/STIM1/MARK2/MON1B/ORAI2/CCND3/SLC35E2B/JADE2/CYP26B1/VAMP1/STAT6/LSM12/SLC9A3R2/NATD1/CHAC1/SV2A/VASP/TMEM229B/NECTIN1/RAB43/NGEF/NIPSNAP1/CACNB3/SSH2/DEF8/SLC13A5/SMARCD1/CACFD1/ATP11A/UNC13D/SUSD6/GNAI2/PDPK1/MAFK/KDM4B/APOL6/SEPTIN9/KCNG…
MIR765	MIR765	MIR765	205	-0.497656	-1.58064	0.000835941	0.0777903	0.0737388	2653	tags=30%, list=16%, signal=25%	PNKD/NRBP2/TANC2/RAB5B/MON1B/ORMDL2/ST3GAL2/DNM2/ZNF784/ZNF444/PTK2B/AGO1/ARID1A/PCDHGC3/PML/CHMP1A/IKZF4/POM121/HEYL/TESMIN/AHDC1/SERP2/NAV1/CNTNAP1/PCDHGA6/COL27A1/ZNF710/PCDHGB5/CYB5R2/ZC3H12A/L3MBTL3/SETBP1/GAB2/VPS25/LRATD2/TNFRSF14/RHBDF2/PCDHGC5/RERE/KCNC4/CASTOR2/SOGA1/PCDHGB7/JMJD8/NDUFA4L2/LAT2/PFKFB3/DPF3/ITPRIPL2/POU2F2/TPCN1/SHANK2/PTAFR/SDK1/PRIMA1/CD4/ADAM19/CORO2B/CEACAM6/SERPINA1…
LMO2COM_01	LMO2COM_01	LMO2COM_01	196	-0.499344	-1.583	0.000897226	0.0811741	0.0769463	2861	tags=32%, list=17%, signal=27%	ESRP2/PRKCZ/B4GALT6/COMMD5/EXOC3L2/JMJD6/NUMBL/PLEKHH3/CITED2/BCL9L/PLEC/NDUFAF3/FBXW9/CDH2/ID1/EPHA2/SHKBP1/C2CD2L/CLSTN3/SPEG/TGFB3/FOSL1/PDGFB/GJB4/LRP10/SLC23A2/ATP1B1/IL17C/DALRD3/CPNE1/TSPAN13/PCSK4/ZNF710/BRSK1/LRRN1/GAB2/LRATD2/DNMT3A/TLNRD1/RIPK4/DOK7/TMEM88/CCNYL1/JAG1/TRIM8/CALM3/HID1/REEP6/TNFSF13/WNT9A/TUBAL3/SEMA6A/NRG2/FSCN2/E2F1/HIF3A/IRF1/CALB1/PKN1/PAQR5/PTPRJ/NBEA/SORCS2
MIR6842_5P	MIR6842_5P	MIR6842_5P	126	-0.54832	-1.65199	0.000946569	0.083047	0.0787217	3046	tags=50%, list=18%, signal=41%	CD276/FIZ1/PTGES2/YWHAH/PRKACA/KLC2/NECTIN4/KDM6B/CREB3L1/OTUB1/CITED2/TRIM3/ZNF512B/PIN1/PSD4/FOXP4/TBKBP1/KMT5A/TBC1D30/DOK3/RSPO4/MIER2/SPRED3/GGA1/FOSL1/DESI1/RALY/NECTIN1/ADGRB1/DDAH1/SMARCD1/ZC3H7B/GPR3/ARHGEF1/DMPK/BANF1/LZTS3/UPK2/TMEM51/ABLIM3/SEPTIN9/RAB1B/HECTD3/RARA/PPP6R1/PDF/KLF12/DMTN/SEMA6A/B3GNT7/CYP2W1/DNAJB5/ARID3B/NTSR1/THEMIS2/RAB3A/ZSWIM4/PTPRD/FOXA2/MYH14/TTC9/DAGLA/PADI2
YNGTTNNNATT_UNKNOWN	YNGTTNNNATT_UNKNOWN	YNGTTNNNATT_UNKNOWN	279	0.378741	1.47263	0.000968924	0.083047	0.0787217	597	tags=9%, list=4%, signal=9%	HOXC10/HOXA9/HOXC4/HOXC6/LHX2/HOXA3/HOXA7/TPPP3/HOXC12/HOXB4/DSG1/ELMOD1/POU3F1/ROR1/BCL2/TSHZ2/PDE1C/KCNK5/FLRT3/WEE1/IFIH1/AXIN2/GADD45G/KCNJ2/DENND4C

[truncated: 7 more sheets: C4_GSEA_res, C5_GSEA_res, C7_GSEA_res, C6_GSEA_res, C8_GSEA_res, H_GSEA_res, GSEA_costum_genelists]
