# Supplementary material for: Identification of the regulatory circuit governing corneal epithelial fate determination and disease
Source: PLoS Biol. 2023 Oct 19;21(10):e3002336. doi: 10.1371/journal.pbio.3002336 (PMC10586658; doi:10.1371/journal.pbio.3002336)
Supplement: S5 Table — Overview of all in CRE GO term enrichments and GSEA enrichment scores. (XLSX) [file pbio.3002336.s016.xlsx]

## Sheet: IDCRE_GO_clusters
Cluster	group	othergroup	ID	Description	GeneRatio	BgRatio	pvalue	p.adjust	qvalue	geneID	Count
1	1_RNA.KC_high	1_RNA	KC_high	GO:0043588	skin development	23/380	263/18722	4.6769e-09	1.74869e-05	1.57242e-05	EXPH5/KRT1/SOX21/BCL11B/KRT10/KRT16/ALOX12B/APCDD1/BCL2/CASP14/TCHH/LCE3D/LCE1F/LCE1C/LCE1B/LCE6A/IL20/POU3F1/ABCA12/IGFBP5/ASPRV1/TFAP2B/LHX2	23
2	1_RNA.KC_high	1_RNA	KC_high	GO:0051607	defense response to virus	22/380	265/18722	2.6189e-08	3.26402e-05	2.935e-05	IFIT1/IFITM1/OAS1/OASL/IRF9/IFI27/NLRC5/BCL2/ISG15/IFI16/LYST/IFI6/IFI44L/MX1/IFIH1/STAT1/RSAD2/DDX60/HERC5/F2RL1/IFNK/DDX58	22
3	1_RNA.KC_high	1_RNA	KC_high	GO:0140546	defense response to symbiont	22/380	265/18722	2.6189e-08	3.26402e-05	2.935e-05	IFIT1/IFITM1/OAS1/OASL/IRF9/IFI27/NLRC5/BCL2/ISG15/IFI16/LYST/IFI6/IFI44L/MX1/IFIH1/STAT1/RSAD2/DDX60/HERC5/F2RL1/IFNK/DDX58	22
5	1_RNA.KC_high	1_RNA	KC_high	GO:0008544	epidermis development	24/380	324/18722	5.42447e-08	4.05642e-05	3.64753e-05	COL17A1/EXPH5/POU2F3/SOX21/BCL11B/EVPLL/KRT10/KRT31/KRT16/APCDD1/BCL2/CASP14/KRTDAP/TCHH/LCE3D/LCE1F/LCE1C/LCE1B/LCE6A/IL20/POU3F1/ABCA12/IGFBP5/LHX2	24
6	1_RNA.KC_high	1_RNA	KC_high	GO:0003002	regionalization	24/380	331/18722	8.11075e-08	5.05435e-05	4.54486e-05	ZBTB16/TBX3/HOXC9/HOXC4/SETDB2/PALB2/IRX3/WNT3/HOXB2/HOXB7/PIFO/ETS2/EN1/DLX1/HOXD8/WDR19/IRX2/IRX1/ISL1/SP8/HOXA6/HOXA3/SFRP1/LHX2	24
7	1_RNA.KC_high	1_RNA	KC_high	GO:0045071	negative regulation of viral genome replication	10/380	56/18722	1.63514e-07	8.734e-05	7.85361e-05	IFIT1/IFITM1/OAS1/OASL/ISG15/IFI16/MX1/IFIH1/RSAD2/SRPK2	10
12	1_RNA.KC_high	1_RNA	KC_high	GO:0034340	response to type I interferon	9/380	58/18722	2.35376e-06	0.000722613	0.000649773	IFIT1/IFITM1/OAS1/IFI27/NLRC5/ISG15/MX1/STAT1/SP100	9
17	1_RNA.KC_high	1_RNA	KC_high	GO:0002711	positive regulation of T cell mediated immunity	8/380	56/18722	1.62312e-05	0.0035699	0.00321005	GATA3/IL18/ZBTB1/B2M/MALT1/RSAD2/HLA-F/HLA-B	8
20	1_RNA.KC_high	1_RNA	KC_high	GO:0002720	positive regulation of cytokine production involved in immune response	8/380	65/18722	4.92051e-05	0.0089581	0.00805512	GATA3/IL18/B2M/MALT1/RSAD2/F2RL1/HLA-F/DDX58	8
27	1_RNA.KC_high	1_RNA	KC_high	GO:0045104	intermediate filament cytoskeleton organization	7/380	51/18722	7.20451e-05	0.00997691	0.00897123	KRT6C/EVPLL/KRT16/TCHH/KLHL24/DST/NEFL	7
28	1_RNA.KC_high	1_RNA	KC_high	GO:0045103	intermediate filament-based process	7/380	52/18722	8.18165e-05	0.0109254	0.00982414	KRT6C/EVPLL/KRT16/TCHH/KLHL24/DST/NEFL	7
29	1_RNA.KC_high	1_RNA	KC_high	GO:0061564	axon development	23/380	467/18722	9.04093e-05	0.0110674	0.00995181	GATA3/NKX2-8/ATL1/TTC8/RPS6KA5/BCL11B/WNT3/BCL2/PTPRM/ENAH/LPAR3/FLRT3/CHODL/TTL/MAP2/EPHB3/NREP/FSTL4/ISL1/TNFRSF21/EPHB6/NEFL/LHX2	23
32	1_RNA.LSC_high	1_RNA	LSC_high	GO:0050767	regulation of neurogenesis	39/674	364/18722	1.27596e-09	6.12714e-06	5.0595e-06	SORL1/PAX6/CAPRIN2/NFATC4/SEMA7A/SEMA4B/CX3CL1/SERPINF1/NTN1/MEGF8/SEMA4A/DUSP10/EPHB2/HES5/DMRTA2/HES2/E2F1/TGM2/DSCAM/LIF/SHANK3/IL1B/BIN1/ACTR2/SEMA4F/WNT7A/SEMA3B/PPP3CA/VEGFC/DBN1/HEY2/DLL1/TNF/PTPRZ1/PTN/LIMK1/LYN/HEY1/PTPRD	39
33	1_RNA.LSC_high	1_RNA	LSC_high	GO:0042060	wound healing	40/674	422/18722	2.60221e-08	3.91699e-05	3.23447e-05	PRKCQ/PLAU/MCAM/ST3GAL4/SH2B3/WNT5B/ELK3/SERPINA1/TPM1/SMAD3/CX3CL1/ABAT/FKBP10/C1QTNF1/ACTG1/CYP4F11/RAB3A/TBXA2R/AXL/CSRP1/EPHB2/F3/FOXA2/MYH9/MERTK/CFLAR/TGFA/WNT7A/DCBLD2/PPP3CA/LOX/SLC12A2/TNF/ENPP4/GNA12/TFPI2/PLAT/LYN/TLN1/GNAQ	40
34	1_RNA.LSC_high	1_RNA	LSC_high	GO:0007015	actin filament organization	41/674	441/18722	2.99592e-08	3.91699e-05	3.23447e-05	RAPGEF3/LCP1/ACTN1/MYO5C/TPM1/SMAD3/CORO2B/CORO1A/CX3CL1/FHOD1/COTL1/MPRIP/FLII/CSF3/CDC42EP4/ACTG1/FHOD3/MYO5B/ICAM1/CDC42EP5/S1PR1/MARCKSL1/ARHGAP40/TRIOBP/SHANK3/BIN1/ACTR2/ARHGAP25/VILL/FHDC1/SHROOM1/DPYSL3/SYNPO/DBN1/SCIN/EPHA1/LIMK1/DLC1/RHOBTB2/GSN/TPM2	41
36	1_RNA.LSC_high	1_RNA	LSC_high	GO:0050878	regulation of body fluid levels	37/674	379/18722	4.0785e-08	3.91699e-05	3.23447e-05	PRKCQ/PLAU/ST3GAL4/CCND1/P2RY2/SH2B3/ADCY6/SCNN1A/SERPINA1/CORO2B/FA2H/ABAT/CYBA/WNK4/C1QTNF1/ACTG1/MYO5B/CYP4F11/TBXA2R/AXL/KCNN4/CSRP1/EPHB2/F3/FOXA2/MYH9/MERTK/STK39/XDH/ENPP4/AGR2/GNA12/TFPI2/PLAT/LYN/TLN1/GNAQ	37
38	1_RNA.LSC_high	1_RNA	LSC_high	GO:0010975	regulation of neuron projection development	39/674	445/18722	3.06293e-07	0.000186173	0.000153733	EHD1/CAPRIN2/ADCY6/EFNB2/NFATC4/SEMA7A/SEMA4B/CX3CL1/SERPINF1/NTN1/CRTC1/MEGF8/AP2A1/KLK6/NTNG1/S100A9/SEMA4A/MARK1/EPHB2/DSCAM/LGALS1/SHANK3/MAP4K4/CFLAR/ACTR2/SEMA4F/WNT7A/SEMA3B/PPP3CA/GAK/DPYSL3/DBN1/ENC1/PTN/LIMK1/LYN/PTPRD/NCS1/VLDLR	39
39	1_RNA.LSC_high	1_RNA	LSC_high	GO:0032496	response to lipopolysaccharide	33/674	343/18722	3.1016e-07	0.000186173	0.000153733	NFKB2/MGST1/CYP27B1/FOS/CX3CL1/LGALS9/CSF3/TNFRSF11A/ICAM1/TBXA2R/AXL/IRF3/PTPN22/S100A9/FMO1/TNFSF4/DUSP10/CAPN2/PTAFR/IL1B/IL36G/IL36RN/IRAK2/CXCL1/CXCL5/CXCL3/CXCL2/CD14/TNIP1/AKAP12/TNF/LYN/LCN2	33
41	1_RNA.LSC_high	1_RNA	LSC_high	GO:0032535	regulation of cellular component size	35/674	382/18722	4.39957e-07	0.000211267	0.000174454	KCNMA1/SEMA7A/SEMA4B/CORO1A/COTL1/FLII/CSF3/CDC42EP4/NTN1/FHOD3/ICAM1/MEGF8/KCNN4/CDC42EP5/SEMA4A/AKT3/RAB3B/ARHGAP40/DSCAM/TRIOBP/WNT7B/SHANK3/BIN1/ACTR2/SEMA4F/WNT7A/AP2M1/VILL/SEMA3B/SLC12A2/DBN1/NRCAM/SCIN/LIMK1/GSN	35
42	1_RNA.LSC_high	1_RNA	LSC_high	GO:0045785	positive regulation of cell adhesion	38/674	437/18722	5.28589e-07	0.000230753	0.000190545	PRKCQ/ST3GAL4/PTPRJ/EFEMP2/TPM1/SMAD3/CORO1A/CX3CL1/LGALS9/ICAM1/FUT3/CSF1/PTPN22/TNFSF4/SOX13/DUSP10/ITPKB/PTAFR/PTPRU/FOXA2/TGM2/LIF/LGALS1/TRIOBP/MAP4K4/IL1B/IGFBP2/PPP3CA/CD74/ADAM19/SOX4/TNF/PTN/EPHA1/AGR2/CARD11/LYN/DOCK8	38
45	1_RNA.LSC_high	1_RNA	LSC_high	GO:0007596	blood coagulation	24/674	217/18722	1.11162e-06	0.000365209	0.000301573	PRKCQ/PLAU/ST3GAL4/SH2B3/SERPINA1/ABAT/C1QTNF1/ACTG1/CYP4F11/TBXA2R/AXL/CSRP1/EPHB2/F3/FOXA2/MYH9/MERTK/ENPP4/GNA12/TFPI2/PLAT/LYN/TLN1/GNAQ	24
46	1_RNA.LSC_high	1_RNA	LSC_high	GO:0007249	I-kappaB kinase/NF-kappaB signaling	28/674	281/18722	1.21617e-06	0.000365209	0.000301573	TRIM8/GAPDH/TRAF3/CX3CL1/JMJD8/LGALS9/TRAF4/NKIRAS2/TMEM106A/BCL3/RELB/IRF3/S100A4/IKBKE/TGM2/LGALS1/EDAR/IL1B/CFLAR/IRAK2/CXXC5/CD74/TNIP1/PLK2/TNF/CARD11/SHARPIN/NEK6	28
47	1_RNA.LSC_high	1_RNA	LSC_high	GO:0051348	negative regulation of transferase activity	27/674	268/18722	1.52124e-06	0.000365209	0.000301573	SORL1/PTPRJ/SH2B3/GPRC5A/PTPRB/NR2F2/DBNDD1/VPS25/CHMP6/PKN1/CBLC/PTPN22/DUSP10/EPHB2/FOXA2/IL1B/TRIB2/CBLB/PARP3/ZFYVE28/BAG2/EPHA1/LIMK1/LYN/FABP4/CDKN2A/GNAQ	27
49	1_RNA.LSC_high	1_RNA	LSC_high	GO:0030198	extracellular matrix organization	29/674	301/18722	1.56466e-06	0.000365209	0.000301573	NFKB2/TLL2/MMP10/EFEMP2/MMP19/LCP1/MMP14/PAPLN/SMAD3/ADAMTS7/FKBP10/BCL3/ERCC2/NTNG1/CTSS/QSOX1/ELF3/MMP9/SLC2A10/PXDN/COL5A2/CFLAR/LOX/TGFBI/FOXC1/TNF/LAMB1/COL22A1/LOXL2	29
50	1_RNA.LSC_high	1_RNA	LSC_high	GO:0042063	gliogenesis	29/674	301/18722	1.56466e-06	0.000365209	0.000301573	BNIP3/PAX6/DTX1/MMP14/CX3CL1/FA2H/ERCC2/CSF1/MXRA8/S100A9/SOX13/SLC45A3/DUSP10/NCMAP/HES5/E2F1/B4GALT5/LIF/IL1B/BIN1/PRDM8/FGF5/DLL1/SOX4/TNF/LAMB1/PTPRZ1/PTN/LYN	29
52	1_RNA.LSC_high	1_RNA	LSC_high	GO:0050817	coagulation	24/674	222/18722	1.67272e-06	0.000365209	0.000301573	PRKCQ/PLAU/ST3GAL4/SH2B3/SERPINA1/ABAT/C1QTNF1/ACTG1/CYP4F11/TBXA2R/AXL/CSRP1/EPHB2/F3/FOXA2/MYH9/MERTK/ENPP4/GNA12/TFPI2/PLAT/LYN/TLN1/GNAQ	24
53	1_RNA.LSC_high	1_RNA	LSC_high	GO:0043062	extracellular structure organization	29/674	302/18722	1.67318e-06	0.000365209	0.000301573	NFKB2/TLL2/MMP10/EFEMP2/MMP19/LCP1/MMP14/PAPLN/SMAD3/ADAMTS7/FKBP10/BCL3/ERCC2/NTNG1/CTSS/QSOX1/ELF3/MMP9/SLC2A10/PXDN/COL5A2/CFLAR/LOX/TGFBI/FOXC1/TNF/LAMB1/COL22A1/LOXL2	29
56	1_RNA.LSC_high	1_RNA	LSC_high	GO:0036293	response to decreased oxygen levels	30/674	322/18722	2.07596e-06	0.00039875	0.000329268	BNIP3/PLAU/KCNMA1/LDHA/UCP2/MMP14/PGF/SMAD3/HMOX2/ABAT/CYBA/ALDH3A1/CYGB/ICAM1/ERCC2/ANGPTL4/CAPN2/ENO1/PLEKHN1/E2F1/CFLAR/DNMT3A/PLOD2/MGARP/VEGFC/PTN/LOXL2/NKX3-1/PLAT/LCN2	30
58	1_RNA.LSC_high	1_RNA	LSC_high	GO:0006469	negative regulation of protein kinase activity	23/674	212/18722	2.5822e-06	0.00045925	0.000379227	SORL1/PTPRJ/SH2B3/GPRC5A/PTPRB/NR2F2/DBNDD1/VPS25/CHMP6/PKN1/CBLC/PTPN22/DUSP10/EPHB2/IL1B/TRIB2/CBLB/ZFYVE28/EPHA1/LYN/FABP4/CDKN2A/GNAQ	23
59	1_RNA.LSC_high	1_RNA	LSC_high	GO:0006023	aminoglycan biosynthetic process	13/674	79/18722	4.49823e-06	0.000771446	0.000637024	ST3GAL4/CHST11/CHST14/HS3ST3B1/B3GNT3/B3GNT8/AP2A1/B4GALT5/IL1B/GALNT5/ABCC5/EGF/ST3GAL1	13
62	1_RNA.LSC_high	1_RNA	LSC_high	GO:0001503	ossification	34/674	408/18722	5.33448e-06	0.000826329	0.000682343	FBXL15/TCIRG1/PTHLH/HDAC7/CYP27B1/MMP14/SMAD3/SEMA7A/FASN/TNFRSF11A/ERCC2/S1PR1/SORT1/CSF1/SUCO/JAG1/RRBP1/TP53INP2/MMP9/CYP24A1/MN1/WNT7B/COL5A2/VEGFC/LOX/FBN2/ANKH/PDLIM7/FOXC1/TNF/RUNX2/PTN/KLF10/OSR2	34
68	1_RNA.LSC_high	1_RNA	LSC_high	GO:0071216	cellular response to biotic stimulus	24/674	246/18722	9.95285e-06	0.00128093	0.00105773	CX3CL1/CSF3/ICAM1/TBXA2R/AXL/IRF3/PTPN22/TNFSF4/CAPN2/PTAFR/IL1B/IL36G/IL36RN/IRAK2/TLR1/CXCL1/CXCL5/CXCL3/CXCL2/CD14/TNIP1/TNF/LYN/LCN2	24
69	1_RNA.LSC_high	1_RNA	LSC_high	GO:0030595	leukocyte chemotaxis	23/674	230/18722	1.01365e-05	0.00128093	0.00105773	PGF/CORO1A/CX3CL1/LGALS9/TNFRSF11A/PIP5K1C/S1PR1/CSF1/S100A9/PADI2/PIK3CD/STK39/VEGFC/CXCL1/CXCL5/CXCL3/CXCL2/SLC12A2/CD74/GPSM3/TREM1/PTN/LYN	23
79	1_RNA.LSC_high	1_RNA	LSC_high	GO:0016266	O-glycan processing	9/674	43/18722	1.81133e-05	0.0018051	0.00149057	ST3GAL4/B3GNT3/B3GNT8/GALNT2/B4GALT5/GALNT13/GALNT5/GXYLT2/ST3GAL1	9
86	1_RNA.LSC_high	1_RNA	LSC_high	GO:1903131	mononuclear cell differentiation	33/674	426/18722	3.25382e-05	0.00284088	0.00234587	PTPRJ/TCIRG1/DTX1/MMP14/GPR68/LGALS9/FASN/AXL/BCL3/RELB/CSF1/PTPN22/SEMA4A/TNFSF4/SOX13/DUSP10/ITPKB/PIK3CD/MYH9/LGALS1/MERTK/IL1B/SH3RF1/IRF1/TCF7/CD74/DLL1/SOX4/RUNX2/CARD11/INHBA/ST3GAL1/LYN	33
88	1_RNA.LSC_high	1_RNA	LSC_high	GO:1903319	positive regulation of protein maturation	7/674	27/18722	3.5941e-05	0.00302788	0.00250028	SPON1/MMP14/ENO1/MYH9/SOX4/BAG2/GSN	7
90	1_RNA.LSC_high	1_RNA	LSC_high	GO:0048846	axon extension involved in axon guidance	8/674	37/18722	4.14019e-05	0.00331353	0.00273616	SEMA7A/SEMA4B/MEGF8/SEMA4A/DSCAM/SEMA4F/ALCAM/SEMA3B	8
91	1_RNA.LSC_high	1_RNA	LSC_high	GO:1902284	neuron projection extension involved in neuron projection guidance	8/674	37/18722	4.14019e-05	0.00331353	0.00273616	SEMA7A/SEMA4B/MEGF8/SEMA4A/DSCAM/SEMA4F/ALCAM/SEMA3B	8
92	1_RNA.LSC_high	1_RNA	LSC_high	GO:0050818	regulation of coagulation	11/674	71/18722	4.34825e-05	0.003423	0.00282655	PLAU/ST3GAL4/SH2B3/ABAT/C1QTNF1/TBXA2R/EPHB2/F3/FOXA2/ENPP4/PLAT	11
93	1_RNA.LSC_high	1_RNA	LSC_high	GO:0006970	response to osmotic stress	12/674	84/18722	4.52594e-05	0.00350541	0.0028946	KCNMA1/PKN1/RELB/FMO1/PAPPA2/LRRC8C/SLC4A11/STK39/TSC22D2/SLC12A2/SERPINB6/TNF	12
97	1_RNA.LSC_high	1_RNA	LSC_high	GO:0048863	stem cell differentiation	20/674	206/18722	5.75329e-05	0.00418596	0.00345656	KRT18/HMGA2/SEMA7A/SEMA4B/ERCC2/SEMA4A/HES5/JAG1/SLC4A11/LIF/LBH/SEMA4F/WNT7A/SEMA3B/TCOF1/JARID2/FOXC1/RBM24/RUNX2/PTN	20
98	1_RNA.LSC_high	1_RNA	LSC_high	GO:0050920	regulation of chemotaxis	21/674	223/18722	5.91827e-05	0.00424172	0.00350261	EFNB2/PGF/SMAD3/SEMA7A/SEMA4B/LGALS9/MEGF8/S1PR1/CSF1/SEMA4A/PADI2/F3/DSCAM/STK39/SEMA4F/SEMA3B/VEGFC/CD74/GPSM3/PTN/LYN	21
100	1_RNA.LSC_high	1_RNA	LSC_high	GO:0007565	female pregnancy	19/674	193/18722	7.25739e-05	0.00500933	0.00413646	UCP2/ARHGDIB/PTHLH/CYP27B1/PGF/FOS/NR2F2/ADCY7/LGALS9/SYDE1/CAPN2/MMP9/LIF/IL1B/IGFBP2/STOX2/IGFBP7/PTN/PCSK5	19
102	1_RNA.LSC_high	1_RNA	LSC_high	GO:0042110	T cell activation	35/674	487/18722	8.73008e-05	0.00581615	0.0048027	PRKCQ/TCIRG1/DTX1/LCP1/SMAD3/CORO1A/LGALS9/ICAM1/BCL3/RELB/PTPN22/SEMA4A/SLAMF9/TNFSF4/SOX13/DUSP10/ITPKB/PIK3CD/MYH9/LGALS1/IL1B/IGFBP2/CBLB/PPP3CA/SH3RF1/IRF1/TCF7/CD74/SOX4/MICB/RUNX2/CARD11/LYN/GSN/DOCK8	35
104	1_RNA.LSC_high	1_RNA	LSC_high	GO:0045446	endothelial cell differentiation	14/674	118/18722	8.84171e-05	0.00581615	0.0048027	RAPGEF3/NR2F2/FASN/ICAM1/S1PR1/JAG1/IL1B/XDH/HEY2/DLL1/TNF/PTN/COL22A1/HEY1	14
109	1_RNA.LSC_high	1_RNA	LSC_high	GO:0001558	regulation of cell growth	31/674	414/18722	0.000104736	0.00644797	0.00532443	NET1/PRKCQ/PTPRJ/CAPRIN2/CYP27B1/MMP14/SMAD3/SEMA7A/SEMA4B/CYBA/IGFBP4/SPHK1/NTN1/PAK4/MEGF8/S100A9/SEMA4A/PAPPA2/ENO1/DSCAM/SEMA4F/SEMA3B/DCBLD2/IGFBP7/DBN1/NRCAM/INHBA/LIMK1/RIMS2/CDKN2A/FBP1	31
110	1_RNA.LSC_high	1_RNA	LSC_high	GO:0071887	leukocyte apoptotic process	13/674	106/18722	0.000111457	0.00677491	0.00559439	PRKCQ/LGALS9/PKN1/AXL/IRF3/ITPKB/PIK3CD/MERTK/CD74/ST3GAL1/LYN/DOCK8/CDKN2A	13
114	1_RNA.LSC_high	1_RNA	LSC_high	GO:0001706	endoderm formation	9/674	54/18722	0.000120007	0.00694308	0.00573326	HMGA2/MMP14/LHX1/MMP9/COL5A2/LAMB1/INHBA/SOX7/DUSP4	9
115	1_RNA.LSC_high	1_RNA	LSC_high	GO:0061448	connective tissue development	22/674	252/18722	0.000122571	0.00700699	0.00578604	SORL1/BARX2/CHST11/WNT5B/PTHLH/HMGA2/SMAD3/ADAMTS7/DYRK1B/CSF1/HES5/WNT7B/MATN3/CFLAR/WNT7A/LOX/PITX1/TGFBI/RUNX2/SCIN/LOXL2/OSR2	22
121	1_RNA.LSC_high	1_RNA	LSC_high	GO:0051604	protein maturation	24/674	294/18722	0.000172973	0.00922907	0.00762092	CPXM2/TSPAN15/PLAU/TMPRSS4/SORL1/SPON1/CPM/C1RL/MMP14/KLK6/CTSS/CAPN2/GALNT2/ENO1/F3/HM13/MYH9/TSPAN5/ADAM19/SOX4/BAG2/PLAT/GSN/PCSK5	24
122	1_RNA.LSC_high	1_RNA	LSC_high	GO:0050808	synapse organization	31/674	426/18722	0.000174932	0.00923104	0.00762255	ARHGAP22/SNCG/SHANK2/CAPRIN2/EFNB2/SLITRK6/FARP1/NFATC4/ACTN1/CX3CL1/ACTG1/NTN1/RAB3A/C3/NTNG1/SEMA4A/EPHB2/DSCAM/NEFH/WNT7B/SHANK3/ACTR2/WNT7A/SYNPO/DBN1/TUBB/TNF/NRCAM/PTN/SDK1/PTPRD	31
124	1_RNA.LSC_high	1_RNA	LSC_high	GO:1990868	response to chemokine	12/674	97/18722	0.000186646	0.00943585	0.00779168	SH2B3/CX3CL1/PADI2/STK39/CXCL1/CXCL5/CXCL3/CXCL2/LOX/SLC12A2/FOXC1/DOCK8	12
125	1_RNA.LSC_high	1_RNA	LSC_high	GO:1990869	cellular response to chemokine	12/674	97/18722	0.000186646	0.00943585	0.00779168	SH2B3/CX3CL1/PADI2/STK39/CXCL1/CXCL5/CXCL3/CXCL2/LOX/SLC12A2/FOXC1/DOCK8	12
126	1_RNA.LSC_high	1_RNA	LSC_high	GO:0051014	actin filament severing	5/674	16/18722	0.000186965	0.00943585	0.00779168	FLII/MYH9/VILL/SCIN/GSN	5
127	1_RNA.LSC_high	1_RNA	LSC_high	GO:0001819	positive regulation of cytokine production	33/674	467/18722	0.000188638	0.00943585	0.00779168	PRKCQ/SORL1/PTPRJ/GAPDH/NFATC4/SMAD3/SEMA7A/SCAMP5/CX3CL1/CYBA/TRIM16/LGALS9/TMEM106A/SPHK1/POU2F2/BCL3/IRF3/C3/PTPN22/TNFSF4/EPHB2/PTAFR/F3/PIK3CD/IL1B/TLR1/IRF1/CD14/CD74/AKAP12/TNF/GPSM3/CARD11	33
131	1_RNA.LSC_high	1_RNA	LSC_high	GO:0031346	positive regulation of cell projection organization	27/674	353/18722	0.000204235	0.00980734	0.00809844	EHD1/CAPRIN2/SEMA7A/CX3CL1/SERPINF1/CDC42EP4/NTN1/CRTC1/MEGF8/AP2A1/CDC42EP5/EPS8L1/S100A9/DSCAM/CFLAR/ACTR2/PROM2/DPYSL3/TENM2/DBN1/ENC1/PTN/LIMK1/LYN/PTPRD/LCN2/VLDLR	27
136	1_RNA.LSC_high	1_RNA	LSC_high	GO:0001780	neutrophil homeostasis	5/674	17/18722	0.000257053	0.0117559	0.00970745	SH2B3/AXL/ITPKB/PIK3CD/MERTK	5
137	1_RNA.LSC_high	1_RNA	LSC_high	GO:0009164	nucleoside catabolic process	6/674	26/18722	0.000264512	0.0119829	0.00989489	APOBEC3B/APOBEC3F/APOBEC3G/XDH/ENPP4/GDA	6
138	2_ATAC.KC_high	2_ATAC	KC_high	GO:0048706	embryonic skeletal system development	25/687	121/18722	1.61264e-12	5.87842e-09	5.61361e-09	HOXC9/HOXC4/XYLT1/HOXB1/HOXB2/HOXB4/HOXB5/HOXB3/HOXB8/COL1A1/ALX3/PRRX1/SULF2/HOXD3/DLG1/NIPBL/HOXA1/HOXA2/HOXA4/HOXA5/HOXA6/HOXA3/HOXA7/HOXA9/HOXA11	25
139	2_ATAC.KC_high	2_ATAC	KC_high	GO:0048704	embryonic skeletal system morphogenesis	22/687	94/18722	2.49086e-12	5.87842e-09	5.61361e-09	HOXC9/HOXC4/HOXB1/HOXB2/HOXB4/HOXB5/HOXB3/HOXB8/ALX3/PRRX1/HOXD3/DLG1/NIPBL/HOXA1/HOXA2/HOXA4/HOXA5/HOXA6/HOXA3/HOXA7/HOXA9/HOXA11	22
140	2_ATAC.KC_high	2_ATAC	KC_high	GO:0009952	anterior/posterior pattern specification	30/687	201/18722	6.02053e-11	9.47231e-08	9.04559e-08	ZBTB16/LRP5/TBX3/KDM2B/HOXC9/HOXC4/HOXC5/FRS2/YY1/ALDH1A2/HOXB1/HOXB2/HOXB4/HOXB5/HOXB3/HOXB8/WNT2B/EN1/GLI2/HOXD8/HOXD3/TBX18/HOXA2/HOXA4/HOXA5/HOXA6/HOXA3/HOXA7/HOXA9/HOXA11	30
147	2_ATAC.KC_high	2_ATAC	KC_high	GO:0035136	forelimb morphogenesis	9/687	38/18722	7.17703e-06	0.00338756	0.00323495	ZBTB16/TBX3/ALDH1A2/ALX3/EN1/NIPBL/TFAP2B/HOXA9/HOXA11	9
151	2_ATAC.LSC_high	2_ATAC	LSC_high	GO:0050900	leukocyte migration	36/723	369/18722	3.52122e-07	0.00173702	0.00152858	MCU/C10orf99/ST3GAL4/SAA1/MMP14/RIN3/ASB2/IL16/ITGAL/CCL22/CCL17/LGALS9/CCL16/CCL3L3/SPNS2/CD177/S100A9/PADI2/LCK/PIK3CD/RAC2/SOS1/CD47/HRH1/WNT5A/BST1/CXCL1/CXCL5/CXCL2/CD74/STK10/PTN/IL6/CCL24/PTK2/TRIM55	36
152	2_ATAC.LSC_high	2_ATAC	LSC_high	GO:0001941	postsynaptic membrane organization	10/723	39/18722	1.59479e-06	0.00393355	0.00346154	SSH1/MESD/CDH2/EPHB2/RER1/NLGN1/LRRC4/PTN/MUSK/CEL	10
154	2_ATAC.LSC_high	2_ATAC	LSC_high	GO:0043113	receptor clustering	11/723	53/18722	4.5729e-06	0.00563953	0.0049628	SSH1/MESD/ITGAL/CDH2/RER1/ITGB1BP1/NLGN1/DLG1/PTN/MAGI2/MUSK	11
160	3_H3K4me3.KC_high	3_H3K4me3	KC_high	GO:0008544	epidermis development	71/2003	324/18722	2.72994e-09	1.64452e-05	1.46555e-05	LIPM/POU2F3/ST14/ACVR1B/KRT5/TFDP1/SLITRK6/SOX21/SAV1/BMP4/CERS3/TGM5/ALDH3A2/FLOT2/MED1/KRT14/ETV4/ALOX15B/MAFG/ZNF750/LAMA3/SMAD4/BCL2/KEAP1/CASP14/KRTDAP/SULT2B1/KLK5/TXNIP/TCHH/LCE6A/TMEM79/IL20/GRHL3/CLIC4/POU3F1/ERRFI1/JAG1/TGM3/NCOA3/FERMT1/KRTAP21-1/BCR/GLI2/KLF7/ABCA12/IGFBP5/SOS1/CYP26B1/GRHL1/CSTA/ATP2C1/RBP2/SLC4A7/FLNB/SEC24B/SPINK5/FST/FOXQ1/CDSN/CD109/PLOD3/HOXA7/INHBA/EGFR/SVEP1/U…	71
161	3_H3K4me3.KC_high	3_H3K4me3	KC_high	GO:0043588	skin development	56/2003	263/18722	3.46426e-07	0.00104344	0.00092988	LIPM/ST14/ACVR1B/SOX21/SAV1/CERS3/MED1/ETV4/ALOX15B/SMAD4/BCL2/COL5A3/CASP14/COMP/KLK5/TXNIP/TCHH/LCE6A/TMEM79/IL20/GRHL3/CLIC4/POU3F1/DHCR24/ERRFI1/JAG1/TGM3/NCOA3/FERMT1/KRTAP21-1/BCR/GLI2/ABCA12/IGFBP5/SOS1/ASPRV1/CYP26B1/GRHL1/CSTA/CLDN1/FLNB/FRAS1/SPINK5/FST/FOXQ1/CDSN/TFAP2B/CD109/HOXA7/INHBA/EGFR/UGCG/LHX2/COL5A1/AQP3/ANXA1	56
162	3_H3K4me3.KC_high	3_H3K4me3	KC_high	GO:0048705	skeletal system morphogenesis	47/2003	220/18722	2.67821e-06	0.00391615	0.00348996	ARID5B/SGPL1/LRP5/RFLNA/MGP/RARG/HOXC9/HOXC4/MMP14/BMP4/IRX5/HOXB1/HOXB2/HOXB4/HOXB8/AXIN2/COMP/ALX3/THBS3/MEF2D/FGR/MATN1/BMP7/HOXD10/HOXD8/PRKRA/CYP26B1/RYK/IFT80/TGFBR2/CSRNP1/PDGFRA/PPARGC1B/TFAP2A/MTHFD1L/RAB23/HOXA1/HOXA2/HOXA4/HOXA5/HOXA6/HOXA3/HOXA7/HOXA9/DLX5/SFRP1/TEK	47
163	3_H3K4me3.KC_high	3_H3K4me3	KC_high	GO:0009410	response to xenobiotic stimulus	82/2003	462/18722	2.71989e-06	0.00391615	0.00348996	RET/CDK1/GATA3/NNMT/TH/CPT1A/RAP1B/SLC10A1/FOS/GRIN2A/ABCC1/UQCRC2/HSD11B2/DHODH/WFDC1/ALDH3A1/RPH3AL/STAT3/MAP2K6/TIMP2/MBD1/BCL2/ICAM1/CYP4F12/CYP2S1/FOSB/GSTM4/TXNIP/RORC/FMO2/EPHX1/JUN/AK4/PRNP/NFATC2/N6AMT1/KCNE2/CBR3/COL18A1/ADORA2A/TSPO/NPAS2/ABCB11/XRCC5/UGT1A7/UGT1A6/UGT1A5/HDAC4/HADHA/CYP26B1/XPC/TGFBR2/SCN11A/GRM2/ACSL1/PPARGC1A/UCHL1/CMBL/CCNO/SRD5A1/TENT4A/EDN1/TPMT/BAK1/CDKN1A/TFAP2…	82
164	3_H3K4me3.KC_high	3_H3K4me3	KC_high	GO:0035914	skeletal muscle cell differentiation	21/2003	67/18722	3.70176e-06	0.00391615	0.00348996	EGR2/ARNTL/MYOD1/ANKRD33/NR4A1/FOS/NUPR1/ZNF689/SOX8/MYOCD/HLF/MEF2D/ATF3/SELENON/AKIRIN1/HEYL/S100B/MSTN/CYP26B1/MEGF10/EGR1	21
168	3_H3K4me3.KC_high	3_H3K4me3	KC_high	GO:0045444	fat cell differentiation	46/2003	229/18722	1.85725e-05	0.0110705	0.00986571	ARID5B/EGR2/GATA3/ZBTB16/ARNTL/LRP5/NR4A1/SAV1/FERMT2/BBS2/SOX8/MED1/NR1D1/METRNL/CEBPA/FFAR2/AKT2/ZBTB7A/RORC/ZC3H12A/JAG1/ASXL1/TRIB3/MAFB/BMP7/BMP2/MB/PNPLA3/NR4A2/PRLH/ID2/PPARGC1A/PDGFRA/SULT1E1/CDS1/TRIO/C1QTNF3/DLK2/TFAP2B/SH2B2/NAPEPLD/CCDC71L/ARL4A/STEAP4/SFRP1/TRIM32	46
169	3_H3K4me3.KC_high	3_H3K4me3	KC_high	GO:0030902	hindbrain development	34/2003	151/18722	1.95888e-05	0.0110705	0.00986571	ITGB1/ZNF365/EGR2/CD3E/LHX5/CNTN1/FAIM2/POU4F1/SSTR1/TTBK2/ALDH1A2/ZNF423/NEUROD2/HAP1/HOXB1/HOXB2/BCL2/LMX1A/TRNP1/MAFB/BMP7/TTLL1/EN1/GLI2/SEC24B/SMAD1/PPARGC1A/GSX2/AHI1/BMP5/EN2/HOXA2/WHRN/AGTPBP1	34
172	3_H3K4me3.LSC_high	3_H3K4me3	LSC_high	GO:0007015	actin filament organization	117/2439	441/18722	1.22915e-14	7.50519e-11	6.23632e-11	MCU/PDLIM1/SORBS1/RDX/APOA1/MICAL2/SPTBN2/RHOD/MYO7A/NOX4/CORO1C/SSH1/TRPV4/HIP1R/RAPGEF3/RND1/PAWR/RGCC/ANG/CFL2/ACTN1/C15orf62/SPTBN5/MYO5C/MYO5A/TPM1/SMAD3/CORO2B/EMP2/BCAR1/MPRIP/CSF3/CCR7/CDC42EP4/ACTG1/FHOD3/PSTPIP2/MYO5B/ARHGAP28/TPM4/MYADM/ARHGEF18/RHOC/F11R/CDC42/SLC9A1/MARCKSL1/TACSTD2/KANK4/ID1/SRC/ARHGAP40/CASS4/MICAL3/RAC2/CDC42EP1/SHANK3/NCK2/ACTR3/CLASP1/BIN1/RND3/CYRIA/MYO1B/RHOB/…	117
173	3_H3K4me3.LSC_high	3_H3K4me3	LSC_high	GO:0031589	cell-substrate adhesion	94/2439	363/18722	2.22193e-11	6.78354e-08	5.63667e-08	COL17A1/RSU1/PLAU/SORBS1/LYVE1/APOA1/CD3E/PARVA/PTPRJ/ILK/RHOD/CORO1C/ITGB7/NTN4/ITGBL1/GAS6/POSTN/THSD1/OLFM4/MMP14/ACTN1/GREM1/THBS1/SMAD6/SMAD3/CORO2B/EMP2/PKD1/ITGAL/CDH13/SRCIN1/CCR7/ITGA3/COL1A1/ACTG1/ACTN4/AXL/MYADM/NTNG1/CSF1/LAMC1/LAMB3/CDC42/SLC9A1/COL16A1/MACF1/AJAP1/TACSTD2/CCN1/RIN2/ID1/SRC/CASS4/RAC2/FBLN1/BCL2L11/CLASP1/ITGAV/VIT/ITGB1BP1/PHLDB2/FBLN2/FAM107A/COL8A1/NDNF/FGB/FGG/BS…	94
177	3_H3K4me3.LSC_high	3_H3K4me3	LSC_high	GO:0050900	leukocyte migration	91/2439	369/18722	7.29773e-10	6.51609e-07	5.41444e-07	ADAM8/MCU/C10orf99/PDGFD/CRTAM/ST3GAL4/KLRK1/SELPLG/TRPV4/P2RX4/ITGB7/CD9/GAS6/LRCH1/GPR183/MMP14/LGALS3/RIN3/ASB2/GREM1/THBS1/IL16/ITGAL/CCL22/SMPD3/IL34/LGALS9/MMP28/CCL16/CCR7/SPNS2/EPX/CD177/VAV3/CSF1/S100A12/S100A8/F11R/PADI2/CDC42/NLRP3/LCK/AKIRIN1/EDN2/PIK3CD/SRC/ADA/PLCB1/APP/UMODL1/RAC2/IL1R1/SOS1/CD47/HRH1/GCSAM/P2RY12/CCR2/WNT5A/TAFA4/WDR1/BST1/VEGFC/SLIT2/CXCL6/CXCL1/CXCL5/CXCL3/CXCL2…	91
179	3_H3K4me3.LSC_high	3_H3K4me3	LSC_high	GO:0042060	wound healing	100/2439	422/18722	1.10351e-09	8.42254e-07	6.99858e-07	FGFR2/MYOZ1/PLAU/ENTPD1/ST3GAL4/DGKZ/SMPD1/ILK/CD151/CLEC7A/SH2B3/WNT5B/ERBB3/CD9/ELK3/GAS6/POSTN/SERPINA1/THBS1/ANXA2/TPM1/SMAD3/CDH3/ADAMTS18/ABAT/COL1A1/APOH/EVPL/ACTG1/LMAN1/F2RL3/AXL/APOE/VAV3/RHOC/S100A8/APCS/F11R/ARHGEF19/PLA2G4A/LCK/MACF1/PABPC4/AJAP1/CCN1/F3/FOXA2/MYL9/SRC/SRSF6/CD40/MRTFA/FBLN1/IL1A/CLASP1/CFLAR/SERPINE2/TGFA/PHLDB2/P2RY12/RAP2B/PIK3CA/DGKG/TGFBR2/PRKCD/WNT5A/PPP3CA/NDN…	100
180	3_H3K4me3.LSC_high	3_H3K4me3	LSC_high	GO:0022604	regulation of cell morphogenesis	78/2439	309/18722	3.89978e-09	2.64578e-06	2.19847e-06	RDX/APOA1/BCL9L/PARVA/ILK/RHOD/CORO1C/RASAL1/FBXW8/RND1/SYT1/POSTN/OLFM4/SYNE3/C15orf62/TPM1/CFDP1/CDC42EP4/SLC9A3R1/RNF157/ACTN4/MYH14/MYADM/ARHGEF18/NTNG1/RHOC/F11R/SYT2/PLXNA2/CDC42/ZMYM4/MACF1/MFSD2A/LRP8/TACSTD2/SRC/SLC23A2/CASS4/CFAP410/RAC2/CDC42EP1/FBLN1/ARHGAP15/RND3/FMNL2/RHOB/ACTR2/ITGB1BP1/PLXNA1/DLG1/SS18L2/WNT5A/WDR1/SH3D19/FGB/FGG/SHROOM3/CDC42SE2/SPARC/HEXB/RHOBTB3/NEDD9/ARHGAP18/…	78
184	3_H3K4me3.LSC_high	3_H3K4me3	LSC_high	GO:0034329	cell junction assembly	96/2439	420/18722	1.65397e-08	7.76857e-06	6.45517e-06	COL17A1/PARD3/DLG5/SORBS1/NECTIN1/KIRREL3/PTPRJ/APLNR/SPTBN2/RHOD/SHANK2/CORO1C/TRPV4/PKP2/AMIGO2/CD9/THSD1/PCDH17/SLITRK1/GPC6/FARP1/MMP14/SIX4/PRKCH/ACTN1/GREM1/THBS1/SMAD3/CORO2B/CLDN9/CDH5/GJC1/SDK2/ACTG1/AGRN/RHOC/NTRK1/F11R/EPHA2/LAMC1/PKP1/CDC42/SLC9A1/COL16A1/MACF1/CLSTN1/SRC/APP/CLDN17/DSCAM/SHANK3/IL1B/CLASP1/FZD5/ITGB1BP1/PHLDB2/CLDN18/NLGN1/DLG1/WNT5A/FAM107A/WDR1/ANK2/SNCA/CTNND2/CDH…	96
189	3_H3K4me3.LSC_high	3_H3K4me3	LSC_high	GO:0032103	positive regulation of response to external stimulus	95/2439	427/18722	7.78311e-08	2.64021e-05	2.19384e-05	PDCD4/ADAM8/MCU/PDGFD/CRTAM/TRAF6/TRIM6/TRIM5/CTSC/CLEC7A/KLRK1/POLR3B/TRPV4/P2RX4/IL23A/TNFRSF1A/GAS6/ACOD1/THBS1/SMAD3/SIN3A/IL16/NUPR1/IL34/CDH13/CYBA/SCARF1/LGALS9/CCR7/APOH/PRKD2/CSF1/CD160/S100A12/S100A8/CD1D/AIM2/PLA2G5/AKIRIN1/EDN2/GBP5/F3/ZCCHC3/SRC/TGM2/MAVS/CEBPB/APP/DSCAM/RAC2/IL1B/PUM2/CD47/P2RY12/SUCNR1/CCR2/WNT5A/CLNK/MGST2/VEGFC/SLIT2/TLR10/SNCA/TSLP/MATR3/STING1/CD74/TNIP1/PTGER4…	95
190	3_H3K4me3.LSC_high	3_H3K4me3	LSC_high	GO:0032535	regulation of cellular component size	87/2439	382/18722	9.14342e-08	2.93841e-05	2.44162e-05	ZFYVE27/TMEM123/RDX/CDHR5/SCT/ILK/SPTBN2/AQP11/SSH1/TRPV4/HIP1R/CFL2/RIN3/C15orf62/SPTBN5/SIN3A/SEMA4B/SLC12A3/SLC12A4/TRPV2/CSF3/CCR7/CDC42EP4/SLC9A3R1/RPTOR/FHOD3/ARHGAP28/APOE/SEMA6B/MYADM/VAV3/NGF/AKT3/MACF1/KANK4/LPAR3/ARHGAP40/RAB22A/DSCAM/CDC42EP1/WNT7B/SHANK3/NCK2/ACTR3/BIN1/CYRIA/ACTR2/SEMA4C/HCLS1/PLS1/PIK3CA/AP2M1/DLG1/VILL/SEMA3B/NAA80/PRKCD/WNT5A/ARPC4/WDR1/CLCN3/SLIT2/NKX6-1/PRR16/F…	87
191	3_H3K4me3.LSC_high	3_H3K4me3	LSC_high	GO:0007163	establishment or maintenance of cell polarity	57/2439	218/18722	1.31733e-07	4.0218e-05	3.34186e-05	PARD3/DLG5/PDLIM1/CRTAM/PARVA/INSC/PAX6/ILK/RHOD/TCIRG1/RND1/PKD1/CDH5/PARD6A/FLOT2/MYO18A/CCR7/SLC9A3R1/CYTH1/MTCL1/MISP/GPSM2/RHOC/LMNA/CDC42/SLC9A1/CAP1/KIF2C/RAC2/WNT7B/ACTR3/CLASP1/RND3/RHOB/PARD3B/CENPA/ACTR2/DCTN1/AMOTL2/HES1/DLG1/MAP4/WNT5A/WDR1/MAD2L1/SPRY1/SPDL1/DOCK2/FBXW11/RHOBTB3/GJA1/FSCN1/KRIT1/PTK2/RHOBTB2/TEK/CCL21	57
193	3_H3K4me3.LSC_high	3_H3K4me3	LSC_high	GO:0070304	positive regulation of stress-activated protein kinase signaling cascade	39/2439	128/18722	1.84232e-07	5.11326e-05	4.24878e-05	TRAF6/MAPK8IP1/FGF19/CLEC7A/TRPV4/IGFBP6/LTBR/TRAF3/TRAF4/TAOK1/CCR7/SPHK1/MAP3K10/INAVA/TRAF5/CDC42/ZC3H12A/PLCB1/APP/WNT7B/SH3RF3/IL1B/DUSP19/XDH/SEMA4C/WNT5A/ARL6IP5/SH3RF1/RELL2/F2RL1/TPD52L1/MAP3K4/ANKRD6/NOD1/LYN/MFHAS1/DAB2IP/CARD9/CCL21	39
196	3_H3K4me3.LSC_high	3_H3K4me3	LSC_high	GO:0042110	T cell activation	103/2439	487/18722	3.13554e-07	7.65824e-05	6.36349e-05	ADAM8/WDFY4/PPP3CB/DLG5/ENTPD7/CD3E/CRTAM/TRAF6/MAPK8IP1/CD6/TCIRG1/CD151/CLEC7A/KLRK1/DTX1/LMBR1L/IL23A/PAWR/CLECL1/GPR183/LGALS3/SMAD3/IL4R/ITGAL/NLRC3/LGALS9C/LGALS9/FLOT2/TMEM98/RARA/CCR7/CD70/CD160/CD1D/SLAMF9/MR1/PTPRC/SOX13/CD55/DUSP10/ZP4/NLRP3/RUNX3/LAPTM5/LCK/ZC3H12A/CTPS1/LEPR/PIK3CD/SOX12/ITCH/SRC/ADA/CEBPB/PATZ1/RAC2/IL18R1/NCK2/IL1A/IL1B/ATF2/CASP8/ICOS/FZD5/IGFBP2/SOS1/CD47/PIK3CA/…	103
197	3_H3K4me3.LSC_high	3_H3K4me3	LSC_high	GO:0030198	extracellular matrix organization	71/2439	301/18722	3.38189e-07	7.94224e-05	6.59948e-05	COL17A1/MMP21/ADAM8/TLL2/LOXL4/MMP13/ADAMTS8/TNFRSF1A/LUM/NTN4/GAS6/POSTN/RGCC/MMP14/SMOC1/PAPLN/GREM1/ANXA2/SMAD3/THSD4/FURIN/GFOD2/SMPD3/ADAMTS18/MMP28/COL1A1/SOX9/ERCC2/NTNG1/CTSS/QSOX1/LAMC1/ELF3/OPTC/LAMB3/COL16A1/COL8A2/CCN1/COL24A1/CST3/APP/CHADL/FBLN1/CLASP1/PXDN/COL5A2/CFLAR/COL4A4/VIT/PHLDB2/FBLN2/PTX3/COL8A1/NDNF/TGFBI/SERAC1/FOXC1/FLOT1/LAMB1/CAV2/IL6/FSCN1/ELN/COL1A2/TNFRSF11B/COL22A…	71
202	3_H3K4me3.LSC_high	3_H3K4me3	LSC_high	GO:0007596	blood coagulation	55/2439	217/18722	6.43399e-07	0.000126729	0.000105303	PLAU/ENTPD1/ST3GAL4/DGKZ/ILK/SH2B3/CD9/GAS6/SERPINA1/THBS1/ANXA2/ADAMTS18/ABAT/APOH/ACTG1/LMAN1/F2RL3/AXL/APOE/VAV3/F11R/PLA2G4A/LCK/PABPC4/F3/FOXA2/MYL9/SRC/CD40/FBLN1/SERPINE2/P2RY12/RAP2B/PIK3CA/DGKG/PRKCD/ANXA5/FGB/FGG/ITGA2/IL6ST/F2RL2/F2RL1/EDN1/ENPP4/SERPINE1/IL6/GNA12/TFPI2/FZD6/PLAT/LYN/TLN1/GNAQ/SYK	55
205	3_H3K4me3.LSC_high	3_H3K4me3	LSC_high	GO:0042476	odontogenesis	38/2439	130/18722	8.41936e-07	0.00014762	0.000122663	FGFR2/NECTIN1/TRAF6/TCIRG1/AQP5/ROGDI/SMPD3/ANKRD11/NGFR/COL1A1/CSF1/ALPL/ID3/SRC/BCL2L11/ACVR2A/ATF2/WNT6/SCN10A/SSUH2/PITX2/AMTN/AMBN/ODAPH/FST/TFAP2A/EDN1/FOXC1/RUNX2/SERPINE1/LAMB1/CFTR/COL1A2/TNFRSF11B/CA2/OSR2/TNC/DMRT3	38
206	3_H3K4me3.LSC_high	3_H3K4me3	LSC_high	GO:0033674	positive regulation of kinase activity	98/2439	467/18722	8.76214e-07	0.00014762	0.000122663	NEURL1/AFAP1L2/FGFR2/ADAM8/CCNY/PDGFD/TRAF6/DGKZ/MADD/ILK/NOX4/GCN1/GPRC5A/FZD10/ERBB3/IL23A/GAS6/RGCC/ANG/MNAT1/CALM1/GREM1/THBS1/RPLP1/IGF1R/EMP2/PKD1/IL34/TRAF4/TAOK1/SRCIN1/CCR7/RPTOR/DYNAP/MAP3K10/AXL/VAV3/PSRC1/CSF1/S100A12/NTRK1/EPHA2/PTPRC/CDC42/LRP8/CCN1/SRC/CD40/CASS4/CARD10/IL1B/DUSP19/FZD5/CDK5R2/CAB39/MAPRE3/CALM2/CCDC88A/TGFA/ITGB1BP1/PIK3R4/P2RY12/PIK3CA/DLG1/NEK10/TGFBR2/LTF/TDGF1…	98
210	3_H3K4me3.LSC_high	3_H3K4me3	LSC_high	GO:0050878	regulation of body fluid levels	83/2439	379/18722	1.00654e-06	0.000157588	0.000130945	NEURL1/PLAU/ENTPD1/ST3GAL4/DGKZ/APLNR/SCT/ILK/TRPV4/SH2B3/AQP5/CD9/GAS6/SERPINA1/THBS1/FOXB1/ANXA2/CORO2B/EMP2/SCNN1B/ADAMTS18/ABAT/CYBA/APOH/ACTG1/MYO5B/LMAN1/F2RL3/AXL/APOE/VAV3/FLG2/F11R/PLA2G4A/CHRM3/LCK/PABPC4/F3/FOXA2/MYL9/SRC/ADA/CD40/FBLN1/SERPINE2/XDH/HK2/P2RY12/RAP2B/PIK3CA/DGKG/PRKCD/ANXA5/FGB/FGG/STATH/SLC22A4/ITGA2/IL6ST/F2RL2/F2RL1/GJA1/EDN1/VIP/GUCA1B/ENPP4/SERPINE1/MET/CFTR/AKR1B1…	83
213	3_H3K4me3.LSC_high	3_H3K4me3	LSC_high	GO:0050817	coagulation	55/2439	222/18722	1.39122e-06	0.000202256	0.000168062	PLAU/ENTPD1/ST3GAL4/DGKZ/ILK/SH2B3/CD9/GAS6/SERPINA1/THBS1/ANXA2/ADAMTS18/ABAT/APOH/ACTG1/LMAN1/F2RL3/AXL/APOE/VAV3/F11R/PLA2G4A/LCK/PABPC4/F3/FOXA2/MYL9/SRC/CD40/FBLN1/SERPINE2/P2RY12/RAP2B/PIK3CA/DGKG/PRKCD/ANXA5/FGB/FGG/ITGA2/IL6ST/F2RL2/F2RL1/EDN1/ENPP4/SERPINE1/IL6/GNA12/TFPI2/FZD6/PLAT/LYN/TLN1/GNAQ/SYK	55
214	3_H3K4me3.LSC_high	3_H3K4me3	LSC_high	GO:0034446	substrate adhesion-dependent cell spreading	33/2439	108/18722	1.46839e-06	0.000208511	0.000173259	APOA1/PARVA/ILK/CORO1C/ITGB7/NTN4/POSTN/OLFM4/SRCIN1/ACTN4/AXL/MYADM/NTNG1/LAMC1/LAMB3/CDC42/TACSTD2/SRC/CASS4/FBLN1/ITGAV/ITGB1BP1/FGB/FGG/NEDD9/CARMIL1/RREB1/LAMB1/EPHA1/MICALL2/PTK2/MEGF9/TEK	33
215	3_H3K4me3.LSC_high	3_H3K4me3	LSC_high	GO:0050673	epithelial cell proliferation	92/2439	437/18722	1.6285e-06	0.000225992	0.000187784	BTRC/FGFR2/JCAD/APOA1/SIDT2/PAX6/APLNR/DEAF1/AQP11/FGF9/RGCC/ANG/MMP14/SIX4/THBS1/SMAD3/NUPR1/NLRC3/CDH3/CDH13/CYBA/SERPINF1/NGFR/APOH/SOX9/RPTOR/APOE/PRKD2/FUT2/EPHA2/LAMC1/RAP1GAP/CDC42/DUSP10/AKT3/RUNX3/RPS6KA1/COL8A2/FOXE3/ERRFI1/F3/PIK3CD/ID1/SRSF6/CEBPB/ACVR2A/ATF2/CFLAR/NRP2/IGFBP5/XDH/TGFA/ITGB1BP1/PPARG/HES1/DLG1/WNT5A/COL8A1/VEGFC/AREG/NKX6-1/FGF1/SPARC/FST/SEMA5A/GJA1/PTPRK/VIP/SERPINB…	92
216	3_H3K4me3.LSC_high	3_H3K4me3	LSC_high	GO:1990778	protein localization to cell periphery	74/2439	333/18722	2.1695e-06	0.000294378	0.000244608	ARL3/TSPAN14/LGI1/SORBS1/ZFYVE27/RDX/KCNJ11/TUB/PKP2/CACNB3/KRT18/TNFRSF1A/GAS6/GPC6/AMN/MMP14/HECTD1/SEC23A/LGALS3/PRKCH/MYO5A/ANXA2/EMP2/RAB26/RAB40C/FLOT2/ITGA3/SLC9A3R1/RAB12/PLEKHF1/MYADM/MISP/GPSM2/PDZK1/F11R/EPHA2/ATP1B1/RER1/LDLRAP1/ARHGEF16/MACF1/CLSTN1/PPIL2/GGA1/TMBIM1/ACSL3/PID1/TTC7A/CCDC88A/ITGB1BP1/NECTIN3/PLS1/AP2M1/DLG1/STAC/GORASP1/ZDHHC3/ARL6IP5/ANK2/GAK/TSPAN5/RAPGEF6/FYB1/FCH…	74
219	3_H3K4me3.LSC_high	3_H3K4me3	LSC_high	GO:0045667	regulation of osteoblast differentiation	37/2439	132/18722	3.51263e-06	0.000446836	0.000371291	FGFR2/FFAR4/ILK/TCIRG1/SMOC1/GREM1/SMAD6/SMAD3/SOX9/SKI/ID3/CCN1/ZHX3/CEBPB/WNT7B/ACVR2A/ACVR1/IGFBP5/NPPC/TWIST2/ATRAID/PPARG/ACVR2B/LTF/VEGFC/AREG/BMPR1B/FBN2/PDLIM7/RANBP3L/IL6ST/RUNX2/BMP6/IL6/CDK6/PTK2/SNAI2	37
222	3_H3K4me3.LSC_high	3_H3K4me3	LSC_high	GO:0031349	positive regulation of defense response	63/2439	278/18722	6.20055e-06	0.000742363	0.000616855	PDCD4/ADAM8/CRTAM/TRAF6/TRIM6/TRIM5/CTSC/CLEC7A/KLRK1/POLR3B/TRPV4/IL23A/TNFRSF1A/SIN3A/IL16/NUPR1/CYBA/CCR7/CD160/S100A12/S100A8/CD1D/AIM2/PLA2G5/GBP5/ZCCHC3/SRC/TGM2/MAVS/CEBPB/APP/IL1B/CD47/SUCNR1/CCR2/WNT5A/CLNK/MGST2/TLR10/SNCA/TSLP/MATR3/STING1/TNIP1/PTGER4/ITGA2/IL6ST/F2RL1/GJA1/HLA-G/AKIRIN2/SERPINE1/IL6/NOD1/EGFR/CCL24/IKBKB/PRKDC/LYN/CARD9/IFNK/IL33/SYK	63
224	3_H3K4me3.LSC_high	3_H3K4me3	LSC_high	GO:0045807	positive regulation of endocytosis	30/2439	100/18722	6.54843e-06	0.000754428	0.00062688	ATAD1/TSG101/SMPD1/CD151/GREM1/ANXA2/ABCA7/AXL/SH3GL1/APOE/AP2A1/CDC42/LDLRAP1/SGIP1/NLGN1/AP2M1/WNT5A/PPP3CA/SNCA/ITGA2/F2RL1/FLOT1/SERPINE1/ABCA13/MAGI2/ANGPT1/VPS28/PPP3CC/CCL21/SYK	30
226	3_H3K4me3.LSC_high	3_H3K4me3	LSC_high	GO:0198738	cell-cell signaling by wnt	91/2439	446/18722	7.1222e-06	0.000790693	0.000657014	BTRC/FGFR2/CCNY/DIXDC1/BCL9L/DKK3/ARNTL/ILK/FZD10/WNT5B/LMBR1L/IGFBP6/LATS2/SCEL/GPC6/NFATC4/LRRK1/GREM1/SMAD3/MESD/PKD1/AMFR/CDH3/TLE7/FOXL1/WNT9B/ITGA3/COL1A1/RNF43/SMURF2/SOX9/SLC9A3R1/CSNK1D/NXN/RNF138/APOE/ARHGEF19/TMEM9/SOX13/CDC42/MARK1/SKI/PTPRU/MACF1/WLS/SRC/APP/ZNRF3/CSNK1E/WNT7B/CELSR1/NR4A2/CCNYL1/FZD5/IGFBP2/WNT6/TMEM198/VAX2/TRABD2A/TCF7L1/VGLL4/AMOTL2/SIAH2/LRRFIP2/PTPN23/WNT5A/DKK…	91
229	3_H3K4me3.LSC_high	3_H3K4me3	LSC_high	GO:0030217	T cell differentiation	59/2439	257/18722	7.92574e-06	0.000831052	0.00069055	ADAM8/PPP3CB/ENTPD7/CD3E/CRTAM/TCIRG1/DTX1/LMBR1L/IL23A/GPR183/IL4R/LGALS9/TMEM98/RARA/CCR7/CD1D/MR1/PTPRC/SOX13/DUSP10/NLRP3/RUNX3/LCK/ZC3H12A/LEPR/PIK3CD/SOX12/ADA/PATZ1/IL18R1/IL1A/IL1B/ATF2/FZD5/SOS1/TGFBR2/CCR9/CCR2/FOXP1/SH3RF1/IRF1/TCF7/CD74/DOCK2/PRR7/IL7R/PTGER4/PTPRK/VNN1/HLA-G/RUNX2/IL6/CARD11/FGL2/PRKDC/IL7/ANXA1/CTSL/SYK	59
230	3_H3K4me3.LSC_high	3_H3K4me3	LSC_high	GO:0019221	cytokine-mediated signaling pathway	95/2439	472/18722	8.14141e-06	0.000831052	0.00069055	CCDC3/BIRC3/APOA1/IL10RA/TRAF6/SIGIRR/PTPRJ/TRIM6/ILK/PELI3/SH2B3/KRT18/KRT8/TNFRSF1A/GAS6/TRAF3/SPPL2A/TNFRSF17/IL4R/CCL22/IL34/RFFL/CCL16/CSF3/CCR7/SPHK1/TYK2/EPOR/ACTN4/NUMBL/AXL/CD70/CSF1/AIM2/PADI2/PTPRC/TRAF5/IL22RA1/LAPTM5/EDN2/LRP8/LEPR/F3/SAMHD1/SRC/MAVS/PLCB1/IL10RB/TTLL12/IL1R1/IL18R1/IL1A/IL1B/IL36G/IL36RN/IL1RN/PXDN/STAT4/CASP8/SOS1/PARP14/PPARG/ACKR4/CLDN18/CCR9/CCR2/WNT5A/SLIT2/TNI…	95
232	3_H3K4me3.LSC_high	3_H3K4me3	LSC_high	GO:0001819	positive regulation of cytokine production	94/2439	467/18722	9.04246e-06	0.000905136	0.000752108	AFAP1L2/ADAM8/POLR3A/CD3E/CRTAM/TRAF6/PTPRJ/TRIM6/CD6/PANX1/CLEC9A/CLEC7A/POLR3B/TRPV4/IL23A/GAPDH/LUM/CLECL1/KLRF2/IL17D/POSTN/RGCC/NFATC4/THBS1/SMAD3/IL16/FURIN/IL4R/CYBA/LGALS9/NOS2/RARA/CCR7/EPX/SPHK1/ALOX15B/PRKD2/CD58/CD160/AIM2/PTPRC/INAVA/CD55/NLRP3/LAPTM5/KPNA6/GBP5/F3/PIK3CD/ZCCHC3/SRC/MAVS/CD40/CEBPB/PLCB1/APP/IL1R1/IL18R1/IL1A/IL1B/ATF2/CASP8/FZD5/CCR2/WNT5A/FOXP1/CLNK/TSLP/CSF2/IRF1/…	94
233	3_H3K4me3.LSC_high	3_H3K4me3	LSC_high	GO:0097503	sialylation	2439-11-01	20/18722	9.70755e-06	0.000952811	0.000791723	ST8SIA6/ST3GAL4/ST8SIA1/ST6GALNAC1/ST6GALNAC3/ST6GALNAC5/ST3GAL5/ST6GAL1/ST3GAL6/ST3GAL1/ST6GALNAC6	11
237	3_H3K4me3.LSC_high	3_H3K4me3	LSC_high	GO:0006643	membrane lipid metabolic process	49/2439	203/18722	1.09803e-05	0.000998742	0.000829889	ST8SIA6/SGMS1/SGPL1/PSAP/ST3GAL4/SMPD1/ALDH3B2/ALDH3B1/NEU3/ST8SIA1/SPTLC2/SMPD3/SPNS2/TEX2/SPHK1/PRKD2/FUT2/PIGC/DEGS1/FUCA1/SMPDL3B/SERINC2/A3GALT2/ST6GALNAC3/ST6GALNAC5/CCN1/PIGT/B4GALT5/B3GALT1/NEU2/GAL3ST2/PRKD3/ST3GAL5/SUMF1/PRKCD/ST3GAL6/SGMS2/ELOVL6/MGST2/HEXB/CERT1/SERINC5/B3GALT4/AGMO/ST3GAL1/CLN8/ST6GALNAC6/CEL/HACD4	49
239	3_H3K4me3.LSC_high	3_H3K4me3	LSC_high	GO:0001503	ossification	84/2439	408/18722	1.11226e-05	0.000998742	0.000829889	FGFR2/FFAR4/MMP13/RRAS2/TRAF6/ILK/TCIRG1/PTHLH/CYP27B1/MMP14/SMOC1/GREM1/SMAD6/SMAD3/MESD/RSL1D1/SMPD3/COL1A1/SOX9/FASN/TPM4/ERCC2/CSF1/DHRS3/MEF2D/EPHA2/ALPL/SKI/ID3/RUNX3/BMP8B/CCN1/TP53INP2/ZHX3/CEBPB/WNT7B/FHL2/ACVR2A/ACVR1/COL5A2/IGFBP5/NPPC/TWIST2/ATRAID/SIX2/PPARG/IGSF10/ACVR2B/LTF/WNT5A/SGMS2/VEGFC/STATH/AREG/BMPR1B/FBN2/PPARGC1B/SPARC/PDLIM7/RANBP3L/PTGER4/IL6ST/VCAN/TFAP2A/FOXC1/RUNX2/B…	84
246	3_H3K4me3.LSC_high	3_H3K4me3	LSC_high	GO:0009612	response to mechanical stimulus	51/2439	216/18722	1.41219e-05	0.00114971	0.000955332	BNIP3/CHEK1/TRPV4/SLC38A2/CACNB3/TNFRSF1A/LTBR/POSTN/SCEL/MMP14/MEIS2/THBS1/PKD1/CYBA/PIEZO1/COL1A1/SOX9/NTRK1/F11R/SLC9A1/JUN/ABHD12/SRC/CD40/SHANK3/IL1B/CASP8/IGFBP2/SERPINE2/PIK3CA/TGFBR2/CHRNA9/IRF1/SLC1A3/PTGER4/ITGA2/GJA1/EDN1/BMP6/PTN/PKD1L1/EGFR/PSPH/PTK2/PLEC/TNFRSF10B/TNFRSF10A/ANGPT2/TNC/TMC1/XPA	51
248	3_H3K4me3.LSC_high	3_H3K4me3	LSC_high	GO:0030865	cortical cytoskeleton organization	21/2439	61/18722	1.55021e-05	0.0012293	0.00102146	RHOD/TRPV4/RND1/FHOD3/RHOC/EPB41L1/RAC2/RND3/FMNL2/RHOB/PLS1/NLGN1/DLG1/WDR1/RHOBTB3/EPB41L2/EZR/PLEC/RHOBTB2/IKBKB/TLN1	21
255	3_H3K4me3.LSC_high	3_H3K4me3	LSC_high	GO:0061458	reproductive system development	86/2439	427/18722	2.09302e-05	0.00152142	0.0012642	FGFR2/PLEKHA1/AKR1C3/SGPL1/PSAP/YBX3/FBXW8/MGST1/PLEKHA5/KDM5A/KRT8/CYP27B1/FGF9/ANG/MMP14/HECTD1/SIX4/EIF2B2/PKD1/NUPR1/HSD17B2/SERPINF1/RARA/KRT19/WNT9B/SOX9/ALOX15B/GREB1L/EPOR/AXL/NTRK1/GJB5/DHCR24/MSH4/CCN1/SRC/ADA/CEBPB/TFAP2C/SPO11/UMODL1/LIF/PATZ1/BIK/WNT7B/BCL2L11/ACVR2A/CASP8/FZD5/SERPINE2/ASB1/BOK/SRD5A2/PPARG/PTX3/HES1/DLG1/WNT5A/ZFP42/SLIT2/BMPR1B/CSF2/ADAM19/FST/RHOBTB3/FOXO3/GJA1/R…	86
257	3_H3K4me3.LSC_high	3_H3K4me3	LSC_high	GO:0070169	positive regulation of biomineral tissue development	18/2439	49/18722	2.27119e-05	0.00161255	0.00133992	SMAD3/CCN1/CEBPB/ACVR2A/ACVR1/WNT6/ATRAID/ACVR2B/LTF/AMTN/ODAPH/BMPR1B/FBN2/TFAP2A/BMP6/CFTR/PTN/OSR2	18
265	3_H3K4me3.LSC_high	3_H3K4me3	LSC_high	GO:0046718	viral entry into host cell	37/2439	144/18722	3.00178e-05	0.00193913	0.00161129	TRIM8/NECTIN1/TRIM6/TRIM34/TRIM5/SLC3A2/SMPD1/SELPLG/TPCN1/ITGB7/GAS6/KPNA3/ANPEP/CIITA/CLDN9/LGALS9/NPC1/AXL/SLC1A5/APCS/F11R/EPHA2/CD55/ITCH/TMPRSS2/ITGAV/PTX3/TRIML2/TRIML1/CD74/ITGA2/CDHR3/CAV2/CLEC5A/EGFR/LY6E/CTSL	37
267	3_H3K4me3.LSC_high	3_H3K4me3	LSC_high	GO:0110151	positive regulation of biomineralization	18/2439	50/18722	3.11932e-05	0.00197038	0.00163725	SMAD3/CCN1/CEBPB/ACVR2A/ACVR1/WNT6/ATRAID/ACVR2B/LTF/AMTN/ODAPH/BMPR1B/FBN2/TFAP2A/BMP6/CFTR/PTN/OSR2	18
269	3_H3K4me3.LSC_high	3_H3K4me3	LSC_high	GO:2000351	regulation of endothelial cell apoptotic process	20/2439	59/18722	3.17671e-05	0.00197928	0.00164465	PDCD4/AKR1C3/GAS6/RGCC/THBS1/CDH5/FGF21/CD160/CD40/NDNF/FGB/FGG/TNIP2/SEMA5A/FOXO3/HLA-G/SERPINE1/KRIT1/ANGPT1/TEK	20
277	3_H3K4me3.LSC_high	3_H3K4me3	LSC_high	GO:0032496	response to lipopolysaccharide	71/2439	343/18722	4.30383e-05	0.00247917	0.00206003	PDCD4/FGFR2/VIM/SGMS1/IL10RA/TRAF6/SIGIRR/TRIM6/TRIM5/CD6/MGST1/CYP27B1/ACOD1/SMAD6/LGALS9/NOS2/CSF3/RARA/CCR7/AXL/S100A8/CD55/ALPL/DUSP10/CAPN2/KMO/NLRP3/ZC3H12A/JUN/GNG12/SRC/CD40/CEBPB/IL1A/IL1B/IL36G/IL36RN/CASP8/LTF/WNT5A/FOXP1/MGST2/TNIP2/CXCL6/CXCL1/CXCL5/CXCL3/CXCL2/SNCA/CSF2/HNRNPA0/TNIP1/SPARC/TRIM41/PTGER4/GJA1/EDN1/TAB2/LY86/BMP6/AKIRIN2/SERPINE1/IL6/TRIB1/LYN/DEFA6/ALAD/DAB2IP/PTGES/…	71
278	3_H3K4me3.LSC_high	3_H3K4me3	LSC_high	GO:0034341	response to interferon-gamma	36/2439	141/18722	4.41618e-05	0.00252011	0.00209404	VIM/CYP27B1/GAPDH/RAB20/ACOD1/CIITA/CCL22/LGALS9/NOS2/CCL16/CDC42EP4/ACTG1/CD58/CDC42/GBP3/GBP5/GBP6/CD40/ACTR3/ACTR2/CD47/PARP14/PPARG/RAB43/TDGF1/WNT5A/SNCA/IRF1/CD74/EDN1/IFNGR1/SYNCRIP/ZYX/CCL26/CCL24/CCL21	36
281	3_H3K4me3.LSC_high	3_H3K4me3	LSC_high	GO:0002064	epithelial cell development	50/2439	220/18722	4.97022e-05	0.00273413	0.00227188	VIM/RDX/SIDT2/ARNTL/PAX6/MYO7A/WNT5B/RAPGEF3/TNFRSF1A/CDH5/HYDIN/RARA/SOX9/SLC9A3R1/FASN/TJP3/MYADM/NTRK1/F11R/EPHA2/SRC/PLCB1/WNT7B/IL1B/FOSL2/SIX3/BFSP2/PLS1/CLRN1/SLC4A7/WNT5A/NKX3-2/SHROOM3/NKX6-1/IL6ST/F2RL1/EZR/DACT2/BMP6/MET/AKR1B1/MAGI2/CDK6/GRHL2/COL22A1/PLEC/IKBKB/RAPGEF1/TMC1/TMOD1	50
286	3_H3K4me3.LSC_high	3_H3K4me3	LSC_high	GO:0032530	regulation of microvillus organization	2439-08-01	13/18722	5.73583e-05	0.00302575	0.0025142	CDHR5/ATP8B1/RAP1GAP/PLS1/PLD1/CDHR2/EZR/FSCN1	8
292	3_H3K4me3.LSC_high	3_H3K4me3	LSC_high	GO:0050870	positive regulation of T cell activation	49/2439	216/18722	6.17936e-05	0.00311183	0.00258573	ADAM8/CD3E/TRAF6/CD6/KLRK1/IL23A/CLECL1/IL4R/LGALS9/FLOT2/RARA/CCR7/CD70/CD160/CD1D/PTPRC/SOX13/CD55/DUSP10/ZP4/NLRP3/RUNX3/LCK/SOX12/SRC/ADA/NCK2/IL1A/IL1B/ICOS/IGFBP2/CD47/PIK3CA/HES1/TGFBR2/CCR2/CD74/IL7R/IL6ST/VNN1/HLA-G/IL6/CARD11/LYN/IL7/CCL21/PDCD1LG2/ANXA1/SYK	49
293	3_H3K4me3.LSC_high	3_H3K4me3	LSC_high	GO:0050818	regulation of coagulation	22/2439	71/18722	6.26619e-05	0.00311183	0.00258573	PLAU/ST3GAL4/SH2B3/CD9/THBS1/ANXA2/ADAMTS18/ABAT/APOH/APOE/F3/FOXA2/SERPINE2/PRKCD/ANXA5/FGB/FGG/F2RL1/EDN1/ENPP4/SERPINE1/PLAT	22
301	3_H3K4me3.LSC_high	3_H3K4me3	LSC_high	GO:0031960	response to corticosteroid	40/2439	167/18722	8.12918e-05	0.0037786	0.00313976	AKR1C3/FIBIN/UCP3/CALM1/SCNN1B/TFAP4/CYBA/SERPINF1/COL1A1/ALPL/SMYD3/PTPRU/ERRFI1/AGL/SRC/WNT7B/BCL2L11/IL1RN/CFLAR/IGFBP2/BCHE/FAM107A/SLIT2/IGFBP7/AREG/PPARGC1B/SPARC/SOX30/DUSP1/FOXO3/EDN1/BMP6/IL6/EGFR/FBXO32/HEY1/ALAD/KLF9/ANXA1/CTSV	40
306	3_H3K4me3.LSC_high	3_H3K4me3	LSC_high	GO:0097191	extrinsic apoptotic signaling pathway	49/2439	219/18722	8.90579e-05	0.00402806	0.00334705	ITPRIP/MADD/PELI3/DDX47/FAIM2/KRT18/KRT8/ERBB3/TNFRSF1A/LTBR/LGALS3/THBS1/SMAD3/BCL2A1/RFFL/PMAIP1/CD70/NGF/LMNA/PTPRC/G0S2/SRC/BID/BCL2L11/IL1A/IL1B/ACVR1/ITGAV/CFLAR/CASP8/TMBIM1/BOK/SIAH2/ZDHHC3/FGB/FGG/SH3RF1/BMPR1B/CSF2/GDNF/FOXO3/SERPINE1/DEPTOR/TNFRSF10B/TNFRSF10C/TNFRSF10A/SNAI2/IL7/DAB2IP	49
312	3_H3K4me3.LSC_high	3_H3K4me3	LSC_high	GO:0051092	positive regulation of NF-kappaB transcription factor activity	37/2439	152/18722	0.000103419	0.00447858	0.0037214	TRIM8/ADAM8/TRAF6/TRIM6/TRIM34/TRIM5/CLEC7A/PSMA6/PRKCH/GREM1/LGALS9/FLOT2/SPHK1/PRKD2/S100A12/S100A8/NTRK1/AIM2/TRAF5/NLRP3/CTH/CD40/APP/RIPK4/IL18R1/IL1B/CFLAR/LTF/WNT5A/TRIML2/TRIML1/CAMK2A/FLOT1/CARD11/NOD1/IKBKB/CARD9	37
313	3_H3K4me3.LSC_high	3_H3K4me3	LSC_high	GO:0031214	biomineral tissue development	40/2439	169/18722	0.000107309	0.00455759	0.00378705	FGFR2/MMP13/NECTIN1/TCIRG1/PTHLH/CYP27B1/GAS6/GREM1/SMAD3/SMPD3/COL1A1/SOX9/ERCC2/ALPL/CCN1/CEBPB/SLC20A1/ACVR2A/ACVR1/WNT6/ATRAID/ITGB1BP1/ACVR2B/LTF/SGMS2/STATH/AMTN/AMBN/ODAPH/BMPR1B/FBN2/TFAP2A/BMP6/CFTR/PTN/COL1A2/HEY1/OSR2/TMEM38B/CER1	40
320	3_H3K4me3.LSC_high	3_H3K4me3	LSC_high	GO:0071216	cellular response to biotic stimulus	53/2439	246/18722	0.000133425	0.00546772	0.00454332	PDCD4/VIM/SGMS1/FBH1/TRAF6/SIGIRR/TRIM5/CD6/CLEC7A/ACOD1/NOS2/CSF3/RARA/AXL/CD55/CAPN2/KMO/NLRP3/ZC3H12A/SRC/CD40/CEBPB/BID/BCL2L11/IL1A/IL1B/IL36G/IL36RN/FZD5/LTF/WNT5A/TNIP2/CXCL6/CXCL1/CXCL5/CXCL3/CXCL2/CSF2/TNIP1/TRIM41/LY86/BMP6/SERPINE1/IL6/TRIB1/LYN/DEFA6/DAB2IP/HSPA5/CHMP5/IGFBPL1/PDCD1LG2/SYK	53
322	3_H3K4me3.LSC_high	3_H3K4me3	LSC_high	GO:0031579	membrane raft organization	2439-11-01	25/18722	0.000137773	0.0055403	0.00460362	ANXA2/EMP2/FLOT2/NPC1/ABCA7/MYADM/PTPRC/DLG1/DOCK2/FLOT1/CAV2	11
325	3_H3K4me3.LSC_high	3_H3K4me3	LSC_high	GO:0110148	biomineralization	40/2439	171/18722	0.000140639	0.00557623	0.00463348	FGFR2/MMP13/NECTIN1/TCIRG1/PTHLH/CYP27B1/GAS6/GREM1/SMAD3/SMPD3/COL1A1/SOX9/ERCC2/ALPL/CCN1/CEBPB/SLC20A1/ACVR2A/ACVR1/WNT6/ATRAID/ITGB1BP1/ACVR2B/LTF/SGMS2/STATH/AMTN/AMBN/ODAPH/BMPR1B/FBN2/TFAP2A/BMP6/CFTR/PTN/COL1A2/HEY1/OSR2/TMEM38B/CER1	40
326	3_H3K4me3.LSC_high	3_H3K4me3	LSC_high	GO:1901654	response to ketone	44/2439	194/18722	0.000143456	0.00565123	0.0046958	AKR1C2/AKR1C3/KCNJ11/FIBIN/P2RY6/GAS6/POSTN/ACOD1/CALM1/THBS1/SIN3A/SCNN1B/TFAP4/NQO1/CYBA/SERPINF1/SREBF1/CCR7/KLF2/SMYD3/ERRFI1/SRC/CFLAR/SLIT2/IGFBP7/LARP1/DUSP1/PTGER4/FOXO3/PLN/EDN1/CFTR/AKR1B1/PTN/AHR/EGFR/PSPH/GNAI1/FBXO32/TNC/MTAP/CCL21/CA9/KLF9	44
332	3_H3K4me3.LSC_high	3_H3K4me3	LSC_high	GO:0002831	regulation of response to biotic stimulus	66/2439	327/18722	0.00017055	0.00646203	0.00536952	ADAM8/BIRC3/CRTAM/TRAF6/SIGIRR/TRIM6/TRIM5/CLEC7A/KLRK1/POLR3B/IL23A/ACOD1/TRAF3/SIN3A/NLRC3/N4BP1/CYBA/LGALS9/APOE/CD160/CD1D/AIM2/MR1/PLA2G5/CD55/DUSP10/ZC3H12A/LRP8/GBP5/ZCCHC3/ITCH/SAMHD1/SRC/MAVS/APOBEC3G/TTLL12/CASP8/PUM2/TRAF3IP1/PARP14/PPARG/LTF/WNT5A/FOXP1/CLNK/CXCL6/IRF1/MATR3/STING1/FBXO38/F2RL1/ZDHHC11/HLA-G/LY86/BMP6/AKIRIN2/AHR/NOD1/FGL2/TRIB1/IKBKB/PRKDC/LYN/CARD9/IFNK/SYK	66
340	3_H3K4me3.LSC_high	3_H3K4me3	LSC_high	GO:0006022	aminoglycan metabolic process	32/2439	129/18722	0.000203378	0.00734807	0.00610576	CSGALNACT2/NDST2/ITIH5/ITIH2/LYVE1/ST3GAL4/B3GNT6/SMPD3/CHST6/NAGLU/XYLT2/AP2A1/FUCA1/CTBS/B4GALT5/IL1B/HS6ST1/LYG2/ABCC5/ST3GAL6/NDNF/SPOCK3/UGDH/NDST1/HEXB/DSE/FOXC1/HYAL4/SPAM1/ANGPT1/ST3GAL1/BPNT2	32
345	3_H3K4me3.LSC_high	3_H3K4me3	LSC_high	GO:0015697	quaternary ammonium group transport	2439-08-01	15/18722	0.00022492	0.00784779	0.006521	SLC25A45/SLC38A2/SLC25A47/SLC25A19/PDZK1/SLC22A4/SLC22A1/SLC22A3	8
346	3_H3K4me3.LSC_high	3_H3K4me3	LSC_high	GO:0034310	primary alcohol catabolic process	2439-08-01	15/18722	0.00022492	0.00784779	0.006521	AKR1C3/ALDH3B2/ALDH3B1/HAO1/SULT1C4/SULT1B1/AKR1B10/ALDH1B1	8
350	3_H3K4me3.LSC_high	3_H3K4me3	LSC_high	GO:1903532	positive regulation of secretion by cell	58/2439	282/18722	0.000246488	0.00840706	0.00698571	ADAM8/MCU/PPP3CB/FFAR4/TSG101/SCT/SYT9/P2RX4/SLC4A8/SYT1/IRS2/RGCC/ANG/GPR68/IL4R/ITGAM/PARD6A/SMPD3/ABAT/MYO18A/RASL10B/CD177/MPC2/PLA2G4A/KMO/WLS/ABCG1/CACNA1I/IL1A/IL1B/CLASP1/VSNL1/CDK5R2/ILDR1/NLGN1/PTPN23/FGB/FGG/VEGFC/NKX6-1/SNCA/C1QTNF3/GDNF/F2RL1/GJA1/EDN1/STXBP5/VIP/EZR/BMP6/CFTR/CADPS2/EGFR/STX1A/SRI/PTGES/NCS1/SYK	58
356	3_H3K4me3.LSC_high	3_H3K4me3	LSC_high	GO:0032926	negative regulation of activin receptor signaling pathway	2439-07-01	12/18722	0.000274479	0.0090106	0.00748722	NOMO1/SKI/ACVR1/FST/DACT2/MAGI2/CER1	7
358	3_H3K4me3.LSC_high	3_H3K4me3	LSC_high	GO:0061138	morphogenesis of a branching epithelium	41/2439	182/18722	0.000276142	0.0090167	0.00749228	BTRC/FGFR2/DLG5/ILK/NTN4/MMP14/NFATC4/SIX4/BTBD7/GREM1/PKD1/WNT9B/SOX9/GREB1L/CSF1/EPHA2/TACSTD2/SRC/TGM2/CELSR1/PAX8/ACVR1/FZD5/WNT6/SIX2/PLXNA1/DLG1/TGFBR2/WNT5A/SPRY1/SLIT2/AREG/FGF1/GDNF/EDN1/RSPO3/GCM1/MET/SEMA3C/GRHL2/TNC	41
366	3_H3K4me3.LSC_high	3_H3K4me3	LSC_high	GO:0045834	positive regulation of lipid metabolic process	35/2439	149/18722	0.000326812	0.0102224	0.00849418	CCDC3/SORBS1/APOA1/DGKZ/SCT/DGAT2/SIRT4/IRS2/SREBF1/CCR7/APOE/FGF21/VAV3/CDC42/CAPN2/LDLRAP1/MFSD2A/CCN1/SRC/ABCG1/IL1B/ACSL3/PPARG/PIK3R4/P2RY12/PRKCD/FGF1/CD74/BMP6/POR/PTK2/LYN/TEK/CCL21/ANXA1	35
368	3_H3K4me3.LSC_high	3_H3K4me3	LSC_high	GO:1902105	regulation of leukocyte differentiation	57/2439	279/18722	0.000331689	0.0102807	0.00854256	ADAM8/PRXL2A/CRTAM/TRAF6/GPR137/DTX1/IL23A/GAS6/MMP14/GPR68/IL4R/IL34/LGALS9/RARA/AXL/CSF1/APCS/PTPRC/SOX13/DUSP10/NLRP3/RUNX3/ZC3H12A/JUN/SOX12/ADA/CEBPB/LIF/CASP8/SOS1/HCLS1/CLDN18/TGFBR2/CCR2/LTF/FOXP1/SLC9B2/SH3RF1/IRF1/TCF7/NDFIP1/PPARGC1B/CD74/IL7R/VNN1/HLA-G/LRRC17/CARD11/FGL2/CDK6/TRIB1/PRKDC/LYN/IL7/CA2/ANXA1/SYK	57
372	3_H3K4me3.LSC_high	3_H3K4me3	LSC_high	GO:0010720	positive regulation of cell development	60/2439	298/18722	0.000351304	0.0106719	0.00886768	NEURL1/ZFYVE27/APOA1/RASSF10/PAX6/ILK/MAP6/CLEC7A/FBXW8/OLFM4/SLITRK1/PRKCH/GPR68/CDH5/IL34/TRPV2/SERPINF1/NUMBL/MYADM/NGF/F11R/PLXNA2/CDC42/MACF1/DMRTA2/LRP8/LPAR3/TGM2/CASS4/CHODL/DSCAM/LIF/SHANK3/IL1B/BIN1/SERPINE2/ACTR2/PLXNA1/HES1/SS18L2/SLC9B2/FGB/FGG/VEGFC/SLIT2/NKX6-1/IL6ST/SEMA5A/NEDD9/CARMIL1/RREB1/CUX1/PTN/IL6/DBNL/EGFR/LIMK1/TRIB1/PRKDC/LYN	60
385	4_H3K27ac.KC_high	4_H3K27ac	KC_high	GO:0008544	epidermis development	59/1050	324/18722	6.82102e-16	3.59399e-12	3.27696e-12	POU2F3/OVOL1/EMP1/ACVR1B/TNFRSF19/SCEL/SOX21/TGM1/PRKCH/ZFP36L1/BCL11B/CERS3/BNC1/EVPLL/ALDH3A2/FOXN1/KRT15/KRT16/NGFR/ZNF750/APCDD1/CASP14/KRTDAP/SULT2B1/KLK5/KLK7/TCHH/LCE1E/LCE1C/SPRR1B/TMEM79/CRABP2/GRHL3/SFN/KDF1/MYCL/ERRFI1/NCOA3/LAMA5/TRIOBP/NAB1/ABCA12/WNT10A/CSTA/WNT5A/FLNB/ATOH1/GRXCR2/FOXQ1/CDSN/SLC44A4/CD109/DSP/HOXA7/PDGFA/LHX2/AGPAT2/AQP3/ANXA1	59
386	4_H3K27ac.KC_high	4_H3K27ac	KC_high	GO:0043588	skin development	50/1050	263/18722	2.00853e-14	5.29147e-11	4.8247e-11	OVOL1/ACVR1B/TNFRSF19/SCEL/SOX21/TGM1/PRKCH/ZFP36L1/BCL11B/CERS3/PKD1/FOXN1/KRT16/JUP/NGFR/COL1A1/APCDD1/COL5A3/CASP14/KLK5/TCHH/LCE1E/LCE1C/SPRR1B/TMEM79/GRHL3/SFN/KDF1/GJB3/ERRFI1/NCOA3/LAMA5/ABCA12/WNT10A/CSTA/WNT5A/FLNB/FOXQ1/DACT2/CDSN/TFAP2B/CD109/DSP/MET/HOXA7/PDGFA/LHX2/COL5A1/AQP3/ANXA1	50
387	4_H3K27ac.KC_high	4_H3K27ac	KC_high	GO:0009952	anterior/posterior pattern specification	37/1050	201/18722	1.32913e-10	2.33439e-07	2.12847e-07	ABI1/ZBTB16/LRP5/TBX3/RARG/HOXC9/HOXC4/HOXC5/FRS2/CDX2/TBX6/WNT3/HOXB2/HOXB4/HOXB5/HOXB3/HOXB8/HES7/CELSR2/WNT2B/EN1/HOXD13/HOXD10/HOXD8/HOXD3/WNT5A/HELT/HOXA2/HOXA4/HOXA5/HOXA6/HOXA3/HOXA7/HOXA9/HOXA11/SFRP1/PBX3	37
400	4_H3K27ac.KC_high	4_H3K27ac	KC_high	GO:0030099	myeloid cell differentiation	44/1050	381/18722	4.47641e-06	0.00147414	0.0013441	ABI1/PRXL2A/GATA3/ZBTB16/CD81/IRF7/ACVR1B/RARG/ZNF385A/PDE1B/CEBPE/ZFP36L1/TMOD3/LEO1/RARA/HOXB8/JUNB/ZBTB7A/IL11/PRTN3/RAB7B/CDC42/ATP5IF1/MAFB/PLA2G3/TOB2/CREB1/IL31RA/F2RL1/H4C8/H4C9/RIPK1/MPIG6B/MAPK14/CD109/KMT2E/ITGB8/HOXA5/HOXA7/HOXA9/TRIB1/SFRP1/MFHAS1/PTBP3	44
401	4_H3K27ac.KC_high	4_H3K27ac	KC_high	GO:0045444	fat cell differentiation	31/1050	229/18722	4.89041e-06	0.00148217	0.00135143	EGR2/GATA3/ADIRF/ZBTB16/LRP5/ZNF385A/FOXO1/KLF5/ZFP36L1/TGFB1I1/SOX8/SREBF1/METRNL/AKT2/ZBTB7A/IL11/RORC/ZBTB7B/TRIB3/MAFB/BMP7/CREB1/WNT5A/PPARGC1A/SULT1E1/C1QTNF3/MAPK14/TFAP2B/GPER1/EBF2/SFRP1	31
405	4_H3K27ac.KC_high	4_H3K27ac	KC_high	GO:0050878	regulation of body fluid levels	43/1050	379/18722	8.96717e-06	0.00224991	0.00205144	SERPING1/CHRM1/P2RY2/NCOR2/DGKA/ITPK1/EMP2/SCNN1B/KRT16/CYP4F12/CYP4F11/F2RL3/KCNN4/NR1H2/CELSR2/ZBTB7B/MTX1/TMEM79/CSRP1/GRHL3/SFN/KDF1/CD40/GNAS/PDGFB/FBLN1/CREB1/ABCA12/FN1/DGKQ/METAP1/PAM/F2RL1/ADTRP/EDN1/MPIG6B/MAPK14/TFAP2B/SERPINE1/MET/PDGFA/HSPB1/AQP3	43
410	4_H3K27ac.KC_high	4_H3K27ac	KC_high	GO:0031122	cytoplasmic microtubule organization	12/1050	56/18722	5.12094e-05	0.0103778	0.00946234	TUBGCP2/CCDC88B/TUBGCP5/TUBG2/HOOK2/STMN3/DCTN1/DLG1/SLAIN2/CEP120/TPPP/EZR	12
411	4_H3K27ac.LSC_high	4_H3K27ac	LSC_high	GO:0030198	extracellular matrix organization	32/695	301/18722	9.57794e-08	0.000196505	0.000170357	ADAM8/MMP3/NTN4/MMP14/ERO1A/PAPLN/SMAD3/FOXC2/P3H4/FKBP10/COL1A1/NTNG1/QSOX1/ELF3/OPTC/COL16A1/CCN1/COL24A1/CST3/COL9A3/APP/TMPRSS6/CLASP1/PXDN/TGFBI/FOXC1/TNF/LAMB1/IL6/COL1A2/LOXL2/MMP16	32
412	4_H3K27ac.LSC_high	4_H3K27ac	LSC_high	GO:0043062	extracellular structure organization	32/695	302/18722	1.0344e-07	0.000196505	0.000170357	ADAM8/MMP3/NTN4/MMP14/ERO1A/PAPLN/SMAD3/FOXC2/P3H4/FKBP10/COL1A1/NTNG1/QSOX1/ELF3/OPTC/COL16A1/CCN1/COL24A1/CST3/COL9A3/APP/TMPRSS6/CLASP1/PXDN/TGFBI/FOXC1/TNF/LAMB1/IL6/COL1A2/LOXL2/MMP16	32
413	4_H3K27ac.LSC_high	4_H3K27ac	LSC_high	GO:0045229	external encapsulating structure organization	32/695	304/18722	1.20506e-07	0.000196505	0.000170357	ADAM8/MMP3/NTN4/MMP14/ERO1A/PAPLN/SMAD3/FOXC2/P3H4/FKBP10/COL1A1/NTNG1/QSOX1/ELF3/OPTC/COL16A1/CCN1/COL24A1/CST3/COL9A3/APP/TMPRSS6/CLASP1/PXDN/TGFBI/FOXC1/TNF/LAMB1/IL6/COL1A2/LOXL2/MMP16	32
414	4_H3K27ac.LSC_high	4_H3K27ac	LSC_high	GO:0045785	positive regulation of cell adhesion	38/695	437/18722	1.11692e-06	0.00136599	0.00118423	ADAM8/THY1/ILK/IL23A/SMAD3/CDH13/FOXC2/C1QBP/UNC13D/PIK3R6/CD70/CSF1/TNFSF4/PTPRU/COL16A1/LCK/CCN1/FOXA2/TGM2/ITGB2/LIF/PDGFB/IL1RL2/NCK2/IL1A/IGFBP2/NFKBIZ/CD74/IL12B/IL7R/CCL28/HLA-A/TNF/EPO/PTN/IL6/CARD11/CYTH3	38
415	4_H3K27ac.LSC_high	4_H3K27ac	LSC_high	GO:0048771	tissue remodeling	21/695	175/18722	2.25154e-06	0.0022029	0.00190978	FGF8/ADAM8/GPR137/TCIRG1/IL23A/MMP14/FOXC2/P3H4/AXL/EPHA2/ELF3/LEPR/CST3/TGM2/LIF/IL1A/IL12B/FOXC1/BAK1/PTN/IL6	21
416	4_H3K27ac.LSC_high	4_H3K27ac	LSC_high	GO:0050727	regulation of inflammatory response	34/695	386/18722	3.08733e-06	0.00251721	0.00218226	PDCD4/ADAM8/MMP3/NLRP6/DAGLA/MVK/IL23A/NFKBIA/SMAD3/NLRC3/CDH5/GPS2/SPHK1/RHBDF2/SOCS3/C3/TNFSF4/TGM2/CEBPB/APP/IL1RL2/NFKBIZ/ADIPOQ/BST1/SNCA/TSLP/STING1/OTULIN/TNIP1/IL12B/MAS1/TNF/IL6/AKNA	34
417	4_H3K27ac.LSC_high	4_H3K27ac	LSC_high	GO:0098742	cell-cell adhesion via plasma-membrane adhesion molecules	27/695	273/18722	3.8433e-06	0.00268592	0.00232852	PCDH17/GPC6/CDH24/NPTN/CDH5/CDH3/CDH13/CDH2/LGALS7B/NTNG1/VSTM2L/CDH4/DSCAM/ITGB2/NECTIN3/NLGN1/ADIPOQ/CLDN1/PCDH10/PCDH18/FAT1/GRID2/PCDHAC1/PCDHAC2/CDH6/CLDN12/UNC5D	27
418	4_H3K27ac.LSC_high	4_H3K27ac	LSC_high	GO:0001945	lymph vessel development	8/695	28/18722	5.56628e-06	0.00340378	0.00295086	PPP3CB/NR2F2/TMEM204/FOXC2/EPHA2/LGALS8/VEGFC/FOXC1	8
419	4_H3K27ac.LSC_high	4_H3K27ac	LSC_high	GO:0042110	T cell activation	38/695	487/18722	1.41205e-05	0.00767528	0.00665398	ADAM8/PPP3CB/THY1/TCIRG1/CRACR2A/IL23A/PAWR/ARG2/SMAD3/NLRC3/PIK3R6/LGALS7B/CD70/TNFSF4/LCK/CTPS1/LEPR/PIK3CD/CEBPB/IL1RL2/NCK2/IL1A/IGFBP2/NFKBIZ/DLG1/IRF1/CD74/IL12B/IL7R/PTPRK/HLA-A/MICB/EPO/IL6/LFNG/CARD11/FGL1/CTSL	38
420	4_H3K27ac.LSC_high	4_H3K27ac	LSC_high	GO:0042060	wound healing	34/695	422/18722	2.06684e-05	0.00858404	0.00744182	MCAM/NLRP6/ILK/TSKU/SMAD3/CDH3/FOXC2/ABAT/FKBP10/COL1A1/C1QTNF1/ACTG1/MYL12A/AXL/PEAR1/LCK/AJAP1/CCN1/FOXA2/HPS4/PDGFB/IL1A/CLASP1/FER1L5/CLDN1/ANXA5/TNF/ENPP4/IL6/GNA12/PLEC/PLAT/TLN1/GNAQ	34
423	4_H3K27ac.LSC_high	4_H3K27ac	LSC_high	GO:0042476	odontogenesis	16/695	130/18722	2.59493e-05	0.00858404	0.00744182	FGF8/TCIRG1/RELT/ROGDI/ANKRD11/SP6/COL1A1/CSF1/TUFT1/DLX2/WNT10A/ODAPH/FST/FOXC1/LAMB1/COL1A2	16
424	4_H3K27ac.LSC_high	4_H3K27ac	LSC_high	GO:0032103	positive regulation of response to external stimulus	34/695	427/18722	2.63207e-05	0.00858404	0.00744182	PDCD4/ADAM8/POLR3B/P2RX4/IL23A/NFKBIA/SMAD3/NTRK3/CDH13/CYBA/C1QBP/NDEL1/C3/CSF1/TNFSF4/TGM2/CEBPB/APP/DSCAM/PDGFB/NFKBIZ/VEGFC/SNCA/TSLP/MATR3/STING1/CD74/TNIP1/IL12B/RAET1G/TNF/PTN/IL6/NOD1	34
425	4_H3K27ac.LSC_high	4_H3K27ac	LSC_high	GO:0048568	embryonic organ development	34/695	427/18722	2.63207e-05	0.00858404	0.00744182	PAX2/FGF8/PAX6/SLITRK6/MMP14/ASB2/ALDH1A3/SMAD3/NR2F2/FOXC2/KRT19/FZD2/SOCS3/NES/EPHA2/RNF207/CCN1/CEBPB/LIF/PDGFB/DLX2/SATB2/SIX3/OTX1/DLG1/CC2D2A/CSF2/NDST1/HEY2/MTHFD1L/FOXC1/TNF/TUBB2B/MMP16	34
428	4_H3K27ac.LSC_high	4_H3K27ac	LSC_high	GO:2001056	positive regulation of cysteine-type endopeptidase activity	17/695	148/18722	3.61776e-05	0.00983228	0.00852396	BLID/NLRP6/SMAD3/CARD8/MUL1/LCK/CCN1/BOK/XDH/ARL6IP5/SNCA/CYFIP2/TNF/BAK1/NOD1/SOX7/DAPK1	17
429	4_H3K27ac.LSC_high	4_H3K27ac	LSC_high	GO:0031589	cell-substrate adhesion	30/695	363/18722	3.9182e-05	0.0100883	0.00874594	THY1/ILK/CORO1C/NTN4/ITGBL1/MMP14/SMAD3/CDH13/COL1A1/C1QBP/UNC13D/ACTG1/AXL/NTNG1/CSF1/COL16A1/AJAP1/CCN1/ID1/ITGB2/PDGFB/CLASP1/BST1/CCL28/PTPRK/LAMB1/PTN/MICALL2/MYO1G/ANGPT2	30
430	4_H3K27ac.LSC_high	4_H3K27ac	LSC_high	GO:0034329	cell junction assembly	33/695	420/18722	4.48439e-05	0.0109688	0.00950927	THY1/BDNF/CORO1C/PCDH17/SLITRK6/GPC6/MMP14/CDH24/PRKCH/SMAD3/NPTN/NTRK3/CDH5/ACTG1/CDH2/EPHA2/COL16A1/APP/DSCAM/CLASP1/RAB17/NLGN1/CLDN1/DLG1/SNCA/GRID2/CTNND2/CDH6/PTPRK/TNF/MICALL2/PLEC/TLN1	33
431	5_H3K27me3.KC_high	5_H3K27me3	KC_high	GO:0045785	positive regulation of cell adhesion	35/455	437/18722	6.95525e-10	1.79999e-06	1.48504e-06	RSU1/PRKCQ/SAA1/PTPRJ/KLRK1/CLECL1/FERMT2/FRMD5/TPM1/PIK3R6/ICAM1/CD70/CSF1/CD1D/TNFSF18/KIF26B/PTPRU/FOXA2/TGM2/CASS4/LIF/FN1/IL15/FGB/FGG/DMP1/CD74/ADAM19/TNF/IL6/CARD11/HAS2/LYN/CCL21/SYK	35
432	5_H3K27me3.KC_high	5_H3K27me3	KC_high	GO:0030198	extracellular matrix organization	28/455	301/18722	1.38158e-09	1.79999e-06	1.48504e-06	TLL2/MMP13/NTN4/COL4A2/COL4A1/POSTN/PAPLN/SPINT1/ADAMTS7/MMP28/P3H4/FKBP10/COL1A1/NTNG1/COL24A1/PXDN/CYP1B1/ADAMTS9/TLL1/ADAMTS3/DMP1/ADAMTS6/FOXC1/TNF/LAMB1/IL6/COL1A2/HAS2	28
433	5_H3K27me3.KC_high	5_H3K27me3	KC_high	GO:0043062	extracellular structure organization	28/455	302/18722	1.48901e-09	1.79999e-06	1.48504e-06	TLL2/MMP13/NTN4/COL4A2/COL4A1/POSTN/PAPLN/SPINT1/ADAMTS7/MMP28/P3H4/FKBP10/COL1A1/NTNG1/COL24A1/PXDN/CYP1B1/ADAMTS9/TLL1/ADAMTS3/DMP1/ADAMTS6/FOXC1/TNF/LAMB1/IL6/COL1A2/HAS2	28
434	5_H3K27me3.KC_high	5_H3K27me3	KC_high	GO:0045229	external encapsulating structure organization	28/455	304/18722	1.72785e-09	1.79999e-06	1.48504e-06	TLL2/MMP13/NTN4/COL4A2/COL4A1/POSTN/PAPLN/SPINT1/ADAMTS7/MMP28/P3H4/FKBP10/COL1A1/NTNG1/COL24A1/PXDN/CYP1B1/ADAMTS9/TLL1/ADAMTS3/DMP1/ADAMTS6/FOXC1/TNF/LAMB1/IL6/COL1A2/HAS2	28
435	5_H3K27me3.KC_high	5_H3K27me3	KC_high	GO:0042060	wound healing	31/455	422/18722	5.00451e-08	4.17076e-05	3.441e-05	FGFR2/PRKCQ/MCAM/SAA1/WNT5B/POSTN/FERMT2/TPM1/FKBP10/COL1A1/F2RL3/IL24/FOXA2/THBD/FN1/TGFA/MYLK/WNT7A/ANXA5/FGB/FGG/GJA1/TNF/DSP/IL6/PDGFA/TFPI2/PTK2/LYN/TNC/SYK	31
436	5_H3K27me3.KC_high	5_H3K27me3	KC_high	GO:0048608	reproductive structure development	30/455	424/18722	1.87078e-07	0.000129622	0.000106942	FGFR2/CCND1/SIX4/SPINT1/NR2F2/ALOX15B/GREB1L/ICAM1/C3/GJB3/LIF/ACVR2A/BOK/PPARG/WNT7A/KIT/BMPR1B/ADAM19/STC2/PRDM1/GJA1/MAS1/FOXC1/GCM1/VGF/GRHL2/PTK2/TNC/DMRTA1/HSD17B3	30
437	5_H3K27me3.KC_high	5_H3K27me3	KC_high	GO:0061458	reproductive system development	30/455	427/18722	2.17748e-07	0.000129622	0.000106942	FGFR2/CCND1/SIX4/SPINT1/NR2F2/ALOX15B/GREB1L/ICAM1/C3/GJB3/LIF/ACVR2A/BOK/PPARG/WNT7A/KIT/BMPR1B/ADAM19/STC2/PRDM1/GJA1/MAS1/FOXC1/GCM1/VGF/GRHL2/PTK2/TNC/DMRTA1/HSD17B3	30
438	5_H3K27me3.KC_high	5_H3K27me3	KC_high	GO:0043410	positive regulation of MAPK cascade	31/455	480/18722	8.49216e-07	0.000411065	0.000339141	FGFR2/DKK1/PTPRJ/FERMT2/PDE8A/PIK3R6/CDH2/ICAM1/GDF15/MIF/LIF/ARHGAP8/SH3RF3/ACKR3/TGFA/WNT7A/FGB/FGG/KIT/SH3RF2/CD74/FGF18/TNF/UNC5CL/ANKRD6/IL6/PDGFA/LPAR1/DAB2IP/CCL21/SYK	31
439	5_H3K27me3.KC_high	5_H3K27me3	KC_high	GO:0001503	ossification	28/455	408/18722	8.8783e-07	0.000411065	0.000339141	FGFR2/DKK1/MMP13/PTHLH/FERMT2/COL1A1/S1PR1/CSF1/CYP24A1/ACVR2A/SATB2/SIX2/EIF2AK3/PPARG/VEGFC/DMP1/BMPR1B/FGF18/MSX2/PTGER4/VCAN/FOXC1/TNF/IL6/COL1A2/PTK2/OSR2/TNC	28
440	5_H3K27me3.KC_high	5_H3K27me3	KC_high	GO:0031669	cellular response to nutrient levels	19/455	215/18722	1.37405e-06	0.000572568	0.000472385	FADS1/GABARAPL1/POSTN/WDR24/COL1A1/WIPI1/RPTOR/PIK3C3/RNF152/ICAM1/FOXA2/CYP24A1/EIF2AK3/IL15/DAP/PRKAG2/GDAP1/TNC/CDKN2B	19
444	5_H3K27me3.KC_high	5_H3K27me3	KC_high	GO:0060348	bone development	18/455	205/18722	2.85061e-06	0.000848465	0.000700008	FGFR2/MMP13/GPR68/FBN1/SPNS2/COL1A1/TGM2/MEIS1/FOXP1/KIT/BMPR1B/FGF18/MSX2/PTGER4/GJA1/FOXC1/HAS2/OSR2	18
445	5_H3K27me3.KC_high	5_H3K27me3	KC_high	GO:1905330	regulation of morphogenesis of an epithelium	10/455	65/18722	3.52601e-06	0.000979524	0.000808136	WNT5B/NTN4/SIX4/PIK3CD/LIF/SIX2/FOXP1/GJA1/TNF/PDGFA	10
446	5_H3K27me3.KC_high	5_H3K27me3	KC_high	GO:0071496	cellular response to external stimulus	23/455	320/18722	3.93993e-06	0.00101806	0.000839929	ANKRD1/FADS1/GABARAPL1/POSTN/WDR24/COL1A1/WIPI1/RPTOR/PIK3C3/RNF152/ICAM1/FOXA2/CYP24A1/EIF2AK3/IL15/DAP/PTGER4/GJA1/PRKAG2/LYN/GDAP1/TNC/CDKN2B	23
447	5_H3K27me3.KC_high	5_H3K27me3	KC_high	GO:0010720	positive regulation of cell development	22/455	298/18722	4.15335e-06	0.00101806	0.000839929	PAX6/LIG4/FERMT2/GPR68/SPINT1/CDH5/TRPV2/BAIAP2/TGM2/CASS4/CDH4/LIF/BIN1/FN1/FGB/FGG/VEGFC/KIT/TNF/IL6/HAS2/LYN	22
449	5_H3K27me3.KC_high	5_H3K27me3	KC_high	GO:0031667	response to nutrient levels	29/455	474/18722	5.56039e-06	0.00121948	0.00100611	FADS1/CCND1/GABARAPL1/SPX/KRT18/POSTN/CYP1A1/WDR24/COL1A1/WIPI1/RPTOR/PIK3C3/RNF152/ICAM1/GDF15/SGIP1/FOXA2/CYP24A1/EIF2AK3/PPARG/IL15/DAP/STC2/VGF/PRKAG2/GDAP1/TNC/ASS1/CDKN2B	29
450	5_H3K27me3.KC_high	5_H3K27me3	KC_high	GO:0001763	morphogenesis of a branching structure	17/455	196/18722	6.32905e-06	0.00131866	0.00108793	BTRC/FGFR2/NTN4/COL4A1/SIX4/SPINT1/GREB1L/CSF1/TGM2/SIX2/EDNRA/PRDM1/TNF/GCM1/PDGFA/GRHL2/TNC	17
451	5_H3K27me3.KC_high	5_H3K27me3	KC_high	GO:0060326	cell chemotaxis	22/455	310/18722	7.81233e-06	0.00155019	0.00127895	PRKCQ/SAA1/KLRK1/RIN3/MMP28/S1PR1/CSF1/TNFSF18/PIK3CD/MIF/ACKR3/VEGFC/KIT/CXCL5/CD74/FGF18/IL6/PTK2/LYN/LPAR1/CCL21/SYK	22
456	5_H3K27me3.KC_high	5_H3K27me3	KC_high	GO:2000027	regulation of animal organ morphogenesis	13/455	125/18722	1.12481e-05	0.00180101	0.00148588	DKK1/NTN4/GPC6/SIX4/FZD2/CSF1/SIX2/WNT7A/PRICKLE2/TNF/ANKRD6/PDGFA/MAGI2	13
457	5_H3K27me3.KC_high	5_H3K27me3	KC_high	GO:0043551	regulation of phosphatidylinositol 3-kinase activity	9/455	59/18722	1.16866e-05	0.00180101	0.00148588	SOCS2/PIK3R6/PIK3R3/IRS1/KIT/PTK2/LYN/DAB2IP/CCL21	9
458	5_H3K27me3.KC_high	5_H3K27me3	KC_high	GO:0051271	negative regulation of cellular component movement	24/455	367/18722	1.21018e-05	0.00180101	0.00148588	PTPRJ/KLRK1/RIN3/FRMD5/TPM1/NR2F2/MMP28/CYGB/ALOX15B/PTPRM/IL24/PTPRU/MIF/BIN1/CYP1B1/PPARG/ADAMTS9/CD74/PTGER4/GJA1/TNF/MAGI2/DAB2IP/CCL21	24
460	5_H3K27me3.KC_high	5_H3K27me3	KC_high	GO:0070665	positive regulation of leukocyte proliferation	14/455	150/18722	1.8133e-05	0.00251868	0.00207798	PRKCQ/CLECL1/IRS2/CD70/CSF1/CD1D/MIF/IL15/CD74/IL6/CARD11/PTK2/LYN/SYK	14
462	5_H3K27me3.KC_high	5_H3K27me3	KC_high	GO:0050731	positive regulation of peptidyl-tyrosine phosphorylation	16/455	193/18722	2.07747e-05	0.00270525	0.00223191	PTPRJ/NOX4/ICAM1/TNFSF18/IL24/CASS4/MIF/LIF/TGFA/IL15/KIT/CD74/TNF/IL6/LYN/SYK	16
468	5_H3K27me3.KC_high	5_H3K27me3	KC_high	GO:0016055	Wnt signaling pathway	26/455	444/18722	3.58858e-05	0.00393516	0.00324662	BTRC/FGFR2/DKK1/BICC1/CCND1/WNT5B/GPC6/FERMT2/CCDC88C/FOXL1/FZD2/COL1A1/CDH2/PTPRU/WLS/TCF7L1/WNT7A/PRICKLE2/DKK2/CPE/SOX30/ANKRD6/MAGI2/SOX7/DAB2IP/TLE1	26
472	5_H3K27me3.KC_high	5_H3K27me3	KC_high	GO:0071560	cellular response to transforming growth factor beta stimulus	18/455	250/18722	4.29769e-05	0.00426393	0.00351786	FGFR2/ANKRD1/NOX4/CHST11/COL4A2/POSTN/FERMT2/FBN1/CDH5/COL1A1/GDF15/LTBP4/PPARG/WNT7A/COL1A2/PEG10/PTK2/CDKN2B	18
473	5_H3K27me3.KC_high	5_H3K27me3	KC_high	GO:0010543	regulation of platelet activation	7/455	40/18722	4.45261e-05	0.00431489	0.00355991	PRKCQ/THBD/FGG/IL6/PDGFA/LYN/SYK	7
474	5_H3K27me3.KC_high	5_H3K27me3	KC_high	GO:0007369	gastrulation	15/455	185/18722	4.84311e-05	0.00458665	0.00378412	FGFR2/DKK1/WNT5B/HMGA2/COL4A2/WLS/FOXA2/ACVR2A/FN1/SIX2/UGDH/GJA1/FOXC1/LAMB1/SOX7	15
479	5_H3K27me3.KC_high	5_H3K27me3	KC_high	GO:0034446	substrate adhesion-dependent cell spreading	11/455	108/18722	6.41964e-05	0.00537094	0.00443118	NTN4/POSTN/FERMT2/NTNG1/CASS4/FN1/FGB/FGG/LAMB1/HAS2/PTK2	11
480	5_H3K27me3.KC_high	5_H3K27me3	KC_high	GO:0034109	homotypic cell-cell adhesion	10/455	90/18722	6.56244e-05	0.00537094	0.00443118	PRKCQ/DSC2/PTPRU/FN1/FGB/FGG/DSP/IL6/LYN/SYK	10
482	5_H3K27me3.KC_high	5_H3K27me3	KC_high	GO:0050673	epithelial cell proliferation	25/455	437/18722	7.35847e-05	0.00589668	0.00486493	BTRC/FGFR2/PAX6/CCND1/SIX4/NR2F2/RPTOR/PTPRM/AKT3/FOXE3/PIK3CD/ACVR2A/TGFA/PPARG/WNT7A/VEGFC/KIT/GJA1/TNF/LAMB1/IL6/HAS2/OSR2/DAB2IP/CDKN2B	25
484	5_H3K27me3.KC_high	5_H3K27me3	KC_high	GO:0040013	negative regulation of locomotion	23/455	391/18722	9.39649e-05	0.00720857	0.00594728	PTPRJ/KLRK1/RIN3/FRMD5/TPM1/NR2F2/MMP28/CYGB/ALOX15B/PTPRM/IL24/PTPRU/MIF/CYP1B1/PPARG/ADAMTS9/CD74/PTGER4/GJA1/TNF/MAGI2/DAB2IP/CCL21	23
485	5_H3K27me3.KC_high	5_H3K27me3	KC_high	GO:1902414	protein localization to cell junction	10/455	94/18722	9.51455e-05	0.00720857	0.00594728	GPC6/FERMT2/CDH5/BAIAP2/NECTIN3/WNT7A/NLGN1/DSP/PCLO/ZDHHC2	10
487	5_H3K27me3.KC_high	5_H3K27me3	KC_high	GO:0048644	muscle organ morphogenesis	9/455	77/18722	0.000102015	0.00745784	0.00615293	FGFR2/ANKRD1/TPM1/FZD2/S1PR1/LIF/MYLK/FOXC1/DSP	9
493	5_H3K27me3.KC_high	5_H3K27me3	KC_high	GO:0051962	positive regulation of nervous system development	18/455	272/18722	0.000126768	0.00838479	0.00691769	PAX6/LIG4/SPINT1/TRPV2/BAIAP2/ADGRL2/TGM2/CDH4/LIF/BIN1/FN1/WNT7A/NLGN1/VEGFC/KIT/TNF/IL6/LYN	18
498	5_H3K27me3.KC_high	5_H3K27me3	KC_high	GO:0038063	collagen-activated tyrosine kinase receptor signaling pathway	4/455	12/18722	0.000145949	0.00888902	0.0073337	COL4A2/COL4A1/COL1A1/SYK	4
500	5_H3K27me3.KC_high	5_H3K27me3	KC_high	GO:0043516	regulation of DNA damage response, signal transduction by p53 class mediator	6/455	34/18722	0.00015044	0.00888902	0.0073337	ANKRD1/PYHIN1/PTTG1IP/MIF/CD74/EEF1E1	6
501	5_H3K27me3.KC_high	5_H3K27me3	KC_high	GO:2000106	regulation of leukocyte apoptotic process	9/455	81/18722	0.000151457	0.00888902	0.0073337	PRKCQ/IRS2/LGALS14/PIK3CD/FOXP1/CD74/LYN/CDKN2A/CCL21	9
502	5_H3K27me3.KC_high	5_H3K27me3	KC_high	GO:0001649	osteoblast differentiation	16/455	229/18722	0.000160312	0.00927807	0.00765467	FGFR2/PTHLH/FERMT2/COL1A1/CYP24A1/ACVR2A/SATB2/PPARG/VEGFC/BMPR1B/MSX2/VCAN/TNF/IL6/PTK2/TNC	16
504	5_H3K27me3.KC_high	5_H3K27me3	KC_high	GO:0045058	T cell selection	7/455	50/18722	0.000193535	0.0108981	0.00899123	CD1D/TNFSF18/IL15/CD74/IL6/CARD11/SYK	7
507	5_H3K27me3.KC_high	5_H3K27me3	KC_high	GO:0060670	branching involved in labyrinthine layer morphogenesis	4/455	13/18722	0.000206778	0.0109271	0.00901514	FGFR2/SPINT1/GCM1/GRHL2	4
510	5_H3K27me3.KC_high	5_H3K27me3	KC_high	GO:0043434	response to peptide hormone	23/455	414/18722	0.000217353	0.0113214	0.00934048	PRKCQ/CRY2/SOCS2/IRS2/FBN1/COL1A1/BAIAP2/ICAM1/GDF15/PIK3R3/GRB14/IRS1/PPARG/STC2/GJA1/MAS1/PHIP/VGF/GNAI1/PTK2/SLC39A14/LYN/ASS1	23
511	5_H3K27me3.LSC_high	5_H3K27me3	LSC_high	GO:0009952	anterior/posterior pattern specification	28/530	201/18722	3.30722e-12	1.38407e-08	1.29782e-08	EMX2/ZBTB16/TBX3/RARG/HOXC9/HOXC4/HOXC5/ALDH1A2/MEOX1/HOXB1/HOXB2/HOXB4/HOXB5/HOXB8/WNT2B/HES5/EN1/WNT5A/HOXA2/HOXA4/HOXA5/HOXA6/HOXA3/HOXA7/HOXA9/COBL/SFRP1/NRARP	28
513	5_H3K27me3.LSC_high	5_H3K27me3	LSC_high	GO:0048706	embryonic skeletal system development	19/530	121/18722	1.33424e-09	1.86127e-06	1.74529e-06	HOXC9/HOXC4/XYLT1/HOXB1/HOXB2/HOXB4/HOXB5/HOXB8/DLX2/WNT5A/TAPT1/HOXA1/HOXA2/HOXA4/HOXA5/HOXA6/HOXA3/HOXA7/HOXA9	19
517	5_H3K27me3.LSC_high	5_H3K27me3	LSC_high	GO:0008544	epidermis development	29/530	324/18722	5.05516e-08	3.02226e-05	2.83393e-05	CALML5/LRP4/TNFRSF19/SOX21/TGM1/ALDH3A2/ALOX15B/MAFG/APCDD1/KRTDAP/OVOL3/KLK5/KLK14/HRNR/FLG/FLG2/LCE3D/LCE1A/IVL/EPHA2/HES5/POU3F1/LAMA5/TRIOBP/ATP2C1/WNT5A/FOXQ1/HOXA7/AQP3	29
521	5_H3K27me3.LSC_high	5_H3K27me3	LSC_high	GO:0030278	regulation of ossification	14/530	115/18722	4.63429e-06	0.00176314	0.00165327	ZBTB16/LRP4/LTBP3/P2RX7/MAPK3/SOST/DHRS3/BGLAP/MATN1/KREMEN1/WNT5A/PTN/PTK2B/SFRP1	14

## Sheet: RNA_LSC_high_GOenrichment
ID	Description	genes_found	GO_size	BgRatio	pvalue	p.adjust	qvalue	geneID	Count
GO:0040017	GO:0040017	positive regulation of locomotion	52	674	479/13723	5.8978e-08	9.13569e-05	7.82648e-05	PLAU/MCAM/P2RY6/WNT5B/HDAC7/MMP14/PGF/SMAD3/SEMA7A/SEMA4B/CORO1A/CX3CL1/MAP2K3/LGALS9/SPHK1/ACTG1/NTN1/MAPRE2/ICAM1/SYDE1/MEGF8/S1PR1/CSF1/SEMA4A/LAMC2/EPHB2/AKT3/PTAFR/F3/PIK3CD/MMP9/DSCAM/MAP4K4/IL1B/STK39/SEMA4F/WNT7A/SEMA3B/PPP3CA/EGF/VEGFC/CD74/PLK2/AKAP12/TNF/GPSM3/LAMB1/PTN/EPHA1/LYN/LCN2/DOCK8	52
GO:0001525	GO:0001525	angiogenesis	50	674	436/13723	1.8434e-08	8.56627e-05	7.33867e-05	ARHGAP22/MCAM/RAPGEF3/HDAC7/MMP19/HMGA2/PTPRB/ELK3/EFNB2/TNFAIP2/MMP14/NFATC4/PGF/CX3CL1/JMJD8/SERPINF1/SPHK1/ACTG1/TBXA2R/PAK4/C3/ANGPTL4/S1PR1/SEMA4A/EPHB2/AKT3/F3/PIK3CD/JAG1/MYH9/IL1B/MEIS1/TGFA/WNT7A/EGF/VEGFC/SLC12A2/TGFBI/PLK2/FOXC1/DLL1/TNF/NRCAM/TSPAN12/PTN/EPHA1/COL22A1/LOXL2/HEY1/EGFL7	50
GO:0030335	GO:0030335	positive regulation of cell migration	49	674	446/13723	9.95601e-08	0.000115664	9.90885e-05	PLAU/MCAM/P2RY6/WNT5B/HDAC7/MMP14/PGF/SMAD3/SEMA7A/SEMA4B/CORO1A/CX3CL1/MAP2K3/LGALS9/SPHK1/ACTG1/MAPRE2/ICAM1/SYDE1/S1PR1/CSF1/SEMA4A/LAMC2/EPHB2/AKT3/PTAFR/F3/PIK3CD/MMP9/MAP4K4/IL1B/STK39/SEMA4F/WNT7A/SEMA3B/PPP3CA/EGF/VEGFC/CD74/PLK2/AKAP12/TNF/GPSM3/LAMB1/PTN/EPHA1/LYN/LCN2/DOCK8	49
GO:0006935	GO:0006935	chemotaxis	48	674	498/13723	5.87335e-06	0.00158038	0.0013539	PRKCQ/PLAU/PAX6/PTPRJ/EFNB2/PGF/SMAD3/SEMA7A/SEMA4B/CORO1A/CX3CL1/CMTM3/TUBB3/LGALS9/LHX1/NTN1/TNFRSF11A/PIP5K1C/MEGF8/S1PR1/CSF1/S100A9/SEMA4A/PADI2/LAMC2/EPHB2/PTAFR/F3/PIK3CD/DSCAM/STK39/SEMA4F/ALCAM/SEMA3B/VEGFC/CXCL1/CXCL5/CXCL3/CXCL2/LOX/SLC12A2/CD74/GPSM3/TREM1/NRCAM/PTN/EPHA1/LYN	48
GO:0042330	GO:0042330	taxis	48	674	500/13723	6.54785e-06	0.00158038	0.0013539	PRKCQ/PLAU/PAX6/PTPRJ/EFNB2/PGF/SMAD3/SEMA7A/SEMA4B/CORO1A/CX3CL1/CMTM3/TUBB3/LGALS9/LHX1/NTN1/TNFRSF11A/PIP5K1C/MEGF8/S1PR1/CSF1/S100A9/SEMA4A/PADI2/LAMC2/EPHB2/PTAFR/F3/PIK3CD/DSCAM/STK39/SEMA4F/ALCAM/SEMA3B/VEGFC/CXCL1/CXCL5/CXCL3/CXCL2/LOX/SLC12A2/CD74/GPSM3/TREM1/NRCAM/PTN/EPHA1/LYN	48
GO:0071396	GO:0071396	cellular response to lipid	43	674	477/13723	8.73318e-05	0.00797608	0.00683305	WNT5B/MGST1/ADCY6/CYP27B1/HMGA2/CX3CL1/SERPINF1/CSF3/OSBPL7/ICAM1/PKN1/TBXA2R/AXL/IRF3/PTPN22/PADI2/TNFSF4/CAPN2/PTAFR/E2F1/CYP24A1/MN1/WNT7B/IL1B/IL36G/IL36RN/CFLAR/LBH/IRAK2/MGARP/CXCL1/CXCL5/CXCL3/CXCL2/CD14/TNIP1/TNF/PTN/INHBA/NKX3-1/LYN/HEY1/LCN2	43
GO:0002521	GO:0002521	leukocyte differentiation	42	674	447/13723	4.11141e-05	0.00477643	0.00409194	PTPRJ/TCIRG1/DTX1/MMP14/FOS/GPR68/LGALS9/CSF3/FASN/TNFRSF11A/AXL/BCL3/RELB/CSF1/PTPN22/PIAS3/SEMA4A/TNFSF4/SOX13/DUSP10/ITPKB/PIK3CD/MMP9/LIF/MYH9/LGALS1/MERTK/IL1B/SH3RF1/IRF1/TCF7/CD74/L3MBTL3/DLL1/SOX4/TNF/RUNX2/CARD11/INHBA/KLF10/ST3GAL1/LYN	42
GO:0007015	GO:0007015	actin filament organization	41	674	376/13723	1.37122e-06	0.00053515	0.000458459	RAPGEF3/LCP1/ACTN1/MYO5C/TPM1/SMAD3/CORO2B/CORO1A/CX3CL1/FHOD1/COTL1/MPRIP/FLII/CSF3/CDC42EP4/ACTG1/FHOD3/MYO5B/ICAM1/CDC42EP5/S1PR1/MARCKSL1/ARHGAP40/TRIOBP/SHANK3/BIN1/ACTR2/ARHGAP25/VILL/FHDC1/SHROOM1/DPYSL3/SYNPO/DBN1/SCIN/EPHA1/LIMK1/DLC1/RHOBTB2/GSN/TPM2	41
GO:0051046	GO:0051046	regulation of secretion	41	674	499/13723	0.000858462	0.0360626	0.0308946	SNCG/TCIRG1/ANO1/P2RY2/UCP2/GPR68/SCAMP5/ABAT/CYBA/LGALS9/WNK4/C1QTNF1/TNFRSF11A/RAB3A/KCNN4/CALM3/PTAFR/RAB3B/FOXA2/NTSR1/LIF/MAP4K4/IL1B/STK39/WNT7A/PPP3CA/EGF/VEGFC/SLC12A2/CD74/MCTP1/SOX4/TNF/CADPS2/SCIN/INHBA/RIMS2/NKX3-1/RAB11FIP1/LYN/NCS1	41
GO:0042060	GO:0042060	wound healing	40	674	348/13723	4.77022e-07	0.000316675	0.000271293	PRKCQ/PLAU/MCAM/ST3GAL4/SH2B3/WNT5B/ELK3/SERPINA1/TPM1/SMAD3/CX3CL1/ABAT/FKBP10/C1QTNF1/ACTG1/CYP4F11/RAB3A/TBXA2R/AXL/CSRP1/EPHB2/F3/FOXA2/MYH9/MERTK/CFLAR/TGFA/WNT7A/DCBLD2/PPP3CA/LOX/SLC12A2/TNF/ENPP4/GNA12/TFPI2/PLAT/LYN/TLN1/GNAQ	40
GO:0050767	GO:0050767	regulation of neurogenesis	39	674	309/13723	5.63473e-08	9.13569e-05	7.82648e-05	SORL1/PAX6/CAPRIN2/NFATC4/SEMA7A/SEMA4B/CX3CL1/SERPINF1/NTN1/MEGF8/SEMA4A/DUSP10/EPHB2/HES5/DMRTA2/HES2/E2F1/TGM2/DSCAM/LIF/SHANK3/IL1B/BIN1/ACTR2/SEMA4F/WNT7A/SEMA3B/PPP3CA/VEGFC/DBN1/HEY2/DLL1/TNF/PTPRZ1/PTN/LIMK1/LYN/HEY1/PTPRD	39
GO:0010975	GO:0010975	regulation of neuron projection development	39	674	385/13723	1.43757e-05	0.00247423	0.00211965	EHD1/CAPRIN2/ADCY6/EFNB2/NFATC4/SEMA7A/SEMA4B/CX3CL1/SERPINF1/NTN1/CRTC1/MEGF8/AP2A1/KLK6/NTNG1/S100A9/SEMA4A/MARK1/EPHB2/DSCAM/LGALS1/SHANK3/MAP4K4/CFLAR/ACTR2/SEMA4F/WNT7A/SEMA3B/PPP3CA/GAK/DPYSL3/DBN1/ENC1/PTN/LIMK1/LYN/PTPRD/NCS1/VLDLR	39
GO:0006897	GO:0006897	endocytosis	39	674	481/13723	0.0014538	0.0486106	0.0416443	SNCG/TMPRSS4/SORL1/EHD1/TPCN1/RHOV/SCAMP5/SPHK1/LGALS3BP/ACTG1/FCHO1/PIP5K1C/RINL/AXL/CALM3/AP2A1/C3/TRIP10/SORT1/MYH9/CSNK1E/BIN1/EHD3/ARHGAP25/PROM2/AP2M1/PPP3CA/EGF/GAK/CD14/PDLIM7/SNX18/MCTP1/DLL1/RHOBTB2/LOXL2/SCARA3/GSN/VLDLR	39
GO:0045785	GO:0045785	positive regulation of cell adhesion	38	674	366/13723	1.0561e-05	0.00189803	0.00162603	PRKCQ/ST3GAL4/PTPRJ/EFEMP2/TPM1/SMAD3/CORO1A/CX3CL1/LGALS9/ICAM1/FUT3/CSF1/PTPN22/TNFSF4/SOX13/DUSP10/ITPKB/PTAFR/PTPRU/FOXA2/TGM2/LIF/LGALS1/TRIOBP/MAP4K4/IL1B/IGFBP2/PPP3CA/CD74/ADAM19/SOX4/TNF/PTN/EPHA1/AGR2/CARD11/LYN/DOCK8	38
GO:0050878	GO:0050878	regulation of body fluid levels	37	674	317/13723	8.85701e-07	0.000514481	0.000440753	PRKCQ/PLAU/ST3GAL4/CCND1/P2RY2/SH2B3/ADCY6/SCNN1A/SERPINA1/CORO2B/FA2H/ABAT/CYBA/WNK4/C1QTNF1/ACTG1/MYO5B/CYP4F11/TBXA2R/AXL/KCNN4/CSRP1/EPHB2/F3/FOXA2/MYH9/MERTK/STK39/XDH/ENPP4/AGR2/GNA12/TFPI2/PLAT/LYN/TLN1/GNAQ	37
GO:0042110	GO:0042110	T cell activation	35	674	400/13723	0.000672872	0.0307744	0.0263642	PRKCQ/TCIRG1/DTX1/LCP1/SMAD3/CORO1A/LGALS9/ICAM1/BCL3/RELB/PTPN22/SEMA4A/SLAMF9/TNFSF4/SOX13/DUSP10/ITPKB/PIK3CD/MYH9/LGALS1/IL1B/IGFBP2/CBLB/PPP3CA/SH3RF1/IRF1/TCF7/CD74/SOX4/MICB/RUNX2/CARD11/LYN/GSN/DOCK8	35
GO:0002237	GO:0002237	response to molecule of bacterial origin	34	674	285/13723	1.49708e-06	0.00053515	0.000458459	NFKB2/MGST1/CYP27B1/FOS/CX3CL1/LGALS9/CSF3/TNFRSF11A/ICAM1/TBXA2R/AXL/IRF3/PTPN22/S100A9/FMO1/TNFSF4/DUSP10/CAPN2/PTAFR/IL1B/IL36G/IL36RN/IRAK2/TLR1/CXCL1/CXCL5/CXCL3/CXCL2/CD14/TNIP1/AKAP12/TNF/LYN/LCN2	34
GO:0001503	GO:0001503	ossification	34	674	339/13723	6.18177e-05	0.00649502	0.00556424	FBXL15/TCIRG1/PTHLH/HDAC7/CYP27B1/MMP14/SMAD3/SEMA7A/FASN/TNFRSF11A/ERCC2/S1PR1/SORT1/CSF1/SUCO/JAG1/RRBP1/TP53INP2/MMP9/CYP24A1/MN1/WNT7B/COL5A2/VEGFC/LOX/FBN2/ANKH/PDLIM7/FOXC1/TNF/RUNX2/PTN/KLF10/OSR2	34
GO:0032496	GO:0032496	response to lipopolysaccharide	33	674	272/13723	1.46572e-06	0.00053515	0.000458459	NFKB2/MGST1/CYP27B1/FOS/CX3CL1/LGALS9/CSF3/TNFRSF11A/ICAM1/TBXA2R/AXL/IRF3/PTPN22/S100A9/FMO1/TNFSF4/DUSP10/CAPN2/PTAFR/IL1B/IL36G/IL36RN/IRAK2/CXCL1/CXCL5/CXCL3/CXCL2/CD14/TNIP1/AKAP12/TNF/LYN/LCN2	33
GO:0001819	GO:0001819	positive regulation of cytokine production	33	674	373/13723	0.00078543	0.0346531	0.0296871	PRKCQ/SORL1/PTPRJ/GAPDH/NFATC4/SMAD3/SEMA7A/SCAMP5/CX3CL1/CYBA/TRIM16/LGALS9/TMEM106A/SPHK1/POU2F2/BCL3/IRF3/C3/PTPN22/TNFSF4/EPHB2/PTAFR/F3/PIK3CD/IL1B/TLR1/IRF1/CD14/CD74/AKAP12/TNF/GPSM3/CARD11	33
GO:0034765	GO:0034765	regulation of ion transmembrane transport	32	674	367/13723	0.00119306	0.0436547	0.0373987	KCNMA1/PPIF/KCNJ5/TCIRG1/P2RY6/TPCN1/CORO1A/CX3CL1/CYBA/SLC43A2/WNK4/KCNN4/CALM3/CTSS/EPHB2/PTAFR/RNF207/MMP9/NTSR1/SHANK3/BIN1/SCN9A/STK39/KCNS3/SESTD1/EHD3/STAC/KCNQ5/LYN/JPH1/LCN2/CLIC3	32
GO:0019221	GO:0019221	cytokine-mediated signaling pathway	32	674	373/13723	0.00155312	0.0490976	0.0420616	PTPRJ/SH2B3/KRT18/TRAF3/CX3CL1/CSF3/EIF5A/SPHK1/TNFRSF11A/CRLF1/AXL/IRF3/CSF1/PIAS3/PADI2/IKBKE/F3/IL1B/IL36G/IL36RN/STK39/PXDN/IRAK2/CXCL1/CXCL5/CXCL3/CXCL2/IRF1/CD74/FOXC1/TNF/SHARPIN	32
GO:0050808	GO:0050808	synapse organization	31	674	336/13723	0.000559831	0.0271119	0.0232266	ARHGAP22/SNCG/SHANK2/CAPRIN2/EFNB2/SLITRK6/FARP1/NFATC4/ACTN1/CX3CL1/ACTG1/NTN1/RAB3A/C3/NTNG1/SEMA4A/EPHB2/DSCAM/NEFH/WNT7B/SHANK3/ACTR2/WNT7A/SYNPO/DBN1/TUBB/TNF/NRCAM/PTN/SDK1/PTPRD	31
GO:0001558	GO:0001558	regulation of cell growth	31	674	351/13723	0.0011514	0.0424648	0.0363793	NET1/PRKCQ/PTPRJ/CAPRIN2/CYP27B1/MMP14/SMAD3/SEMA7A/SEMA4B/CYBA/IGFBP4/SPHK1/NTN1/PAK4/MEGF8/S100A9/SEMA4A/PAPPA2/ENO1/DSCAM/SEMA4F/SEMA3B/DCBLD2/IGFBP7/DBN1/NRCAM/INHBA/LIMK1/RIMS2/CDKN2A/FBP1	31
GO:0036293	GO:0036293	response to decreased oxygen levels	30	674	255/13723	8.16209e-06	0.00158038	0.0013539	BNIP3/PLAU/KCNMA1/LDHA/UCP2/MMP14/PGF/SMAD3/HMOX2/ABAT/CYBA/ALDH3A1/CYGB/ICAM1/ERCC2/ANGPTL4/CAPN2/ENO1/PLEKHN1/E2F1/CFLAR/DNMT3A/PLOD2/MGARP/VEGFC/PTN/LOXL2/NKX3-1/PLAT/LCN2	30
GO:0001666	GO:0001666	response to hypoxia	29	674	242/13723	8.05091e-06	0.00158038	0.0013539	BNIP3/PLAU/KCNMA1/LDHA/UCP2/MMP14/PGF/SMAD3/HMOX2/ABAT/CYBA/ALDH3A1/CYGB/ICAM1/ERCC2/ANGPTL4/CAPN2/ENO1/PLEKHN1/E2F1/CFLAR/DNMT3A/PLOD2/MGARP/VEGFC/PTN/LOXL2/NKX3-1/PLAT	29
GO:0030198	GO:0030198	extracellular matrix organization	29	674	257/13723	2.54895e-05	0.00370155	0.0031711	NFKB2/TLL2/MMP10/EFEMP2/MMP19/LCP1/MMP14/PAPLN/SMAD3/ADAMTS7/FKBP10/BCL3/ERCC2/NTNG1/CTSS/QSOX1/ELF3/MMP9/SLC2A10/PXDN/COL5A2/CFLAR/LOX/TGFBI/FOXC1/TNF/LAMB1/COL22A1/LOXL2	29
GO:0043062	GO:0043062	extracellular structure organization	29	674	257/13723	2.54895e-05	0.00370155	0.0031711	NFKB2/TLL2/MMP10/EFEMP2/MMP19/LCP1/MMP14/PAPLN/SMAD3/ADAMTS7/FKBP10/BCL3/ERCC2/NTNG1/CTSS/QSOX1/ELF3/MMP9/SLC2A10/PXDN/COL5A2/CFLAR/LOX/TGFBI/FOXC1/TNF/LAMB1/COL22A1/LOXL2	29
GO:0042063	GO:0042063	gliogenesis	29	674	258/13723	2.74129e-05	0.00386024	0.00330704	BNIP3/PAX6/DTX1/MMP14/CX3CL1/FA2H/ERCC2/CSF1/MXRA8/S100A9/SOX13/SLC45A3/DUSP10/NCMAP/HES5/E2F1/B4GALT5/LIF/IL1B/BIN1/PRDM8/FGF5/DLL1/SOX4/TNF/LAMB1/PTPRZ1/PTN/LYN	29
GO:0007249	GO:0007249	I-kappaB kinase/NF-kappaB signaling	28	674	241/13723	2.05155e-05	0.00317785	0.00272244	TRIM8/GAPDH/TRAF3/CX3CL1/JMJD8/LGALS9/TRAF4/NKIRAS2/TMEM106A/BCL3/RELB/IRF3/S100A4/IKBKE/TGM2/LGALS1/EDAR/IL1B/CFLAR/IRAK2/CXXC5/CD74/TNIP1/PLK2/TNF/CARD11/SHARPIN/NEK6	28
GO:0051348	GO:0051348	negative regulation of transferase activity	27	674	243/13723	6.28956e-05	0.00649502	0.00556424	SORL1/PTPRJ/SH2B3/GPRC5A/PTPRB/NR2F2/DBNDD1/VPS25/CHMP6/PKN1/CBLC/PTPN22/DUSP10/EPHB2/FOXA2/IL1B/TRIB2/CBLB/PARP3/ZFYVE28/BAG2/EPHA1/LIMK1/LYN/FABP4/CDKN2A/GNAQ	27
GO:0007596	GO:0007596	blood coagulation	24	674	179/13723	7.2483e-06	0.00158038	0.0013539	PRKCQ/PLAU/ST3GAL4/SH2B3/SERPINA1/ABAT/C1QTNF1/ACTG1/CYP4F11/TBXA2R/AXL/CSRP1/EPHB2/F3/FOXA2/MYH9/MERTK/ENPP4/GNA12/TFPI2/PLAT/LYN/TLN1/GNAQ	24
GO:0050817	GO:0050817	coagulation	24	674	180/13723	7.98454e-06	0.00158038	0.0013539	PRKCQ/PLAU/ST3GAL4/SH2B3/SERPINA1/ABAT/C1QTNF1/ACTG1/CYP4F11/TBXA2R/AXL/CSRP1/EPHB2/F3/FOXA2/MYH9/MERTK/ENPP4/GNA12/TFPI2/PLAT/LYN/TLN1/GNAQ	24
GO:0071216	GO:0071216	cellular response to biotic stimulus	24	674	194/13723	2.84283e-05	0.00388548	0.00332866	CX3CL1/CSF3/ICAM1/TBXA2R/AXL/IRF3/PTPN22/TNFSF4/CAPN2/PTAFR/IL1B/IL36G/IL36RN/IRAK2/TLR1/CXCL1/CXCL5/CXCL3/CXCL2/CD14/TNIP1/TNF/LYN/LCN2	24
GO:0051604	GO:0051604	protein maturation	24	674	249/13723	0.00125717	0.045641	0.0391003	CPXM2/TSPAN15/PLAU/TMPRSS4/SORL1/SPON1/CPM/C1RL/MMP14/KLK6/CTSS/CAPN2/GALNT2/ENO1/F3/HM13/MYH9/TSPAN5/ADAM19/SOX4/BAG2/PLAT/GSN/PCSK5	24
GO:0090132	GO:0090132	epithelium migration	24	674	252/13723	0.00148038	0.0486106	0.0416443	HDAC7/EFNB2/NR2F2/SERPINF1/MAP2K3/MAPRE2/PKN1/TBXA2R/SEMA4A/DUSP10/AKT3/PIK3CD/MMP9/MYH9/MAP4K4/WNT7A/EGF/VEGFC/S100P/PLK2/TNF/PTN/LOXL2/LCN2	24
GO:0061448	GO:0061448	connective tissue development	22	674	224/13723	0.00155012	0.0490976	0.0420616	SORL1/BARX2/CHST11/WNT5B/PTHLH/HMGA2/SMAD3/ADAMTS7/DYRK1B/CSF1/HES5/WNT7B/MATN3/CFLAR/WNT7A/LOX/PITX1/TGFBI/RUNX2/SCIN/LOXL2/OSR2	22
GO:0048863	GO:0048863	stem cell differentiation	20	674	178/13723	0.000470997	0.0243146	0.0208302	KRT18/HMGA2/SEMA7A/SEMA4B/ERCC2/SEMA4A/HES5/JAG1/SLC4A11/LIF/LBH/SEMA4F/WNT7A/SEMA3B/TCOF1/JARID2/FOXC1/RBM24/RUNX2/PTN	20
GO:0007565	GO:0007565	female pregnancy	19	674	165/13723	0.000476142	0.0243146	0.0208302	UCP2/ARHGDIB/PTHLH/CYP27B1/PGF/FOS/NR2F2/ADCY7/LGALS9/SYDE1/CAPN2/MMP9/LIF/IL1B/IGFBP2/STOX2/IGFBP7/PTN/PCSK5	19
GO:0033002	GO:0033002	muscle cell proliferation	19	674	181/13723	0.00146814	0.0486106	0.0416443	EFEMP2/P2RY6/NDRG2/TPM1/CX3CL1/CYBA/DNMT1/S1PR1/HES5/PTAFR/TGM2/MMP9/CFLAR/MEIS1/HEY2/JARID2/FOXC1/TNF/GNA12	19
GO:0050866	GO:0050866	negative regulation of cell activation	18	674	168/13723	0.00153648	0.0490976	0.0420616	SH2B3/DTX1/CX3CL1/ABAT/LGALS9/CYGB/C1QTNF1/PKN1/AXL/PTPN22/TNFSF4/MERTK/CBLB/PARP3/IRF1/CD74/INHBA/LYN	18
GO:0045446	GO:0045446	endothelial cell differentiation	14	674	91/13723	0.000132577	0.00954439	0.00817661	RAPGEF3/NR2F2/FASN/ICAM1/S1PR1/JAG1/IL1B/XDH/HEY2/DLL1/TNF/PTN/COL22A1/HEY1	14
GO:0006023	GO:0006023	aminoglycan biosynthetic process	13	674	73/13723	4.86721e-05	0.00547648	0.00469167	ST3GAL4/CHST11/CHST14/HS3ST3B1/B3GNT3/B3GNT8/AP2A1/B4GALT5/IL1B/GALNT5/ABCC5/EGF/ST3GAL1	13
GO:1990868	GO:1990868	response to chemokine	12	674	69/13723	0.00011977	0.00943339	0.00808152	SH2B3/CX3CL1/PADI2/STK39/CXCL1/CXCL5/CXCL3/CXCL2/LOX/SLC12A2/FOXC1/DOCK8	12
GO:1990869	GO:1990869	cellular response to chemokine	12	674	69/13723	0.00011977	0.00943339	0.00808152	SH2B3/CX3CL1/PADI2/STK39/CXCL1/CXCL5/CXCL3/CXCL2/LOX/SLC12A2/FOXC1/DOCK8	12
GO:0006970	GO:0006970	response to osmotic stress	12	674	71/13723	0.000159015	0.0104077	0.00891618	KCNMA1/PKN1/RELB/FMO1/PAPPA2/LRRC8C/SLC4A11/STK39/TSC22D2/SLC12A2/SERPINB6/TNF	12
GO:0050818	GO:0050818	regulation of coagulation	11	674	61/13723	0.000163499	0.0105525	0.00904026	PLAU/ST3GAL4/SH2B3/ABAT/C1QTNF1/TBXA2R/EPHB2/F3/FOXA2/ENPP4/PLAT	11
GO:2000106	GO:2000106	regulation of leukocyte apoptotic process	11	674	70/13723	0.000566761	0.027152	0.0232609	PRKCQ/LGALS9/AXL/ITPKB/PIK3CD/MERTK/CD74/ST3GAL1/LYN/DOCK8/CDKN2A	11
GO:0001776	GO:0001776	leukocyte homeostasis	11	674	73/13723	0.000815763	0.0351005	0.0300703	TCIRG1/SH2B3/CORO1A/LGALS9/PKN1/AXL/ITPKB/PIK3CD/MERTK/CD74/LYN	11
GO:0034109	GO:0034109	homotypic cell-cell adhesion	11	674	78/13723	0.0014286	0.0486106	0.0416443	PRKCQ/SH2B3/ABAT/C1QTNF1/ACTG1/CSRP1/PTPRU/MYH9/LGALS1/LYN/TLN1	11
GO:0016266	GO:0016266	O-glycan processing	9	674	40/13723	0.000109343	0.00905307	0.00775571	ST3GAL4/B3GNT3/B3GNT8/GALNT2/B4GALT5/GALNT13/GALNT5/GXYLT2/ST3GAL1	9
GO:0001706	GO:0001706	endoderm formation	9	674	52/13723	0.000869166	0.0360626	0.0308946	HMGA2/MMP14/LHX1/MMP9/COL5A2/LAMB1/INHBA/SOX7/DUSP4	9
GO:0035924	GO:0035924	cellular response to vascular endothelial growth factor stimulus	9	674	54/13723	0.00115123	0.0424648	0.0363793	PGF/MAP2K3/SPHK1/PIK3CD/XDH/VEGFC/FOXC1/DLL1/TSPAN12	9
GO:1901185	GO:1901185	negative regulation of ERBB signaling pathway	8	674	31/13723	9.36165e-05	0.00836608	0.00716716	PTPRJ/GPRC5A/VPS25/CHMP6/CBLC/PTPN18/CBLB/ZFYVE28	8
GO:0048846	GO:0048846	axon extension involved in axon guidance	8	674	34/13723	0.000189086	0.0114114	0.0097761	SEMA7A/SEMA4B/MEGF8/SEMA4A/DSCAM/SEMA4F/ALCAM/SEMA3B	8
GO:1902284	GO:1902284	neuron projection extension involved in neuron projection guidance	8	674	34/13723	0.000189086	0.0114114	0.0097761	SEMA7A/SEMA4B/MEGF8/SEMA4A/DSCAM/SEMA4F/ALCAM/SEMA3B	8
GO:1903319	GO:1903319	positive regulation of protein maturation	7	674	24/13723	0.000111045	0.00905307	0.00775571	SPON1/MMP14/ENO1/MYH9/SOX4/BAG2/GSN	7
GO:0007175	GO:0007175	negative regulation of epidermal growth factor-activated receptor activity	6	674	14/13723	2.9371e-05	0.00389963	0.00334079	GPRC5A/VPS25/CHMP6/CBLC/CBLB/ZFYVE28	6
GO:0009164	GO:0009164	nucleoside catabolic process	6	674	23/13723	0.000675486	0.0307744	0.0263642	APOBEC3B/APOBEC3F/APOBEC3G/XDH/ENPP4/GDA	6
GO:0031649	GO:0031649	heat generation	5	674	15/13723	0.00056009	0.0271119	0.0232266	ADRB1/ABAT/TNFRSF11A/IL1B/TNF	5
GO:0051014	GO:0051014	actin filament severing	5	674	16/13723	0.000781965	0.0346531	0.0296871	FLII/MYH9/VILL/SCIN/GSN	5

## Sheet: RNA_KC_high_GOenrichment
ID	Description	genes_found	GO_size	BgRatio	pvalue	p.adjust	qvalue	geneID	Count
GO:0008544	GO:0008544	epidermis development	24	380	273/13723	6.11435e-07	0.00044916	0.00041732	COL17A1/EXPH5/POU2F3/SOX21/BCL11B/EVPLL/KRT10/KRT31/KRT16/APCDD1/BCL2/CASP14/KRTDAP/TCHH/LCE3D/LCE1F/LCE1C/LCE1B/LCE6A/IL20/POU3F1/ABCA12/IGFBP5/LHX2	24
GO:0003002	GO:0003002	regionalization	24	380	291/13723	1.91587e-06	0.000879624	0.00081727	ZBTB16/TBX3/HOXC9/HOXC4/SETDB2/PALB2/IRX3/WNT3/HOXB2/HOXB7/PIFO/ETS2/EN1/DLX1/HOXD8/WDR19/IRX2/IRX1/ISL1/SP8/HOXA6/HOXA3/SFRP1/LHX2	24
GO:0043588	GO:0043588	skin development	23	380	224/13723	6.46195e-08	0.000226057	0.000210032	EXPH5/KRT1/SOX21/BCL11B/KRT10/KRT16/ALOX12B/APCDD1/BCL2/CASP14/TCHH/LCE3D/LCE1F/LCE1C/LCE1B/LCE6A/IL20/POU3F1/ABCA12/IGFBP5/ASPRV1/TFAP2B/LHX2	23
GO:0051607	GO:0051607	defense response to virus	22	380	219/13723	1.84636e-07	0.000226057	0.000210032	IFIT1/IFITM1/OAS1/OASL/IRF9/IFI27/NLRC5/BCL2/ISG15/IFI16/LYST/IFI6/IFI44L/MX1/IFIH1/STAT1/RSAD2/DDX60/HERC5/F2RL1/IFNK/DDX58	22
GO:0140546	GO:0140546	defense response to symbiont	22	380	219/13723	1.84636e-07	0.000226057	0.000210032	IFIT1/IFITM1/OAS1/OASL/IRF9/IFI27/NLRC5/BCL2/ISG15/IFI16/LYST/IFI6/IFI44L/MX1/IFIH1/STAT1/RSAD2/DDX60/HERC5/F2RL1/IFNK/DDX58	22
GO:0045071	GO:0045071	negative regulation of viral genome replication	10	380	51/13723	1.09277e-06	0.000573391	0.000532745	IFIT1/IFITM1/OAS1/OASL/ISG15/IFI16/MX1/IFIH1/RSAD2/SRPK2	10
GO:0061326	GO:0061326	renal tubule development	10	380	80/13723	6.89856e-05	0.013336	0.0123907	GATA3/TTC8/IRX3/HOXB7/BCL2/WNT4/STAT1/IRX2/IRX1/TFAP2B	10
GO:0002711	GO:0002711	positive regulation of T cell mediated immunity	8	380	46/13723	3.33482e-05	0.00765551	0.00711283	GATA3/IL18/ZBTB1/B2M/MALT1/RSAD2/HLA-F/HLA-B	8
GO:0045104	GO:0045104	intermediate filament cytoskeleton organization	7	380	45/13723	0.000216194	0.0317633	0.0295117	KRT6C/EVPLL/KRT16/TCHH/KLHL24/DST/NEFL	7
GO:0045103	GO:0045103	intermediate filament-based process	7	380	46/13723	0.000249013	0.033875	0.0314737	KRT6C/EVPLL/KRT16/TCHH/KLHL24/DST/NEFL	7

## Sheet: ATAC_LSC_high_GOenrichment
ID	Description	genes_found	GO_size	BgRatio	pvalue	p.adjust	qvalue	geneID	Count
GO:0042330	GO:0042330	taxis	47	723	500/13723	8.16271e-05	0.0229895	0.0210792	DRGX/MCU/C10orf99/SAA1/PAX6/PTPRJ/BIN2/RIN3/SMAD3/IL16/CCL22/CCL17/LGALS9/CCL16/CCL3L3/NGFR/RNF165/NOTCH3/S100A9/PADI2/PLXNA2/EPHB2/PIK3CD/RAC2/GBX2/ACKR3/SOS1/ALCAM/HRH1/CNTN4/CCR9/WNT5A/BST1/CXCL1/CXCL5/CXCL2/BMPR1B/CD74/DOCK2/TUBB2B/NRCAM/PTN/IL6/CCL24/ENPP2/PTK2/ANGPT2	47
GO:0051345	GO:0051345	positive regulation of hydrolase activity	45	723	497/13723	0.000269446	0.0425327	0.0389985	USP6NL/RGS10/RASGRP2/P2RY6/DDX11/RAPGEF3/ARHGAP11A/PPP1R14D/SMAD3/CCL22/CCL17/LGALS9/CCL16/CCL3L3/NGFR/APOH/MALT1/PMAIP1/S100A9/ATP1B1/RGS8/SRGAP2/LCK/TGM2/CD40/BID/TBC1D10A/BCL2L11/CASP8/BOK/XDH/ARHGAP25/IQSEC1/WNT5A/EDNRA/ARAP3/GM2A/ESR1/ARHGEF5/CLDN4/CCL24/MAGI2/ADAP1/SLC1A1/DAPK1	45
GO:0051272	GO:0051272	positive regulation of cellular component movement	44	723	479/13723	0.000229448	0.0393104	0.036044	MCU/RDX/RRAS2/P2RY6/NOX4/IGF1/SSH1/MMP14/SYNE2/SMAD3/FOXC2/LGALS9/TTLL6/CEACAM6/SRGAP2C/EPHB2/PIK3CD/RIN2/CD40/CASS4/RAC2/IGFBP5/ACKR3/ATOH8/ITGB1BP1/CD47/MYLK/IQSEC1/IQCF1/WNT5A/FOXP1/CD74/TUBB2B/LAMB1/PTN/IL6/CLDN4/CCL24/ENPP2/PTK2/SNAI2/DAB2IP/LCN2/TGFBR1	44
GO:0050900	GO:0050900	leukocyte migration	36	723	297/13723	2.58612e-06	0.0107798	0.0098841	MCU/C10orf99/ST3GAL4/SAA1/MMP14/RIN3/ASB2/IL16/ITGAL/CCL22/CCL17/LGALS9/CCL16/CCL3L3/SPNS2/CD177/S100A9/PADI2/LCK/PIK3CD/RAC2/SOS1/CD47/HRH1/WNT5A/BST1/CXCL1/CXCL5/CXCL2/CD74/STK10/PTN/IL6/CCL24/PTK2/TRIM55	36
GO:0030595	GO:0030595	leukocyte chemotaxis	25	723	183/13723	1.13186e-05	0.0107798	0.0098841	MCU/C10orf99/SAA1/RIN3/IL16/CCL22/CCL17/LGALS9/CCL16/CCL3L3/S100A9/PADI2/PIK3CD/RAC2/HRH1/WNT5A/BST1/CXCL1/CXCL5/CXCL2/CD74/PTN/IL6/CCL24/PTK2	25
GO:0043542	GO:0043542	endothelial cell migration	23	723	184/13723	0.000102528	0.0256967	0.0235616	NR2F2/FOXC2/APOH/LGALS8/PIK3CD/RIN2/ID1/CD40/CYP1B1/ATOH8/ITGB1BP1/WNT5A/ADAMTS9/FOXP1/S100P/PTN/PTK2/LOXL2/ANGPT2/KLF4/DAB2IP/LCN2/TGFBR1	23
GO:0070663	GO:0070663	regulation of leukocyte proliferation	23	723	190/13723	0.000166881	0.03678	0.0337238	DLG5/IGF1/PAWR/CLECL1/ARG2/LGALS9/CD70/EPHB2/ITCH/CD40/CEBPB/RAC2/IGFBP2/SOS1/DLG1/IL15/BST1/NDFIP1/CD74/AHR/IL6/CARD11/PTK2	23
GO:0050670	GO:0050670	regulation of lymphocyte proliferation	22	723	177/13723	0.000156492	0.03678	0.0337238	DLG5/IGF1/PAWR/CLECL1/ARG2/LGALS9/CD70/EPHB2/ITCH/CD40/CEBPB/RAC2/IGFBP2/SOS1/DLG1/IL15/BST1/NDFIP1/CD74/AHR/IL6/CARD11	22
GO:0032944	GO:0032944	regulation of mononuclear cell proliferation	22	723	178/13723	0.00016992	0.03678	0.0337238	DLG5/IGF1/PAWR/CLECL1/ARG2/LGALS9/CD70/EPHB2/ITCH/CD40/CEBPB/RAC2/IGFBP2/SOS1/DLG1/IL15/BST1/NDFIP1/CD74/AHR/IL6/CARD11	22
GO:0051017	GO:0051017	actin filament bundle assembly	18	723	134/13723	0.000231141	0.0393104	0.036044	SORBS1/RDX/NOX4/RAPGEF3/PAWR/SMAD3/CORO2B/BAIAP2/ARHGAP28/SLC9A1/ID1/ITGB1BP1/CD47/DPYSL3/ARHGEF5/FSCN1/LIMK1/TGFBR1	18
GO:0071621	GO:0071621	granulocyte chemotaxis	17	723	97/13723	1.10483e-05	0.0107798	0.0098841	MCU/SAA1/CCL22/CCL17/CCL16/CCL3L3/S100A9/PIK3CD/RAC2/HRH1/BST1/CXCL1/CXCL5/CXCL2/CD74/CCL24/PTK2	17
GO:0070555	GO:0070555	response to interleukin-1	16	723	109/13723	0.000180916	0.0374574	0.034345	CCL22/CCL17/CYBA/LGALS9/CCL16/CCL3L3/KLF2/KMO/CD40/CEBPB/CD47/FGG/IL6/CCL24/DAB2IP/LCN2	16
GO:0030593	GO:0030593	neutrophil chemotaxis	15	723	77/13723	9.61165e-06	0.0107798	0.0098841	MCU/SAA1/CCL22/CCL17/CCL16/CCL3L3/S100A9/PIK3CD/RAC2/BST1/CXCL1/CXCL5/CXCL2/CD74/CCL24	15
GO:0032612	GO:0032612	interleukin-1 production	15	723	83/13723	2.46929e-05	0.0146984	0.0134771	SAA1/IGF1/ARG2/SMAD3/IL16/LGALS9/MALT1/INAVA/CASP8/WNT5A/FOXP1/SERPINB1/IL6/GSDMD/S1PR3	15
GO:0032652	GO:0032652	regulation of interleukin-1 production	15	723	83/13723	2.46929e-05	0.0146984	0.0134771	SAA1/IGF1/ARG2/SMAD3/IL16/LGALS9/MALT1/INAVA/CASP8/WNT5A/FOXP1/SERPINB1/IL6/GSDMD/S1PR3	15
GO:0070098	GO:0070098	chemokine-mediated signaling pathway	12	723	62/13723	7.92453e-05	0.0229895	0.0210792	CCL22/CCL17/CCL16/CCL3L3/PADI2/ACKR3/CCR9/CXCL1/CXCL5/CXCL2/FOXC1/CCL24	12
GO:0043113	GO:0043113	receptor clustering	11	723	49/13723	3.72819e-05	0.0177537	0.0162785	SSH1/MESD/ITGAL/CDH2/RER1/ITGB1BP1/NLGN1/DLG1/PTN/MAGI2/MUSK	11
GO:0001941	GO:0001941	postsynaptic membrane organization	10	723	34/13723	6.40269e-06	0.0107798	0.0098841	SSH1/MESD/CDH2/EPHB2/RER1/NLGN1/LRRC4/PTN/MUSK/CEL	10
GO:0099560	GO:0099560	synaptic membrane adhesion	6	723	19/13723	0.000314606	0.0468173	0.0429272	GPC6/PTPRS/NTNG1/NLGN1/MDGA1/LRRC4	6

## Sheet: ATAC_KC_high_GOenrichment
ID	Description	genes_found	GO_size	BgRatio	pvalue	p.adjust	qvalue	geneID	Count
GO:0009952	GO:0009952	anterior/posterior pattern specification	30	687	175/13723	2.78658e-09	4.26161e-06	4.18378e-06	ZBTB16/LRP5/TBX3/KDM2B/HOXC9/HOXC4/HOXC5/FRS2/YY1/ALDH1A2/HOXB1/HOXB2/HOXB4/HOXB5/HOXB3/HOXB8/WNT2B/EN1/GLI2/HOXD8/HOXD3/TBX18/HOXA2/HOXA4/HOXA5/HOXA6/HOXA3/HOXA7/HOXA9/HOXA11	30
GO:0048706	GO:0048706	embryonic skeletal system development	25	687	108/13723	8.43489e-11	1.93496e-07	1.89963e-07	HOXC9/HOXC4/XYLT1/HOXB1/HOXB2/HOXB4/HOXB5/HOXB3/HOXB8/COL1A1/ALX3/PRRX1/SULF2/HOXD3/DLG1/NIPBL/HOXA1/HOXA2/HOXA4/HOXA5/HOXA6/HOXA3/HOXA7/HOXA9/HOXA11	25
GO:0048704	GO:0048704	embryonic skeletal system morphogenesis	22	687	83/13723	6.76897e-11	1.93496e-07	1.89963e-07	HOXC9/HOXC4/HOXB1/HOXB2/HOXB4/HOXB5/HOXB3/HOXB8/ALX3/PRRX1/HOXD3/DLG1/NIPBL/HOXA1/HOXA2/HOXA4/HOXA5/HOXA6/HOXA3/HOXA7/HOXA9/HOXA11	22
GO:0035136	GO:0035136	forelimb morphogenesis	9	687	32/13723	1.85921e-05	0.00853004	0.00837426	ZBTB16/TBX3/ALDH1A2/ALX3/EN1/NIPBL/TFAP2B/HOXA9/HOXA11	9

## Sheet: H3K27ac_LSC_high_GOenrichment
	Description	genes_found	GO_size	BgRatio	pvalue	p.adjust	qvalue	geneID	Count
GO:0031347	GO:0031347	regulation of defense response	49	695	475/13723	1.62708e-06	0.00234701	0.00210885	PDCD4/ADAM8/MMP3/NLRP6/DAGLA/APPL2/POLR3B/MVK/IL23A/NFKBIA/ARG2/SMAD3/NLRC3/CDH5/CYBA/C1QBP/GPS2/SPHK1/RHBDF2/SOCS3/PIK3R6/C3/TNFSF4/MUL1/TGM2/CEBPB/APP/TTLL12/IL1RL2/UCN/NFKBIZ/ADIPOQ/BST1/SNCA/TSLP/IRF1/MATR3/STING1/OTULIN/TNIP1/IL12B/RAET1G/MAS1/HLA-A/MICB/TNF/IL6/NOD1/AKNA	49
GO:0009611	GO:0009611	response to wounding	45	695	459/13723	1.61967e-05	0.00855546	0.00768728	MCAM/NLRP6/PAX6/ILK/TSKU/P2RX4/PHB2/SMAD3/NTRK3/CDH3/FOXC2/ABAT/FKBP10/COL1A1/C1QTNF1/ACTG1/NDEL1/MYL12A/AXL/ADORA3/PEAR1/LCK/AJAP1/CCN1/FOXA2/HPS4/TXN2/PDGFB/IL1A/CLASP1/FER1L5/CLDN1/ANXA5/POU5F1/TNF/ENPP4/EPO/PTN/CREB3L2/IL6/GNA12/PLEC/PLAT/TLN1/GNAQ	45
GO:0006935	GO:0006935	chemotaxis	45	695	498/13723	0.000116031	0.0318419	0.0286107	FGF8/ADAM8/C10orf99/BDNF/PAX6/FOSL1/P2RX4/RIN3/SMAD3/NPTN/NTRK3/CDH13/C1QBP/RNF165/SEMA6B/CSF1/EPHA2/PLXNA2/CCN1/PIK3CD/VSTM2L/CDH4/APP/DSCAM/ITGB2/PDGFB/CCL20/ACKR3/PLXNA1/BST1/VEGFC/CXCL1/CXCL5/CXCL2/CD74/CCL28/FOXD1/TUBB2B/PTN/IL6/RALA/PLEC/UNC5D/ANGPT2/LPAR1	45
GO:0042330	GO:0042330	taxis	45	695	500/13723	0.00012726	0.0318419	0.0286107	FGF8/ADAM8/C10orf99/BDNF/PAX6/FOSL1/P2RX4/RIN3/SMAD3/NPTN/NTRK3/CDH13/C1QBP/RNF165/SEMA6B/CSF1/EPHA2/PLXNA2/CCN1/PIK3CD/VSTM2L/CDH4/APP/DSCAM/ITGB2/PDGFB/CCL20/ACKR3/PLXNA1/BST1/VEGFC/CXCL1/CXCL5/CXCL2/CD74/CCL28/FOXD1/TUBB2B/PTN/IL6/RALA/PLEC/UNC5D/ANGPT2/LPAR1	45
GO:0003013	GO:0003013	circulatory system process	43	695	467/13723	0.000107773	0.0318419	0.0286107	CELF2/ADRB1/KCNMA1/RNLS/SCN4B/NOX4/MYL2/P2RX4/ABCC9/SLC38A2/SMAD3/NR2F2/CDH5/FOXC2/ABAT/CYBA/MYL4/KLF2/ADORA3/ECE1/HTR1D/CHRM3/SLC6A9/RNF207/LEPR/ADRA1D/SLC19A1/PDGFB/UCN/CALM2/SLC6A6/ABCC5/ADIPOQ/DLG1/GUCY1B1/VEGFC/HEY2/LPA/FOXC1/EPO/COL1A2/PLEC/QRFP	43
GO:0002009	GO:0002009	morphogenesis of an epithelium	41	695	435/13723	9.33334e-05	0.0316934	0.0284772	PAX2/FGF8/ILK/DEAF1/PHB2/NTN4/GPC6/MMP14/ASB2/ALDH1A3/SMAD3/ZDHHC7/FOXC2/WNK4/FZD2/SOCS3/ACTG1/GREB1L/CSF1/EPHA2/AJAP1/RNF207/CCN1/PIK3CD/TGM2/LIF/CLASP1/RHOB/WNT10A/PLXNA1/DLG1/SPRY1/CC2D2A/VEGFC/FAT1/FST/FOXD1/MTHFD1L/TNF/RALA/MAGI2	41
GO:0045785	GO:0045785	positive regulation of cell adhesion	38	695	366/13723	2.10026e-05	0.00998463	0.00897142	ADAM8/THY1/ILK/IL23A/SMAD3/CDH13/FOXC2/C1QBP/UNC13D/PIK3R6/CD70/CSF1/TNFSF4/PTPRU/COL16A1/LCK/CCN1/FOXA2/TGM2/ITGB2/LIF/PDGFB/IL1RL2/NCK2/IL1A/IGFBP2/NFKBIZ/CD74/IL12B/IL7R/CCL28/HLA-A/TNF/EPO/PTN/IL6/CARD11/CYTH3	38
GO:0042110	GO:0042110	T cell activation	38	695	400/13723	0.000142209	0.0321934	0.0289266	ADAM8/PPP3CB/THY1/TCIRG1/CRACR2A/IL23A/PAWR/ARG2/SMAD3/NLRC3/PIK3R6/LGALS7B/CD70/TNFSF4/LCK/CTPS1/LEPR/PIK3CD/CEBPB/IL1RL2/NCK2/IL1A/IGFBP2/NFKBIZ/DLG1/IRF1/CD74/IL12B/IL7R/PTPRK/HLA-A/MICB/EPO/IL6/LFNG/CARD11/FGL1/CTSL	38
GO:0019221	GO:0019221	cytokine-mediated signaling pathway	35	695	373/13723	0.000325667	0.0499426	0.0448746	ILK/APPL2/NFKBIA/CSF3/GPS2/SPHK1/AXL/CARD8/CD70/CSF1/MUL1/LEPR/PDGFB/TTLL12/IL1RL2/IL1A/PXDN/CCL20/ACKR3/ADIPOQ/IL17RC/CXCL1/CXCL5/CXCL2/TSLP/IRF1/OTULIN/CD74/IL12B/IL7R/FOXC1/TNF/EPO/IL6/TRAF1	35
GO:0050727	GO:0050727	regulation of inflammatory response	34	695	284/13723	2.7295e-06	0.00234701	0.00210885	PDCD4/ADAM8/MMP3/NLRP6/DAGLA/MVK/IL23A/NFKBIA/SMAD3/NLRC3/CDH5/GPS2/SPHK1/RHBDF2/SOCS3/C3/TNFSF4/TGM2/CEBPB/APP/IL1RL2/NFKBIZ/ADIPOQ/BST1/SNCA/TSLP/STING1/OTULIN/TNIP1/IL12B/MAS1/TNF/IL6/AKNA	34
GO:0034329	GO:0034329	cell junction assembly	33	695	342/13723	0.000289299	0.047805	0.0429539	THY1/BDNF/CORO1C/PCDH17/SLITRK6/GPC6/MMP14/CDH24/PRKCH/SMAD3/NPTN/NTRK3/CDH5/ACTG1/CDH2/EPHA2/COL16A1/APP/DSCAM/CLASP1/RAB17/NLGN1/CLDN1/DLG1/SNCA/GRID2/CTNND2/CDH6/PTPRK/TNF/MICALL2/PLEC/TLN1	33
GO:0030198	GO:0030198	extracellular matrix organization	32	695	257/13723	2.30412e-06	0.00234701	0.00210885	ADAM8/MMP3/NTN4/MMP14/ERO1A/PAPLN/SMAD3/FOXC2/P3H4/FKBP10/COL1A1/NTNG1/QSOX1/ELF3/OPTC/COL16A1/CCN1/COL24A1/CST3/COL9A3/APP/TMPRSS6/CLASP1/PXDN/TGFBI/FOXC1/TNF/LAMB1/IL6/COL1A2/LOXL2/MMP16	32
GO:0043062	GO:0043062	extracellular structure organization	32	695	257/13723	2.30412e-06	0.00234701	0.00210885	ADAM8/MMP3/NTN4/MMP14/ERO1A/PAPLN/SMAD3/FOXC2/P3H4/FKBP10/COL1A1/NTNG1/QSOX1/ELF3/OPTC/COL16A1/CCN1/COL24A1/CST3/COL9A3/APP/TMPRSS6/CLASP1/PXDN/TGFBI/FOXC1/TNF/LAMB1/IL6/COL1A2/LOXL2/MMP16	32
GO:0045229	GO:0045229	external encapsulating structure organization	32	695	260/13723	2.96216e-06	0.00234701	0.00210885	ADAM8/MMP3/NTN4/MMP14/ERO1A/PAPLN/SMAD3/FOXC2/P3H4/FKBP10/COL1A1/NTNG1/QSOX1/ELF3/OPTC/COL16A1/CCN1/COL24A1/CST3/COL9A3/APP/TMPRSS6/CLASP1/PXDN/TGFBI/FOXC1/TNF/LAMB1/IL6/COL1A2/LOXL2/MMP16	32
GO:0098742	GO:0098742	cell-cell adhesion via plasma-membrane adhesion molecules	27	695	193/13723	1.53099e-06	0.00234701	0.00210885	PCDH17/GPC6/CDH24/NPTN/CDH5/CDH3/CDH13/CDH2/LGALS7B/NTNG1/VSTM2L/CDH4/DSCAM/ITGB2/NECTIN3/NLGN1/ADIPOQ/CLDN1/PCDH10/PCDH18/FAT1/GRID2/PCDHAC1/PCDHAC2/CDH6/CLDN12/UNC5D	27
GO:0048771	GO:0048771	tissue remodeling	21	695	139/13723	6.55357e-06	0.00445081	0.00399916	FGF8/ADAM8/GPR137/TCIRG1/IL23A/MMP14/FOXC2/P3H4/AXL/EPHA2/ELF3/LEPR/CST3/TGM2/LIF/IL1A/IL12B/FOXC1/BAK1/PTN/IL6	21
GO:1901888	GO:1901888	regulation of cell junction assembly	20	695	167/13723	0.000301673	0.047805	0.0429539	THY1/BDNF/CORO1C/SLITRK6/GPC6/MMP14/PRKCH/SMAD3/NTRK3/ACTG1/EPHA2/COL16A1/APP/CLASP1/RAB17/NLGN1/CLDN1/SNCA/GRID2/TNF	20
GO:2001056	GO:2001056	positive regulation of cysteine-type endopeptidase activity	17	695	130/13723	0.000298164	0.047805	0.0429539	BLID/NLRP6/SMAD3/CARD8/MUL1/LCK/CCN1/BOK/XDH/ARL6IP5/SNCA/CYFIP2/TNF/BAK1/NOD1/SOX7/DAPK1	17
GO:0042476	GO:0042476	odontogenesis	16	695	112/13723	0.000159083	0.0328818	0.0295451	FGF8/TCIRG1/RELT/ROGDI/ANKRD11/SP6/COL1A1/CSF1/TUFT1/DLX2/WNT10A/ODAPH/FST/FOXC1/LAMB1/COL1A2	16
GO:0001945	GO:0001945	lymph vessel development	8	695	24/13723	1.48249e-05	0.00855546	0.00768728	PPP3CB/NR2F2/TMEM204/FOXC2/EPHA2/LGALS8/VEGFC/FOXC1	8
GO:1902742	GO:1902742	apoptotic process involved in development	8	695	35/13723	0.000289209	0.047805	0.0429539	PAX2/FOXC2/CCN1/SIX3/FOXC1/BAK1/XKR6/XKR5	8

## Sheet: H3K27ac_KC_high_GOenrichment
ID	Description	genes_found	GO_size	BgRatio	pvalue	p.adjust	qvalue	geneID	Count
GO:0009611	GO:0009611	response to wounding	60	1050	459/13723	2.82848e-05	0.00837562	0.0080003	INPP5F/ITGB1/TMPRSS4/RTN4RL2/SERPING1/CNTF/SYT7/KRT6A/DGKA/DCN/ZFP36L1/ITPK1/DUOX1/ABHD2/GRIN2A/CX3CL1/EVPLL/RTN4RL1/GFAP/COL1A1/CYP4F11/F2RL3/INSL3/GIPR/KLK8/CSRP1/GRHL3/PTPRF/FLRT3/CD40/GNAS/PDGFB/MRTFA/FBLN1/SDC1/FN1/CCR2/ARL8B/WNT5A/DGKQ/METAP1/FGF1/ISL1/HMGCR/F2RL1/DHFR/ADTRP/EDN1/SMOC2/MPIG6B/MAPK14/PTK7/CD109/DSP/SERPINE1/PDGFA/HSPB1/EPB41L4B/COL5A1/ANXA1	60
GO:0008544	GO:0008544	epidermis development	59	1050	273/13723	1.63566e-13	8.23391e-10	7.86494e-10	POU2F3/OVOL1/EMP1/ACVR1B/TNFRSF19/SCEL/SOX21/TGM1/PRKCH/ZFP36L1/BCL11B/CERS3/BNC1/EVPLL/ALDH3A2/FOXN1/KRT15/KRT16/NGFR/ZNF750/APCDD1/CASP14/KRTDAP/SULT2B1/KLK5/KLK7/TCHH/LCE1E/LCE1C/SPRR1B/TMEM79/CRABP2/GRHL3/SFN/KDF1/MYCL/ERRFI1/NCOA3/LAMA5/TRIOBP/NAB1/ABCA12/WNT10A/CSTA/WNT5A/FLNB/ATOH1/GRXCR2/FOXQ1/CDSN/SLC44A4/CD109/DSP/HOXA7/PDGFA/LHX2/AGPAT2/AQP3/ANXA1	59
GO:0001525	GO:0001525	angiogenesis	59	1050	436/13723	1.16613e-05	0.00439732	0.00420027	ITGB1/MMRN2/E2F8/FOXJ2/DCN/BTG1/KLF5/CSPG4/EMP2/PRKCB/CX3CL1/ADGRG1/JUP/HOXB3/NGFR/RNF213/RASIP1/ECM1/EFNA3/CDC42/EGLN1/E2F2/ATP5IF1/ID1/CD40/ADM2/CALCRL/FN1/CXCR2/NCL/PLXND1/EPHB3/CCR2/HYAL1/WNT5A/GAB1/FGFBP1/EPGN/FGF1/ISL1/CCN6/ADTRP/EDN1/SASH1/SMOC2/THBS2/MAPK14/SERPINE1/ITGB8/GPNMB/HOXA5/HOXA3/HOXA7/PDGFA/GTF2I/HSPB1/EGR3/SFRP1/ANXA1	59
GO:0043588	GO:0043588	skin development	50	1050	224/13723	3.36939e-12	8.48077e-09	8.10073e-09	OVOL1/ACVR1B/TNFRSF19/SCEL/SOX21/TGM1/PRKCH/ZFP36L1/BCL11B/CERS3/PKD1/FOXN1/KRT16/JUP/NGFR/COL1A1/APCDD1/COL5A3/CASP14/KLK5/TCHH/LCE1E/LCE1C/SPRR1B/TMEM79/GRHL3/SFN/KDF1/GJB3/ERRFI1/NCOA3/LAMA5/ABCA12/WNT10A/CSTA/WNT5A/FLNB/FOXQ1/DACT2/CDSN/TFAP2B/CD109/DSP/MET/HOXA7/PDGFA/LHX2/COL5A1/AQP3/ANXA1	50
GO:0030099	GO:0030099	myeloid cell differentiation	44	1050	327/13723	0.000168317	0.0325888	0.0311285	ABI1/PRXL2A/GATA3/ZBTB16/CD81/IRF7/ACVR1B/RARG/ZNF385A/PDE1B/CEBPE/ZFP36L1/TMOD3/LEO1/RARA/HOXB8/JUNB/ZBTB7A/IL11/PRTN3/RAB7B/CDC42/ATP5IF1/MAFB/PLA2G3/TOB2/CREB1/IL31RA/F2RL1/H4C8/H4C9/RIPK1/MPIG6B/MAPK14/CD109/KMT2E/ITGB8/HOXA5/HOXA7/HOXA9/TRIB1/SFRP1/MFHAS1/PTBP3	44
GO:0050878	GO:0050878	regulation of body fluid levels	43	1050	317/13723	0.000165915	0.0325888	0.0311285	SERPING1/CHRM1/P2RY2/NCOR2/DGKA/ITPK1/EMP2/SCNN1B/KRT16/CYP4F12/CYP4F11/F2RL3/KCNN4/NR1H2/CELSR2/ZBTB7B/MTX1/TMEM79/CSRP1/GRHL3/SFN/KDF1/CD40/GNAS/PDGFB/FBLN1/CREB1/ABCA12/FN1/DGKQ/METAP1/PAM/F2RL1/ADTRP/EDN1/MPIG6B/MAPK14/TFAP2B/SERPINE1/MET/PDGFA/HSPB1/AQP3	43
GO:0009952	GO:0009952	anterior/posterior pattern specification	37	1050	175/13723	1.06792e-08	1.07518e-05	1.027e-05	ABI1/ZBTB16/LRP5/TBX3/RARG/HOXC9/HOXC4/HOXC5/FRS2/CDX2/TBX6/WNT3/HOXB2/HOXB4/HOXB5/HOXB3/HOXB8/HES7/CELSR2/WNT2B/EN1/HOXD13/HOXD10/HOXD8/HOXD3/WNT5A/HELT/HOXA2/HOXA4/HOXA5/HOXA6/HOXA3/HOXA7/HOXA9/HOXA11/SFRP1/PBX3	37
GO:0045444	GO:0045444	fat cell differentiation	31	1050	193/13723	6.25859e-05	0.0173156	0.0165397	EGR2/GATA3/ADIRF/ZBTB16/LRP5/ZNF385A/FOXO1/KLF5/ZFP36L1/TGFB1I1/SOX8/SREBF1/METRNL/AKT2/ZBTB7A/IL11/RORC/ZBTB7B/TRIB3/MAFB/BMP7/CREB1/WNT5A/PPARGC1A/SULT1E1/C1QTNF3/MAPK14/TFAP2B/GPER1/EBF2/SFRP1	31
GO:0098742	GO:0098742	cell-cell adhesion via plasma-membrane adhesion molecules	30	1050	193/13723	0.000149799	0.0314203	0.0300123	ITGB1/MPZL2/NECTIN1/KIRREL3/PKD1/CX3CL1/DSC2/DSC1/DSG1/DSG3/ADGRL1/LGALS7B/CELSR2/IGSF9/NECTIN4/PTPRF/FLRT3/CXADR/CLDN8/IL1RN/SLITRK3/IL1RAP/PCDHGB6/PCDHGA10/PCDHGA12/PCDHGC3/PCDHGC5/FAT2/CLDN20/MAPK14	30
GO:0048704	GO:0048704	embryonic skeletal system morphogenesis	21	1050	83/13723	7.44677e-07	0.000535529	0.000511532	HOXC9/HOXC4/HOXB2/HOXB4/HOXB5/HOXB3/HOXB8/BMP7/HOXD10/HOXD3/DLG1/HYAL1/HOXA1/HOXA2/HOXA4/HOXA5/HOXA6/HOXA3/HOXA7/HOXA9/HOXA11	21

## Sheet: H3Kme3_LSC_high_GOenrichment
ID	Description	genes_found	GO_size	BgRatio	pvalue	p.adjust	qvalue	geneID	Count
GO:0040017	GO:0040017	positive regulation of locomotion	129	2439	479/13723	2.69271e-07	0.000170778	0.000152083	ADAM8/JCAD/MCU/PLAU/PDGFD/RDX/RRAS2/ILK/RHOD/P2RY6/CD151/NOX4/CLEC7A/SSH1/TRPV4/P2RX4/WNT5B/IRS2/GAS6/FGF9/POSTN/MMP14/LGALS3/SYNE2/THBS1/SMAD3/IL16/SEMA4B/IGF1R/CDH5/IL34/BCAR1/CDH13/LGALS9/CCR7/CAVIN1/ITGA3/COL1A1/SMURF2/SOX9/SPHK1/ACTG1/SYDE1/ACTN4/SEMA6B/PRKD2/MYADM/CSF1/RHOC/LAMC2/PTPRC/AKT3/ZC3H12A/AKIRIN1/EDN2/CCN1/F3/PIK3CD/RIN2/SRC/CD40/CASS4/APP/DSCAM/RAC2/IL1R1/IL1B/CLASP1/MGAT5/ACVR1/…	129
GO:0006897	GO:0006897	endocytosis	119	2439	481/13723	5.82037e-05	0.00638897	0.00568958	PPP3CB/ATAD1/LOXL4/TMPRSS13/IL10RA/TSG101/CD6/SMPD1/NEU3/TUB/CD151/CLEC9A/CLEC7A/TPCN1/HIP1R/ENDOU/LMBR1L/BIN2/CD9/SYT1/AMN/LGALS3/CALM1/RIN3/GREM1/THBS1/RHOV/ANXA2/ITGAM/SRL/CDH13/SCARF1/MYO18A/SPHK1/LGALS3BP/ACTG1/NPC1/ABCA7/AXL/CD177/SH3GL1/APOE/AP2A1/ABL2/PLA2G5/SYT2/HSPG2/CDC42/RAB4A/LDLRAP1/CAP1/LRP8/DNAJC6/SGIP1/FNBP1L/RIN2/SRC/RAB22A/APP/TMPRSS2/RAC2/CSNK1E/BIN1/LRP1B/ITGAV/EHBP1/ARHGAP25…	119
GO:0007015	GO:0007015	actin filament organization	117	2439	376/13723	1.25873e-10	7.18485e-07	6.39834e-07	MCU/PDLIM1/SORBS1/RDX/APOA1/MICAL2/SPTBN2/RHOD/MYO7A/NOX4/CORO1C/SSH1/TRPV4/HIP1R/RAPGEF3/RND1/PAWR/RGCC/ANG/CFL2/ACTN1/C15orf62/SPTBN5/MYO5C/MYO5A/TPM1/SMAD3/CORO2B/EMP2/BCAR1/MPRIP/CSF3/CCR7/CDC42EP4/ACTG1/FHOD3/PSTPIP2/MYO5B/ARHGAP28/TPM4/MYADM/ARHGEF18/RHOC/F11R/CDC42/SLC9A1/MARCKSL1/TACSTD2/KANK4/ID1/SRC/ARHGAP40/CASS4/MICAL3/RAC2/CDC42EP1/SHANK3/NCK2/ACTR3/CLASP1/BIN1/RND3/CYRIA/MYO1B/RHOB/…	117
GO:0007264	GO:0007264	small GTPase mediated signal transduction	116	2439	431/13723	1.11381e-06	0.000410055	0.000365167	ARL3/GDI2/ARHGAP42/RDX/USP28/APOA1/ARHGEF12/RRAS2/MADD/RASGRP2/RHOD/ARHGEF17/RASAL1/KSR2/ARHGDIB/RERG/RAPGEF3/RND1/PLEKHG6/IQSEC3/MCF2L/RASA3/KBTBD6/C15orf62/RHOV/CDH13/ABR/GRAP/KSR1/NGFR/ITGA3/LRRC59/GNA13/CDC42EP4/CYTH1/ARHGAP28/RAB12/DOCK6/F2RL3/APOE/NUP62/SH2D3A/ARHGEF18/VAV3/GPSM2/CSF1/RHOC/NGF/NTRK1/F11R/ARHGEF19/ABL2/RAP1GAP/CDC42/OBSCN/RAB4A/SIPA1L2/DHCR24/JUN/RIN2/SRC/TGM2/ARHGAP40/RAC2/…	116
GO:0009617	GO:0009617	response to bacterium	116	2439	475/13723	0.000127699	0.0102663	0.00914246	PDCD4/FGFR2/BNIP3/VIM/SGMS1/C10orf99/IL10RA/TRAF6/SIGIRR/TRIM6/MPEG1/TRIM5/CD6/MGST1/IL23A/CYP27B1/TNFRSF1A/ACOD1/ANG/C15orf48/SMAD6/SCNN1B/ZG16/CYBA/LGALS9/NOS2/CSF3/RARA/CCR7/EPX/CEP192/AXL/GALP/CD160/S100A12/S100A8/CD1D/EPHA2/MR1/RGS1/INAVA/CD55/ALPL/DUSP10/CAPN2/IL22RA1/KMO/NLRP3/ZC3H12A/JUN/GNG12/GBP6/SRC/MAVS/WFDC3/CD40/CEBPB/IL1A/IL1B/IL36G/IL36RN/CASP8/FZD5/LYG2/UPK1B/LTF/STAB1/PRKCD/WNT5…	116
GO:0010035	GO:0010035	response to inorganic substance	112	2439	478/13723	0.000865945	0.030324	0.0270045	PLEKHA1/BNIP3/AKR1C3/PPIF/ANXA11/PDGFD/FIBIN/SMPD1/RASGRP2/TCIRG1/SYT9/UCP3/RASAL1/P2RX4/DDX11/SLC38A2/KRT8/HNRNPA1/CD9/KCNC2/SYT1/PAWR/STK24/NFATC4/MNAT1/CALM1/NSMCE3/THBS1/PDE8A/CHP2/MT4/MT2A/CPNE2/SMPD3/NQO1/ABAT/SERPINF1/CCR7/COL1A1/SPHK1/NPC1/KLF2/AXL/PPP5C/SELENOW/SLC25A24/S100A8/S100A16/NTRK1/GPR37L1/SYT2/CAPN2/A3GALT2/ZC3H12A/PRDX1/JUN/GSS/SRC/ADA/APP/TXNRD2/IL1A/ATF2/CFLAR/CASP8/RHOB/IGF…	112
GO:0071396	GO:0071396	cellular response to lipid	111	2439	477/13723	0.00117557	0.0353201	0.0314537	PDCD4/FGFR2/VIM/AKR1C2/AKR1C3/SGMS1/LCOR/ARNTL/TRAF6/SIGIRR/CRY2/TRIM5/CD6/DGAT2/CCDC62/FZD10/WNT5B/MGST1/LMO3/CYP27B1/UFM1/ACOD1/STRN3/NR2E3/SCNN1B/TFAP4/SERPINF1/SREBF1/NOS2/CSF3/RARA/WNT9B/COL1A1/SOX9/NPC1/DYNAP/GRAMD1A/AXL/PPP5C/PADI2/ABL2/CD55/CAPN2/ID3/KMO/SMYD3/NLRP3/PAQR7/ZC3H12A/LRP8/ERRFI1/SRC/CD40/CEBPB/WNT7B/BCL2L11/IL1A/IL1B/IL36G/IL36RN/CFLAR/WNT6/PID1/LBH/GRAMD1C/ZNF35/LTF/WNT5A/FA…	111
GO:0001525	GO:0001525	angiogenesis	105	2439	436/13723	0.00045043	0.0219748	0.0195693	FGFR2/ADAM8/JCAD/PARVA/APLNR/RAPGEF3/ELK3/RGCC/TNFAIP2/ANG/MMP14/NFATC4/GREM1/THBS1/ANXA2/PKM/MINAR1/ANPEP/EMP2/CDH5/CDH13/SERPINF1/NGFR/TMEM100/APOH/SPHK1/ACTG1/KLF2/PRKD2/VAV3/SARS1/PROK1/CD160/EPHA2/HSPG2/CDC42/AKT3/COL8A2/ZC3H12A/JUN/LEPR/CCN1/F3/PIK3CD/ISM1/ID1/PANK2/CD40/CARD10/IL1A/IL1B/ACVR1/ATF2/ITGAV/CASP8/RHOB/NRP2/FZD5/MEIS1/TGFA/HK2/ITGB1BP1/PPARG/AMOTL2/PIK3CA/TGFBR2/CCR2/TDGF1/STAB…	105
GO:0042110	GO:0042110	T cell activation	103	2439	400/13723	3.34895e-05	0.0043445	0.00386892	ADAM8/WDFY4/PPP3CB/DLG5/ENTPD7/CD3E/CRTAM/TRAF6/MAPK8IP1/CD6/TCIRG1/CD151/CLEC7A/KLRK1/DTX1/LMBR1L/IL23A/PAWR/CLECL1/GPR183/LGALS3/SMAD3/IL4R/ITGAL/NLRC3/LGALS9C/LGALS9/FLOT2/TMEM98/RARA/CCR7/CD70/CD160/CD1D/SLAMF9/MR1/PTPRC/SOX13/CD55/DUSP10/ZP4/NLRP3/RUNX3/LAPTM5/LCK/ZC3H12A/CTPS1/LEPR/PIK3CD/SOX12/ITCH/SRC/ADA/CEBPB/PATZ1/RAC2/IL18R1/NCK2/IL1A/IL1B/ATF2/CASP8/ICOS/FZD5/IGFBP2/SOS1/CD47/PIK3CA/…	103
GO:0042060	GO:0042060	wound healing	100	2439	348/13723	2.38627e-07	0.00017026	0.000151622	FGFR2/MYOZ1/PLAU/ENTPD1/ST3GAL4/DGKZ/SMPD1/ILK/CD151/CLEC7A/SH2B3/WNT5B/ERBB3/CD9/ELK3/GAS6/POSTN/SERPINA1/THBS1/ANXA2/TPM1/SMAD3/CDH3/ADAMTS18/ABAT/COL1A1/APOH/EVPL/ACTG1/LMAN1/F2RL3/AXL/APOE/VAV3/RHOC/S100A8/APCS/F11R/ARHGEF19/PLA2G4A/LCK/MACF1/PABPC4/AJAP1/CCN1/F3/FOXA2/MYL9/SRC/SRSF6/CD40/MRTFA/FBLN1/IL1A/CLASP1/CFLAR/SERPINE2/TGFA/PHLDB2/P2RY12/RAP2B/PIK3CA/DGKG/TGFBR2/PRKCD/WNT5A/PPP3CA/NDN…	100
GO:0033674	GO:0033674	positive regulation of kinase activity	98	2439	409/13723	0.000821682	0.0295738	0.0263364	NEURL1/AFAP1L2/FGFR2/ADAM8/CCNY/PDGFD/TRAF6/DGKZ/MADD/ILK/NOX4/GCN1/GPRC5A/FZD10/ERBB3/IL23A/GAS6/RGCC/ANG/MNAT1/CALM1/GREM1/THBS1/RPLP1/IGF1R/EMP2/PKD1/IL34/TRAF4/TAOK1/SRCIN1/CCR7/RPTOR/DYNAP/MAP3K10/AXL/VAV3/PSRC1/CSF1/S100A12/NTRK1/EPHA2/PTPRC/CDC42/LRP8/CCN1/SRC/CD40/CASS4/CARD10/IL1B/DUSP19/FZD5/CDK5R2/CAB39/MAPRE3/CALM2/CCDC88A/TGFA/ITGB1BP1/PIK3R4/P2RY12/PIK3CA/DLG1/NEK10/TGFBR2/LTF/TDGF1…	98
GO:0050778	GO:0050778	positive regulation of immune response	97	2439	398/13723	0.000475313	0.0224777	0.0200171	PLEKHA1/ADAM8/CD3E/CRTAM/TRAF6/DGKZ/PTPRJ/TRIM6/TRIM5/CLEC7A/KLRK1/POLR3B/CACNB3/IL23A/PAWR/RGCC/ACOD1/LGALS3/PRKCH/EIF2B2/SIN3A/IL4R/ITGAM/BCAR1/CYBA/LGALS9/RARA/CCR7/CD177/PRKD2/VAV3/CD160/CD1D/AIM2/APCS/MR1/PLA2G4A/CFH/PTPRC/PLA2G5/CD55/ZP4/NLRP3/THEMIS2/LAPTM5/LCK/ZC3H12A/C8B/GBP5/PIK3CD/ZCCHC3/SRC/MAVS/ADA/CD40/SHLD1/IL1R1/IL18R1/IL1B/FZD5/CD47/TRAT1/GCSAM/PIK3CA/KLHL6/CCR2/PRKCD/WNT5A/FOXP1…	97
GO:0034329	GO:0034329	cell junction assembly	96	2439	342/13723	1.31194e-06	0.000440503	0.000392282	COL17A1/PARD3/DLG5/SORBS1/NECTIN1/KIRREL3/PTPRJ/APLNR/SPTBN2/RHOD/SHANK2/CORO1C/TRPV4/PKP2/AMIGO2/CD9/THSD1/PCDH17/SLITRK1/GPC6/FARP1/MMP14/SIX4/PRKCH/ACTN1/GREM1/THBS1/SMAD3/CORO2B/CLDN9/CDH5/GJC1/SDK2/ACTG1/AGRN/RHOC/NTRK1/F11R/EPHA2/LAMC1/PKP1/CDC42/SLC9A1/COL16A1/MACF1/CLSTN1/SRC/APP/CLDN17/DSCAM/SHANK3/IL1B/CLASP1/FZD5/ITGB1BP1/PHLDB2/CLDN18/NLGN1/DLG1/WNT5A/FAM107A/WDR1/ANK2/SNCA/CTNND2/CDH…	96
GO:0032103	GO:0032103	positive regulation of response to external stimulus	95	2439	341/13723	2.12736e-06	0.000551952	0.000491531	PDCD4/ADAM8/MCU/PDGFD/CRTAM/TRAF6/TRIM6/TRIM5/CTSC/CLEC7A/KLRK1/POLR3B/TRPV4/P2RX4/IL23A/TNFRSF1A/GAS6/ACOD1/THBS1/SMAD3/SIN3A/IL16/NUPR1/IL34/CDH13/CYBA/SCARF1/LGALS9/CCR7/APOH/PRKD2/CSF1/CD160/S100A12/S100A8/CD1D/AIM2/PLA2G5/AKIRIN1/EDN2/GBP5/F3/ZCCHC3/SRC/TGM2/MAVS/CEBPB/APP/DSCAM/RAC2/IL1B/PUM2/CD47/P2RY12/SUCNR1/CCR2/WNT5A/CLNK/MGST2/VEGFC/SLIT2/TLR10/SNCA/TSLP/MATR3/STING1/CD74/TNIP1/PTGER4…	95
GO:0019221	GO:0019221	cytokine-mediated signaling pathway	95	2439	373/13723	0.000103396	0.00870446	0.00775161	CCDC3/BIRC3/APOA1/IL10RA/TRAF6/SIGIRR/PTPRJ/TRIM6/ILK/PELI3/SH2B3/KRT18/KRT8/TNFRSF1A/GAS6/TRAF3/SPPL2A/TNFRSF17/IL4R/CCL22/IL34/RFFL/CCL16/CSF3/CCR7/SPHK1/TYK2/EPOR/ACTN4/NUMBL/AXL/CD70/CSF1/AIM2/PADI2/PTPRC/TRAF5/IL22RA1/LAPTM5/EDN2/LRP8/LEPR/F3/SAMHD1/SRC/MAVS/PLCB1/IL10RB/TTLL12/IL1R1/IL18R1/IL1A/IL1B/IL36G/IL36RN/IL1RN/PXDN/STAT4/CASP8/SOS1/PARP14/PPARG/ACKR4/CLDN18/CCR9/CCR2/WNT5A/SLIT2/TNI…	95
GO:0031589	GO:0031589	cell-substrate adhesion	94	2439	310/13723	3.45605e-08	6.57571e-05	5.85588e-05	COL17A1/RSU1/PLAU/SORBS1/LYVE1/APOA1/CD3E/PARVA/PTPRJ/ILK/RHOD/CORO1C/ITGB7/NTN4/ITGBL1/GAS6/POSTN/THSD1/OLFM4/MMP14/ACTN1/GREM1/THBS1/SMAD6/SMAD3/CORO2B/EMP2/PKD1/ITGAL/CDH13/SRCIN1/CCR7/ITGA3/COL1A1/ACTG1/ACTN4/AXL/MYADM/NTNG1/CSF1/LAMC1/LAMB3/CDC42/SLC9A1/COL16A1/MACF1/AJAP1/TACSTD2/CCN1/RIN2/ID1/SRC/CASS4/RAC2/FBLN1/BCL2L11/CLASP1/ITGAV/VIT/ITGB1BP1/PHLDB2/FBLN2/FAM107A/COL8A1/NDNF/FGB/FGG/BS…	94
GO:0001819	GO:0001819	positive regulation of cytokine production	94	2439	373/13723	0.000168811	0.0118329	0.0105376	AFAP1L2/ADAM8/POLR3A/CD3E/CRTAM/TRAF6/PTPRJ/TRIM6/CD6/PANX1/CLEC9A/CLEC7A/POLR3B/TRPV4/IL23A/GAPDH/LUM/CLECL1/KLRF2/IL17D/POSTN/RGCC/NFATC4/THBS1/SMAD3/IL16/FURIN/IL4R/CYBA/LGALS9/NOS2/RARA/CCR7/EPX/SPHK1/ALOX15B/PRKD2/CD58/CD160/AIM2/PTPRC/INAVA/CD55/NLRP3/LAPTM5/KPNA6/GBP5/F3/PIK3CD/ZCCHC3/SRC/MAVS/CD40/CEBPB/PLCB1/APP/IL1R1/IL18R1/IL1A/IL1B/ATF2/CASP8/FZD5/CCR2/WNT5A/FOXP1/CLNK/TSLP/CSF2/IRF1/…	94
GO:0050673	GO:0050673	epithelial cell proliferation	92	2439	335/13723	5.85035e-06	0.00123681	0.00110142	BTRC/FGFR2/JCAD/APOA1/SIDT2/PAX6/APLNR/DEAF1/AQP11/FGF9/RGCC/ANG/MMP14/SIX4/THBS1/SMAD3/NUPR1/NLRC3/CDH3/CDH13/CYBA/SERPINF1/NGFR/APOH/SOX9/RPTOR/APOE/PRKD2/FUT2/EPHA2/LAMC1/RAP1GAP/CDC42/DUSP10/AKT3/RUNX3/RPS6KA1/COL8A2/FOXE3/ERRFI1/F3/PIK3CD/ID1/SRSF6/CEBPB/ACVR2A/ATF2/CFLAR/NRP2/IGFBP5/XDH/TGFA/ITGB1BP1/PPARG/HES1/DLG1/WNT5A/COL8A1/VEGFC/AREG/NKX6-1/FGF1/SPARC/FST/SEMA5A/GJA1/PTPRK/VIP/SERPINB…	92
GO:0050900	GO:0050900	leukocyte migration	91	2439	297/13723	3.31375e-08	6.57571e-05	5.85588e-05	ADAM8/MCU/C10orf99/PDGFD/CRTAM/ST3GAL4/KLRK1/SELPLG/TRPV4/P2RX4/ITGB7/CD9/GAS6/LRCH1/GPR183/MMP14/LGALS3/RIN3/ASB2/GREM1/THBS1/IL16/ITGAL/CCL22/SMPD3/IL34/LGALS9/MMP28/CCL16/CCR7/SPNS2/EPX/CD177/VAV3/CSF1/S100A12/S100A8/F11R/PADI2/CDC42/NLRP3/LCK/AKIRIN1/EDN2/PIK3CD/SRC/ADA/PLCB1/APP/UMODL1/RAC2/IL1R1/SOS1/CD47/HRH1/GCSAM/P2RY12/CCR2/WNT5A/TAFA4/WDR1/BST1/VEGFC/SLIT2/CXCL6/CXCL1/CXCL5/CXCL3/CXCL2…	91
GO:0001503	GO:0001503	ossification	84	2439	339/13723	0.000644916	0.0264833	0.0235842	FGFR2/FFAR4/MMP13/RRAS2/TRAF6/ILK/TCIRG1/PTHLH/CYP27B1/MMP14/SMOC1/GREM1/SMAD6/SMAD3/MESD/RSL1D1/SMPD3/COL1A1/SOX9/FASN/TPM4/ERCC2/CSF1/DHRS3/MEF2D/EPHA2/ALPL/SKI/ID3/RUNX3/BMP8B/CCN1/TP53INP2/ZHX3/CEBPB/WNT7B/FHL2/ACVR2A/ACVR1/COL5A2/IGFBP5/NPPC/TWIST2/ATRAID/SIX2/PPARG/IGSF10/ACVR2B/LTF/WNT5A/SGMS2/VEGFC/STATH/AREG/BMPR1B/FBN2/PPARGC1B/SPARC/PDLIM7/RANBP3L/PTGER4/IL6ST/VCAN/TFAP2A/FOXC1/RUNX2/B…	84
GO:0022604	GO:0022604	regulation of cell morphogenesis	78	2439	267/13723	2.49284e-06	0.000618657	0.000550934	RDX/APOA1/BCL9L/PARVA/ILK/RHOD/CORO1C/RASAL1/FBXW8/RND1/SYT1/POSTN/OLFM4/SYNE3/C15orf62/TPM1/CFDP1/CDC42EP4/SLC9A3R1/RNF157/ACTN4/MYH14/MYADM/ARHGEF18/NTNG1/RHOC/F11R/SYT2/PLXNA2/CDC42/ZMYM4/MACF1/MFSD2A/LRP8/TACSTD2/SRC/SLC23A2/CASS4/CFAP410/RAC2/CDC42EP1/FBLN1/ARHGAP15/RND3/FMNL2/RHOB/ACTR2/ITGB1BP1/PLXNA1/DLG1/SS18L2/WNT5A/WDR1/SH3D19/FGB/FGG/SHROOM3/CDC42SE2/SPARC/HEXB/RHOBTB3/NEDD9/ARHGAP18/…	78
GO:0007159	GO:0007159	leukocyte cell-cell adhesion	76	2439	294/13723	0.000301995	0.017412	0.0155059	ADAM8/DLG5/CD3E/CRTAM/ST3GAL4/TRAF6/CD6/KLRK1/SELPLG/DTX1/ITGB7/IL23A/PAWR/CLECL1/LGALS3/IL4R/ITGAL/LGALS9C/LGALS9/FLOT2/RARA/CCR7/CD177/CD70/CD160/S100A8/CD1D/F11R/PTPRC/SOX13/CD55/DUSP10/ZP4/NLRP3/RUNX3/LAPTM5/LCK/ZC3H12A/SOX12/ITCH/SRC/ADA/CEBPB/RAC2/NCK2/IL1A/IL1B/ICOS/IGFBP2/CD47/PIK3CA/HES1/DLG1/TGFBR2/CCR2/IRF1/NDFIP1/CD74/TNIP1/STK10/IL7R/CCL28/IL6ST/VNN1/EZR/HLA-G/IL6/CARD11/FGL2/LYN/IL7…	76
GO:0030198	GO:0030198	extracellular matrix organization	71	2439	257/13723	5.32616e-05	0.00596112	0.00530857	COL17A1/MMP21/ADAM8/TLL2/LOXL4/MMP13/ADAMTS8/TNFRSF1A/LUM/NTN4/GAS6/POSTN/RGCC/MMP14/SMOC1/PAPLN/GREM1/ANXA2/SMAD3/THSD4/FURIN/GFOD2/SMPD3/ADAMTS18/MMP28/COL1A1/SOX9/ERCC2/NTNG1/CTSS/QSOX1/LAMC1/ELF3/OPTC/LAMB3/COL16A1/COL8A2/CCN1/COL24A1/CST3/APP/CHADL/FBLN1/CLASP1/PXDN/COL5A2/CFLAR/COL4A4/VIT/PHLDB2/FBLN2/PTX3/COL8A1/NDNF/TGFBI/SERAC1/FOXC1/FLOT1/LAMB1/CAV2/IL6/FSCN1/ELN/COL1A2/TNFRSF11B/COL22A…	71
GO:0043062	GO:0043062	extracellular structure organization	71	2439	257/13723	5.32616e-05	0.00596112	0.00530857	COL17A1/MMP21/ADAM8/TLL2/LOXL4/MMP13/ADAMTS8/TNFRSF1A/LUM/NTN4/GAS6/POSTN/RGCC/MMP14/SMOC1/PAPLN/GREM1/ANXA2/SMAD3/THSD4/FURIN/GFOD2/SMPD3/ADAMTS18/MMP28/COL1A1/SOX9/ERCC2/NTNG1/CTSS/QSOX1/LAMC1/ELF3/OPTC/LAMB3/COL16A1/COL8A2/CCN1/COL24A1/CST3/APP/CHADL/FBLN1/CLASP1/PXDN/COL5A2/CFLAR/COL4A4/VIT/PHLDB2/FBLN2/PTX3/COL8A1/NDNF/TGFBI/SERAC1/FOXC1/FLOT1/LAMB1/CAV2/IL6/FSCN1/ELN/COL1A2/TNFRSF11B/COL22A…	71
GO:0090130	GO:0090130	tissue migration	70	2439	256/13723	8.50098e-05	0.00800505	0.00712875	NANOS1/JCAD/APOA1/CORO1C/P2RX4/RGCC/GREM1/THBS1/EMP2/CDH5/BCAR1/CDH13/SERPINF1/ITGA3/APOH/SOX9/APOE/PRKD2/EPHA2/DUSP10/LGALS8/AKT3/ZC3H12A/MACF1/TACSTD2/PIK3CD/RIN2/ID1/SRC/CD40/PATZ1/CARD10/CLASP1/RHOB/NRP2/ACTG2/ITGB1BP1/FSTL1/PPARG/IQSEC1/CAPN7/PIK3CA/TGFBR2/TDGF1/PTPN23/WNT5A/FOXP1/VEGFC/SLIT2/S100P/HBEGF/FGF1/SPARC/ITGA2/SEMA5A/EDN1/RREB1/MET/PTN/KRIT1/GRHL2/ANGPT1/PTK2/LOXL2/ANGPT2/EPB41L4B…	70
GO:0072659	GO:0072659	protein localization to plasma membrane	65	2439	251/13723	0.00075617	0.0285842	0.0254552	TSPAN14/SORBS1/ZFYVE27/RDX/KCNJ11/PKP2/CACNB3/KRT18/TNFRSF1A/GAS6/AMN/MMP14/HECTD1/SEC23A/LGALS3/PRKCH/MYO5A/ANXA2/EMP2/RAB26/RAB40C/FLOT2/ITGA3/SLC9A3R1/RAB12/PLEKHF1/MYADM/PDZK1/F11R/EPHA2/ATP1B1/RER1/LDLRAP1/ARHGEF16/MACF1/PPIL2/GGA1/TMBIM1/ACSL3/PID1/TTC7A/CCDC88A/ITGB1BP1/NECTIN3/PLS1/AP2M1/DLG1/STAC/GORASP1/ZDHHC3/ARL6IP5/ANK2/GAK/TSPAN5/RAPGEF6/FYB1/FCHO2/EZR/FLOT1/PACSIN1/AGR2/RAMP3/EGFR/…	65
GO:0031349	GO:0031349	positive regulation of defense response	63	2439	219/13723	3.74302e-05	0.00468075	0.00416835	PDCD4/ADAM8/CRTAM/TRAF6/TRIM6/TRIM5/CTSC/CLEC7A/KLRK1/POLR3B/TRPV4/IL23A/TNFRSF1A/SIN3A/IL16/NUPR1/CYBA/CCR7/CD160/S100A12/S100A8/CD1D/AIM2/PLA2G5/GBP5/ZCCHC3/SRC/TGM2/MAVS/CEBPB/APP/IL1B/CD47/SUCNR1/CCR2/WNT5A/CLNK/MGST2/TLR10/SNCA/TSLP/MATR3/STING1/TNIP1/PTGER4/ITGA2/IL6ST/F2RL1/GJA1/HLA-G/AKIRIN2/SERPINE1/IL6/NOD1/EGFR/CCL24/IKBKB/PRKDC/LYN/CARD9/IFNK/IL33/SYK	63
GO:0007163	GO:0007163	establishment or maintenance of cell polarity	57	2439	195/13723	5.27748e-05	0.00596112	0.00530857	PARD3/DLG5/PDLIM1/CRTAM/PARVA/INSC/PAX6/ILK/RHOD/TCIRG1/RND1/PKD1/CDH5/PARD6A/FLOT2/MYO18A/CCR7/SLC9A3R1/CYTH1/MTCL1/MISP/GPSM2/RHOC/LMNA/CDC42/SLC9A1/CAP1/KIF2C/RAC2/WNT7B/ACTR3/CLASP1/RND3/RHOB/PARD3B/CENPA/ACTR2/DCTN1/AMOTL2/HES1/DLG1/MAP4/WNT5A/WDR1/MAD2L1/SPRY1/SPDL1/DOCK2/FBXW11/RHOBTB3/GJA1/FSCN1/KRIT1/PTK2/RHOBTB2/TEK/CCL21	57
GO:0007596	GO:0007596	blood coagulation	55	2439	179/13723	1.51448e-05	0.00263109	0.00234307	PLAU/ENTPD1/ST3GAL4/DGKZ/ILK/SH2B3/CD9/GAS6/SERPINA1/THBS1/ANXA2/ADAMTS18/ABAT/APOH/ACTG1/LMAN1/F2RL3/AXL/APOE/VAV3/F11R/PLA2G4A/LCK/PABPC4/F3/FOXA2/MYL9/SRC/CD40/FBLN1/SERPINE2/P2RY12/RAP2B/PIK3CA/DGKG/PRKCD/ANXA5/FGB/FGG/ITGA2/IL6ST/F2RL2/F2RL1/EDN1/ENPP4/SERPINE1/IL6/GNA12/TFPI2/FZD6/PLAT/LYN/TLN1/GNAQ/SYK	55
GO:0050817	GO:0050817	coagulation	55	2439	180/13723	1.80932e-05	0.00286877	0.00255473	PLAU/ENTPD1/ST3GAL4/DGKZ/ILK/SH2B3/CD9/GAS6/SERPINA1/THBS1/ANXA2/ADAMTS18/ABAT/APOH/ACTG1/LMAN1/F2RL3/AXL/APOE/VAV3/F11R/PLA2G4A/LCK/PABPC4/F3/FOXA2/MYL9/SRC/CD40/FBLN1/SERPINE2/P2RY12/RAP2B/PIK3CA/DGKG/PRKCD/ANXA5/FGB/FGG/ITGA2/IL6ST/F2RL2/F2RL1/EDN1/ENPP4/SERPINE1/IL6/GNA12/TFPI2/FZD6/PLAT/LYN/TLN1/GNAQ/SYK	55
GO:0007599	GO:0007599	hemostasis	55	2439	183/13723	3.04137e-05	0.00403724	0.0035953	PLAU/ENTPD1/ST3GAL4/DGKZ/ILK/SH2B3/CD9/GAS6/SERPINA1/THBS1/ANXA2/ADAMTS18/ABAT/APOH/ACTG1/LMAN1/F2RL3/AXL/APOE/VAV3/F11R/PLA2G4A/LCK/PABPC4/F3/FOXA2/MYL9/SRC/CD40/FBLN1/SERPINE2/P2RY12/RAP2B/PIK3CA/DGKG/PRKCD/ANXA5/FGB/FGG/ITGA2/IL6ST/F2RL2/F2RL1/EDN1/ENPP4/SERPINE1/IL6/GNA12/TFPI2/FZD6/PLAT/LYN/TLN1/GNAQ/SYK	55
GO:0071216	GO:0071216	cellular response to biotic stimulus	53	2439	194/13723	0.000596931	0.0254275	0.022644	PDCD4/VIM/SGMS1/FBH1/TRAF6/SIGIRR/TRIM5/CD6/CLEC7A/ACOD1/NOS2/CSF3/RARA/AXL/CD55/CAPN2/KMO/NLRP3/ZC3H12A/SRC/CD40/CEBPB/BID/BCL2L11/IL1A/IL1B/IL36G/IL36RN/FZD5/LTF/WNT5A/TNIP2/CXCL6/CXCL1/CXCL5/CXCL3/CXCL2/CSF2/TNIP1/TRIM41/LY86/BMP6/SERPINE1/IL6/TRIB1/LYN/DEFA6/DAB2IP/HSPA5/CHMP5/IGFBPL1/PDCD1LG2/SYK	53
GO:0045216	GO:0045216	cell-cell junction organization	51	2439	172/13723	8.5548e-05	0.00800505	0.00712875	PARD3/DLG5/RDX/NECTIN1/PLEKHA7/APLNR/TRPV4/PKP2/CD9/PRKCH/SMAD3/CLDN9/CDH5/PARD6A/GJC1/ACTG1/DSG2/TJP3/NUMBL/CD177/RHOC/F11R/EPHA2/INAVA/PKP1/CDC42/SRC/CLDN17/IL1B/FZD5/CLDN18/DLG1/PTPN23/WDR1/ANK2/CTNND2/CDH18/CDH6/F2RL1/GJA1/BMP6/CDHR3/MICALL2/FSCN1/GRHL2/PLEC/ZNF703/IKBKB/SNAI2/MPDZ/TLN1	51
GO:0009612	GO:0009612	response to mechanical stimulus	51	2439	180/13723	0.000295641	0.0172196	0.0153346	BNIP3/CHEK1/TRPV4/SLC38A2/CACNB3/TNFRSF1A/LTBR/POSTN/SCEL/MMP14/MEIS2/THBS1/PKD1/CYBA/PIEZO1/COL1A1/SOX9/NTRK1/F11R/SLC9A1/JUN/ABHD12/SRC/CD40/SHANK3/IL1B/CASP8/IGFBP2/SERPINE2/PIK3CA/TGFBR2/CHRNA9/IRF1/SLC1A3/PTGER4/ITGA2/GJA1/EDN1/BMP6/PTN/PKD1L1/EGFR/PSPH/PTK2/PLEC/TNFRSF10B/TNFRSF10A/ANGPT2/TNC/TMC1/XPA	51
GO:0002064	GO:0002064	epithelial cell development	50	2439	182/13723	0.000732364	0.0284376	0.0253246	VIM/RDX/SIDT2/ARNTL/PAX6/MYO7A/WNT5B/RAPGEF3/TNFRSF1A/CDH5/HYDIN/RARA/SOX9/SLC9A3R1/FASN/TJP3/MYADM/NTRK1/F11R/EPHA2/SRC/PLCB1/WNT7B/IL1B/FOSL2/SIX3/BFSP2/PLS1/CLRN1/SLC4A7/WNT5A/NKX3-2/SHROOM3/NKX6-1/IL6ST/F2RL1/EZR/DACT2/BMP6/MET/AKR1B1/MAGI2/CDK6/GRHL2/COL22A1/PLEC/IKBKB/RAPGEF1/TMC1/TMOD1	50
GO:0050870	GO:0050870	positive regulation of T cell activation	49	2439	174/13723	0.000448259	0.0219748	0.0195693	ADAM8/CD3E/TRAF6/CD6/KLRK1/IL23A/CLECL1/IL4R/LGALS9/FLOT2/RARA/CCR7/CD70/CD160/CD1D/PTPRC/SOX13/CD55/DUSP10/ZP4/NLRP3/RUNX3/LCK/SOX12/SRC/ADA/NCK2/IL1A/IL1B/ICOS/IGFBP2/CD47/PIK3CA/HES1/TGFBR2/CCR2/CD74/IL7R/IL6ST/VNN1/HLA-G/IL6/CARD11/LYN/IL7/CCL21/PDCD1LG2/ANXA1/SYK	49
GO:0110148	GO:0110148	biomineralization	40	2439	137/13723	0.000664771	0.0267219	0.0237967	FGFR2/MMP13/NECTIN1/TCIRG1/PTHLH/CYP27B1/GAS6/GREM1/SMAD3/SMPD3/COL1A1/SOX9/ERCC2/ALPL/CCN1/CEBPB/SLC20A1/ACVR2A/ACVR1/WNT6/ATRAID/ITGB1BP1/ACVR2B/LTF/SGMS2/STATH/AMTN/AMBN/ODAPH/BMPR1B/FBN2/TFAP2A/BMP6/CFTR/PTN/COL1A2/HEY1/OSR2/TMEM38B/CER1	40
GO:0006665	GO:0006665	sphingolipid metabolic process	40	2439	138/13723	0.000778292	0.0290359	0.0258574	ST8SIA6/SGMS1/SGPL1/PSAP/SMPD1/ALDH3B2/ALDH3B1/NEU3/ST8SIA1/SPTLC2/SMPD3/SPNS2/TEX2/SPHK1/PRKD2/DEGS1/SMPDL3B/SERINC2/A3GALT2/ST6GALNAC3/ST6GALNAC5/CCN1/B4GALT5/B3GALT1/NEU2/PRKD3/ST3GAL5/SUMF1/PRKCD/SGMS2/ELOVL6/HEXB/CERT1/SERINC5/B3GALT4/ST3GAL1/CLN8/ST6GALNAC6/CEL/HACD4	40
GO:0031960	GO:0031960	response to corticosteroid	40	2439	141/13723	0.00122792	0.0365051	0.0325089	AKR1C3/FIBIN/UCP3/CALM1/SCNN1B/TFAP4/CYBA/SERPINF1/COL1A1/ALPL/SMYD3/PTPRU/ERRFI1/AGL/SRC/WNT7B/BCL2L11/IL1RN/CFLAR/IGFBP2/BCHE/FAM107A/SLIT2/IGFBP7/AREG/PPARGC1B/SPARC/SOX30/DUSP1/FOXO3/EDN1/BMP6/IL6/EGFR/FBXO32/HEY1/ALAD/KLF9/ANXA1/CTSV	40
GO:0042476	GO:0042476	odontogenesis	38	2439	112/13723	2.79325e-05	0.00388875	0.00346306	FGFR2/NECTIN1/TRAF6/TCIRG1/AQP5/ROGDI/SMPD3/ANKRD11/NGFR/COL1A1/CSF1/ALPL/ID3/SRC/BCL2L11/ACVR2A/ATF2/WNT6/SCN10A/SSUH2/PITX2/AMTN/AMBN/ODAPH/FST/TFAP2A/EDN1/FOXC1/RUNX2/SERPINE1/LAMB1/CFTR/COL1A2/TNFRSF11B/CA2/OSR2/TNC/DMRT3	38
GO:0048660	GO:0048660	regulation of smooth muscle cell proliferation	38	2439	129/13723	0.000742826	0.0285842	0.0254552	PDCD4/FGFR2/PDGFD/TRAF6/ILK/P2RY6/FGF9/ABCC4/ANG/MNAT1/THBS1/TPM1/SMPD3/CDH13/CYBA/GNA13/APOE/MEF2D/LDLRAP1/JUN/TGM2/IGFBP5/NPPC/PPARG/TGFBR2/FOXP1/HBEGF/ITGA2/GJA1/EDN1/VIP/AKR1B1/IL6/GNA12/EGFR/ELN/TRIB1/PRKDC	38
GO:0045667	GO:0045667	regulation of osteoblast differentiation	37	2439	100/13723	3.70715e-06	0.000846417	0.000753762	FGFR2/FFAR4/ILK/TCIRG1/SMOC1/GREM1/SMAD6/SMAD3/SOX9/SKI/ID3/CCN1/ZHX3/CEBPB/WNT7B/ACVR2A/ACVR1/IGFBP5/NPPC/TWIST2/ATRAID/PPARG/ACVR2B/LTF/VEGFC/AREG/BMPR1B/FBN2/PDLIM7/RANBP3L/IL6ST/RUNX2/BMP6/IL6/CDK6/PTK2/SNAI2	37
GO:0046718	GO:0046718	viral entry into host cell	37	2439	124/13723	0.000663543	0.0267219	0.0237967	TRIM8/NECTIN1/TRIM6/TRIM34/TRIM5/SLC3A2/SMPD1/SELPLG/TPCN1/ITGB7/GAS6/KPNA3/ANPEP/CIITA/CLDN9/LGALS9/NPC1/AXL/SLC1A5/APCS/F11R/EPHA2/CD55/ITCH/TMPRSS2/ITGAV/PTX3/TRIML2/TRIML1/CD74/ITGA2/CDHR3/CAV2/CLEC5A/EGFR/LY6E/CTSL	37
GO:0034341	GO:0034341	response to interferon-gamma	36	2439	114/13723	0.000234672	0.0147199	0.0131085	VIM/CYP27B1/GAPDH/RAB20/ACOD1/CIITA/CCL22/LGALS9/NOS2/CCL16/CDC42EP4/ACTG1/CD58/CDC42/GBP3/GBP5/GBP6/CD40/ACTR3/ACTR2/CD47/PARP14/PPARG/RAB43/TDGF1/WNT5A/SNCA/IRF1/CD74/EDN1/IFNGR1/SYNCRIP/ZYX/CCL26/CCL24/CCL21	36
GO:0070555	GO:0070555	response to interleukin-1	35	2439	109/13723	0.000198377	0.0130153	0.0115906	TRAF6/SMPD1/ACOD1/CCL22/USP10/CYBA/LGALS9/CCL16/SOX9/KLF2/KMO/ZC3H12A/GBP3/SRC/CD40/CEBPB/PLCB1/APP/IL1R1/IL1B/IL1RN/CD47/FGB/FGG/TNIP2/SNCA/EDN1/IL6/CCL26/CCL24/IKBKB/ST18/DAB2IP/CCL21/ANXA1	35
GO:0034446	GO:0034446	substrate adhesion-dependent cell spreading	33	2439	100/13723	0.000167695	0.0118329	0.0105376	APOA1/PARVA/ILK/CORO1C/ITGB7/NTN4/POSTN/OLFM4/SRCIN1/ACTN4/AXL/MYADM/NTNG1/LAMC1/LAMB3/CDC42/TACSTD2/SRC/CASS4/FBLN1/ITGAV/ITGB1BP1/FGB/FGG/NEDD9/CARMIL1/RREB1/LAMB1/EPHA1/MICALL2/PTK2/MEGF9/TEK	33
GO:0007173	GO:0007173	epidermal growth factor receptor signaling pathway	31	2439	102/13723	0.00125597	0.0370223	0.0329695	NEURL1/AFAP1L2/TSG101/PTPRJ/NEU3/HIP1R/GPRC5A/BCAR1/CDH13/SOX9/CBLC/NUP62/PIGR/ERRFI1/KIF16B/SRC/NCK2/SOS1/CCDC88A/TGFA/WDR54/PIK3CA/ZFYVE28/AREG/HBEGF/FAM83B/AGR2/EGFR/FAM83A/PTK2/DAB2IP	31
GO:0045807	GO:0045807	positive regulation of endocytosis	30	2439	88/13723	0.00017049	0.0118329	0.0105376	ATAD1/TSG101/SMPD1/CD151/GREM1/ANXA2/ABCA7/AXL/SH3GL1/APOE/AP2A1/CDC42/LDLRAP1/SGIP1/NLGN1/AP2M1/WNT5A/PPP3CA/SNCA/ITGA2/F2RL1/FLOT1/SERPINE1/ABCA13/MAGI2/ANGPT1/VPS28/PPP3CC/CCL21/SYK	30
GO:0061097	GO:0061097	regulation of protein tyrosine kinase activity	27	2439	81/13723	0.000530284	0.0242149	0.0215641	NEURL1/AFAP1L2/TSG101/NOX4/GPRC5A/ERBB3/GAS6/GREM1/IL34/SRCIN1/CBLC/PTPRC/LRP8/ERRFI1/SRC/CASS4/APP/NCK2/TGFA/RAP2B/SH3BP5/DOCK3/ZFYVE28/AREG/HBEGF/NEDD9/IBTK	27
GO:0032611	GO:0032611	interleukin-1 beta production	25	2439	70/13723	0.000256141	0.0155011	0.0138042	FFAR4/APOA1/PANX1/CLEC7A/SMAD3/LGALS9/CCR7/SPHK1/AIM2/INAVA/NLRP3/ZC3H12A/ERRFI1/GBP5/APP/CASP8/FZD5/WNT5A/FOXP1/F2RL1/SERPINB1/STMP1/IL6/NOD1/GSDMD	25
GO:0050818	GO:0050818	regulation of coagulation	22	2439	61/13723	0.00050382	0.0235722	0.0209918	PLAU/ST3GAL4/SH2B3/CD9/THBS1/ANXA2/ADAMTS18/ABAT/APOH/APOE/F3/FOXA2/SERPINE2/PRKCD/ANXA5/FGB/FGG/F2RL1/EDN1/ENPP4/SERPINE1/PLAT	22
GO:0030865	GO:0030865	cortical cytoskeleton organization	21	2439	58/13723	0.000631461	0.0263094	0.0234293	RHOD/TRPV4/RND1/FHOD3/RHOC/EPB41L1/RAC2/RND3/FMNL2/RHOB/PLS1/NLGN1/DLG1/WDR1/RHOBTB3/EPB41L2/EZR/PLEC/RHOBTB2/IKBKB/TLN1	21
GO:2000351	GO:2000351	regulation of endothelial cell apoptotic process	20	2439	43/13723	1.32202e-05	0.00251536	0.00224001	PDCD4/AKR1C3/GAS6/RGCC/THBS1/CDH5/FGF21/CD160/CD40/NDNF/FGB/FGG/TNIP2/SEMA5A/FOXO3/HLA-G/SERPINE1/KRIT1/ANGPT1/TEK	20
GO:0070169	GO:0070169	positive regulation of biomineral tissue development	18	2439	39/13723	4.05632e-05	0.00482364	0.00429561	SMAD3/CCN1/CEBPB/ACVR2A/ACVR1/WNT6/ATRAID/ACVR2B/LTF/AMTN/ODAPH/BMPR1B/FBN2/TFAP2A/BMP6/CFTR/PTN/OSR2	18
GO:0110151	GO:0110151	positive regulation of biomineralization	18	2439	40/13723	6.15667e-05	0.00663062	0.00590478	SMAD3/CCN1/CEBPB/ACVR2A/ACVR1/WNT6/ATRAID/ACVR2B/LTF/AMTN/ODAPH/BMPR1B/FBN2/TFAP2A/BMP6/CFTR/PTN/OSR2	18
GO:0051353	GO:0051353	positive regulation of oxidoreductase activity	17	2439	45/13723	0.00117569	0.0353201	0.0314537	CYP27B1/CALM1/CDH3/TERF2/CYBA/APOE/NOS1AP/ABL2/EDN2/IL1B/SNCA/GDNF/EDN1/NOD1/POR/PDP1/RFK	17
GO:0097503	GO:0097503	sialylation	11	2439	19/13723	0.000101295	0.00870446	0.00775161	ST8SIA6/ST3GAL4/ST8SIA1/ST6GALNAC1/ST6GALNAC3/ST6GALNAC5/ST3GAL5/ST6GAL1/ST3GAL6/ST3GAL1/ST6GALNAC6	11
GO:0032528	GO:0032528	microvillus organization	11	2439	21/13723	0.000333267	0.0183558	0.0163464	CDHR5/SLC9A3R1/ATP8B1/FXYD5/RAP1GAP/PLS1/PLD1/RAPGEF6/CDHR2/EZR/FSCN1	11
GO:0031579	GO:0031579	membrane raft organization	11	2439	23/13723	0.000901809	0.0313874	0.0279515	ANXA2/EMP2/FLOT2/NPC1/ABCA7/MYADM/PTPRC/DLG1/DOCK2/FLOT1/CAV2	11
GO:0031639	GO:0031639	plasminogen activation	10	2439	19/13723	0.000595978	0.0254275	0.022644	PLAU/THBS1/APOH/DHCR24/ENO1/SERPINE2/FGB/FGG/SERPINE1/PLAT	10
GO:0036035	GO:0036035	osteoclast development	9	2439	14/13723	0.00014736	0.0113667	0.0101224	GPR68/LRRK1/ANXA2/SIGLEC15/SRC/CLDN18/LTF/FOXP1/SLC9B2	9
GO:0034310	GO:0034310	primary alcohol catabolic process	8	2439	14/13723	0.00106581	0.0337979	0.0300981	AKR1C3/ALDH3B2/ALDH3B1/HAO1/SULT1C4/SULT1B1/AKR1B10/ALDH1B1	8
GO:0031272	GO:0031272	regulation of pseudopodium assembly	7	2439	11/13723	0.000938192	0.0317685	0.0282909	C15orf62/CCR7/CDC42EP4/CDC42/CDC42EP1/F2RL1/CCL21	7
GO:0031274	GO:0031274	positive regulation of pseudopodium assembly	7	2439	11/13723	0.000938192	0.0317685	0.0282909	C15orf62/CCR7/CDC42EP4/CDC42/CDC42EP1/F2RL1/CCL21	7
GO:0032926	GO:0032926	negative regulation of activin receptor signaling pathway	7	2439	11/13723	0.000938192	0.0317685	0.0282909	NOMO1/SKI/ACVR1/FST/DACT2/MAGI2/CER1	7

## Sheet: H3Kme3_KC_high_GOenrichment
ID	Description	genes_found	GO_size	BgRatio	pvalue	p.adjust	qvalue	geneID	Count
GO:0008544	GO:0008544	epidermis development	71	2003	273/13723	4.59708e-07	0.00259735	0.00246742	LIPM/POU2F3/ST14/ACVR1B/KRT5/TFDP1/SLITRK6/SOX21/SAV1/BMP4/CERS3/TGM5/ALDH3A2/FLOT2/MED1/KRT14/ETV4/ALOX15B/MAFG/ZNF750/LAMA3/SMAD4/BCL2/KEAP1/CASP14/KRTDAP/SULT2B1/KLK5/TXNIP/TCHH/LCE6A/TMEM79/IL20/GRHL3/CLIC4/POU3F1/ERRFI1/JAG1/TGM3/NCOA3/FERMT1/KRTAP21-1/BCR/GLI2/KLF7/ABCA12/IGFBP5/SOS1/CYP26B1/GRHL1/CSTA/ATP2C1/RBP2/SLC4A7/FLNB/SEC24B/SPINK5/FST/FOXQ1/CDSN/CD109/PLOD3/HOXA7/INHBA/EGFR/SVEP1/U…	71

## Sheet: H3K27me3_LSC_high_GOenrichment
ID	Description	genes_found	GO_size	BgRatio	pvalue	p.adjust	qvalue	geneID	Count
GO:0008544	GO:0008544	epidermis development	29	530	273/13723	7.9384e-07	0.000362079	0.000352446	CALML5/LRP4/TNFRSF19/SOX21/TGM1/ALDH3A2/ALOX15B/MAFG/APCDD1/KRTDAP/OVOL3/KLK5/KLK14/HRNR/FLG/FLG2/LCE3D/LCE1A/IVL/EPHA2/HES5/POU3F1/LAMA5/TRIOBP/ATP2C1/WNT5A/FOXQ1/HOXA7/AQP3	29
GO:0009952	GO:0009952	anterior/posterior pattern specification	28	530	175/13723	1.42351e-10	5.84351e-07	5.68805e-07	EMX2/ZBTB16/TBX3/RARG/HOXC9/HOXC4/HOXC5/ALDH1A2/MEOX1/HOXB1/HOXB2/HOXB4/HOXB5/HOXB8/WNT2B/HES5/EN1/WNT5A/HOXA2/HOXA4/HOXA5/HOXA6/HOXA3/HOXA7/HOXA9/COBL/SFRP1/NRARP	28
GO:0048706	GO:0048706	embryonic skeletal system development	19	530	108/13723	2.75838e-08	3.77439e-05	3.67397e-05	HOXC9/HOXC4/XYLT1/HOXB1/HOXB2/HOXB4/HOXB5/HOXB8/DLX2/WNT5A/TAPT1/HOXA1/HOXA2/HOXA4/HOXA5/HOXA6/HOXA3/HOXA7/HOXA9	19
GO:0030278	GO:0030278	regulation of ossification	14	530	94/13723	1.40511e-05	0.0052436	0.0051041	ZBTB16/LRP4/LTBP3/P2RX7/MAPK3/SOST/DHRS3/BGLAP/MATN1/KREMEN1/WNT5A/PTN/PTK2B/SFRP1	14
GO:0045332	GO:0045332	phospholipid translocation	8	530	39/13723	0.000100218	0.0312569	0.0304253	ANO9/P2RX7/SLC66A2/KCNN4/ATP8B2/ABCA4/PLSCR5/XKR4	8
GO:0045745	GO:0045745	positive regulation of G protein-coupled receptor signaling pathway	6	530	21/13723	0.000106601	0.0312569	0.0304253	CHGA/PDE6G/KLK5/KLK6/KLK14/ACP3	6

[truncated: 1 more sheets: H3K27me3_KC_high_GOenrichment]
