# Supplementary material for: Identification of the regulatory circuit governing corneal epithelial fate determination and disease
Source: PLoS Biol. 2023 Oct 19;21(10):e3002336. doi: 10.1371/journal.pbio.3002336 (PMC10586658; doi:10.1371/journal.pbio.3002336)
Supplement: S6 Table — Overview of all in vivo pseudo bulk RNA-seq GO term enrichments, GSEA enrichments, and Progeny enrichment scores. (XLSX) [file pbio.3002336.s017.xlsx]

## Sheet: C2_GSEA_res
ID	Description	setSize	enrichmentScore	NES	pvalue	p.adjust	qvalues	rank	leading_edge	core_enrichment
BLANCO_MELO_BETA_INTERFERON_TREATED_BRONCHIAL_EPITHELIAL_CELLS_UP	BLANCO_MELO_BETA_INTERFERON_TREATED_BRONCHIAL_EPITHELIAL_CELLS_UP	BLANCO_MELO_BETA_INTERFERON_TREATED_BRONCHIAL_EPITHELIAL_CELLS_UP	301	-0.597982	-1.94583	1e-10	6.96571e-08	5.85564e-08	2499	tags=44%, list=19%, signal=36%	TRIM38/LEPR/SP140L/C1R/IFIH1/RASA2/IL6/TMEM106A/RICTOR/SPRY2/MUC16/RELL1/ZNFX1/ELK4/CEMIP2/THBS1/CPEB2/IFIT3/MED13/AIDA/NOCT/KDM7A/ZCCHC2/UGDH/EDN1/FOXN2/IL1R2/BLZF1/IDO1/USP18/GBP1/ITGA1/FAM126B/SEC24A/BIRC3/BTC/CYFIP2/TENT5A/SPSB1/TMEM217/AXL/IFIT2/SAMD8/TGFA/IL6ST/TRIM56/NIPAL1/PCGF5/TNFSF10/REC8/C1S/CLDN16/MCTP1/IL23A/NRCAM/RTP4/KCTD12/FAS/PLEKHA4/RNF19B/PLSCR1/ACE2/CSRNP1/TNFRSF10A/HBEGF/GDF…
BLANCO_MELO_RESPIRATORY_SYNCYTIAL_VIRUS_INFECTION_A594_CELLS_UP	BLANCO_MELO_RESPIRATORY_SYNCYTIAL_VIRUS_INFECTION_A594_CELLS_UP	BLANCO_MELO_RESPIRATORY_SYNCYTIAL_VIRUS_INFECTION_A594_CELLS_UP	218	-0.679382	-2.17519	1e-10	6.96571e-08	5.85564e-08	2034	tags=45%, list=15%, signal=39%	ACHE/CD68/IDO1/SORBS1/ICAM1/CD55/USP18/GBP1/CMPK2/CSF3/PLOD2/BIRC3/ATF3/GBP4/IFIT2/LDLR/SH2B3/OASL/CFB/RAET1L/NIPAL1/TNC/IFI44/C15orf48/BIK/TNFSF10/C1S/IRAK2/CPM/EGR1/MCTP1/CRYBG1/PGF/HRH1/KIAA1217/NRIP3/HK2/PLEKHA4/MXD1/CCBE1/TMCC3/FSTL1/TNFRSF10A/BST2/HBEGF/PPP1R15A/CDH3/SERPINB8/HAS3/ST3GAL1/HSPB8/SLFN5/EMP1/MAFF/STC1/CD274/GALNT12/SPOCK1/OSMR/MREG/CHST11/STX11/PMAIP1/XDH/CTSS/CRTAC1/B3GNT5/ST…
DELYS_THYROID_CANCER_UP	DELYS_THYROID_CANCER_UP	DELYS_THYROID_CANCER_UP	331	-0.572544	-1.8747	1e-10	6.96571e-08	5.85564e-08	1457	tags=30%, list=11%, signal=27%	LAMB3/RHOBTB3/CTSB/BID/NRCAM/CRYBG1/S100A2/UPP1/CORO1C/KCNK1/SPP1/DSC2/YAF2/NRP2/ELF4/MGRN1/ACTN4/SV2A/FAS/EMP3/SLC1A5/HEY2/DHRS3/MET/IGF2BP2/STX3/PRAF2/CDH3/GDF15/EPHA2/DHCR7/GRB7/TMSB10/CTSC/TIAM1/PTPRG/LRP4/TRIM29/AGR2/GALNT12/MALL/TIMP1/IGFBP3/ACY1/ANXA1/SLPI/SPOCK1/ADGRE5/PLAG1/RUNX1/G0S2/CYBA/PMAIP1/LGALS1/ENC1/S100A4/DUSP4/INHBA/PHLDA2/TACSTD2/CTSS/PON2/LYN/ADM/RAB27A/TNFRSF10B/DUSP6/CLDN1…
SENESE_HDAC1_TARGETS_UP	SENESE_HDAC1_TARGETS_UP	SENESE_HDAC1_TARGETS_UP	369	-0.583556	-1.91646	1e-10	6.96571e-08	5.85564e-08	1957	tags=30%, list=15%, signal=26%	CD55/MAX/SCYL2/SUPT6H/TOP1/BIRC3/FAM126A/PTPN12/NFYA/KBTBD2/WDR6/HDAC9/MCL1/USP10/YWHAZ/SETD5/EPG5/CNOT1/IL6ST/PCGF5/MAOA/TPP1/PRDM2/PNO1/IRAK2/EZR/SINHCAF/LAMB3/PIK3C2A/ARHGAP5/IL6R/TEAD1/HMGA1/CELF1/ITPRIP/KIAA1217/UPP1/IQGAP1/TFE3/NRIP3/NAMPT/OTUD4/NEAT1/MAST4/FAS/KLHL21/IDS/DNAJB9/NPAS2/SQSTM1/MET/IGF2BP2/SLC7A6/RB1/STX3/ASPH/CPEB4/SERPINB8/TOR1AIP1/PLEKHM1/PPTC7/YOD1/MAFF/RAB8B/CCL20/PHACTR2…
ZHANG_RESPONSE_TO_IKK_INHIBITOR_AND_TNF_UP	ZHANG_RESPONSE_TO_IKK_INHIBITOR_AND_TNF_UP	ZHANG_RESPONSE_TO_IKK_INHIBITOR_AND_TNF_UP	194	-0.65891	-2.08177	1e-10	6.96571e-08	5.85564e-08	2726	tags=52%, list=21%, signal=41%	SLCO3A1/STARD5/TLR2/PTAFR/KYNU/DUSP16/CEBPB/TRIM38/FRMD4B/IFIH1/SGPP2/ABTB2/BTG2/LAMA2/ZNFX1/IFIT3/DNAJB6/NFKBIE/KDM7A/FAM83B/PAG1/EDN1/IL1R2/ICAM1/USP18/CMPK2/BIRC3/ATF3/HDAC9/SPSB1/NFKB1/TNFAIP8/C15orf39/OASL/AMOTL2/MFHAS1/CDKN1A/C15orf48/TNFSF10/IRAK2/GLS/LAMB3/BID/IL23A/MAP2K3/SMAD3/SNX9/BCL3/RIPK2/PPARD/MAST4/PSEN1/LYPD3/DSE/RNF19B/MXD1/TMCC3/NFAT5/SQSTM1/HBEGF/SGK1/PELI1/DAPP1/IRF9/CDC42EP4…
ZHOU_INFLAMMATORY_RESPONSE_LIVE_UP	ZHOU_INFLAMMATORY_RESPONSE_LIVE_UP	ZHOU_INFLAMMATORY_RESPONSE_LIVE_UP	311	-0.5777	-1.87996	1e-10	6.96571e-08	5.85564e-08	2060	tags=35%, list=16%, signal=30%	AGO2/CFTR/EDN1/OTUD7B/MN1/ICAM1/CD55/CSF3/PLK3/AKAP12/SYDE1/CTF1/MARCKS/RAPGEF2/SPSB1/SPON1/NFKB1/STON2/LDLR/SLC2A13/LITAF/ICOSLG/WNT5A/IRAK2/WTAP/MACF1/PLPP3/IL23A/MAP2K3/SMTN/MAB21L1/ITPRIP/SERPINE1/ZFYVE16/EGR4/SLC22A23/TRIP10/ALCAM/RIPK2/SRGAP1/LINC00630/NAMPT/KLHL14/NDRG1/NFAT5/SQSTM1/TNFSF9/DMRTA1/SRC/EIF4E/PPP1R15A/CPEB4/TLNRD1/SERPINB8/ADAM17/STBD1/ZBTB43/ST3GAL1/AFF4/MAFF/CCL20/ABL2/TCF7…
ZWANG_CLASS_1_TRANSIENTLY_INDUCED_BY_EGF	ZWANG_CLASS_1_TRANSIENTLY_INDUCED_BY_EGF	ZWANG_CLASS_1_TRANSIENTLY_INDUCED_BY_EGF	420	-0.560248	-1.8494	1e-10	6.96571e-08	5.85564e-08	2247	tags=35%, list=17%, signal=30%	RPS6KA5/THBS1/SOCS6/PIP5K1A/TRIM16/LYPD5/CRIM1/DGKD/NOCT/FNBP1L/AGO2/AKIRIN1/FOXN2/RHPN2/ZNF217/MNT/ATF1/MEF2D/GBP1/PLK3/OXSR1/FAM126A/AKAP12/ARHGAP6/KBTBD2/ARID5B/NT5DC3/ATG101/ARNTL/NEK7/BEND7/LDLR/TGFA/ZFP36/SH3TC1/LRRC8A/SLC25A25/FHL2/AMOTL2/IL6ST/EDN2/SRF/NIPAL1/RPS6KA3/TNC/GADD45A/USP11/VCL/WTAP/ARHGEF2/CCNT1/SINHCAF/LAMB3/FAM160A1/IL6R/CRYBG2/MAP2K3/COQ10B/KCTD10/KIAA1217/SMAD3/AVPI1/SRGAP…
BOSCO_EPITHELIAL_DIFFERENTIATION_MODULE	BOSCO_EPITHELIAL_DIFFERENTIATION_MODULE	BOSCO_EPITHELIAL_DIFFERENTIATION_MODULE	46	-0.83394	-2.20382	2.38431e-10	1.45323e-07	1.22164e-07	570	tags=50%, list=4%, signal=48%	FAM3D/PSCA/DENND2C/TACSTD2/MAL/PARD6B/KRT3/KRT4/SPRR2A/CLDN7/KRT17/ADGRF1/LMO7/GPRC5A/LCN2/KRT13/KRT18/MUC1/F3/TM4SF1/TMPRSS4/TMPRSS11D/ELF3
PHONG_TNF_RESPONSE_NOT_VIA_P38	PHONG_TNF_RESPONSE_NOT_VIA_P38	PHONG_TNF_RESPONSE_NOT_VIA_P38	304	-0.570423	-1.85414	4.07147e-10	2.19895e-07	1.84852e-07	2313	tags=37%, list=18%, signal=31%	HLA-G/EGFR/WDR48/HES1/PDE4A/LRRC49/IGSF3/TRIM16/PRSS23/IFNAR2/FLOT1/ARSJ/MEIS2/ICAM1/GBP1/ETV1/BIRC3/CX3CL1/SYDE1/ARID5B/HYOU1/ADAMTS9/SLC22A4/RAPGEF2/NFKB1/TNFAIP8/LRIG1/LDLR/ZNF267/AMOTL2/IL6ST/GADD45A/WTAP/TPCN1/NETO2/RHOBTB3/BID/PLPP3/NXN/MAP2K3/CRYBG1/RIPOR1/SERPINE1/MEF2C/TRIP10/EFHD2/SMAD3/DNMBP/TFE3/ZBTB10/BCL3/RIPK2/NET1/NRP2/GCHFR/PTGES/DSE/RBM47/PIK3CD/RNF19B/FZD5/N4BP3/DUSP8/PHACTR4/L…
AMIT_EGF_RESPONSE_480_HELA	AMIT_EGF_RESPONSE_480_HELA	AMIT_EGF_RESPONSE_480_HELA	154	-0.65967	-2.04057	4.50975e-10	2.19895e-07	1.84852e-07	1496	tags=33%, list=11%, signal=30%	PMEPA1/TSPAN14/PNO1/TNS4/ARHGEF2/PLPP3/MAP2K3/SMTN/HMGA1/SERPINE1/EFHD2/KYAT1/NET1/TRAF4/DIAPH1/CCND3/AMIGO2/SLC1A5/GRAMD1B/CAMSAP1/HBEGF/ZYX/STC1/ARHGEF18/TNFRSF12A/MALL/PPIF/MT1X/OSMR/CHST11/PDLIM5/ENC1/B4GALT1/DUSP4/SPHK1/PHLDA2/TACSTD2/IGFBP4/NEDD9/ITGA5/GMDS/ISG20/KRT17/PLAU/GPRC5A/TNFRSF21/FGFR1/PLAUR/TM4SF1/TGM2/SERPINE2
ONDER_CDH1_TARGETS_2_DN	ONDER_CDH1_TARGETS_2_DN	ONDER_CDH1_TARGETS_2_DN	414	-0.537577	-1.77575	6.11039e-10	2.56243e-07	2.15408e-07	1553	tags=29%, list=12%, signal=26%	MAOA/BIK/SLC3A2/ERVMER34-1/TNFSF10/ADGRG1/LAMB3/NRCAM/CRYBG1/S100A2/TMEM51/UPP1/KCNK1/DSC2/FGFBP1/GALNT3/SEMA3A/C1orf116/MAST4/PTGES/LYPD3/MECOM/TMEM40/RBM47/NDRG1/FZD5/MYO1E/TFCP2L1/HBEGF/CDH3/MYO1B/ST6GAL1/PELI1/DAPP1/ARHGEF5/BHLHE41/CTSC/CCL20/PRRG4/IRF6/TRIM29/GNAL/DSG3/MAP3K9/SLC20A2/MALL/SLPI/CTSV/S100P/EHF/ARHGEF3/MREG/G0S2/MCTP2/TRIM34/XDH/DSG2/INHBA/ARHGAP8/SORL1/TACSTD2/ADIRF/TSPAN1/LYN…
LIN_SILENCED_BY_TUMOR_MICROENVIRONMENT	LIN_SILENCED_BY_TUMOR_MICROENVIRONMENT	LIN_SILENCED_BY_TUMOR_MICROENVIRONMENT	80	-0.743366	-2.14506	6.80654e-10	2.56243e-07	2.15408e-07	1054	tags=44%, list=8%, signal=40%	MXD1/TLR1/EGR3/DAPP1/EMP1/MUC15/IKZF2/MALL/FYB1/STS/GRHL3/CTSV/S100P/PDK4/ENC1/PSCA/KRT23/SOX9/RARRES1/KRT4/CLDN7/MYO5B/TRIM2/MYH14/ADGRF1/DAPK1/GPRC5A/LCN2/CAMK2N1/SLC4A11/KRT13/ALDH1A3/CXCL17/ELF3/APOBEC3A
NAGASHIMA_NRG1_SIGNALING_UP	NAGASHIMA_NRG1_SIGNALING_UP	NAGASHIMA_NRG1_SIGNALING_UP	161	-0.645012	-2.00313	6.83176e-10	2.56243e-07	2.15408e-07	2056	tags=47%, list=16%, signal=40%	AKIRIN1/EDN1/PLEKHO2/GTPBP4/SPATA2L/TOP1/EPPK1/NR4A1/ATF3/KBTBD2/ATG101/MCL1/LDLR/ZFP36/FHL2/SRF/GADD45A/VCL/EGR1/EZR/IL6R/MAP2K3/USP36/EGR4/WEE1/AVPI1/HIC2/NFIL3/ZFAND5/LYPD3/TRA2B/FOSB/CCNL1/DUSP8/HBEGF/PPP1R15A/EGR3/SERPINB8/GDF15/SGK1/ZYX/EPHA2/NPC1/MAFF/PPRC1/TNFRSF12A/FERMT2/MAP3K8/KDM6B/IRS2/PDLIM5/PMAIP1/DUSP4/SPHK1/PHLDA2/KLF6/TES/ADM/TNFRSF10B/TRIB1/NEDD9/CYP24A1/PSME4/LAMC2/ITPKC/BHLHE…
SENESE_HDAC3_TARGETS_UP	SENESE_HDAC3_TARGETS_UP	SENESE_HDAC3_TARGETS_UP	407	-0.534852	-1.76525	1.77259e-09	6.17368e-07	5.18982e-07	2248	tags=33%, list=17%, signal=28%	ZNF644/CPEB2/IFIT3/PIP5K1A/CYB5R2/COPA/UBE2QL1/NR4A2/PLEKHH2/KDM7A/FLOT1/ARSJ/SZRD1/AGO2/AKIRIN1/PRDM1/CD55/SCYL2/NDRG4/SUPT6H/TOP1/STX1A/BIRC3/FAM126A/PTPN12/ATF3/NFYA/KBTBD2/WDR6/HDAC9/MCL1/OPN3/USP10/YWHAZ/SETD5/IFIT2/SLC12A8/OASL/CCDC88A/AKR1C3/IL6ST/WAC/TPP1/LPIN1/GLS/EZR/SINHCAF/CTSB/ARHGAP5/SAV1/ZNF451/TEAD1/HMGA1/ARL6IP1/PDE4B/WEE1/IQGAP1/EFHD2/PRR4/SPP1/TRPM4/NAMPT/GRB10/OTUD4/NEAT1/FAS/…
KIM_WT1_TARGETS_UP	KIM_WT1_TARGETS_UP	KIM_WT1_TARGETS_UP	195	-0.607931	-1.92099	2.48815e-09	7.9403e-07	6.67491e-07	1956	tags=39%, list=15%, signal=34%	ACTN1/SPATA2L/FGF1/NR4A1/CX3CL1/AKAP12/SYDE1/ARID5B/C1orf56/ATG101/NFKB1/SH2B3/FHL2/SRF/LITAF/SENP5/VCL/EGR1/GLS/LAMB3/RRAS2/MAPK1IP1L/MAP2K3/HMGA1/SERPINE1/WWTR1/SMAD3/KCNK1/DNMBP/GRB10/FOSL2/OTUD4/MYO1E/BAZ2A/HBEGF/PHLPP2/SGK1/ZYX/EPHA2/ST3GAL1/SHB/NPC1/SH3BP5/MAFF/TIAM1/PRKCI/MAP3K9/TNFRSF12A/FERMT2/TNFAIP1/SLPI/KDM6B/RELB/PDLIM5/ENC1/INHBA/SPHK1/PHLDA2/ATP13A3/SOX9/SYNJ2/ATP1B1/TRIB1/TNFAIP3/…
RUTELLA_RESPONSE_TO_HGF_VS_CSF2RB_AND_IL4_UP	RUTELLA_RESPONSE_TO_HGF_VS_CSF2RB_AND_IL4_UP	RUTELLA_RESPONSE_TO_HGF_VS_CSF2RB_AND_IL4_UP	321	-0.548788	-1.79381	2.60551e-09	7.9403e-07	6.67491e-07	2165	tags=32%, list=16%, signal=28%	GRPEL1/CRIM1/ATP6V1C1/NR4A2/AKR1B1/CFD/ACP5/IDO1/MT1F/MYO15B/CD55/SC5D/GLA/TYMP/HDAC9/TEX2/SLC12A8/MFHAS1/SLC5A3/SLC3A2/C1S/CPM/EGR1/CTSB/MCTP1/PLPP3/STOM/TCEAL9/SERPINE1/ZFYVE16/TMEM51/MEF2C/SMAD3/CD63/SPP1/NRIP3/NAMPT/HK2/PPARD/SCARB2/CALML4/RBM47/PDXK/PIR/NDRG1/TLR1/PLSCR1/SQSTM1/VAT1/HBEGF/SLC11A2/NOTCH2/SGK1/ATP6V0A1/ST6GAL1/ST3GAL1/DENND3/NPC1/BHLHE41/EMP1/SH3BP5/FTH1/TCF7L2/G6PC3/FYB1/STS/…
BILD_HRAS_ONCOGENIC_SIGNATURE	BILD_HRAS_ONCOGENIC_SIGNATURE	BILD_HRAS_ONCOGENIC_SIGNATURE	224	-0.596613	-1.91112	3.55424e-09	9.94826e-07	8.36288e-07	1658	tags=37%, list=13%, signal=33%	SAMD8/LDLR/TGFA/ZFP36/NIPAL1/TNS4/EGR1/SMTN/ITPRIP/ZNF827/UPP1/CALU/KCNK1/FGFBP1/NAMPT/HK2/MAST4/PIK3CD/NDRG1/MXD1/CCNL1/C6orf141/LRRFIP1/PIM1/TNFRSF10A/HBEGF/PPP1R15A/PHACTR4/GDF15/TOR1AIP1/HMGN3/MAP7D1/EPHA2/CCL20/CD274/TCF7L2/MID1/TNFRSF12A/MALL/TIMP1/SESN2/SPRY4/PPIF/KDM6B/ELOVL7/CSNK1E/RUNX1/G0S2/CHST11/DENND2C/DUSP4/PHLDA2/TSC22D1/B3GNT5/KLF6/LYN/ELK3/ZNF608/MTCL1/TNFRSF10B/GPAT3/DUSP6/S100…
GHANDHI_BYSTANDER_IRRADIATION_UP	GHANDHI_BYSTANDER_IRRADIATION_UP	GHANDHI_BYSTANDER_IRRADIATION_UP	65	-0.759922	-2.12592	3.67245e-09	9.94826e-07	8.36288e-07	1457	tags=48%, list=11%, signal=43%	LAMB3/MCTP1/LRRC8B/NAMPT/PHEX/PTGES/STC1/FGF2/AHR/GCLM/MT1X/SAT1/RELB/G0S2/MCTP2/INHBA/B3GNT5/MMP3/C2CD4B/TSLP/SOD2/SLC6A15/TNFAIP3/CXCL3/CXCL2/IL1A/CREB5/CXCL8/MMP1/CXCL1/MMP10
MCLACHLAN_DENTAL_CARIES_UP	MCLACHLAN_DENTAL_CARIES_UP	MCLACHLAN_DENTAL_CARIES_UP	130	-0.657363	-2.00426	5.36064e-09	1.37571e-06	1.15647e-06	2109	tags=48%, list=16%, signal=41%	SERPINA3/CFD/FKBP11/ACP5/HLA-DMA/IFI30/ARPC1B/ICAM1/CD55/BIRC3/TYMP/HLA-DPB1/MCL1/TNFAIP8/IGFLR1/CFB/MTHFD2/CTSB/CRYBG1/SPP1/BCL3/NFIL3/NAMPT/CHL1/THBS4/MAFF/CTSC/TIMP1/FYB1/SLPI/MT1X/SAT1/BLNK/G0S2/CYBA/CD74/INHBA/SORL1/CTSS/MAN2B1/LYN/ADM/CPVL/TRIB1/IGFBP4/SLC2A3/S100A9/SOD2/TNFAIP3/CTSH/CLEC7A/C3/PLAU/TNFRSF21/HCAR3/CXCL8/MMP1/S100A8/CXCL1/PLAUR/SAA1/CFI/SERPINE2
MUELLER_METHYLATED_IN_GLIOBLASTOMA	MUELLER_METHYLATED_IN_GLIOBLASTOMA	MUELLER_METHYLATED_IN_GLIOBLASTOMA	22	-0.90127	-2.13252	6.21129e-09	1.51431e-06	1.27299e-06	590	tags=55%, list=4%, signal=52%	S100P/S100A4/TES/F11R/KRT4/KRT17/CXCL2/SERPINF1/LCN2/COX7A1/CLDN4/KRT19
DUTERTRE_ESTRADIOL_RESPONSE_24HR_DN	DUTERTRE_ESTRADIOL_RESPONSE_24HR_DN	DUTERTRE_ESTRADIOL_RESPONSE_24HR_DN	451	-0.50712	-1.6765	9.27318e-09	2.15314e-06	1.81001e-06	2459	tags=33%, list=19%, signal=28%	PDP1/EMB/DDIT3/GULP1/HBP1/EPB41L2/BTG2/CLK1/ME1/CLN8/SLC17A5/HES1/CPEB2/TRIM16/CEACAM6/CRIM1/TLE1/FNBP1L/KDM7A/FAM83B/EDN1/ACHE/AASS/RASEF/ZNF217/CD55/LMBRD1/PTPN12/ARID5B/CREB3L2/CAST/MARCKS/RAPGEF2/MCL1/DIO2/ANO6/ZKSCAN1/BEX4/TRA2A/MPZL2/FHL2/CDKN1A/PMEPA1/MAOA/GADD45A/EGR1/ARHGAP5/PAWR/TSPAN12/COQ10B/DIAPH2/TACC1/KIAA1217/PACS1/BCAS1/WWTR1/ALCAM/SMAD3/ABHD4/KDM5B/FAM110B/NAMPT/DNAJC22/PTPRK/EP…
BLANCO_MELO_COVID19_BRONCHIAL_EPITHELIAL_CELLS_SARS_COV_2_INFECTION_UP	BLANCO_MELO_COVID19_BRONCHIAL_EPITHELIAL_CELLS_SARS_COV_2_INFECTION_UP	BLANCO_MELO_COVID19_BRONCHIAL_EPITHELIAL_CELLS_SARS_COV_2_INFECTION_UP	109	-0.677673	-2.02574	1.26043e-08	2.79357e-06	2.34838e-06	1540	tags=44%, list=12%, signal=39%	IFI44/C15orf48/C1S/IRAK2/NRCAM/SPRR2D/BCL3/LGALS9/OSBP2/PLSCR1/BST2/HBEGF/RHOV/IRF9/MAFF/CCL20/STC1/SPRY4/MAP3K8/S100P/RELB/G0S2/XDH/DUSP4/INHBA/OAS2/IFITM1/NEDD9/S100A9/SOD2/SPRR2A/TNFAIP3/FEZ1/C3/CXCL2/TRIML2/KRT24/TUBB3/PLAT/IL36G/HCAR3/TGM1/CXCL8/MMP1/S100A8/CXCL1/PLAUR/TGM2
LEI_MYB_TARGETS	LEI_MYB_TARGETS	LEI_MYB_TARGETS	293	-0.552694	-1.79525	1.50025e-08	3.09691e-06	2.60338e-06	1590	tags=24%, list=12%, signal=21%	FHL2/CDKN1A/MAOA/GSTP1/LITAF/VCL/RPS6KB1/ADGRG1/GSTO1/SERPINE1/SMAD3/CLDN3/FGFBP1/SERPINB5/NUPR1/PDXK/MYL9/CD59/DHRS3/TMEM47/NPC1/IRF6/AGR2/LGALS3BP/PEA15/ANXA1/ELOVL5/MT1X/S100P/XBP1/CRYAB/SAT1/GRIP2/PTGDS/CFLAR/LDHB/ISG15/SERPING1/IFITM1/SLC2A3/S100A9/RBM4/CLDN7/LAMC2/TXNRD1/BHLHE40/ISG20/AKR1C1/RRAD/IGFBP7/KRT17/HMOX1/MDK/LCN2/SLC16A3/COX7A1/KRT18/MUC1/CXCL8/MMP1/KRT8/S100A8/PTHLH/SAA1/TM4SF1/…
WINTER_HYPOXIA_METAGENE	WINTER_HYPOXIA_METAGENE	WINTER_HYPOXIA_METAGENE	204	-0.59483	-1.88387	1.52432e-08	3.09691e-06	2.60338e-06	1960	tags=35%, list=15%, signal=30%	ICAM1/SIAH2/PLOD2/SIN3A/NR4A1/HDAC9/HYOU1/NFKB1/RBPJ/TGFA/CDKN1A/EDN2/TXNIP/BIK/SLC3A2/EGR1/ARHGAP5/ENG/PGF/SERPINE1/NOS1/SLC16A2/SPP1/NFIL3/HK2/NDRG1/ENO1/MET/PIM1/FTL/ALDOA/SLC2A1/LOX/LRP1/PDK3/BHLHE41/IRF6/TF/IGFBP3/ANXA1/SAT1/LGALS1/SORL1/EGF/LDHB/ELL2/ADM/PSMD9/RPL36A/SLC2A3/TNFAIP3/ITGA5/VEGFC/MIF/BHLHE40/HMOX1/SLC6A6/PLAU/IGFBP2/ALDH1A3/CP/KRT18/MUC1/FABP5/CXCL8/F3/PLAUR/TGM2/ELF3/ALDH1A1/…
ZWANG_CLASS_3_TRANSIENTLY_INDUCED_BY_EGF	ZWANG_CLASS_3_TRANSIENTLY_INDUCED_BY_EGF	ZWANG_CLASS_3_TRANSIENTLY_INDUCED_BY_EGF	204	-0.593074	-1.87831	1.84369e-08	3.47666e-06	2.92261e-06	2466	tags=49%, list=19%, signal=40%	FRMD4B/PDP1/RASA2/IL6/GALNT7/MTF1/JOSD1/CEMIP2/HES1/CPEB2/GABPB1/KLF16/NR4A2/FAM83B/EDN1/EIF2AK3/BLZF1/CD55/BIRC3/NR4A1/ATF3/TGIF1/ADAMTS9/RAPGEF2/MCL1/ANO6/NFKB1/EZR/PLPP3/RIMKLB/ITPRIP/HRH1/SERPINE1/CLDND1/WEE1/DNMBP/BCL3/FOSL2/SEMA3A/MAFK/NDRG1/FOSB/CCNL1/FBXL2/CAMSAP1/CSRNP1/HBEGF/PPP1R15A/FOXA1/SLC2A1/EPHA2/NUMBL/PELI1/PPTC7/DENND3/HIVEP2/EMP1/MAFF/CCL20/MYADM/SLC20A2/FERMT2/MAP3K8/CHMP1B/PH…
ALTEMEIER_RESPONSE_TO_LPS_WITH_MECHANICAL_VENTILATION	ALTEMEIER_RESPONSE_TO_LPS_WITH_MECHANICAL_VENTILATION	ALTEMEIER_RESPONSE_TO_LPS_WITH_MECHANICAL_VENTILATION	77	-0.719282	-2.06255	1.85384e-08	3.47666e-06	2.92261e-06	2033	tags=52%, list=15%, signal=44%	IL1R2/CTPS1/USP18/CMPK2/ATF3/AKAP12/GBP4/IFIT2/LITAF/SERPINE1/UPP1/BCL3/NFIL3/TIFA/MXD1/TNFSF9/ST3GAL1/MAFF/CCL20/TIMP1/MAP3K8/MT1X/OSMR/RELB/BST1/OAS2/ADM/ISG15/SOD2/TNFAIP3/CH25H/CXCL3/CXCL2/IL1A/IL36G/HCAR3/TFPI2/TGM1/F3/PLAUR
RASHI_RESPONSE_TO_IONIZING_RADIATION_2	RASHI_RESPONSE_TO_IONIZING_RADIATION_2	RASHI_RESPONSE_TO_IONIZING_RADIATION_2	115	-0.670823	-2.02067	1.94817e-08	3.51826e-06	2.95758e-06	2490	tags=49%, list=19%, signal=40%	RELA/GNA13/NFKBIB/PCGF2/PVR/BTG2/RELL1/THBS1/PRSS23/S100A13/RAB5B/CFTR/EDN1/ICAM1/BIRC3/ATF3/CX3CL1/HIPK2/TGIF1/RBPJ/MAPKAPK2/CDKN1A/SINHCAF/PDE4B/WWTR1/DSC2/OSER1/RNF19B/PLSCR1/SQSTM1/SLC11A2/HIVEP2/RLIM/CAPN3/IRF6/STXBP1/ANXA1/MAP3K8/VPS37B/RELB/TACSTD2/RHOU/KLF6/MAN2B1/DUSP6/CLDN7/TNFAIP3/OCLN/LAMC2/CXCL3/CXCL2/LCN2/CSRP2/CLDN4/PCP4L1/KRT19
MITSIADES_RESPONSE_TO_APLIDIN_UP	MITSIADES_RESPONSE_TO_APLIDIN_UP	MITSIADES_RESPONSE_TO_APLIDIN_UP	373	-0.523203	-1.72068	2.81064e-08	4.89452e-06	4.11452e-06	2642	tags=35%, list=20%, signal=29%	DUSP1/KSR1/SLCO4A1/ARF6/RNF11/CEBPB/ODR4/TRIM38/BBC3/FBXO34/MAP3K13/SP140L/DDIT3/RYBP/SLC35F5/HBP1/GTPBP1/CLK1/PEX13/JOSD1/WHRN/SUSD6/HES1/PDE4A/DNAJB6/IFITM3/KDM7A/MORC3/BCAS2/TP53TG1/EIF2AK3/ARIH1/NECAP1/AASS/SORBS2/ICAM1/BTG3/SUPT6H/ETV1/PFDN2/ARMCX3/SC5D/GLA/ARF4/ARID3B/ARID5B/MARCKS/RAPGEF2/TENT5A/MCL1/BEX4/SEC61A2/PIGA/LDLR/OASL/GADD45A/ATG12/SLC3A2/TNFSF10/EZR/SUGCT/CTSB/THAP9-AS1/STX5/BCL…
JAEGER_METASTASIS_DN	JAEGER_METASTASIS_DN	JAEGER_METASTASIS_DN	223	0.475556	1.8713	3.75248e-08	6.30933e-06	5.30386e-06	956	tags=30%, list=7%, signal=28%	PRSS3/KRT1/CCL27/SCUBE2/IRX4/ADCY2/TMEM45A/CDHR1/GATA3/MMP28/FLG/LY6D/KLK7/KRT31/TP53AIP1/FGFR3/DSC1/KRT14/MAF/POU2F3/ASS1/CA2/IMPA2/FERMT1/KLK11/LGALS7/EPHB6/MAPK13/PALMD/PKP3/LAD1/AQP3/KRT10/NEBL/KRT5/TFAP2B/ITM2A/PTPRZ1/CTNNBIP1/SPINK5/EXPH5/TFAP2C/COL7A1/COBL/HOPX/DSG1/ARHGEF4/ACKR4/S100A14/PAK6/SOWAHC/NAP1L2/PYCARD/FGFR2/BBOX1/SRD5A1/ALDH2/GABRE/CA12/KCND3/TUBA4A/CKMT1B/CALML3/MST1R/ELMO3/RA…
BOQUEST_STEM_CELL_CULTURED_VS_FRESH_UP	BOQUEST_STEM_CELL_CULTURED_VS_FRESH_UP	BOQUEST_STEM_CELL_CULTURED_VS_FRESH_UP	328	-0.536521	-1.75306	4.0958e-08	6.65703e-06	5.59615e-06	1642	tags=33%, list=12%, signal=29%	ATF3/LRP1B/ARHGAP6/MOXD1/CEMIP/NEK7/SLC1A1/OASL/ZFP36/FHL2/SLC5A3/TXNIP/MAOA/IFI44/TNFSF10/WNT5A/ANG/EGR1/GLS/SSPN/METTL7A/IL6R/RABGAP1L/ENG/LRRC8B/DKK2/SERPINE1/CALU/ALCAM/CRIP1/ZBTB10/SRPX2/PEG3/NAMPT/SULF1/KLHL24/TIGAR/CCNL1/MET/BST2/HBEGF/PPP1R15A/ABI3BP/GSN/GDF15/FAXDC2/EDNRB/PELI1/CD302/LOX/DCN/RAI2/EPHA3/FGF2/FXYD1/MAP3K8/PDK4/JUND/PPP1R12B/PDLIM5/PMAIP1/PRKAR2B/TENM3/PTGDS/INHBA/CTSS/KLF6…
ZHOU_INFLAMMATORY_RESPONSE_LPS_UP	ZHOU_INFLAMMATORY_RESPONSE_LPS_UP	ZHOU_INFLAMMATORY_RESPONSE_LPS_UP	234	-0.561701	-1.8017	8.62395e-08	1.35646e-05	1.14029e-05	1960	tags=34%, list=15%, signal=29%	ICAM1/CD55/USP18/CSF3/SYDE1/CAST/MARCKS/RAPGEF2/SPSB1/CEMIP/SPON1/NFKB1/IFIT2/OASL/IFI44/LITAF/WNT5A/IRAK2/WTAP/PLPP3/IL23A/MAP2K3/SERPINE1/TRIP10/RTP4/ZBTB10/SRGAP1/LINC00630/NAMPT/EPB41L5/KLHL14/RNF19B/CSRNP1/TNFSF9/DMRTA1/SRC/EIF4E/PPP1R15A/ADAM17/STBD1/CDC42EP4/AFF4/SLFN5/MAFF/CCL20/ABL2/IRF6/IGFBP3/SRCAP/SIK3/RELB/ELOVL7/G0S2/PDLIM5/B4GALT1/TP53INP2/OAS2/ADM/ISG15/TSLP/CLDN1/PXDN/CH25H/RAPH1…
HIRSCH_CELLULAR_TRANSFORMATION_SIGNATURE_UP	HIRSCH_CELLULAR_TRANSFORMATION_SIGNATURE_UP	HIRSCH_CELLULAR_TRANSFORMATION_SIGNATURE_UP	224	-0.569204	-1.82332	1.39655e-07	2.12799e-05	1.78887e-05	1495	tags=24%, list=11%, signal=21%	C1S/ARHGEF2/CTSB/PDE4B/TAB2/UPP1/BCL3/RIPK2/TRAF4/SLC12A7/RNF19B/PLSCR1/ACSL3/STON1/AGFG1/LARP6/RNF31/EPHA2/IVNS1ABP/PELI1/LOX/NPC1/IRF9/STC1/ARHGEF18/TIMP1/TNFAIP1/MME/OSMR/ADGRE5/SAT1/PMAIP1/SIGIRR/MMP3/EPAS1/IFITM1/SLC2A3/SOD2/CFH/ISG20/NEDD4L/CXCL3/PLAU/GSDME/PHLDA1/IL1A/FOSL1/TNFRSF21/PAPPA/TJP2/PLAUR/TM4SF1/SERPINE2
SENESE_HDAC1_AND_HDAC2_TARGETS_UP	SENESE_HDAC1_AND_HDAC2_TARGETS_UP	SENESE_HDAC1_AND_HDAC2_TARGETS_UP	178	-0.595841	-1.86405	1.47225e-07	2.17536e-05	1.82869e-05	2301	tags=39%, list=17%, signal=32%	EGFR/ATP11B/CAMTA1/COL6A3/RRAGD/HOMER3/COPA/ADAMTS17/LARP4/AGO2/SORBS2/PRDM1/CD55/SCYL2/SUPT6H/BIRC3/PTPN12/WDR6/MCL1/USP10/PTPRN2/SH2B3/IL6ST/PCGF5/MAOA/IRAK2/FGFRL1/IL6R/HMGA1/PGF/DKK2/IQGAP1/CAPN5/PDE4D/NRIP3/NAMPT/KLHL21/CPEB4/ST3GAL1/PPTC7/MAFF/CCL20/TNFRSF12A/STK10/PPIF/JAM3/OSMR/G0S2/CHST11/PXN/SPHK1/ELK3/TNFRSF10B/GPAT3/TNFAIP3/PSME4/LAMC2/CXCL3/C3/TRIML2/PLAU/SLC16A3/IL1A/FOSL1/CXCL8/MMP…
SWEET_LUNG_CANCER_KRAS_UP	SWEET_LUNG_CANCER_KRAS_UP	SWEET_LUNG_CANCER_KRAS_UP	376	-0.506126	-1.66374	2.28437e-07	3.17109e-05	2.66573e-05	2315	tags=30%, list=18%, signal=26%	CLCN5/PLBD1/ME1/THBS1/HSPH1/RNF149/SPECC1/NMT1/CSTB/GOLM1/ATP6V1C1/GPI/PRNP/RNF4/RPL36/HLA-DMA/IFI30/CD68/AASS/KRT7/ACTN1/BTG3/PFDN2/AK1/TGIF1/ITM2C/BEX4/AXL/PIGA/CDKN1A/ST3GAL4/GADD45A/LITAF/NUP88/ADGRG1/LAMB3/SLC34A2/CTSB/CRB3/TCEAL9/ARL8B/SERPINE1/CLDND1/SOAT1/IQGAP1/KCNK1/AVPI1/CD63/SPP1/CLDN3/DSC2/NFIL3/ATOX1/HK2/GALNT3/CHL1/ACTN4/PSEN1/BEX2/ENO1/ACE2/TFCP2L1/CAMSAP1/TNFSF9/LRRFIP1/ALDOA/ATP…
COLDREN_GEFITINIB_RESISTANCE_DN	COLDREN_GEFITINIB_RESISTANCE_DN	COLDREN_GEFITINIB_RESISTANCE_DN	193	-0.578173	-1.82667	2.33501e-07	3.17109e-05	2.66573e-05	1398	tags=27%, list=11%, signal=25%	CRYBG2/CRYBG1/DOK7/WEE1/SRPX2/FGFBP1/SYNE4/GALNT3/LGALS9/C1orf116/TMEM40/RBM47/SPINK2/STK39/MAL2/LNX1/CDH3/MARVELD3/DAPP1/SMIM5/PRRG4/IRF6/AGR2/OVOL1/IKZF2/SMAGP/GRHL3/EHF/BLNK/TMC4/TACSTD2/CCDC57/TSPAN1/CAPS/LIPH/ITGB6/NECTIN4/MACC1/CLDN7/SH3BGRL2/LAMC2/MYH14/TMC5/ADGRF1/LMO7/ALDH1A3/TJP2/ADAM28/HS3ST1/CLDN4/TMPRSS4/ELF3/KRT19
SMID_BREAST_CANCER_BASAL_UP	SMID_BREAST_CANCER_BASAL_UP	SMID_BREAST_CANCER_BASAL_UP	451	-0.488877	-1.61619	2.34124e-07	3.17109e-05	2.66573e-05	1471	tags=25%, list=11%, signal=23%	GLS/LAMB3/SLC34A2/RBP1/VLDLR/RRAS2/NXN/TBX19/S100A2/HMGA1/FAT1/UPP1/CALU/WWTR1/RTP4/SPP1/DSC2/PEG3/FGFBP1/NFIL3/ELF4/KIT/FGF9/PDXK/KLHL24/E2F3/NDRG1/ENO1/TRA2B/PLSCR1/TFCP2L1/CDKN2A/CD59/MET/IGF2BP2/HBEGF/CDH3/ADAM17/KHDRBS3/MYLK/KCTD14/PCSK1N/PELI1/SLC26A2/LOX/CCL20/TRIM29/DSG3/MID1/GALNT12/MALL/PFN2/C16orf95/CDC42EP1/SLPI/SNTB1/CTSV/MT1X/CRYAB/CHST11/DSG2/S100A4/ZNF750/KRT23/ATP13A3/HRK/LDHB/KL…
SMID_BREAST_CANCER_LUMINAL_B_DN	SMID_BREAST_CANCER_LUMINAL_B_DN	SMID_BREAST_CANCER_LUMINAL_B_DN	348	-0.511714	-1.67761	2.46954e-07	3.25446e-05	2.73582e-05	1571	tags=30%, list=12%, signal=28%	EDN2/GSTP1/TNC/CYTL1/C1S/WTAP/LAMB3/SLC34A2/RRAS2/PLPP3/CRYBG1/TBX19/S100A2/FAT1/WWTR1/FBLN1/DSC2/NFIL3/KIT/GALNT3/FAS/PIK3CD/NDRG1/ACE2/CDKN2A/MET/IGF2BP2/CDH3/BIN2/KHDRBS3/MYLK/PELI1/DCN/CTSC/CCL20/PLA2G2A/TRIM29/DSG3/TCF7L2/MID1/GALNT12/MALL/TAGLN/FERMT2/IGFBP3/ANXA1/SLPI/STK10/MME/MT1X/CRYAB/SAT1/CYBA/FBLN2/KRT23/LDHB/KLF6/LYN/ADM/MMP3/RARRES1/SERPING1/SCRG1/CLDN1/SLC2A3/S100A9/SOD2/SLC6A15/M…
COLIN_PILOCYTIC_ASTROCYTOMA_VS_GLIOBLASTOMA_UP	COLIN_PILOCYTIC_ASTROCYTOMA_VS_GLIOBLASTOMA_UP	COLIN_PILOCYTIC_ASTROCYTOMA_VS_GLIOBLASTOMA_UP	25	-0.854653	-2.06946	3.61227e-07	4.63511e-05	3.89645e-05	948	tags=52%, list=7%, signal=48%	GLUL/PLA2G2A/FTH1/TF/SPOCK1/SCRG1/SOD2/SCD/CPE/APOD/TNFRSF21/GPRC5B/SERPINE2
DAVICIONI_TARGETS_OF_PAX_FOXO1_FUSIONS_UP	DAVICIONI_TARGETS_OF_PAX_FOXO1_FUSIONS_UP	DAVICIONI_TARGETS_OF_PAX_FOXO1_FUSIONS_UP	211	-0.568092	-1.81041	3.81034e-07	4.7639e-05	4.00471e-05	1389	tags=27%, list=11%, signal=24%	NRCAM/PGF/DKK2/HEG1/NRP2/SULF1/NDRG1/PLSCR1/MET/SUPT3H/NR2F2/TMEM47/SGK1/PELI1/EMP1/ABI1/SH3BP5/MAFF/CTSC/RAB32/EPHA3/TCF7L2/PHACTR2/TIMP1/PEA15/MME/CTSV/PCDH17/IRS2/CSNK1E/YPEL5/CHST11/PRKAR2B/INHBA/PON2/ELK3/GAREM1/TBC1D9/PXDN/TNFAIP3/RWDD3/VEGFC/PCSK5/APOBEC3B/TCF7L1/PLAU/GSDME/CAMK2N1/PLAT/PDGFD/NELL1/KRT18/MEG3/FABP5/IGFBP6/SERPINE2
BLANCO_MELO_COVID19_SARS_COV_2_INFECTION_CALU3_CELLS_UP	BLANCO_MELO_COVID19_SARS_COV_2_INFECTION_CALU3_CELLS_UP	BLANCO_MELO_COVID19_SARS_COV_2_INFECTION_CALU3_CELLS_UP	228	-0.557237	-1.78812	4.04624e-07	4.93237e-05	4.14633e-05	2294	tags=43%, list=17%, signal=36%	LRRN3/LAMA2/ZNFX1/THBS1/IFIT3/IFI44L/TRIM22/PPM1K/NOCT/KDM7A/IDO1/PRDM1/ICAM1/USP18/GBP1/CMPK2/CSF3/HSD17B14/BIRC3/ATF3/CX3CL1/AKAP12/HDAC9/TENT5A/MIR155HG/ARRDC3/GBP4/IFIT2/MUC4/OASL/ZFP36/ZNF267/RAET1L/AMOTL2/EDN2/TXNIP/GADD45A/IFI44/TNFSF10/IRAK2/EGR1/IL23A/SYNPO2/PDE4B/SERPINE1/RASGRP1/RTP4/ZBTB10/KIT/LGALS9/SEMA3A/NEAT1/MAST4/NUPR1/FOSB/CSRNP1/DUSP8/BST2/HBEGF/PPP1R15A/PPP4R4/DAPP1/HIVEP2/SL…
RUTELLA_RESPONSE_TO_HGF_UP	RUTELLA_RESPONSE_TO_HGF_UP	RUTELLA_RESPONSE_TO_HGF_UP	345	-0.513519	-1.68429	5.93475e-07	7.05801e-05	5.93322e-05	2154	tags=30%, list=16%, signal=26%	DNAJB6/SQLE/CRIM1/RAB3GAP1/ATP6V1C1/AKR1B1/ACP5/IL1R2/IDO1/MT1F/SC5D/BIRC3/GLA/MARCKS/NCOA3/TEX2/TNFAIP8/LDLR/SLC12A8/IL6ST/MFHAS1/SLC5A3/MAOA/LITAF/SLC3A2/C1S/CPM/GLS/NETO2/CTSB/MCTP1/PLPP3/STOM/TCEAL9/SERPINE1/ZFYVE16/TMEM51/TRIP10/CD63/SPP1/MED14/NRIP3/HK2/PPARD/SCARB2/LYPD3/RBM47/PDXK/PIR/NDRG1/FZD5/TLR1/SQSTM1/VAT1/ACSL3/CD59/SLC11A2/PLPP1/SGK1/ATP6V0A1/DHCR7/ST3GAL1/NPC1/BHLHE41/EMP1/RAB8B/…
GHANDHI_DIRECT_IRRADIATION_UP	GHANDHI_DIRECT_IRRADIATION_UP	GHANDHI_DIRECT_IRRADIATION_UP	78	-0.688017	-1.98001	6.15539e-07	7.14612e-05	6.00729e-05	1186	tags=45%, list=9%, signal=41%	NEFM/FAM20A/PRDM1/BTG3/BIRC3/HSPA4L/CDKN1A/GADD45A/LAMB3/NAMPT/FAS/TIGAR/GDF15/FGF2/MT1X/RELB/G0S2/INHBA/MMP3/C2CD4B/TNFRSF10B/TSLP/CLDN1/SOD2/TNFAIP3/LAMC2/C3orf52/CXCL3/CXCL2/IL1A/CREB5/CXCL8/MMP1/CXCL1/MMP10
JOHNSTONE_PARVB_TARGETS_2_UP	JOHNSTONE_PARVB_TARGETS_2_UP	JOHNSTONE_PARVB_TARGETS_2_UP	130	-0.620672	-1.89239	6.69939e-07	7.47944e-05	6.2875e-05	1734	tags=28%, list=13%, signal=24%	PCOLCE2/IFIT2/NDUFB1/OASL/TPP1/USP11/UAP1L1/HEG1/SERPINE1/SMAD3/TFE3/GRAMD1B/ZYX/GRINA/NECTIN2/MAMDC2/CD74/ISG15/RPL36A/IGFBP4/IFITM1/OAF/TNFAIP3/TXNRD1/AKR1C1/DBNDD2/UBE2V1/MDK/NCOA7/GPRC5A/PLAT/ALDH1A3/TFPI2/KRT18/KRT8/IGFBP6
WU_CELL_MIGRATION	WU_CELL_MIGRATION	WU_CELL_MIGRATION	164	-0.596586	-1.85508	6.74929e-07	7.47944e-05	6.2875e-05	1600	tags=35%, list=12%, signal=31%	AKR1C3/TXNIP/MAOA/RBPMS/WNT5A/RHOBTB3/CRYBG1/S100A2/SERPINE1/WWTR1/KCNK1/FBLN1/GALNT3/PTGES/EMP3/DSE/PIR/IGF2BP2/BST2/GLUL/CDH3/NR2F2/TRIM29/AGR2/FGF2/IGFBP3/SLPI/MT1X/S100P/EHF/S100A4/DYNLT3/TACSTD2/ADIRF/SOX9/SCNN1A/EPAS1/S100A6/NEDD9/CLDN7/CTSH/AKR1C1/IGFBP7/KRT17/DAPK1/IL1A/FOSL1/TNFRSF21/TFPI2/KRT18/FABP5/CLDN4/IGFBP6/CXCL1/TM4SF1/TGM2/CLU/KRT19
CHEMNITZ_RESPONSE_TO_PROSTAGLANDIN_E2_DN	CHEMNITZ_RESPONSE_TO_PROSTAGLANDIN_E2_DN	CHEMNITZ_RESPONSE_TO_PROSTAGLANDIN_E2_DN	326	-0.516541	-1.68844	7.9957e-07	8.66379e-05	7.2831e-05	1662	tags=23%, list=13%, signal=21%	BEND7/SLC2A13/KAZN/CDKN1A/GK5/TXNIP/SLC6A20/TNFSF10/SEMA5A/WNT5A/EZR/SINHCAF/DAZAP2/SERINC2/SIPA1L1/FOXP4/PCLO/HRH1/RGS12/FAT1/SIK2/FAM110B/SYNE4/GALNT3/CHL1/PTPRK/ABHD11/RBM47/NFAT5/CYP4V2/MET/ATXN1L/PRKAA2/EDNRB/MARVELD3/C11orf52/CTSC/LMTK3/TVP23B/PHACTR2/TNFAIP1/FHDC1/AHR/SMAGP/SLPI/MSI2/RAB3IP/CNTN4/RND2/TMC4/DSG2/CCDC57/CNKSR3/TSPAN1/SCNN1A/MACC1/AP1S3/CLDN7/OCLN/GMDS/PPT2/HYDIN/LMO7/CLCF1/T…
GROSS_HYPOXIA_VIA_ELK3_DN	GROSS_HYPOXIA_VIA_ELK3_DN	GROSS_HYPOXIA_VIA_ELK3_DN	127	-0.611951	-1.86586	1.17894e-06	0.000124968	0.000105052	2404	tags=41%, list=18%, signal=34%	IL6/ERO1A/SPRY2/ZNF398/ACAP2/RPS6KA5/NOCT/EDN1/ATF1/SIAH2/DHRS9/CSF3/AKAP12/TGIF1/ATXN2L/RBPJ/ZFP36/MTHFD2/TNC/GADD45A/PRDM2/EGR1/VLDLR/UPP1/NFIL3/NDRG1/ENO1/CSRNP1/HBEGF/PPP1R15A/TRPS1/SLC2A1/SLPI/XBP1/EHF/SAT1/PDLIM5/PIM3/DUSP4/OAS2/KLF6/ADM/NEDD9/BHLHE40/NEDD4L/CXCL3/RABGEF1/CDC42EP3/C3/CXCL2/S100A8/TM4SF1
BLANCO_MELO_HUMAN_PARAINFLUENZA_VIRUS_3_INFECTION_A594_CELLS_UP	BLANCO_MELO_HUMAN_PARAINFLUENZA_VIRUS_3_INFECTION_A594_CELLS_UP	BLANCO_MELO_HUMAN_PARAINFLUENZA_VIRUS_3_INFECTION_A594_CELLS_UP	155	-0.594892	-1.8417	1.22073e-06	0.000126644	0.000106462	2532	tags=43%, list=19%, signal=35%	CEACAM1/PRDM16/TRIM38/SP140L/IFIH1/IL6/LRRN3/ZNFX1/IFIT3/IFI44L/TRIM22/PPM1K/NOCT/IFITM3/CD68/IDO1/CD55/USP18/GBP1/CMPK2/BIRC3/ATF3/HYOU1/MCL1/GBP4/IFIT2/OASL/CFB/RAET1L/IFI44/TNFSF10/C1S/EGR1/MCTP1/CRYBG1/RTP4/HK2/PLEKHA4/MXD1/PLSCR1/CCBE1/BST2/PPP1R15A/IRF9/STC1/CD274/PMAIP1/XDH/OAS2/CTSS/KLF6/RUNX2/GMPR/SERPING1/IFITM1/TNFAIP3/CH25H/LAMC2/RASGRP3/RSAD2/HCAR2/PHLDA1/IL1A/CREB5/HCAR3/PLAUR/TGM2
SESTO_RESPONSE_TO_UV_C1	SESTO_RESPONSE_TO_UV_C1	SESTO_RESPONSE_TO_UV_C1	66	-0.703681	-1.97024	1.35236e-06	0.000137377	0.000115484	1637	tags=39%, list=12%, signal=35%	RAB5IF/CDKN1A/MAP2K3/SPRR2D/KCNK1/NAMPT/GALNT3/MAPK6/PPP2R2A/PIM1/GLUL/EMP1/PEA15/CRYAB/ATP1B1/SOD2/SPRR2A/PSMA6/TNFAIP3/GPX2/CNN3/LCN2/TJP2/TGM1/KRT18/TM4SF1
CHARAFE_BREAST_CANCER_LUMINAL_VS_MESENCHYMAL_DN	CHARAFE_BREAST_CANCER_LUMINAL_VS_MESENCHYMAL_DN	CHARAFE_BREAST_CANCER_LUMINAL_VS_MESENCHYMAL_DN	390	-0.493262	-1.62286	1.39926e-06	0.000139241	0.000117051	2142	tags=30%, list=16%, signal=26%	CRIM1/TMEM245/ZEB1/AKR1B1/SACS/PRNP/LAMC1/ARSJ/CMTM3/ZDHHC2/SH3KBP1/ACTN1/ITGA1/FAM126A/AKAP12/SYDE1/ITM2C/LIX1L/AXL/MCAM/SH2B3/CCDC88A/AKR1C3/GSTP1/GADD45A/NUP88/VCL/C1S/IRAK2/GLS/TEAD1/S100A2/PTPRM/ENG/ITPRIP/HRH1/TCEAL9/HEG1/SERPINE1/UPP1/SOAT1/CORO1C/WWTR1/SMAD3/KCTD12/EFEMP2/ARHGAP23/RNF145/FOSL2/SEMA3A/SV2A/FAS/EMP3/DSE/PIK3CD/CCBE1/MET/IGF2BP2/FSTL1/PIM1/LUZP1/LARP6/MYLK/SGK1/MAP7D1/EPHA2/…
FULCHER_INFLAMMATORY_RESPONSE_LECTIN_VS_LPS_UP	FULCHER_INFLAMMATORY_RESPONSE_LECTIN_VS_LPS_UP	FULCHER_INFLAMMATORY_RESPONSE_LECTIN_VS_LPS_UP	474	-0.477696	-1.58031	1.8223e-06	0.000177711	0.00014939	1600	tags=19%, list=12%, signal=18%	AKR1C3/MTHFD2/CMIP/TNC/SLC3A2/VCL/WNT5A/GLS/SINHCAF/NETO2/SERINC2/BID/RASGRP1/SOAT1/SRXN1/ALCAM/SPP1/NET1/NRIP3/GATD3A/PPARD/LYPD3/PIR/NDRG1/MYO1E/NFAT5/ACSL3/KHSRP/TNFSF9/MET/SRC/ASPH/HBEGF/GSN/ZYX/WDFY4/IVNS1ABP/CMC2/BHLHE41/SH3BP5/MAFF/TIAM1/ABL2/CYTOR/TIMM10B/PHACTR2/GALNT12/KIAA1671/PEA15/TGFBR1/MT1X/EHF/RUNX1/YPEL5/PMAIP1/DUSP4/INHBA/PHLDA2/TSC22D1/B3GNT5/RAB27A/GPAT3/DUSP6/CMC4/ATP1B1/ITPR…
MCBRYAN_PUBERTAL_TGFB1_TARGETS_UP	MCBRYAN_PUBERTAL_TGFB1_TARGETS_UP	MCBRYAN_PUBERTAL_TGFB1_TARGETS_UP	154	-0.598949	-1.85274	1.99946e-06	0.000191165	0.0001607	1580	tags=27%, list=12%, signal=24%	CDKN1A/RPS6KA3/TNC/WNT5A/MEF2C/WEE1/UTRN/VASN/NET1/FOXP1/GRB10/GALNT3/PTPRK/SERPINB5/GSN/FOXA1/SLC2A1/CCNK/CDKN2B/TAGLN/TGFBR1/RUNX1/G0S2/PTK2B/TSC22D1/SOX9/MAL/EPAS1/S100A6/NRIP1/DPYSL3/BHLHE40/CNN3/PLAT/CP/TJP2/KRT18/FABP5/F3/TGM2/CLU
PEDRIOLI_MIR31_TARGETS_DN	PEDRIOLI_MIR31_TARGETS_DN	PEDRIOLI_MIR31_TARGETS_DN	275	-0.531457	-1.71816	2.04803e-06	0.000192042	0.000161438	2288	tags=32%, list=17%, signal=27%	LAMA2/CLN8/DCTN4/IFIT3/SOCS6/PPM1K/NR4A2/FLOT1/CMTM3/ZNF846/CEL/XKR6/RPA4/LAMTOR3/ICAM1/CD55/BIRC3/CX3CL1/AKAP12/ADAMTS9/ANO6/OPN3/RBPJ/IFIT2/NACAD/CORO7/MED26/LITAF/IRAK2/CPM/IL23A/PCLO/NRCAM/TACC1/TMSB4X/KIF21A/SPP1/DSC2/ZNF343/NEAT1/MAFK/NPAS2/VAT1/ATXN1L/SUPT3H/SLC22A17/PRKAA2/PLPP1/EDNRB/SMG9/FOXC2/FEM1C/BHLHE41/EMP1/CCL20/WWC3/STC1/KLHL18/IFITM10/SPRY4/PDK4/RELB/AKR1C2/PTGDS/DSG2/RHOU/KLF6/…
PHONG_TNF_RESPONSE_VIA_P38_PARTIAL	PHONG_TNF_RESPONSE_VIA_P38_PARTIAL	PHONG_TNF_RESPONSE_VIA_P38_PARTIAL	150	-0.595481	-1.83879	2.44501e-06	0.000224941	0.000189094	1760	tags=38%, list=13%, signal=33%	TENT5A/MCL1/LDLR/TGFA/IL6ST/MFHAS1/CDKN1A/SLC5A3/TNC/LITAF/BID/PLPP3/SERPINE1/ALCAM/SMAD3/NAMPT/SLC12A7/FOSL2/IRGQ/KLHL21/TGIF2/DNAJB9/SQSTM1/NR2F2/HIVEP2/MAFF/CCL20/TCF7L2/PDE8B/PPIF/KDM6B/CHST11/PMAIP1/B4GALT1/INHBA/SPHK1/KLF6/ADM/TNFRSF10B/GABARAPL1/TSC22D2/TNFAIP3/C3orf52/NEDD4L/CXCL3/IRS1/CXCL2/PLAU/GPRC5A/CDH19/TNFRSF21/DUSP10/CXCL8/KCNN4/CXCL1/PLAUR/PTHLH
JINESH_BLEBBISHIELD_TO_IMMUNE_CELL_FUSION_PBSHMS_UP	JINESH_BLEBBISHIELD_TO_IMMUNE_CELL_FUSION_PBSHMS_UP	JINESH_BLEBBISHIELD_TO_IMMUNE_CELL_FUSION_PBSHMS_UP	328	-0.507342	-1.65772	2.6637e-06	0.000240522	0.000202192	1590	tags=25%, list=12%, signal=22%	FHL2/PMEPA1/ST3GAL4/GADD45A/VCL/EGR1/RHOBTB3/BID/MACF1/RRAS2/GNAQ/MAN2A1/FAT1/TACC1/CORO1C/BCAS1/SMAD3/FBLN1/HIC2/TSPAN6/HK2/DIAPH1/ACTN4/CNN2/TIGAR/CD59/IGF2BP2/ASPH/GSN/NR2F2/MYLK/ZYX/EPHA2/CHKB/HSPB8/SLC12A2/GJB6/SPAG9/AAK1/IKBIP/PLA2G2A/MYADM/SERINC1/ALDH3A1/SLC20A2/TNFRSF12A/TAGLN/KIAA1671/SMAGP/MSI2/SPOCK1/PDLIM5/C19orf33/DSG2/DUSP4/KLF6/ADM/EPAS1/TNFRSF10B/PISD/TSC22D2/UBE2E2/VMP1/CDH2/CDC…
DURCHDEWALD_SKIN_CARCINOGENESIS_DN	DURCHDEWALD_SKIN_CARCINOGENESIS_DN	DURCHDEWALD_SKIN_CARCINOGENESIS_DN	236	-0.539145	-1.73016	3.19963e-06	0.000283661	0.000238456	1791	tags=25%, list=14%, signal=22%	STK3/CAST/YWHAZ/CCDC88A/MPZL2/PMEPA1/TPP1/SLC6A20/SERPINB6/RBP1/MACF1/CTNND1/UTRN/SNX9/NET1/KDM5B/MAPK6/PNCK/MAFK/MXD1/CSRNP1/MET/CASTOR2/CPEB4/TMEM47/GJB6/YOD1/AFF4/TNPO1/PLD1/UBAP1/DSG3/GALNT12/LGALS3BP/SLPI/PHLDB2/IRS2/RUNX1/STX11/PMAIP1/B4GALT1/XDH/ATP13A3/FBLIM1/KLF6/ELL2/MMP3/GPAT3/SLC4A7/NRIP1/MYO5B/RAPGEF3/HMOX1/PHLDA1/KRT13/IL36G/ALDH1A3/HS3ST1/KCNN4/MMP10
DELPUECH_FOXO3_TARGETS_UP	DELPUECH_FOXO3_TARGETS_UP	DELPUECH_FOXO3_TARGETS_UP	59	-0.712429	-1.95179	3.29734e-06	0.000287104	0.000241351	1054	tags=46%, list=8%, signal=42%	EDN1/CD55/MAX/TNFAIP8/TGFA/PIK3CA/CTSB/MXD1/CD59/GSN/SERPINB8/UBE2H/GRB7/EMP1/S100P/SAT1/AKR1C2/PHLDA2/DUSP6/PLCG2/NEDD4L/DAPK1/TNFRSF21/CLDN4/IGFBP6/PLAUR/CLU
KOKKINAKIS_METHIONINE_DEPRIVATION_96HR_UP	KOKKINAKIS_METHIONINE_DEPRIVATION_96HR_UP	KOKKINAKIS_METHIONINE_DEPRIVATION_96HR_UP	109	-0.629399	-1.88144	3.60348e-06	0.000308256	0.000259131	1588	tags=30%, list=12%, signal=27%	IL6ST/CDKN1A/GSTP1/GADD45A/LITAF/WNT5A/BID/GSTO1/WEE1/FAS/TNFRSF10A/EGR3/DCN/IRF6/SHC1/FGF2/TIMP1/IGFBP3/CFLAR/TNFRSF10B/IGFBP4/GPX3/IGFBP7/DAPK1/GTF2H4/IGFBP2/PLAT/IL1A/PDGFD/FGFR1/CXCL8/IGFBP6/PLAUR
KIM_RESPONSE_TO_TSA_AND_DECITABINE_UP	KIM_RESPONSE_TO_TSA_AND_DECITABINE_UP	KIM_RESPONSE_TO_TSA_AND_DECITABINE_UP	87	-0.649041	-1.8903	3.76695e-06	0.000316684	0.000266216	1580	tags=40%, list=12%, signal=36%	NEFM/TPD52L1/IL1R2/IFI30/KRT7/ATF3/CDKN1A/BIK/LAMB3/DNALI1/S100A2/GCHFR/DNAJB9/GDF15/ISYNA1/S100P/SAT1/RND2/KRT23/TACSTD2/ADIRF/TES/TSPAN1/FAM169A/CLDN7/CYP24A1/LAMC2/ISG20/DBNDD2/KRT17/SERPINF1/MUC1/TGM2/CLU/KRT19
BLANCO_MELO_COVID19_SARS_COV_2_INFECTION_A594_ACE2_EXPRESSING_CELLS_UP	BLANCO_MELO_COVID19_SARS_COV_2_INFECTION_A594_ACE2_EXPRESSING_CELLS_UP	BLANCO_MELO_COVID19_SARS_COV_2_INFECTION_A594_ACE2_EXPRESSING_CELLS_UP	374	-0.485899	-1.59792	3.8644e-06	0.00031937	0.000268474	2409	tags=36%, list=18%, signal=30%	HBP1/ZNF136/IL6/ABTB2/NTNG2/BTG2/SNIP1/RBM39/ZNFX1/ZNF805/HES1/ELL/ZBTB21/PPM1K/NOCT/IFITM3/NFKBIE/KDM7A/FOXN2/NECAP1/ZNF436-AS1/IDO1/LAMTOR3/USP18/CMPK2/ANKRD49/BIRC3/NR4A1/ATF3/BTC/MYSM1/ARID3B/HDAC9/IKZF5/NFKB1/GBP4/GUCA1B/FLCN/NFYC-AS1/ZFP36/ZNF267/MED26/GADD45A/IFI44/UBXN7/REC8/IRAK2/WTAP/EGR1/SUMO4/CCNT1/MCTP1/THAP9-AS1/SNHG10/HCG27/CEP85L/RSRC2/CELF1/PDE4B/ZBTB10/SMNDC1/BCL3/NFIL3/LGALS9/T…
LIANG_SILENCED_BY_METHYLATION_2	LIANG_SILENCED_BY_METHYLATION_2	LIANG_SILENCED_BY_METHYLATION_2	37	-0.774623	-1.99065	4.07709e-06	0.000331331	0.000278529	1677	tags=59%, list=13%, signal=52%	IFIT2/IFI44/BIK/TNFSF10/C1S/STX3/HBEGF/CCL20/STC1/SLPI/S100A4/INHBA/OAS2/IFI6/SOD2/TNFAIP3/C3/KRT17/CXCL2/LCN2/MMP1/SAA1
MISSIAGLIA_REGULATED_BY_METHYLATION_UP	MISSIAGLIA_REGULATED_BY_METHYLATION_UP	MISSIAGLIA_REGULATED_BY_METHYLATION_UP	109	-0.627041	-1.87439	4.18004e-06	0.000334129	0.000280881	1580	tags=36%, list=12%, signal=32%	CDKN1A/TXNIP/GADD45A/CTSB/IL23A/MAP2K3/SERPINE1/ATOX1/LGALS9/PSEN1/SQSTM1/BST2/GSN/UBE2H/CCL20/TIMP1/IGFBP3/SLPI/S100P/SAT1/YPEL5/OAS2/TACSTD2/PON2/RARRES1/ISG15/DUSP6/ATP1B1/PISD/POLD4/SOD2/TNFAIP3/PPT2/ISG20/LCN2/PLAT/WFDC2/TFPI2/PLAUR
REN_ALVEOLAR_RHABDOMYOSARCOMA_DN	REN_ALVEOLAR_RHABDOMYOSARCOMA_DN	REN_ALVEOLAR_RHABDOMYOSARCOMA_DN	386	-0.486338	-1.60065	4.50038e-06	0.000353933	0.000297529	1610	tags=23%, list=12%, signal=21%	RAB21/FHL2/SEC24D/TPP1/C1S/CTSB/PLPP3/GSTO1/MAN2A1/SMTN/ENG/COQ10B/HSPA13/CALU/IQGAP1/SMAD3/EFEMP2/TFE3/AVPI1/SRPX2/STX12/ATOX1/ELF4/IL10RB/BAG3/ACTN4/TMEM165/PTGES/IDS/PDXK/CNN2/LRRC59/STK39/FKBP10/VAT1/FSTL1/PRAF2/GSN/MYO1B/MYLK/ZYX/LOX/LRP1/SPAG9/EMP1/RAB32/FGF2/TVP23B/LGALS3BP/TNFRSF12A/TIMP1/PEA15/IGFBP3/CST3/ANXA1/ELOVL5/OSMR/PDLIM5/B4GALT1/INHBA/SPHK1/DYNLT3/KLF6/ELK3/ELL2/EPAS1/ITGBL1/S10…
UDAYAKUMAR_MED1_TARGETS_DN	UDAYAKUMAR_MED1_TARGETS_DN	UDAYAKUMAR_MED1_TARGETS_DN	214	-0.536418	-1.7158	4.73698e-06	0.000362537	0.000304762	2466	tags=35%, list=19%, signal=29%	FRMD4B/RYBP/HBP1/ABTB2/JOSD1/PXDC1/RB1CC1/DNAJB6/RAB3GAP1/EPB41L4B/EIF2AK3/MN1/DYRK1A/ATF3/FAM13B/ARID5B/SEC61A2/AXL/MAPKAPK2/AMOTL2/CDKN1A/ST3GAL4/TXNIP/GADD45A/RPS21/RBPMS/CPM/ADGRG1/THAP9-AS1/PLPP3/SMTN/ERF/USP36/UPP1/UPF1/EFHD2/DNMBP/ELF4/FOSL2/RCBTB2/FAS/KLHL24/NDRG1/DNAJB9/CAMSAP1/KHSRP/TNFSF9/PIM1/GSN/SOX13/ADAM17/ZXDB/MAP7D1/ST6GAL1/FEM1C/HSPB8/DENND3/SPAG9/PTBP2/TRIM29/MAP3K9/PEA15/STS/S…
THEILGAARD_NEUTROPHIL_AT_SKIN_WOUND_UP	THEILGAARD_NEUTROPHIL_AT_SKIN_WOUND_UP	THEILGAARD_NEUTROPHIL_AT_SKIN_WOUND_UP	64	-0.692843	-1.93777	4.75848e-06	0.000362537	0.000304762	1865	tags=42%, list=14%, signal=36%	OXSR1/RAB1A/NFKB1/ZFP36/MTHFD2/TPP1/LAMB3/MAP2K3/HMGA1/RPS27/UPP1/CALU/PHF1/HNRNPC/NAMPT/PPP2R2A/EGR3/AHR/TGFBR1/EIF4A1/CFLAR/TRIB1/CXCL3/CXCL2/PLAU/HCAR3/CXCL8
PETROVA_ENDOTHELIUM_LYMPHATIC_VS_BLOOD_DN	PETROVA_ENDOTHELIUM_LYMPHATIC_VS_BLOOD_DN	PETROVA_ENDOTHELIUM_LYMPHATIC_VS_BLOOD_DN	139	-0.595731	-1.8316	5.64634e-06	0.000423562	0.000356062	1984	tags=37%, list=15%, signal=31%	KRT7/ICAM1/MT1F/PLOD2/CYFIP2/SLC1A1/AXL/CHST1/FHL2/GLCE/CDKN1A/GADD45A/SLC3A2/NRCAM/PGF/SERPINE1/UPP1/SMAD3/SRPX2/EMP3/PCDH1/KLHL21/MECOM/FBXL2/CD59/NR2F2/CTSC/TAGLN/PFN2/MT1X/TACSTD2/LDHB/ISG15/ATP1B1/CLDN7/ITGA5/LAMC2/VEGFC/CDH2/CDC42EP3/HMOX1/PLAU/GSDME/ADGRL2/TNFRSF21/CXCL8/MMP1/CXCL1/FAM107A/TGM2/CLU
LENAOUR_DENDRITIC_CELL_MATURATION_DN	LENAOUR_DENDRITIC_CELL_MATURATION_DN	LENAOUR_DENDRITIC_CELL_MATURATION_DN	88	-0.645899	-1.88304	5.84355e-06	0.000431714	0.000362915	1186	tags=32%, list=9%, signal=29%	NAMPT/PSEN1/EMP3/IDS/TLR1/PLSCR1/EMP1/FYB1/PPIF/BST1/S100A4/SORL1/PTK2B/TSC22D1/ELK3/ISG15/DUSP6/ITPR1/S100A9/SOD2/AKR1C1/CXCL3/C3/CXCL2/SERPINF1/CXCL8/S100A8/PLAUR
CHARAFE_BREAST_CANCER_LUMINAL_VS_BASAL_DN	CHARAFE_BREAST_CANCER_LUMINAL_VS_BASAL_DN	CHARAFE_BREAST_CANCER_LUMINAL_VS_BASAL_DN	419	-0.477242	-1.57646	6.11829e-06	0.000445265	0.000374307	1638	tags=25%, list=12%, signal=23%	TGFA/CCDC88A/CFB/AKR1C3/GSTP1/IFI44/C1S/LAMB3/ARHGAP5/KPNA1/RRAS2/NXN/CRYBG1/S100A2/PTPRM/HRH1/TCEAL9/UPP1/SOAT1/TRIP10/CORO1C/WWTR1/SMAD3/SRPX2/ARHGAP23/FGFBP1/RNF145/NAMPT/TKT/FAS/EMP3/SERPINB5/DSE/PIK3CD/PLSCR1/MYO1E/NFAT5/CD59/MET/IGF2BP2/FSTL1/CDH3/LUZP1/MYO1B/LARP6/SGK1/EPHA2/LOX/EMP1/CTSC/TRIM29/GNAL/DSG3/FGF2/ANXA1/SLPI/CFL2/MME/CHMP1B/MT1X/OSMR/PHLDB2/ADGRE5/STK17A/CRYAB/IRS2/DSG2/INHBA/…
LIANG_SILENCED_BY_METHYLATION_UP	LIANG_SILENCED_BY_METHYLATION_UP	LIANG_SILENCED_BY_METHYLATION_UP	23	-0.828587	-1.97863	6.60245e-06	0.000470484	0.000395507	390	tags=43%, list=3%, signal=42%	MMP3/LAMC2/C3/KRT17/COX7A1/ALDH1A3/PAPPA/KRT8/SAA1/KRT19
HAN_SATB1_TARGETS_DN	HAN_SATB1_TARGETS_DN	HAN_SATB1_TARGETS_DN	320	-0.497783	-1.62622	6.6578e-06	0.000470484	0.000395507	1803	tags=24%, list=14%, signal=22%	PELI2/CYFIP2/ANKRD6/TENT5A/IFIT2/CFB/ZNF23/MPZL2/AKR1C3/MFHAS1/PMEPA1/TNC/ADGRG1/LAMB3/CTSB/METTL7A/S100A2/HMGA1/PDE4B/LRRC8B/SERPINE1/NET1/MAST4/PIR/TIGAR/NPAS2/BST2/LNX1/GSN/LARP6/KHDRBS3/NR2F2/KAT6A/LOX/L3MBTL1/DENND3/FAXC/NPC1/EMP1/LMNA/AGR2/TCF7L2/MALL/AGPAT4/VPS37B/OSMR/S100P/SAT1/G0S2/CHST11/S100A4/INHBA/PXN/TSC22D1/RUNX2/F11R/MMP3/SYNJ2/IGFBP4/NEDD9/CLDN7/ENPP1/LAMC2/CDH2/BHLHE40/IGFBP7/C…
AMIT_EGF_RESPONSE_120_MCF10A	AMIT_EGF_RESPONSE_120_MCF10A	AMIT_EGF_RESPONSE_120_MCF10A	41	-0.755287	-1.97179	6.95763e-06	0.000484648	0.000407413	951	tags=34%, list=7%, signal=32%	HBEGF/GDF15/EPHA2/MAFF/CCL20/SPRY4/PDLIM5/ENC1/DUSP6/TXNRD1/IL1A/FOSL1/ALDH1A3/PLAUR
PASINI_SUZ12_TARGETS_DN	PASINI_SUZ12_TARGETS_DN	PASINI_SUZ12_TARGETS_DN	271	-0.514466	-1.6655	7.27422e-06	0.000496931	0.000417739	1897	tags=29%, list=14%, signal=25%	PLOD2/KLHL9/PTPN12/RDH10/CYFIP2/MARCKS/SPSB1/AXL/CRMP1/AMOTL2/CDKN1A/RPS6KA3/VCL/RHOBTB3/RBP1/ZMYND8/RRAS2/PAWR/KCTD10/SOAT1/CORO1C/WWTR1/FARP1/CAPN2/YAF2/FOXP1/GRB10/FOSL2/SULF1/CNN2/TMCC3/VAT1/LRRFIP1/HBEGF/GSN/HMGN3/TMEM47/ZYX/CDKN2B/SHB/MYADM/TNFRSF12A/TAGLN/PEA15/IGFBP3/ANXA1/CFL2/PHLDB2/CRYAB/IRS2/PDLIM5/LGALS1/RAP2B/TENM3/METRNL/KLF6/TES/DPYSL2/DUSP6/S100A6/TRIB1/IGFBP4/PXDN/CMTM7/CDH2/BHL…
SANA_TNF_SIGNALING_UP	SANA_TNF_SIGNALING_UP	SANA_TNF_SIGNALING_UP	68	-0.679714	-1.9065	7.33778e-06	0.000496931	0.000417739	1960	tags=43%, list=15%, signal=36%	ICAM1/GBP1/CMPK2/BIRC3/CX3CL1/ICOSLG/C1S/LAMB3/SSPN/SERPINE1/SMAD3/RIPK2/LGALS9/BST2/SPAG9/CCL20/FTH1/LGALS3BP/SAT1/INHBA/OAS2/ATP13A3/MMP3/SOD2/TNFAIP3/CXCL3/CXCL2/CXCL8/MMP10
AMIT_EGF_RESPONSE_120_HELA	AMIT_EGF_RESPONSE_120_HELA	AMIT_EGF_RESPONSE_120_HELA	61	-0.701623	-1.93765	8.51452e-06	0.000561955	0.000472401	1744	tags=44%, list=13%, signal=39%	MCL1/TGFA/AMOTL2/CDKN1A/GADD45A/MAP2K3/HBEGF/GDF15/FOXC2/EPHA2/MAFF/TAGLN/VPS37B/JUND/KDM6B/SAT1/IRS2/DUSP4/TNFRSF10B/DUSP6/CXCL2/CLCF1/FOSL1/CXCL8/F3/CXCL1/PLAUR
JINESH_BLEBBISHIELD_TO_IMMUNE_CELL_FUSION_PBSHMS_DN	JINESH_BLEBBISHIELD_TO_IMMUNE_CELL_FUSION_PBSHMS_DN	JINESH_BLEBBISHIELD_TO_IMMUNE_CELL_FUSION_PBSHMS_DN	317	-0.500725	-1.6366	8.52844e-06	0.000561955	0.000472401	1646	tags=26%, list=12%, signal=23%	ELP4/CFB/AKR1C3/FAM3B/IFI44/C15orf48/NUP88/TNFSF10/WNT5A/ANG/MCTP1/IL23A/EEPD1/KCNK1/MLPH/FGFBP1/GCHFR/KIT/GATD3A/NDRG1/MTFP1/C6orf141/DHRS3/FTL/SERPINB8/RHOV/SLC2A1/SGK1/NLGN4X/IRF9/CDC42EP4/CTSC/CCL20/AGR2/FNIP2/CADPS2/PGD/SLPI/PMAIP1/CXXC5/AKR1C2/XDH/CD74/CAB39L/OAS2/TSC22D1/IFI6/CAPS/SCNN1A/MAL/CPVL/ISG15/APOBEC3G/S100A9/SOD2/CFH/PLCG2/BHLHE40/ISG20/C17orf49/GPX2/FEZ1/C3/HSD17B2/PLCB1/BEND5/H…
DUTERTRE_ESTRADIOL_RESPONSE_24HR_UP	DUTERTRE_ESTRADIOL_RESPONSE_24HR_UP	DUTERTRE_ESTRADIOL_RESPONSE_24HR_UP	228	0.424875	1.69156	9.97667e-06	0.000648617	0.000545251	2067	tags=36%, list=16%, signal=31%	NPY1R/KIF4A/CDT1/PAQR4/XRCC3/CDCA7L/IMPA2/GINS2/INCENP/SLC29A1/BIRC5/CXCL12/BCL2/FIGNL1/COLGALT1/UNG/CDCA4/CHAF1A/ATAD5/SLC27A2/FAM111B/CENPU/RNASEH2A/NOS1AP/CCNE2/MCM4/CDCA5/ANLN/NUSAP1/DSCC1/CA12/MCM6/FANCC/HR/MCM3/SLC22A5/BRCA2/TONSL/RAPGEFL1/RRM1/CENPL/TENT5C/EXOSC5/FEN1/KCNK6/PKIB/VRK1/MANEAL/AURKA/MCM7/DNMT1/CDCA7/RFC5/RECQL4/CHEK1/RMI1/ZNF367/POLD2/NME1/GINS1/SMC2/MIS18A/RFC2/PCNA/CHTF18/M…
HARRIS_HYPOXIA	HARRIS_HYPOXIA	HARRIS_HYPOXIA	66	-0.678223	-1.89896	1.04443e-05	0.000657788	0.000552961	1786	tags=45%, list=14%, signal=39%	HDAC9/NFKB1/TGFA/CDKN1A/EDN2/BIK/PGF/SPP1/HK2/ENO1/FTL/ALDOA/SLC2A1/STC1/TF/TAGLN/IGFBP3/SAT1/ADM/EPAS1/SLC2A3/MIF/BHLHE40/HMOX1/IGFBP2/CP/CXCL8/F3/PLAUR/TGM2
JINESH_BLEBBISHIELD_TRANSFORMED_STEM_CELL_SPHERES_UP	JINESH_BLEBBISHIELD_TRANSFORMED_STEM_CELL_SPHERES_UP	JINESH_BLEBBISHIELD_TRANSFORMED_STEM_CELL_SPHERES_UP	147	-0.570289	-1.7571	1.05071e-05	0.000657788	0.000552961	1560	tags=36%, list=12%, signal=32%	TXNIP/WNT5A/GLS/LAMB3/CTSB/SLC2A10/PLPP3/SERPINE1/SRXN1/EFHD2/SMAD3/MLPH/SPP1/RNF145/PTGES/LYPD3/BEX2/PIR/PIM1/FTL/SERPINB8/HAS3/ST3GAL1/EMP1/ALDH3A1/FTH1/MALL/IGFBP3/FYB1/PGD/ANXA1/PANX2/CHMP1B/MT1X/KRT23/KLF6/DPYSL2/GPAT3/S100A9/SOD2/CACNA2D3/LAMC2/TXNRD1/APOBEC3B/FEZ1/ADGRF1/HMOX1/GSDME/LCN2/TNFRSF21/ALDH1A3/NQO1/ALDH1A1
SEITZ_NEOPLASTIC_TRANSFORMATION_BY_8P_DELETION_UP	SEITZ_NEOPLASTIC_TRANSFORMATION_BY_8P_DELETION_UP	SEITZ_NEOPLASTIC_TRANSFORMATION_BY_8P_DELETION_UP	57	-0.700334	-1.91113	1.05224e-05	0.000657788	0.000552961	672	tags=30%, list=5%, signal=28%	MALL/SLIT2/SPOCK1/PDLIM5/SORL1/OAS2/ISG15/MAPRE2/CH25H/ISG20/GPRC5A/ALDH1A3/ADAM28/HS3ST1/PTN/IGFBP6/CLU
WANG_METHYLATED_IN_BREAST_CANCER	WANG_METHYLATED_IN_BREAST_CANCER	WANG_METHYLATED_IN_BREAST_CANCER	33	-0.78967	-1.9982	1.09748e-05	0.000675025	0.000567451	1543	tags=61%, list=12%, signal=54%	GADD45A/SLC3A2/UPP1/HBEGF/SERPINB8/GDF15/MYO1B/ZYX/EPHA2/MAFF/PTPRG/STK17A/IRS2/INHBA/SPHK1/KLF6/TNFRSF10B/KRT17/FOSL1/F3
RUTELLA_RESPONSE_TO_CSF2RB_AND_IL4_DN	RUTELLA_RESPONSE_TO_CSF2RB_AND_IL4_DN	RUTELLA_RESPONSE_TO_CSF2RB_AND_IL4_DN	243	-0.522009	-1.67728	1.10751e-05	0.000675025	0.000567451	2189	tags=31%, list=17%, signal=27%	RNF138/GRPEL1/NR4A2/AKR1B1/CFD/IDO1/MT1F/MYO15B/CD55/GLA/TYMP/HDAC9/MCL1/TEX2/ZFP36/MFHAS1/CPM/ANG/EGR1/CTSB/MCTP1/MEF2C/SMAD3/NRIP3/NAMPT/HK2/ZFAND5/SCARB2/CALML4/PDXK/TLR1/PLSCR1/CCNL1/HBEGF/NOTCH2/SGK1/ATP6V0A1/ST6GAL1/PELI1/DENND3/BHLHE41/EMP1/SH3BP5/TCF7L2/G6PC3/FYB1/STS/SPOCK1/SNTB1/PPIF/SIK3/MT1X/STK17A/SIGIRR/PTGDS/SPHK1/SORL1/ATP13A3/TSC22D1/IFI6/CYP27A1/DUSP6/ITPR1/SLC2A3/NEDD9/S100A9/S…
AMIT_SERUM_RESPONSE_240_MCF10A	AMIT_SERUM_RESPONSE_240_MCF10A	AMIT_SERUM_RESPONSE_240_MCF10A	52	-0.706664	-1.91587	1.16974e-05	0.000704153	0.000591937	2238	tags=52%, list=17%, signal=43%	THBS1/GABPB1/BLZF1/GBP1/CDH1/AKAP12/TGFA/EZR/LRRC8B/SERPINE1/MRPL33/EMP1/DSG3/CDC42EP1/TJP1/ARHGEF3/NECTIN2/PDLIM5/PHLDA2/ITGB6/CLDN1/ITGA5/TNFRSF21/ALDH1A3/TGM1/PKP2/TM4SF1
JOHNSTONE_PARVB_TARGETS_3_UP	JOHNSTONE_PARVB_TARGETS_3_UP	JOHNSTONE_PARVB_TARGETS_3_UP	393	-0.474746	-1.56348	1.46588e-05	0.000871663	0.000732752	2128	tags=29%, list=16%, signal=25%	PDP1/AFDN/CREG1/GDI1/VPS18/PSAP/FLNB/CTSL/HLA-G/SLC17A5/THBS1/RNF149/CSTB/TMEM245/IFITM3/PRNP/CMTM3/HLA-DMA/ARPC1B/SEMA4B/DAG1/ICAM1/CD55/SUPT6H/FLOT2/TGIF1/HLA-DPB1/MARCKS/R3HDM4/C15orf39/LDLR/AKR1C3/TXNIP/TPP1/LITAF/TNFSF10/C1S/IRAK2/GLS/ADGRG1/CTSB/ARHGAP5/RRAS2/MAP2K3/S100A2/RIPOR1/IQGAP1/CTNND1/EFHD2/SMAD3/DNMBP/BCL9L/BCL3/KMT2A/ABHD17C/PLBD2/NEAT1/TKT/SYVN1/RBM47/KLHL24/SQSTM1/PCBP2/VAT1/LR…
GRAHAM_CML_DIVIDING_VS_NORMAL_QUIESCENT_DN	GRAHAM_CML_DIVIDING_VS_NORMAL_QUIESCENT_DN	GRAHAM_CML_DIVIDING_VS_NORMAL_QUIESCENT_DN	69	-0.663379	-1.86136	1.63779e-05	0.000962155	0.000808823	1606	tags=38%, list=12%, signal=33%	MPZL2/AKR1C3/TNFSF10/RBPMS/BAALC/TSPAN6/NEAT1/IDS/NFAT5/CD59/EMP1/SH3BP5/TCF7L2/INHBA/SORL1/DUSP6/NRIP1/SOD2/CH25H/CXCL3/CXCL2/TCEAL2/ADAM28/CXCL8/CXCL1/TM4SF1
TARTE_PLASMA_CELL_VS_PLASMABLAST_UP	TARTE_PLASMA_CELL_VS_PLASMABLAST_UP	TARTE_PLASMA_CELL_VS_PLASMABLAST_UP	231	-0.523787	-1.68216	1.68631e-05	0.000978863	0.000822869	1872	tags=30%, list=14%, signal=26%	STX1A/BIRC3/NR4A1/AK1/TGIF1/CHERP/MCAM/RPL37A/MAPKAPK2/CFB/TNC/IFI44/RPS21/RBPMS/C1S/EGR1/SERPINB6/PLPP3/HRH1/FMOD/KRT32/LGALS9/PTPRK/PCDH1/DLG4/TLR1/FOSB/FSTL1/FTL/PIK3R2/LRP1/TIAM1/RAB32/STXBP1/PFN2/CST3/MME/TJP1/S100P/JUND/CRYAB/RELB/RUNX1/CYBA/PRKAR2B/PTGDS/SORL1/ZFHX3/ADM/GMPR/SERPING1/IGFBP4/IFITM1/S100A9/SPRR2A/GPX3/TNFAIP3/FRZB/FEZ1/AQP5/MDK/DAPK1/LCN2/KCNMA1/CXCL8/S100A8/ALDH1A1/PAX6/CLU
FARMER_BREAST_CANCER_APOCRINE_VS_BASAL	FARMER_BREAST_CANCER_APOCRINE_VS_BASAL	FARMER_BREAST_CANCER_APOCRINE_VS_BASAL	273	-0.5009	-1.62043	1.71905e-05	0.000986127	0.000828975	2342	tags=31%, list=18%, signal=26%	MSMO1/KRT16/STK26/MFAP2/ATP11B/SLC9A3R1/SWAP70/CRAT/RNF138/S100A13/AMACR/UTP25/MYL6B/TP53TG1/UGDH/KRT7/BTG3/CDH1/SC5D/CX3CL1/ZKSCAN1/NRAS/CCDC88A/CHST1/MAOA/TRMT11/NUP88/GLS/ZMYND8/SLC2A10/PCLO/S100A2/RASGRP1/CLDND1/ALCAM/MLPH/KIT/SREBF1/ABHD11/RBM47/E2F3/PLSCR1/ACE2/ACSL3/CDKN2A/IGF2BP2/MLF1/PELI1/FEM1C/TCF7L2/MID1/CADPS2/ELOVL5/PMAIP1/PRKAR2B/S100A4/DUSP4/KMO/EGF/NT5C2/LDHB/BBS1/PON2/LYN/SCNN1A…
REACTOME_IRON_UPTAKE_AND_TRANSPORT	REACTOME_IRON_UPTAKE_AND_TRANSPORT	REACTOME_IRON_UPTAKE_AND_TRANSPORT	47	-0.712536	-1.89177	2.04583e-05	0.00115994	0.000975086	967	tags=21%, list=7%, signal=20%	FTL/SLC22A17/SLC11A2/ATP6V0A1/FTH1/TF/HMOX1/LCN2/CP/ATP6V0C
CHICAS_RB1_TARGETS_CONFLUENT	CHICAS_RB1_TARGETS_CONFLUENT	CHICAS_RB1_TARGETS_CONFLUENT	429	-0.46108	-1.52401	2.28628e-05	0.00126574	0.00106403	1495	tags=24%, list=11%, signal=22%	AXL/GPX4/EPG5/IFIT2/ATP8B1/MTHFD2/FHL2/C1S/CPM/TMTC2/SSPN/METTL7A/RBP1/RRAS2/NXN/RABGAP1L/BAALC/HMGA1/SYNPO2/HEG1/SERPINE1/CORO1C/SMAD3/EFEMP2/UTRN/FARP1/FBLN1/ACTN4/EMP3/NUPR1/MECOM/SULF1/CNN2/KCNMB2/MYL9/CDKN2A/DHRS3/ABI3BP/GSN/EXOG/LARP6/NOTCH2/NR2F2/TMEM47/MYLK/TMTC1/FOXC2/PIK3R2/ZYX/LOX/DCN/CYTOR/LMNA/TAGLN/PEA15/ANXA1/SMAGP/SPOCK1/STK17A/TSPAN5/SIPA1L2/CXXC5/S100A4/PXN/EVA1A/CNKSR3/TES/SGMS…
CONCANNON_APOPTOSIS_BY_EPOXOMICIN_UP	CONCANNON_APOPTOSIS_BY_EPOXOMICIN_UP	CONCANNON_APOPTOSIS_BY_EPOXOMICIN_UP	211	-0.52831	-1.68363	2.29604e-05	0.00126574	0.00106403	1712	tags=27%, list=13%, signal=24%	HSPA4L/LRIG1/ZFP36/RAB21/AKR1C3/CDKN1A/GADD45A/SLC3A2/PRDM2/C1S/GLS/ARHGEF2/IL6R/BCL2L11/PGF/UBFD1/FAT1/HEG1/SERPINE1/UPP1/WWTR1/SPP1/NEAT1/FAS/KLHL21/MXD1/SQSTM1/LIN37/TNFSF9/DHRS3/PPP1R15A/SERPINB8/GDF15/UBE2H/ZYX/THBS4/MAFF/LMNA/GCLM/STK17A/SAT1/DUSP4/PHLDA2/KLF6/ELL2/TNFRSF10B/SYNJ2/GABARAPL1/GPX3/AKR1C1/RRAD/BSCL2/HMOX1/SLC16A3/PLAT/CREB5/NQO1/CLU
GARGALOVIC_RESPONSE_TO_OXIDIZED_PHOSPHOLIPIDS_BLUE_UP	GARGALOVIC_RESPONSE_TO_OXIDIZED_PHOSPHOLIPIDS_BLUE_UP	GARGALOVIC_RESPONSE_TO_OXIDIZED_PHOSPHOLIPIDS_BLUE_UP	135	-0.583755	-1.78358	2.31031e-05	0.00126574	0.00106403	2249	tags=39%, list=17%, signal=32%	PXDC1/UBALD2/HSPH1/ZBTB21/DNAJB6/KDM7A/AGO2/RELN/NUTM2B-AS1/GLA/ATF3/TMEM217/HSPA4L/SLC3A2/SAV1/SRXN1/MIR4458HG/PHF1/KIF21A/NFIL3/BAG3/KLHL21/OSER1/MAFK/MXD1/DNAJB9/TNFSF9/HBEGF/CPEB4/MTHFD2L/ZBTB43/RNF24/HSPB8/EMP1/SESN2/CHORDC1/STK17A/JUND/AKIRIN2/RELB/EID3/PMAIP1/MAFG/INHBA/GPAT3/TRIB1/CXCL3/SLC19A2/FOSL1/CXCL8/F3/PLAUR
HINATA_NFKB_TARGETS_KERATINOCYTE_UP	HINATA_NFKB_TARGETS_KERATINOCYTE_UP	HINATA_NFKB_TARGETS_KERATINOCYTE_UP	70	-0.659312	-1.85483	2.70571e-05	0.00146501	0.00123154	1984	tags=43%, list=15%, signal=37%	KRT7/ICAM1/GBP1/NFKB1/TNFAIP8/CDKN1A/TNC/GADD45A/LITAF/WNT5A/MAP2K3/GSTO1/SERPINE1/CDH3/CCL20/TIAM1/CFLAR/ITGB6/RARRES1/GABARAPL1/SOD2/TNFAIP3/CXCL3/PLAU/PLAT/WFDC2/GPRC5B/CXCL8/MMP1/SAA1
HENDRICKS_SMARCA4_TARGETS_UP	HENDRICKS_SMARCA4_TARGETS_UP	HENDRICKS_SMARCA4_TARGETS_UP	41	-0.736086	-1.92167	2.73413e-05	0.00146501	0.00123154	1590	tags=46%, list=12%, signal=41%	FHL2/CDKN1A/GADD45A/ADGRG1/CTSB/CRYBG1/S100A2/FOSL2/ACTN4/EMP3/UBE2H/LMNA/LGALS1/FBLIM1/IGFBP4/ITGA5/CTSH/MMP1/SERPINE2
KOYAMA_SEMA3B_TARGETS_UP	KOYAMA_SEMA3B_TARGETS_UP	KOYAMA_SEMA3B_TARGETS_UP	201	-0.536964	-1.69917	3.08674e-05	0.00163597	0.00137526	2238	tags=29%, list=17%, signal=25%	THBS1/SWAP70/PITX1/ZNF428/TSHZ3/GPI/TPD52L1/ATG13/FBXW4/HSD17B14/KLHL9/FGF1/CYFIP2/PLEKHG1/BEX4/AXL/EPG5/PCGF5/CRYBG1/SMTN/ERF/CELF1/TCEAL9/SERPINE1/TMSB4X/CRIP1/HK2/ACTN4/NPAS2/SERPINB8/GDF15/HDAC7/CD302/CTSC/MID1/LGALS3BP/ANXA1/PLAG1/NECTIN2/CNFN/SUSD4/ITGBL1/LPAR3/LAMC2/ITPKC/NEDD4L/PLAU/MGST1/CAMK2N1/EMILIN2/KCNMA1/CREB5/KRT18/PKP2/KCNN4/KRT8/IGFBP6/PLAUR/PAX6
REACTOME_REGULATION_OF_INSULIN_LIKE_GROWTH_FACTOR_IGF_TRANSPORT_AND_UPTAKE_BY_INSULIN_LIKE_GROWTH_FACTOR_BINDING_PROTEINS_IGFBPS	REACTOME_REGULATION_OF_INSULIN_LIKE_GROWTH_FACTOR_IGF_TRANSPORT_AND_UPTAKE_BY_INSULIN_LIKE_GROWTH_FACTOR_BINDING_PROTEINS_IGFBPS	REACTOME_REGULATION_OF_INSULIN_LIKE_GROWTH_FACTOR_IGF_TRANSPORT_AND_UPTAKE_BY_INSULIN_LIKE_GROWTH_FACTOR_BINDING_PROTEINS_IGFBPS	70	-0.656357	-1.84652	3.42245e-05	0.00179439	0.00150843	676	tags=24%, list=5%, signal=23%	TF/TIMP1/IGFBP3/CST3/LGALS1/EVA1A/IGFBP4/CDH2/IGFBP7/C3/IGFBP2/CP/PAPPA/MMP1/IGFBP6/SPARCL1/MSLN
DEBIASI_APOPTOSIS_BY_REOVIRUS_INFECTION_UP	DEBIASI_APOPTOSIS_BY_REOVIRUS_INFECTION_UP	DEBIASI_APOPTOSIS_BY_REOVIRUS_INFECTION_UP	269	-0.495569	-1.6042	3.68753e-05	0.00191281	0.00160798	2742	tags=38%, list=21%, signal=31%	CCP110/ATF6/COPS2/FXR1/RNMT/DUSP1/IFI16/RND3/CEBPB/MED13L/GNA13/RYBP/GULP1/USP9X/CLK1/PEX13/ARPP19/IFIT3/YTHDC1/SOCS6/IFI44L/RLF/TRIM22/DNAJB6/RAB3GAP1/NR4A2/IFITM3/NUP98/CAP2/NECAP1/BLZF1/ZNF217/CD55/ATF1/DYRK1A/GBP1/BTG3/ZNF529/ATF3/MCL1/NEK7/NRAS/OASL/ZFP36/RAB21/FHL2/GADD45A/IFI44/SLC3A2/PNO1/WTAP/MKLN1/ARHGAP5/RRAS2/GNAQ/RSRC2/CELF1/PAWR/WEE1/SMNDC1/PDE4D/FGF9/OTUD4/SREBF1/OSER1/PIR/PLSCR1/M…
KOKKINAKIS_METHIONINE_DEPRIVATION_48HR_UP	KOKKINAKIS_METHIONINE_DEPRIVATION_48HR_UP	KOKKINAKIS_METHIONINE_DEPRIVATION_48HR_UP	120	-0.580239	-1.75149	3.75658e-05	0.00192812	0.00162085	2011	tags=33%, list=15%, signal=29%	MAT2B/BTG3/CDH1/SC5D/BIRC3/IL6ST/CDKN1A/GSTP1/GADD45A/LITAF/TNFSF10/WNT5A/CDK2/BID/GSTO1/WEE1/RTP4/FAS/TNFRSF10A/EGR3/CDKN2B/DCN/IRF6/SHC1/MAP3K9/TNFRSF12A/TIMP1/IGFBP3/CFLAR/TNFRSF10B/GPX3/IGFBP7/DAPK1/GTF2H4/PLAU/IGFBP2/PLAT/IL1A/CXCL8/PLAUR
RODRIGUES_THYROID_CARCINOMA_DN	RODRIGUES_THYROID_CARCINOMA_DN	RODRIGUES_THYROID_CARCINOMA_DN	73	-0.642015	-1.82507	3.91725e-05	0.00198964	0.00167256	1832	tags=33%, list=14%, signal=28%	HIPK2/KANSL1/PMEPA1/UBXN7/ZNF207/S100A2/TAB2/ALCAM/NAMPT/PTPRK/AMIGO2/PCBP2/IGF2BP2/L3MBTL1/HIVEP2/PHLDB2/CLDN1/TSC22D2/CDC42EP3/PLCB1/KCNMA1/CREB5/DUSP10/CXCL1
PODAR_RESPONSE_TO_ADAPHOSTIN_UP	PODAR_RESPONSE_TO_ADAPHOSTIN_UP	PODAR_RESPONSE_TO_ADAPHOSTIN_UP	129	-0.572736	-1.74687	4.0083e-05	0.00199669	0.00167849	2697	tags=46%, list=20%, signal=37%	ZFP36L1/SOX4/DUSP1/ATF4/DNAJB4/RND3/CEBPB/BBC3/DDIT3/HBP1/CLK1/RB1CC1/ZEB1/MORC3/EIF2AK3/CD55/ARMCX3/GLA/ATF3/ARID5B/ZNF267/AKR1C3/SEC24D/GADD45A/SLC3A2/IL23A/HSPA13/STX12/NEAT1/ZFAND5/KLHL21/OSER1/PIR/DNAJB9/SQSTM1/TNFSF9/STX3/PPP1R15A/ADAM17/ZBTB43/MAFF/FTH1/IGFBP3/ANXA1/GCLM/JUND/SAT1/YPEL5/PMAIP1/MAFG/RAP2B/KLF6/TES/TRIB1/GABARAPL1/ISG20/AKR1C1/HMOX1/CLU
ANDERSEN_CHOLANGIOCARCINOMA_CLASS2	ANDERSEN_CHOLANGIOCARCINOMA_CLASS2	ANDERSEN_CHOLANGIOCARCINOMA_CLASS2	116	-0.59132	-1.78121	4.01303e-05	0.00199669	0.00167849	1272	tags=39%, list=10%, signal=35%	C15orf48/BIK/SLC6A20/LAMB3/KCNK1/FGFBP1/NRP2/HK2/C1orf116/SERPINB5/MECOM/TFCP2L1/CDH3/DAPP1/BHLHE41/GALNT12/CTSV/S100P/PMAIP1/C19orf33/PSCA/GJB4/SIX4/TSPAN1/LIPH/ITGB6/AP1S3/SCIN/LAMC2/PPP1R1B/KRT17/MYH14/FA2H/ADGRF1/CYP2S1/LEMD1/GPRC5A/SLC16A3/SLC4A11/CLDN4/KCNN4/PLAUR/TMPRSS4/MSLN/KRT19
WP_NUCLEAR_RECEPTORS_METAPATHWAY	WP_NUCLEAR_RECEPTORS_METAPATHWAY	WP_NUCLEAR_RECEPTORS_METAPATHWAY	218	-0.516891	-1.65494	4.14913e-05	0.00204355	0.00171789	1648	tags=30%, list=13%, signal=27%	SLC2A13/TGFA/LRRC8A/EDN2/SLC5A3/GSTP1/SLC6A20/SEC14L1/TNS4/EGR1/SLC2A10/PDE4B/STOM/SRXN1/SRPX2/FGFBP1/PPARD/SREBF1/AMIGO2/SQSTM1/SRC/FTL/HBEGF/CPEB4/SLC2A1/ETNK2/EPHA2/SLC26A2/MAFF/CCL20/PRRG4/ALDH3A1/FTH1/EPHA3/SLC5A8/PGD/AHR/GCLM/S100P/PDK4/JUND/IRS2/MAFG/ENC1/PPARGC1A/B3GNT5/ADGRF4/SCNN1A/ARL5B/NRIP1/SLC2A3/GPX3/ADH7/SLC6A15/TNFAIP3/TXNRD1/BHLHE40/GPX2/SCD/CDC42EP3/SLC19A2/HMOX1/SLC6A6/MGST1/F…
MCBRYAN_PUBERTAL_BREAST_4_5WK_UP	MCBRYAN_PUBERTAL_BREAST_4_5WK_UP	MCBRYAN_PUBERTAL_BREAST_4_5WK_UP	215	-0.520878	-1.66654	4.46135e-05	0.00217535	0.00182868	1464	tags=27%, list=11%, signal=24%	EZR/RBP1/NXN/PAWR/CCK/KCNK1/VASN/SPP1/CLDN3/NFIL3/GALNT3/PTPRK/SERPINB5/TMEM40/BEX2/TRPS1/FOXA1/SLC2A1/ISYNA1/IKBIP/IRF6/MUC15/TNFRSF12A/PFN2/TIMP1/FHDC1/SLPI/EHF/ARHGEF3/SAT1/RUNX1/TACSTD2/SOX9/MARK1/DUSP6/RPL36A/CLDN7/OCLN/CYSTM1/SCIN/DPYSL3/AQP5/APOD/MDK/CNN3/IGFBP2/LCN2/PLAT/WFDC2/PTN/KRT18/F3/CLDN4/KRT8/IGFBP6/TGM2/ALDH1A1/KRT19
BROWN_MYELOID_CELL_DEVELOPMENT_UP	BROWN_MYELOID_CELL_DEVELOPMENT_UP	BROWN_MYELOID_CELL_DEVELOPMENT_UP	101	-0.609853	-1.8052	4.91934e-05	0.00237492	0.00199645	2033	tags=39%, list=15%, signal=33%	IL1R2/CD68/ACTN1/PLK3/S100A11/MCL1/EGR1/STOM/UPP1/SOAT1/IQGAP1/NOS1/ALCAM/NEAT1/SCARB2/CNN2/MXD1/GSN/MYO1B/ZYX/NPC1/GRINA/CAPN3/PGD/ARHGEF3/SAT1/XDH/CTSS/SGMS2/S100A6/CLDN1/RPS17/C3/TNNT3/SLC6A6/LCN2/RNASE4/NQO1/PLAUR
ENK_UV_RESPONSE_KERATINOCYTE_UP	ENK_UV_RESPONSE_KERATINOCYTE_UP	ENK_UV_RESPONSE_KERATINOCYTE_UP	458	-0.459728	-1.51962	5.0732e-05	0.00240284	0.00201991	2120	tags=24%, list=16%, signal=21%	NR4A2/AKR1B1/NEFM/EIF3C/IL1R2/IFI30/CDK16/INSL4/KRT7/MEF2D/BTG3/S100A11/GLA/RAB1A/ATF3/CX3CL1/TGIF1/YWHAZ/GPX4/ZFP36/FHL2/CDKN1A/GSTP1/GADD45A/ATG12/SLC3A2/RPS21/SERPINB6/MAP2K3/HMGA1/ENG/RGS12/CCK/TFE3/TRAF4/GCHFR/GALNT3/ACTN4/NOP2/EMP3/LYPD3/EIF4EBP2/ENO1/MXD1/PPP2R2A/VAT1/TNFSF9/DUSP8/HBEGF/PPP1R15A/ALDOA/GSN/SERPINB8/SGK1/UBE2H/ATP6V0A1/RNF24/GPS2/MAFF/ASL/PLD1/TRIM29/OVOL1/TAGLN/PEA15/PPIF/J…
WANG_ESOPHAGUS_CANCER_VS_NORMAL_UP	WANG_ESOPHAGUS_CANCER_VS_NORMAL_UP	WANG_ESOPHAGUS_CANCER_VS_NORMAL_UP	93	-0.610983	-1.79375	5.11055e-05	0.00240284	0.00201991	3082	tags=52%, list=23%, signal=40%	PARP14/ANXA5/LAMA3/RGS3/CREB3/GNB5/EIF1/ZNF593/ACAA2/PLS1/PIM2/LUM/C1R/NOMO1/COL6A3/IFITM3/IFI30/NR4A1/ATF3/PMEPA1/C1S/GSTO1/SMTN/FMOD/SERPINE1/CALU/KCNK1/GALNT3/MECOM/FOSB/MYADM/TCF7L2/TNFRSF12A/IGFBP3/ADGRE5/ENC1/COL9A2/DUSP6/SERPING1/IFITM1/CDK2AP1/TNFAIP3/CTSH/GPX2/IGFBP7/DAPK1/GPRC5B/NME2
HUPER_BREAST_BASAL_VS_LUMINAL_DN	HUPER_BREAST_BASAL_VS_LUMINAL_DN	HUPER_BREAST_BASAL_VS_LUMINAL_DN	44	-0.720205	-1.88945	5.125e-05	0.00240284	0.00201991	1367	tags=39%, list=10%, signal=35%	HMGA1/ALCAM/MLPH/NR2F2/MALL/IGFBP3/IGFBP4/CLDN7/CNN3/GPRC5A/LCN2/WFDC2/KRT18/CLDN4/KRT8/TM4SF1/KRT19
SENGUPTA_NASOPHARYNGEAL_CARCINOMA_DN	SENGUPTA_NASOPHARYNGEAL_CARCINOMA_DN	SENGUPTA_NASOPHARYNGEAL_CARCINOMA_DN	212	-0.520842	-1.65903	5.48799e-05	0.00254852	0.00214238	1772	tags=31%, list=13%, signal=27%	SLC22A4/IFT172/EFCAB2/DNAL1/PTPRN2/MUC4/CFB/AKR1C3/FAM3B/ZNF667-AS1/CRYL1/EZR/SERPINB6/DNALI1/MSMB/SLC2A10/CAPN5/CLDN23/WDR54/TSPAN6/C1orf116/TMEM40/MFSD4A/C9orf24/RHOV/SIX2/NBEA/C11orf52/SMIM5/AGR2/SLPI/GCLM/VPS37B/S100P/FAM3D/CXXC5/C19orf33/TMC4/ADIRF/TSPAN1/CAPS/KRT4/S100A9/CLDN7/PLCG2/ALDH1L1/RRAD/TOX3/HYDIN/TMC5/ADGRF1/SCGB2A1/ATP10B/LCN2/BCO2/TNFRSF21/WFDC2/MUC1/NQO1/PCP4L1/CXCL1/UPK1B/SAA1…
JINESH_BLEBBISHIELD_VS_LIVE_CONTROL_DN	JINESH_BLEBBISHIELD_VS_LIVE_CONTROL_DN	JINESH_BLEBBISHIELD_VS_LIVE_CONTROL_DN	241	-0.50452	-1.62231	5.8675e-05	0.00268482	0.00225696	1770	tags=25%, list=13%, signal=22%	RPS29/GBP4/IFIT2/OASL/CFB/MPZL2/TXNIP/IFI44/C15orf48/IRAK2/CTSB/BID/IL23A/CLDN23/KIT/IPO7/C1orf116/PTGES/VSIG2/SERPINB8/LRMDA/HAS3/SLC4A4/PET100/IRF9/TMSB10/CCL20/RAB32/MALL/TAGLN/PFN2/TIMP1/ACY1/SAT1/CD74/SORL1/OAS2/KLF6/PON2/IFI6/LYN/MARK1/F11R/RARRES1/ATP1B1/S100A9/SOD2/CFH/LAMC2/DPYSL3/C17orf49/FEZ1/C3/KRT17/HSD17B2/GSDME/LCN2/CSRP2/S100A8/CXCL1/MMP10
MCBRYAN_PUBERTAL_BREAST_3_4WK_UP	MCBRYAN_PUBERTAL_BREAST_3_4WK_UP	MCBRYAN_PUBERTAL_BREAST_3_4WK_UP	159	-0.547282	-1.69475	5.89163e-05	0.00268482	0.00225696	1374	tags=26%, list=10%, signal=24%	OGT/TMEM51/MLPH/SPP1/FAM241B/SRPX2/CLDN3/KIT/PRKCE/TFCP2L1/GSN/TRPS1/FOXA1/SOX13/ATP6V0A1/HSPB8/SLC12A2/CDKN2B/IRF6/MUC15/TNFRSF12A/EHF/RUNX1/TACSTD2/SOX9/ADM/GMPR/MAPK8IP1/GABARAPL1/SCD/AQP5/IGFBP2/LCN2/PHLDA1/WFDC2/TJP2/FGF13/PTN/KRT18/KRT8/CLU/KRT19
WP_COMPLEMENT_AND_COAGULATION_CASCADES	WP_COMPLEMENT_AND_COAGULATION_CASCADES	WP_COMPLEMENT_AND_COAGULATION_CASCADES	27	-0.781575	-1.91206	5.99002e-05	0.00270438	0.00227341	356	tags=33%, list=3%, signal=32%	SERPING1/CFH/C3/PLAU/PLAT/F3/PLAUR/CFI/CLU
HAHTOLA_MYCOSIS_FUNGOIDES_CD4_UP	HAHTOLA_MYCOSIS_FUNGOIDES_CD4_UP	HAHTOLA_MYCOSIS_FUNGOIDES_CD4_UP	48	-0.703475	-1.86963	6.07685e-05	0.00271841	0.0022852	1580	tags=40%, list=12%, signal=35%	CDKN1A/EGR1/MCTP1/RIPK2/BST2/HBEGF/PPP1R15A/GLUL/G0S2/ENC1/KLF6/ADM/TRIB1/SOD2/CXCL3/CXCL2/CXCL8/CXCL1/PLAUR
AZARE_NEOPLASTIC_TRANSFORMATION_BY_STAT3_UP	AZARE_NEOPLASTIC_TRANSFORMATION_BY_STAT3_UP	AZARE_NEOPLASTIC_TRANSFORMATION_BY_STAT3_UP	108	-0.589642	-1.76128	7.235e-05	0.00320708	0.00269599	1345	tags=30%, list=10%, signal=27%	HRH1/CALU/FGFBP1/PTPRK/NEAT1/EMP3/NUPR1/CHP1/TGFBR1/SPOCK1/ELAVL2/G0S2/B4GALT1/DUSP4/SORL1/OAS2/IFI6/ITGB6/MMP3/SLC4A7/APOBEC3G/CLDN1/IFITM1/S100A9/GPX3/CFH/DPYSL3/FEZ1/KCNMA1/S100A8/CYP51A1/SERPINE2
PHONG_TNF_TARGETS_UP	PHONG_TNF_TARGETS_UP	PHONG_TNF_TARGETS_UP	60	-0.668638	-1.83893	7.36153e-05	0.00323377	0.00271843	1960	tags=42%, list=15%, signal=36%	ICAM1/BTG3/BIRC3/ATF3/ADAMTS9/MCL1/LDLR/ZFP36/EGR1/CCNL1/DUSP8/EPHA2/CCL20/INHBA/KLF6/TNFRSF10B/TNFAIP3/LAMC2/BHLHE40/CXCL3/CXCL2/PLAU/DUSP10/CXCL8/CXCL1
WINZEN_DEGRADED_VIA_KHSRP	WINZEN_DEGRADED_VIA_KHSRP	WINZEN_DEGRADED_VIA_KHSRP	80	-0.634649	-1.83134	7.6071e-05	0.00331181	0.00278403	951	tags=35%, list=7%, signal=33%	IFIT2/TGFA/ZFP36/AMOTL2/EDN2/IL23A/HBEGF/CPEB4/GDF15/SLC4A4/CCL20/SPRY4/YPEL5/PMAIP1/INHBA/F11R/TSLP/DUSP6/CYP24A1/CXCL3/IRS1/CXCL2/PAPPA/CXCL8/F3/PLAUR/PTHLH/SERPINE2
LINDSTEDT_DENDRITIC_CELL_MATURATION_A	LINDSTEDT_DENDRITIC_CELL_MATURATION_A	LINDSTEDT_DENDRITIC_CELL_MATURATION_A	41	-0.719762	-1.87905	7.72407e-05	0.00333297	0.00280182	2754	tags=59%, list=21%, signal=46%	CD58/TLR2/KYNU/SLC7A5/IL6/TRIM16/NFKBIE/EDN1/ICAM1/GBP1/TNC/SLC3A2/TNFSF9/CCL20/INHBA/ATP13A3/ISG15/SOD2/TXNRD1/CXCL2/PLAT/HCAR3/CXCL8/CXCL1
PEDERSEN_METASTASIS_BY_ERBB2_ISOFORM_1	PEDERSEN_METASTASIS_BY_ERBB2_ISOFORM_1	PEDERSEN_METASTASIS_BY_ERBB2_ISOFORM_1	38	-0.723914	-1.87444	7.92288e-05	0.00338877	0.00284873	1054	tags=55%, list=8%, signal=51%	PLK3/CEMIP/MPZL2/EGR1/MXD1/HBEGF/EGR3/EPHA2/MAFF/MALL/SPRY4/DUSP4/ELK3/RUNX2/DUSP6/TRIB1/BHLHE40/PHLDA1/FOSL1/TNFRSF21/NAV2
BOQUEST_STEM_CELL_DN	BOQUEST_STEM_CELL_DN	BOQUEST_STEM_CELL_DN	150	-0.557997	-1.72304	8.54068e-05	0.00362125	0.00304416	2209	tags=38%, list=17%, signal=32%	IFI44L/SWAP70/TRIM16/FNBP1L/TPD52L1/HLA-DMA/CSF3/TBC1D30/CX3CL1/HLA-DPB1/ADAMTS9/SH2B3/MPZL2/SEC14L1/ADGRG1/MCTP1/PTPRM/BAALC/ENG/TSPAN12/USP36/UPP1/TSPAN6/MAST4/MECOM/MEOX1/MET/BST2/HBEGF/ST6GAL1/SHB/STC1/SMAGP/PCDH17/G0S2/STX11/DSG2/CD74/TACSTD2/CFLAR/F11R/DUSP6/NEDD9/TBC1D9/PITPNC1/CTSH/RASGRP3/ISG20/SEMA6A/CDC42EP3/TFPI2/FABP5/MMP1/TM4SF1/CFI/FAM107A/TGM2
VECCHI_GASTRIC_CANCER_EARLY_DN	VECCHI_GASTRIC_CANCER_EARLY_DN	VECCHI_GASTRIC_CANCER_EARLY_DN	217	-0.513876	-1.64581	9.0805e-05	0.00381694	0.00320866	1645	tags=29%, list=12%, signal=25%	MAP9/BEX5/UNC5D/FAM3B/MAOA/ZNF667-AS1/METTL7A/VLDLR/MCTP1/ERO1B/IL6R/PLPP3/SLC36A4/CEP85L/SYNPO2/CLDND1/KIT/BEX2/SPINK2/KCNMB2/ACE2/MFSD4A/BMPR1B/BEX1/GLUL/LARP6/TMEM47/CD302/HSPB8/RAI2/ALKAL2/SLIT2/CFL2/MT1X/PDK4/GRIP2/MAMDC2/SUSD4/MYOC/LDHB/ELL2/GMPR/MAL/RAB27A/GABARAPL1/GPX3/CFH/SOBP/AKR1C1/NDNF/CPE/BEND5/SCGB2A1/TCEAL2/ITIH5/CDH19/RBMS3/PDGFD/TMEM100/FAM107A/ALDH1A1/CLU
MCBRYAN_PUBERTAL_TGFB1_TARGETS_DN	MCBRYAN_PUBERTAL_TGFB1_TARGETS_DN	MCBRYAN_PUBERTAL_TGFB1_TARGETS_DN	51	-0.685019	-1.84342	9.67665e-05	0.00403276	0.00339009	811	tags=29%, list=6%, signal=28%	SLC12A2/PFN2/SLPI/MT1X/ARHGEF3/PDK4/ADM/SOD2/APOD/DAPK1/LCN2/PHLDA1/PTN/CLDN4/ALDH1A1
ZHAN_MULTIPLE_MYELOMA_MS_UP	ZHAN_MULTIPLE_MYELOMA_MS_UP	ZHAN_MULTIPLE_MYELOMA_MS_UP	38	-0.72132	-1.86772	0.000100766	0.00416386	0.0035003	1718	tags=50%, list=13%, signal=44%	ZNF521/BEND7/ZNF503/TEAD1/SLC22A17/KLHL13/PBX1/LARP6/RAI2/CST3/JAM3/DSG2/MARK1/NRIP1/PCSK5/CLGN/FAM171A1/TCEAL2/SERPINE2
TURASHVILI_BREAST_DUCTAL_CARCINOMA_VS_DUCTAL_NORMAL_DN	TURASHVILI_BREAST_DUCTAL_CARCINOMA_VS_DUCTAL_NORMAL_DN	TURASHVILI_BREAST_DUCTAL_CARCINOMA_VS_DUCTAL_NORMAL_DN	158	-0.540169	-1.67237	0.000102713	0.00417775	0.00351197	1174	tags=32%, list=9%, signal=30%	TNC/SEC14L1/RBPMS/EGR1/LAMB3/SYNPO2/KIT/CHL1/FOSB/LIN37/CD59/MET/CDH3/MYLK/BHLHE41/MAFF/TRIM29/DSG3/MID1/TF/TAGLN/ANXA1/CTSV/CMTM8/EHF/CRYAB/MAMDC2/KRT23/SOX9/PAK3/RARRES1/RAB27A/TNFRSF10B/GABARAPL1/SOD2/FAM110C/LAMC2/TRIM2/RRAD/KRT17/APOD/NCOA7/MGST1/ALDH1A3/CP/TFPI2/PTN/SAA1/TM4SF1/CFI/ELF3
REACTOME_SIGNALING_BY_INTERLEUKINS	REACTOME_SIGNALING_BY_INTERLEUKINS	REACTOME_SIGNALING_BY_INTERLEUKINS	330	-0.470902	-1.53932	0.000102816	0.00417775	0.00351197	2033	tags=25%, list=15%, signal=22%	IL1R2/MAPK10/MAPK8/ICAM1/ATF1/CSF3/STX1A/PTPN12/CTF1/PELI2/PPP2R1B/MCL1/NFKB1/ATF2/YWHAZ/MAPKAPK2/PIK3CA/IL6ST/CDKN1A/RPS6KA3/MAOA/IRAK2/POU2F1/IL6R/IL23A/MAP2K3/GSTO1/TAB2/MEF2C/SMAD3/RIPK2/IL10RB/LGALS9/PIK3CD/CNN2/SQSTM1/PIM1/STX3/PIK3R2/IFNLR1/PELI1/CCL20/PSMA2/SHC1/PSMB10/FGF2/TIMP1/ANXA1/MAP3K8/OSMR/IRS2/BOLA2B/BLNK/SIGIRR/DUSP4/PTK2B/RHOU/LYN/MMP3/TSLP/DUSP6/IL16/PSMD9/SOD2/NDN/PSMA6/PSME4…
LI_LUNG_CANCER	LI_LUNG_CANCER	LI_LUNG_CANCER	33	-0.760037	-1.92322	0.000106453	0.00428981	0.00360617	657	tags=27%, list=5%, signal=26%	IGFBP3/LGALS1/KRT17/KRT18/FABP5/KRT8/ALDH1A1/EEF1G/KRT19
WIERENGA_STAT5A_TARGETS_UP	WIERENGA_STAT5A_TARGETS_UP	WIERENGA_STAT5A_TARGETS_UP	139	-0.561283	-1.72568	0.000110436	0.00440542	0.00370336	1581	tags=31%, list=12%, signal=28%	GBP4/CERCAM/CKAP4/ST3GAL4/MAOA/POU2F1/EGR1/SLC2A10/VASN/SPP1/NFIL3/PLEKHA4/OSBP2/NDRG1/SQSTM1/DHRS3/PIM1/EMP1/TGFBR1/ENC1/TP53INP2/KLF6/PGM2L1/FAM241A/ADM/GPAT3/TRIB1/IGFBP4/GABARAPL1/TSC22D2/CFH/CYSTM1/CH25H/CTSH/BHLHE40/DAPK1/PLAU/PHLDA1/TJP2/MUC1/CXCL8/A4GALT/TGM2
WAMUNYOKOLI_OVARIAN_CANCER_GRADES_1_2_DN	WAMUNYOKOLI_OVARIAN_CANCER_GRADES_1_2_DN	WAMUNYOKOLI_OVARIAN_CANCER_GRADES_1_2_DN	59	-0.660015	-1.8082	0.000111129	0.00440542	0.00370336	764	tags=27%, list=6%, signal=26%	PARP6/SULF1/SH3BP5/TIAM1/ELOVL5/ZNF483/RARRES1/SERPING1/CELF2/CPE/C3/TCEAL2/PDGFD/PLSCR3/IGFBP6/CFI
HECKER_IFNB1_TARGETS	HECKER_IFNB1_TARGETS	HECKER_IFNB1_TARGETS	60	-0.661158	-1.81836	0.000114097	0.00443903	0.00373161	1933	tags=40%, list=15%, signal=34%	GBP1/CMPK2/TYMP/IFIT2/OASL/IFI44/EGR1/RTP4/PLSCR1/MYL9/LGALS3BP/G0S2/OAS2/IFI6/ISG15/SERPING1/HES4/SH3BGRL2/APOBEC3B/RSAD2/SCO2/CXCL8/APOBEC3A/CLU
GU_PDEF_TARGETS_DN	GU_PDEF_TARGETS_DN	GU_PDEF_TARGETS_DN	30	-0.75007	-1.88412	0.000114359	0.00443903	0.00373161	1059	tags=33%, list=8%, signal=31%	FZD5/CDH3/FOXA1/ITGB6/KRT3/VEGFC/FOXC1/KRT18/KRT8/KRT19
CROMER_TUMORIGENESIS_DN	CROMER_TUMORIGENESIS_DN	CROMER_TUMORIGENESIS_DN	41	-0.714546	-1.86543	0.000115082	0.00443903	0.00373161	766	tags=41%, list=6%, signal=39%	EMP1/PLA2G2A/ALDH3A1/PGD/SMAGP/S100P/PSCA/PTGDS/MAL/KRT4/ADH7/GMDS/APOD/KRT13/PTN/MUC1/CLU
LIU_PROSTATE_CANCER_DN	LIU_PROSTATE_CANCER_DN	LIU_PROSTATE_CANCER_DN	381	-0.463993	-1.5288	0.000115619	0.00443903	0.00373161	1508	tags=23%, list=11%, signal=21%	VCL/RBPMS/C1S/TNS4/LAMB3/SSPN/CTSB/METTL7A/RBP1/C2orf68/PLPP3/RIMKLB/SYNPO2/STOM/ZNF827/PGF/TACC1/CCK/CORO1C/EFEMP2/PARP6/ARHGAP23/KIT/ANKDD1A/DAB2IP/DSE/MECOM/TTLL3/MYL9/TFCP2L1/MET/MYLK/EPHA2/HSPB8/CACHD1/ISYNA1/SLFN5/TRIM29/GNAL/TAGLN/FERMT2/FHDC1/CFL2/MME/EHF/PDK4/PPP1R12B/CRYAB/LAYN/LGALS1/PTGDS/S100A4/KRT23/LDHB/ITGB6/EPAS1/TSLP/S100A6/SCRG1/DPYSL3/MEIS1/GPX2/FEZ1/NDNF/CDC42EP3/KRT17/SERPIN…
ZHOU_INFLAMMATORY_RESPONSE_FIMA_UP	ZHOU_INFLAMMATORY_RESPONSE_FIMA_UP	ZHOU_INFLAMMATORY_RESPONSE_FIMA_UP	312	-0.473814	-1.54297	0.000121027	0.00458347	0.00385303	1768	tags=27%, list=13%, signal=24%	MARCKS/RAPGEF2/CEMIP/SPON1/NFKB1/TMEM217/LDLR/LITAF/ICOSLG/WNT5A/IRAK2/WTAP/FAM160A1/PLPP3/IL23A/MAP2K3/SERPINE1/SLC22A23/TRIP10/RIPK2/SRGAP1/LINC00630/NAMPT/KMT2A/FGF9/KLHL14/ASIC1/RNF19B/NPAS2/TNFSF9/DMRTA1/C12orf54/SRC/EIF4E/PPP1R15A/TLNRD1/SERPINB8/ADAM17/STBD1/AFF4/MAFF/CCL20/ABL2/PLD1/FERMT2/IGFBP3/SRCAP/KDM6B/CNTN4/RELB/ELOVL7/G0S2/B4GALT1/PIM3/TP53INP2/SGMS2/LIPH/DYRK3/TSLP/B4GALT5/CLDN1/…
GRAHAM_NORMAL_QUIESCENT_VS_NORMAL_DIVIDING_UP	GRAHAM_NORMAL_QUIESCENT_VS_NORMAL_DIVIDING_UP	GRAHAM_NORMAL_QUIESCENT_VS_NORMAL_DIVIDING_UP	41	-0.713341	-1.86229	0.000121261	0.00458347	0.00385303	1606	tags=41%, list=12%, signal=37%	MPZL2/TNFSF10/RBPMS/NEAT1/NFAT5/EMP1/MAFF/FTH1/TCF7L2/INHBA/NRIP1/SOD2/CXCL3/CXCL2/CXCL1/TM4SF1/ALDH1A1
YAMAZAKI_TCEB3_TARGETS_UP	YAMAZAKI_TCEB3_TARGETS_UP	YAMAZAKI_TCEB3_TARGETS_UP	138	-0.559697	-1.71338	0.000123485	0.00463162	0.00389351	1993	tags=29%, list=15%, signal=25%	TCERG1/PARVB/PLOD2/LMBRD1/NR4A1/ARF4/MPZL2/AMOTL2/PTPRM/CALU/EFEMP2/YAF2/KIT/TNFRSF10A/GLUL/TLNRD1/NR2F2/ZYX/RNF24/GRINA/TCF7L2/CST3/CDC42EP1/SPOCK1/CTSV/JUND/CRYAB/FBLN2/ZFHX3/EPAS1/SERPING1/ATP1B1/IGFBP4/PXDN/SEMA6A/PLAT/GNG10/HS3ST1/F3/CLU
BLANCO_MELO_BRONCHIAL_EPITHELIAL_CELLS_INFLUENZA_A_DEL_NS1_INFECTION_DN	BLANCO_MELO_BRONCHIAL_EPITHELIAL_CELLS_INFLUENZA_A_DEL_NS1_INFECTION_DN	BLANCO_MELO_BRONCHIAL_EPITHELIAL_CELLS_INFLUENZA_A_DEL_NS1_INFECTION_DN	97	0.50821	1.77218	0.000124701	0.00464154	0.00390185	2070	tags=36%, list=16%, signal=31%	LURAP1L/KIF4A/CDT1/ZNF90/GINS2/TEF/BIRC5/ATAD5/FAM111B/RHNO1/MCM4/CDCA5/ANLN/NUSAP1/MND1/PHGDH/CDKN3/FEN1/AURKA/MCM7/CDCA7/CHTF18/MCM2/ZNF714/NCAPG2/MFSD13A/SUV39H1/PRIM1/RBL1/TK1/WDR62/UBE2T/CCDC34/WDR76/RFXAP
GAURNIER_PSMD4_TARGETS	GAURNIER_PSMD4_TARGETS	GAURNIER_PSMD4_TARGETS	38	-0.718426	-1.86023	0.000126919	0.00466126	0.00391843	753	tags=29%, list=6%, signal=27%	CCL20/TGFBR1/CXCL16/RELB/IL16/CXCL3/C3/CXCL2/IL1A/CXCL8/CXCL1
FOSTER_TOLERANT_MACROPHAGE_DN	FOSTER_TOLERANT_MACROPHAGE_DN	FOSTER_TOLERANT_MACROPHAGE_DN	351	-0.46551	-1.52621	0.000127143	0.00466126	0.00391843	2586	tags=32%, list=20%, signal=26%	PHIP/DUSP16/RND3/GK/PLAGL1/IRF2/MED13L/RCN1/ZDHHC21/DENND1B/IFIH1/SPRED1/IL6/ABTB2/FLNB/ATP11B/CEMIP2/USP42/AIDA/PPM1K/NOCT/ZEB1/SERPINA3/DGKH/EDN1/VEZT/PLOD2/PTPRD/NOTCH1/ARF4/ZBTB8A/SPSB1/MIR155HG/WHAMM/NFKB1/GBP4/TRA2A/ZFP36/CDKN1A/PMEPA1/PCGF5/TNC/ICOSLG/TNFSF10/TMTC2/EZR/RFFL/FOXP4/ENG/PDE4B/TAB2/SERPINE1/UPP1/TRIP10/ETNK1/ALCAM/BCL3/RIPK2/NFIL3/NAMPT/FOXP1/FAS/PLEKHA4/MAFK/FZD5/MXD1/PPP1R15…
HINATA_NFKB_TARGETS_FIBROBLAST_UP	HINATA_NFKB_TARGETS_FIBROBLAST_UP	HINATA_NFKB_TARGETS_FIBROBLAST_UP	70	-0.634782	-1.78582	0.000135358	0.00492542	0.00414049	2599	tags=47%, list=20%, signal=38%	ARF6/RND3/RELA/GABBR1/IL6/EGFR/LRRN3/EDN1/KRT7/ICAM1/SEC24A/FGF1/NFKB1/TNFAIP8/GADD45A/LITAF/GSTO1/SERPINE1/AP2B1/NPAS2/MRPL33/CCL20/FGF2/RELB/G0S2/SOD2/TNFAIP3/CDH2/CXCL3/GTF2H4/CXCL8/MMP1/CXCL1
DAUER_STAT3_TARGETS_UP	DAUER_STAT3_TARGETS_UP	DAUER_STAT3_TARGETS_UP	38	-0.716871	-1.85621	0.000137687	0.00497307	0.00418054	2357	tags=53%, list=18%, signal=43%	FLNB/THBS1/ICAM1/ATF3/AKAP12/LDLR/ZFP36/CTSB/PLPP3/HEG1/BCL3/FEM1C/NPC1/ADM/SLC4A7/TRIB1/SLC2A3/SOD2/C3/FOSL1
BURTON_ADIPOGENESIS_2	BURTON_ADIPOGENESIS_2	BURTON_ADIPOGENESIS_2	64	-0.63821	-1.78497	0.000147317	0.00528175	0.00444004	1390	tags=34%, list=11%, signal=31%	SPSB1/MCL1/GSTO1/SRXN1/AVPI1/CCND3/PRKCE/PTGES/SLC7A6/IVNS1ABP/ST3GAL1/TIMP1/PGD/XDH/SPHK1/RHOU/ITGA5/SLC6A6/TUBB3/KRT13/FOSL1/KCNN4
BLANCO_MELO_COVID19_SARS_COV_2_INFECTION_A594_ACE2_EXPRESSING_CELLS_RUXOLITINIB_UP	BLANCO_MELO_COVID19_SARS_COV_2_INFECTION_A594_ACE2_EXPRESSING_CELLS_RUXOLITINIB_UP	BLANCO_MELO_COVID19_SARS_COV_2_INFECTION_A594_ACE2_EXPRESSING_CELLS_RUXOLITINIB_UP	319	-0.474767	-1.55104	0.000148999	0.00530304	0.00445794	2409	tags=35%, list=18%, signal=29%	HBP1/ABTB2/NTNG2/BTG2/SNIP1/RBM39/ZNF805/CDKL3/HES1/ELL/ZBTB21/NOCT/NFKBIE/KDM7A/FOXN2/NECAP1/ZNF436-AS1/LAMTOR3/FAM126B/ANKRD49/BIRC3/ATF3/MYSM1/ARID3B/HDAC9/MARCKS/IKZF5/NFKB1/TNFAIP8/GUCA1B/FLCN/NFYC-AS1/OASL/ZFP36/ZNF267/MED26/GADD45A/UBXN7/IRAK2/WTAP/EGR1/SUMO4/CCNT1/SNHG10/EBLN2/CEP85L/CELF1/ZBTB10/SMNDC1/BCL3/NFIL3/LGALS9/TBC1D15/MXD1/FOSB/PPP1R15B/CCNL1/IPCEF1/STON1/CSRNP1/N4BP3/MIER3/PIM…
RHEIN_ALL_GLUCOCORTICOID_THERAPY_UP	RHEIN_ALL_GLUCOCORTICOID_THERAPY_UP	RHEIN_ALL_GLUCOCORTICOID_THERAPY_UP	54	-0.672507	-1.8337	0.000159555	0.0056376	0.00473918	2558	tags=54%, list=19%, signal=43%	SLC7A5/CEBPB/GTPBP1/SWAP70/NR4A2/DDX17/IL1R2/CD55/MAX/BIRC3/C15orf39/TXNIP/EZR/CRYBG1/USP36/FOSL2/IDS/GLUL/NOTCH2/DDX39B/PELI1/MAP3K8/G0S2/DUSP4/GABARAPL1/CH25H/ADAM28/CXCL8/S100A8
XIE_ST_HSC_S1PR3_OE_UP	XIE_ST_HSC_S1PR3_OE_UP	XIE_ST_HSC_S1PR3_OE_UP	120	-0.558692	-1.68645	0.000170552	0.0059828	0.00502937	2243	tags=41%, list=17%, signal=34%	COL6A3/IFIT3/IFI44L/IFITM3/USP18/GBP1/RDH10/MOXD1/HDAC9/IFIT2/OASL/IFI44/AFAP1/VCL/IRAK2/CLDN16/ARHGAP20/SERPINE1/RTP4/ABHD4/SPP1/C1orf116/PLSCR1/MYL9/BST2/HBEGF/EGR3/GSN/PLPP1/FOXC2/EPHA2/DAPP1/IRF9/SLFN5/LGALS3BP/SPRY4/RELB/OAS2/IFI6/ISG15/IFITM1/NEDD9/HES4/PITPNC1/FRZB/ISG20/RSAD2/NCOA7/CPXM2
SENESE_HDAC2_TARGETS_UP	SENESE_HDAC2_TARGETS_UP	SENESE_HDAC2_TARGETS_UP	92	-0.593206	-1.74116	0.000179319	0.00624541	0.00525013	2161	tags=33%, list=16%, signal=27%	COPA/LARP4/AGO2/SCYL2/SUPT6H/PTPN12/PPP2R1B/MCL1/IL6ST/PCGF5/HMGA1/IQGAP1/NAMPT/ASPH/RAB8B/OSMR/G0S2/INHBA/PXN/ATP13A3/ELK3/TNFRSF10B/SLC6A15/TNFAIP3/PSME4/PLAU/IL1A/CXCL8/SAA1/TGM2
SABATES_COLORECTAL_ADENOMA_UP	SABATES_COLORECTAL_ADENOMA_UP	SABATES_COLORECTAL_ADENOMA_UP	80	-0.621279	-1.79276	0.000194973	0.00672757	0.00565545	753	tags=31%, list=6%, signal=30%	CCL20/TRIM29/DSG3/GRHL3/S100P/DUSP4/INHBA/KRT23/TACSTD2/C2CD4A/MMP3/AP1S3/CLDN1/CXCL3/CXCL2/SLC6A6/IGFBP2/LCN2/CXCL8/MMP1/NQO1/S100A8/CXCL1/MSLN/MMP10
KONDO_EZH2_TARGETS	KONDO_EZH2_TARGETS	KONDO_EZH2_TARGETS	159	-0.534053	-1.65378	0.000195922	0.00672757	0.00565545	1495	tags=26%, list=11%, signal=24%	C1S/SSPN/TYRP1/ARHGAP5/IL6R/SLC2A10/PCLO/SERPINE1/WWTR1/GBA2/NPAS2/CD59/ABI3BP/NDST2/MYLK/SGK1/TMTC1/HAS3/ST3GAL1/MAGT1/SLC12A2/EMP1/CCL20/IGFBP3/SPRY4/SPOCK1/MAP3K8/ARHGEF3/YPEL5/SUSD4/SORL1/IFI6/ITGBL1/TRIM2/CPE/HSD17B2/RBMS3/KCNMA1/NAV2/CP/RNASE4/MMP1
DELACROIX_RARG_BOUND_MEF	DELACROIX_RARG_BOUND_MEF	DELACROIX_RARG_BOUND_MEF	302	-0.465769	-1.51529	0.000202295	0.00689784	0.00579858	1444	tags=21%, list=11%, signal=19%	GDE1/RHOBTB3/CTSB/BCL2L11/GLIS2/BAALC/HMGA1/COQ10B/CALU/WWTR1/AVPI1/CAPN5/ATXN2/RARB/RCBTB2/NUPR1/SULF1/KLHL24/SQSTM1/DHRS3/FSTL1/SRC/FTL/GAS2/GDF15/SGK1/PIK3R2/LRP1/CAPNS1/EMP1/RLIM/ALDH3A1/FTH1/SHC1/TNFRSF12A/LNX2/ANXA1/CFL2/PLAGL2/SAT1/BLNK/FBLN2/PSCA/S100A4/DUSP4/GJB4/CTBP2/F11R/DUSP6/ITGBL1/GABARAPL1/PITPNC1/DPYSL3/BHLHE40/AQP5/CLCF1/TNFSF13/GPRC5A/PDGFD/CP/S100A8/TM4SF1/MSLN
DACOSTA_ERCC3_ALLELE_XPCS_VS_TTD_UP	DACOSTA_ERCC3_ALLELE_XPCS_VS_TTD_UP	DACOSTA_ERCC3_ALLELE_XPCS_VS_TTD_UP	18	-0.826643	-1.88071	0.000207751	0.00703468	0.00591361	266	tags=33%, list=2%, signal=33%	CTSH/ISG20/MDK/IGFBP2/IGFBP6/TGM2
KIM_WT1_TARGETS_8HR_UP	KIM_WT1_TARGETS_8HR_UP	KIM_WT1_TARGETS_8HR_UP	151	-0.538359	-1.66167	0.000211946	0.00712724	0.00599142	2224	tags=30%, list=17%, signal=25%	HSPH1/SWAP70/RLF/SPEN/ACTN1/BTG3/SUPT6H/TOP1/FGF1/CX3CL1/HIPK1/IL6ST/KPNA6/LAMB3/MAP2K3/RIPOR1/HMGA1/SERPINE1/WWTR1/PEG3/GRB10/PIK3CD/KHSRP/PIM1/HBEGF/ZYX/IVNS1ABP/ST3GAL1/EMP1/SH3BP5/MAFF/PEA15/SPHK1/PHLDA2/LYN/SOX9/ADM/SYNJ2/TRIB1/PLEKHO1/FOSL1/FGFR1/PLAUR/PTHLH/TM4SF1
KRIEG_HYPOXIA_VIA_KDM3A	KRIEG_HYPOXIA_VIA_KDM3A	KRIEG_HYPOXIA_VIA_KDM3A	44	-0.69761	-1.83018	0.000222596	0.00737685	0.00620125	2221	tags=55%, list=17%, signal=46%	RRAGD/NFKBIE/EDN1/FABP6/VEZT/BIRC3/EDN2/C15orf48/LAMB3/SERPINE1/NRP2/YWHAG/ASPH/PPP1R15A/SERPINB8/GDF15/PHLDA2/ADM/LAMC2/HMOX1/CXCL1/PLAUR/TM4SF1/TGM2
YAO_TEMPORAL_RESPONSE_TO_PROGESTERONE_CLUSTER_9	YAO_TEMPORAL_RESPONSE_TO_PROGESTERONE_CLUSTER_9	YAO_TEMPORAL_RESPONSE_TO_PROGESTERONE_CLUSTER_9	64	-0.630813	-1.76429	0.000223162	0.00737685	0.00620125	789	tags=36%, list=6%, signal=34%	SDCBP/HES1/S100A13/IMMP1L/RHPN2/PFDN2/MARCKS/CHCHD10/SLC1A1/GSTO1/IRF9/EMP1/CTSC/AHR/PON2/TES/ISG15/RPL36A/EYA2/DBNDD2/A4GALT/ELF3/KRT19
MULLIGHAN_NPM1_MUTATED_SIGNATURE_2_UP	MULLIGHAN_NPM1_MUTATED_SIGNATURE_2_UP	MULLIGHAN_NPM1_MUTATED_SIGNATURE_2_UP	104	0.481734	1.73391	0.000224406	0.00737685	0.00620125	1204	tags=18%, list=9%, signal=17%	HOXA7/HOXA5/HOXB2/HOXA9/HOXA6/PBX3/CAT/IQCE/PLCB3/TLK1/ORC6/EML2/MLLT10/ZXDC/CSTF1/CEP135/MTX2/DCK/HOXB3
PRAMOONJAGO_SOX4_TARGETS_UP	PRAMOONJAGO_SOX4_TARGETS_UP	PRAMOONJAGO_SOX4_TARGETS_UP	50	-0.683179	-1.82974	0.00022542	0.00737685	0.00620125	1327	tags=38%, list=10%, signal=34%	SERPINE1/PHF1/SMNDC1/NFIL3/ELF4/GRB10/NDRG1/CCNL1/GDF15/MAFF/STC1/JUND/DUSP4/ADM/SLC2A3/SOD2/TNFAIP3/BHLHE40/GPRC5A
DAZARD_RESPONSE_TO_UV_NHEK_UP	DAZARD_RESPONSE_TO_UV_NHEK_UP	DAZARD_RESPONSE_TO_UV_NHEK_UP	174	-0.51899	-1.62059	0.000236628	0.00769198	0.00646616	951	tags=31%, list=7%, signal=29%	GPI/NR4A2/NEFM/SEC61G/NDUFA1/CDK16/INSL4/PRDM1/ATF3/TYMP/RPL37A/ZFP36/GADD45A/RPS21/BCL2L11/RPS27/CCK/TFE3/GCHFR/HBEGF/PPP1R15A/SGK1/GPS2/CAPNS1/CCL20/TAGLN/PPIF/XBP1/JUND/PDLIM5/CYBA/PMAIP1/PHLDA2/OAS2/TACSTD2/TSC22D1/ADM/TRIB1/ITPR1/RPL36A/S100A9/TNFAIP3/CXCL3/RPS17/CXCL2/TUBB3/PHLDA1/FOXC1/CXCL8/CLDN4/IGFBP6/CXCL1/TM4SF1/MMP10
NABA_MATRISOME_ASSOCIATED	NABA_MATRISOME_ASSOCIATED	NABA_MATRISOME_ASSOCIATED	311	-0.46427	-1.51083	0.000248329	0.00801887	0.00674096	1166	tags=24%, list=9%, signal=23%	LGALS9/FGF9/SEMA3A/SERPINB5/SULF1/EGFL7/CCBE1/TNFSF9/FSTL1/HBEGF/EPGN/SERPINB8/ADAM17/GDF15/LOX/CTSC/CCL20/MUC20/MUC15/FGF2/MMP27/TIMP1/CST3/CLEC2D/ANXA1/SLPI/CTSV/S100P/ZFP91/BMP3/LGALS1/S100A4/INHBA/EGF/CTSS/MMP3/SERPINB10/SERPING1/S100A6/IL16/S100A9/FRZB/CTSH/VEGFC/PCSK5/CLEC7A/SEMA6A/CXCL3/CXCL2/SERPINF1/MDK/CLCF1/PLAU/TNFSF13/ITIH5/PLAT/WNT9A/IL1A/PDGFD/EGLN2/CPAMD8/IL36G/PAPPA/ADAM28/TGM1/A…
SENESE_HDAC2_TARGETS_DN	SENESE_HDAC2_TARGETS_DN	SENESE_HDAC2_TARGETS_DN	95	-0.586762	-1.72979	0.00028134	0.00902509	0.00758682	1571	tags=27%, list=12%, signal=24%	EDN2/WNT5A/PDE1C/EFEMP2/SPP1/BCAM/MYL9/BEX1/LOX/STK40/TAGLN/CRYAB/S100A4/SORL1/EGF/EVA1A/TRIM2/IGFBP7/SCD/KRT17/TMEM100/SCARA3/PKP2/IGFBP6/MSLN/CLU
DAZARD_UV_RESPONSE_CLUSTER_G2	DAZARD_UV_RESPONSE_CLUSTER_G2	DAZARD_UV_RESPONSE_CLUSTER_G2	25	-0.77212	-1.86962	0.000290837	0.00926875	0.00779166	875	tags=56%, list=7%, signal=52%	NEFM/INSL4/ATF3/GADD45A/SGK1/CCL20/JUND/PMAIP1/PHLDA2/TACSTD2/CXCL3/CXCL2/CXCL8/CLDN4
GALINDO_IMMUNE_RESPONSE_TO_ENTEROTOXIN	GALINDO_IMMUNE_RESPONSE_TO_ENTEROTOXIN	GALINDO_IMMUNE_RESPONSE_TO_ENTEROTOXIN	69	-0.616099	-1.7287	0.00029647	0.00933942	0.00785106	1730	tags=29%, list=13%, signal=25%	NFKB1/TXNIP/GADD45A/BCL2L11/SPP1/BCL3/SQSTM1/TNFSF9/PIM1/CDC42EP4/MT1X/TSC22D1/TNFAIP3/ITGA5/BHLHE40/CXCL3/SCD/PHLDA1/FOSL1/PLAUR
LIEN_BREAST_CARCINOMA_METAPLASTIC	LIEN_BREAST_CARCINOMA_METAPLASTIC	LIEN_BREAST_CARCINOMA_METAPLASTIC	24	0.718885	2.00189	0.000296885	0.00933942	0.00785106	611	tags=21%, list=5%, signal=20%	HOXA7/POSTN/THBS2/PDGFA/P4HB
BLANCO_MELO_COVID19_SARS_COV_2_LOW_MOI_INFECTION_A594_ACE2_EXPRESSING_CELLS_UP	BLANCO_MELO_COVID19_SARS_COV_2_LOW_MOI_INFECTION_A594_ACE2_EXPRESSING_CELLS_UP	BLANCO_MELO_COVID19_SARS_COV_2_LOW_MOI_INFECTION_A594_ACE2_EXPRESSING_CELLS_UP	115	-0.566256	-1.70569	0.000298895	0.0093424	0.00785357	2492	tags=43%, list=19%, signal=36%	BBC3/DDIT3/C1R/NTNG2/SNIP1/CLK1/RLF/ZBTB21/NFKBIE/FOXN2/ACHE/ICAM1/CSF3/NR4A1/ATF3/CEMIP/ARRDC3/NFYC-AS1/ZFP36/ZNF267/EGR1/IL23A/CEP85L/ZBTB10/BCL3/NFIL3/FOSB/CCNL1/CSRNP1/DUSP8/PPP1R15A/EGR3/FOXC2/ZBTB43/PPP4R4/BHLHE41/MAFF/CCL20/CREBRF/KDM6B/SIX4/KMT2E-AS1/TNFAIP3/CXCL3/CXCL2/LINC00472/IL1A/CXCL8/CXCL1/C11orf96
ZIRN_TRETINOIN_RESPONSE_WT1_UP	ZIRN_TRETINOIN_RESPONSE_WT1_UP	ZIRN_TRETINOIN_RESPONSE_WT1_UP	21	-0.778231	-1.83157	0.000317265	0.00985339	0.00828312	2105	tags=67%, list=16%, signal=56%	CLDN11/ITGA1/ETV1/AKAP12/GDE1/SMAD3/RARB/KIT/DHRS3/IGFBP3/RARRES1/NAV2/IGFBP6/PLAUR
WP_VITAMIN_D_RECEPTOR_PATHWAY	WP_VITAMIN_D_RECEPTOR_PATHWAY	WP_VITAMIN_D_RECEPTOR_PATHWAY	98	-0.584677	-1.72965	0.000321117	0.00990993	0.00833065	1580	tags=31%, list=12%, signal=27%	CDKN1A/GADD45A/CDK2/SLC34A2/S100A2/RASGRP1/SPP1/LGALS9/PPARD/MXD1/CDKN2A/CDKN2B/IGFBP3/STS/ADGRE5/G0S2/S100A4/S100A6/NRIP1/S100A9/BGLAP/CYP24A1/TNFAIP3/HSD17B2/CYP2S1/KRT13/DUSP10/S100A8/MEG8/PTHLH
LI_AMPLIFIED_IN_LUNG_CANCER	LI_AMPLIFIED_IN_LUNG_CANCER	LI_AMPLIFIED_IN_LUNG_CANCER	161	-0.520957	-1.61787	0.00032997	0.0101191	0.00850648	2191	tags=32%, list=17%, signal=27%	CSTB/CEACAM6/GPI/UGDH/EIF3C/KRT7/TOP1/CDH1/RAB1A/HYOU1/MCL1/YWHAZ/RPL37A/CKAP4/RPS21/ADGRG1/ARL6IP1/RPS27/SPP1/CYCS/TRAF4/TKT/ENO1/ALDOA/LGALS3BP/MALL/PFN2/TIMP1/IGFBP3/PGD/S100P/XBP1/ENC1/PHLDA2/LDHB/SCNN1A/ATP1B1/RPL36A/MIF/TXNRD1/TRIM2/AKR1C1/MDK/PLAU/IGFBP2/LCN2/RPL17/MUC1/CLDN4/NQO1/NME2/MSLN
DELACROIX_RAR_TARGETS_UP	DELACROIX_RAR_TARGETS_UP	DELACROIX_RAR_TARGETS_UP	38	-0.701657	-1.81681	0.000332482	0.0101324	0.00851766	1367	tags=34%, list=10%, signal=31%	HMGA1/CAPN5/RARB/NUPR1/DHRS3/TNFRSF12A/SAT1/BLNK/DUSP6/BHLHE40/CP/TM4SF1/MSLN
PEDERSEN_TARGETS_OF_611CTF_ISOFORM_OF_ERBB2	PEDERSEN_TARGETS_OF_611CTF_ISOFORM_OF_ERBB2	PEDERSEN_TARGETS_OF_611CTF_ISOFORM_OF_ERBB2	66	-0.625576	-1.75155	0.000336697	0.0101971	0.00857208	2406	tags=56%, list=18%, signal=46%	SH2D3A/ERO1A/SLC12A6/EGFR/HOMER3/IL1R2/ACTN1/PLOD2/TNFAIP8/TGFA/S100A2/WWTR1/DSC2/HK2/PTGES/IDS/CD59/MET/IGF2BP2/HSPB8/STC1/SRCAP/PHLDB2/ENC1/B3GNT5/TSPAN1/ITGB6/SLC4A7/AP1S3/TSC22D2/GPX3/ITGA5/ISG20/C3orf52/LMO7/MMP1/PLAUR
LIM_MAMMARY_STEM_CELL_DN	LIM_MAMMARY_STEM_CELL_DN	LIM_MAMMARY_STEM_CELL_DN	371	-0.447309	-1.46931	0.000341515	0.0102792	0.00864106	1267	tags=16%, list=10%, signal=15%	MLPH/BCL3/CLDN3/TMPRSS13/ABHD17C/ABHD11/LYPD3/RBM47/TFCP2L1/GLUL/FOXA1/MARVELD3/DHCR7/GRB7/DAPP1/AP3S2/C11orf52/BARX2/LGALS3BP/ACY1/PGD/RAB3IP/BCL2L13/SIGIRR/NDUFA7/SUSD4/TMC4/ZNF750/SORL1/KLF6/SGSM3/LIPH/SNX15/NECTIN4/IVD/ATP1B1/CLDN1/CLDN7/RWDD3/MYO5B/ISG20/PPP1R1B/DBNDD2/MYH14/GJB2/SPATA13/WFDC2/ALDH1A3/CXCL17/HCAR3/FGF13/KRT18/MUC1/CLDN4/KRT8/TGM2/ELF3/KRT19
LI_INDUCED_T_TO_NATURAL_KILLER_UP	LI_INDUCED_T_TO_NATURAL_KILLER_UP	LI_INDUCED_T_TO_NATURAL_KILLER_UP	231	-0.489513	-1.57209	0.000349549	0.0104565	0.00879009	2384	tags=37%, list=18%, signal=31%	SULT2B1/SELENOS/MSMO1/CTSL/ARSB/CSTB/S100A13/GOLM1/IFITM3/SERPINA3/RAB4A/FAM20A/IFI30/PLEKHO2/S100A11/LY6G5B/TENT5A/NFKB1/CALHM6/FHL2/CDKN1A/C15orf48/LITAF/TNFSF10/UAP1L1/IRAK2/EGR1/SERPINB6/CRYBG2/CRYBG1/KHNYN/KCTD10/CLDND1/UPP1/CORO1C/CD63/SPP1/CAPN2/NFIL3/HK2/KIT/FOSL2/BAG3/GRAMD1B/RNF19B/PLSCR1/TRPM6/MYO1E/SERP2/CDKN2A/FTL/EGR3/ALDOA/SGK1/CDKN2B/DENND3/CAPNS1/EMP1/TIAM1/LMNA/LGALS3BP/TF/KIAA1…
SMIRNOV_CIRCULATING_ENDOTHELIOCYTES_IN_CANCER_UP	SMIRNOV_CIRCULATING_ENDOTHELIOCYTES_IN_CANCER_UP	SMIRNOV_CIRCULATING_ENDOTHELIOCYTES_IN_CANCER_UP	120	-0.545469	-1.64653	0.000358982	0.0106183	0.0089261	1866	tags=34%, list=14%, signal=30%	SC5D/MECP2/SLC22A4/MCAM/CDKN1A/WNT5A/EGR1/CTSB/ENG/SLC23A2/KDM5B/ELF4/KIT/PPARD/PTGES/DSE/DHRS3/HBEGF/GLUL/MYLK/DHCR7/MAFF/CCL20/SHC1/IGFBP3/BST1/MAFG/DUSP4/ARHGAP8/SPHK1/ADM/EPAS1/CYP27A1/B4GALT5/SLC2A3/BHLHE40/HMOX1/PLAU/HS3ST1/CXCL8/CLU
MIYAGAWA_TARGETS_OF_EWSR1_ETS_FUSIONS_UP	MIYAGAWA_TARGETS_OF_EWSR1_ETS_FUSIONS_UP	MIYAGAWA_TARGETS_OF_EWSR1_ETS_FUSIONS_UP	204	-0.495769	-1.57014	0.000359313	0.0106183	0.0089261	1349	tags=22%, list=10%, signal=20%	PGF/KIAA1217/EFHD2/KCTD12/FARP1/KIT/GALNT3/FAS/RNF19B/ETV6/EVA1B/EPHA2/SLC26A2/BHLHE41/WWC3/MALL/SMAGP/CHMP1B/CRYAB/NFATC4/G0S2/YPEL5/KMO/PGM2L1/DPYSL2/MMP3/DUSP6/TRIB1/CLDN1/IFITM1/OAF/TBC1D9/RAPH1/HSD17B2/DAPK1/MGARP/IGFBP2/SPATA13/NTNG1/FGFR1/ZSWIM6/KRT18/TM4SF1/TGM2/KRT19
SATO_SILENCED_EPIGENETICALLY_IN_PANCREATIC_CANCER	SATO_SILENCED_EPIGENETICALLY_IN_PANCREATIC_CANCER	SATO_SILENCED_EPIGENETICALLY_IN_PANCREATIC_CANCER	28	-0.748097	-1.84081	0.000374601	0.0109901	0.00923868	1918	tags=50%, list=15%, signal=43%	CSF3/ITM2C/BIK/EZR/S100A2/CRIP1/CDKN2A/BST2/FGF2/S100P/F11R/CLDN7/KRT17/PAX6
WAMUNYOKOLI_OVARIAN_CANCER_LMP_UP	WAMUNYOKOLI_OVARIAN_CANCER_LMP_UP	WAMUNYOKOLI_OVARIAN_CANCER_LMP_UP	250	-0.479292	-1.54226	0.000376434	0.0109901	0.00923868	1616	tags=21%, list=12%, signal=19%	ATP8B1/AKR1C3/GSTP1/TNFSF10/ZMYND8/SLC2A10/CRB3/LRRC8B/SLC22A23/EFHD2/MLPH/NET1/TRAF4/ABHD17C/GALNT3/C1orf116/ABHD11/MECOM/VSIG2/CD59/CHMP4C/BAG1/PET100/AGR2/PSMB10/FNIP2/ACY1/VPS37B/EHF/CXXC5/C19orf33/TACSTD2/B3GNT5/SGSM3/CTBP2/F11R/S100A6/ATP1B1/SH3BGRL2/GMDS/C3orf52/TOX3/UBE2V1/FA2H/TMC5/GALNT4/CAMK2N1/LIME1/MUC1/NQO1/ELF3/TRAPPC5
SEKI_INFLAMMATORY_RESPONSE_LPS_UP	SEKI_INFLAMMATORY_RESPONSE_LPS_UP	SEKI_INFLAMMATORY_RESPONSE_LPS_UP	63	-0.641366	-1.7918	0.000378658	0.0109901	0.00923868	2301	tags=43%, list=17%, signal=36%	EGFR/CEMIP2/SERPINA3/NFKBIE/ICAM1/BIRC3/GBP4/ICOSLG/EGR1/RIPK2/FAS/EGR3/SLC11A2/ZMYND15/MAFF/CXCL16/OSMR/STX11/TSLP/SLC4A7/SOD2/TNFAIP3/CXCL3/RSAD2/FOSL1/TJP2/CXCL1
REACTOME_CELL_CELL_JUNCTION_ORGANIZATION	REACTOME_CELL_CELL_JUNCTION_ORGANIZATION	REACTOME_CELL_CELL_JUNCTION_ORGANIZATION	42	-0.681782	-1.78548	0.000388412	0.0111857	0.00940314	2551	tags=57%, list=19%, signal=46%	NECTIN3/AFDN/CLDN14/CADM1/PVR/CLDN11/CDH1/ANG/CLDN16/CRB3/CTNND1/CLDN23/CLDN3/CDH3/PRKCI/NECTIN2/NECTIN4/F11R/CADM2/PARD6B/CLDN1/CLDN7/CDH2/CLDN4
DURAND_STROMA_NS_UP	DURAND_STROMA_NS_UP	DURAND_STROMA_NS_UP	129	-0.540546	-1.64869	0.000389986	0.0111857	0.00940314	1088	tags=24%, list=8%, signal=22%	RBM47/MYL9/TNFSF9/GDF15/MLF1/HIVEP2/C11orf52/DCN/SH3BP5/CTSC/PRRG4/KIAA1671/SPRY4/MT1X/CRYAB/SLC25A33/FBLIM1/DUSP6/ITPR1/SLC2A3/NEDD9/FAM110C/FEZ1/LMO7/PLCB1/GPRC5A/SLC16A3/CREB5/ZSWIM6/HS3ST1/KRT19
RIGGINS_TAMOXIFEN_RESISTANCE_DN	RIGGINS_TAMOXIFEN_RESISTANCE_DN	RIGGINS_TAMOXIFEN_RESISTANCE_DN	191	-0.500387	-1.58229	0.000436738	0.0124204	0.0104411	2115	tags=30%, list=16%, signal=25%	IFITM3/SERPINA3/PRNP/UGDH/ZNF217/SERINC5/PTPN12/SATB2/ARID5B/RAPGEF2/SLC1A1/HSPA4L/RBPJ/MAPKAPK2/IL6ST/SLC5A3/WAC/TNFSF10/THAP9-AS1/NRCAM/CRYBG1/RABGAP1L/TCEAL9/FAT1/TACC1/ALCAM/TMEM33/NAMPT/SCARB2/RBM47/CDH3/CD302/IRF9/RAI2/EMP1/STC1/LGALS3BP/TIMP1/TSPAN5/PDLIM5/PMAIP1/ENC1/DSG2/IFI6/SOX9/SCNN1A/ISG15/NEDD9/TBC1D9/CLGN/AKR1C1/APOD/PLCB1/CNN3/MUC1/S100A8/TM4SF1
HALMOS_CEBPA_TARGETS_UP	HALMOS_CEBPA_TARGETS_UP	HALMOS_CEBPA_TARGETS_UP	38	-0.693848	-1.79659	0.000438127	0.0124204	0.0104411	2009	tags=42%, list=15%, signal=36%	PLCG1/ITGA1/TNFAIP8/CKAP4/NFIL3/FAS/CCL20/RAB32/IGFBP3/PTK2B/RAB27A/CXCL3/CXCL2/HMOX1/HCAR3/CXCL8
BRUECKNER_TARGETS_OF_MIRLET7A3_UP	BRUECKNER_TARGETS_OF_MIRLET7A3_UP	BRUECKNER_TARGETS_OF_MIRLET7A3_UP	94	-0.582389	-1.7116	0.000447905	0.0126242	0.0106124	2112	tags=45%, list=16%, signal=38%	ACOX2/USP9X/SULT2B1/ETV4/FAM107B/LRP11/NOTCH3/CD55/PTPN12/AKAP12/SAMD8/COL4A4/LAMB3/CLDND2/FAT1/ETNK1/SLC23A2/IPO7/TBC1D15/PIR/NDRG1/CPEB4/FOXA1/RHOV/PPTC7/SLC12A2/SH3BP5/PHACTR2/PGD/XBP1/SAT1/KMO/PON2/B4GALT5/GABARAPL1/CYP24A1/PITPNC1/CYSTM1/TXNRD1/DAPK1/FOXC1/ELF3
SMID_BREAST_CANCER_NORMAL_LIKE_UP	SMID_BREAST_CANCER_NORMAL_LIKE_UP	SMID_BREAST_CANCER_NORMAL_LIKE_UP	254	-0.473571	-1.52641	0.000455164	0.0127551	0.0107224	1012	tags=23%, list=8%, signal=21%	IL6R/PLPP3/BAALC/MEF2C/KCTD12/KIT/CHL1/PIK3CD/NFAT5/MEOX1/MET/BIN2/MYLK/ST6GAL1/CD302/HIVEP2/DCN/CTSC/PLA2G2A/TF/MALL/FXYD1/FYB1/STK10/MME/CRYAB/PTGDS/CD74/LDHB/LYN/CPVL/SERPING1/APOBEC3G/CELF2/CFH/MAPRE2/FRZB/CH25H/PCSK5/RASGRP3/PLEKHO1/ISG20/CPE/C3/CXCL2/FMO2/DLK1/ITIH5/PDGFD/ADAM28/PTN/LIME1/SAA1/CFI/SPARCL1/FAM107A/ALDH1A1/CLU
FRIDMAN_SENESCENCE_UP	FRIDMAN_SENESCENCE_UP	FRIDMAN_SENESCENCE_UP	70	-0.613693	-1.72649	0.000459073	0.0127687	0.0107339	994	tags=26%, list=8%, signal=24%	CDKN2A/GSN/CDKN2B/PEA15/IGFBP3/CRYAB/TES/ISG15/IGFBP4/NDN/TNFAIP3/IGFBP7/IGFBP2/ALDH1A3/F3/MMP1/IGFBP6/NME2
OSWALD_HEMATOPOIETIC_STEM_CELL_IN_COLLAGEN_GEL_UP	OSWALD_HEMATOPOIETIC_STEM_CELL_IN_COLLAGEN_GEL_UP	OSWALD_HEMATOPOIETIC_STEM_CELL_IN_COLLAGEN_GEL_UP	173	-0.513956	-1.60428	0.000460889	0.0127687	0.0107339	2120	tags=29%, list=16%, signal=25%	IL6/SPRY2/BTG2/CTSL/HOMER3/NR4A2/SZRD1/IL1R2/ICAM1/DHRS9/FBXO11/BIRC3/ATF3/SPSB1/MCL1/ZFP36/HIPK1/AKR1C3/CDKN1A/ACSL6/EGR1/RHOBTB3/PDE4B/AMIGO2/FOSB/PPP1R15A/EGR3/SGK1/GPS2/SLC12A2/MAFF/FERMT2/VPS37B/SIK3/RUNX1/CFLAR/KLF6/TRIB1/SOD2/TNFAIP3/PSME4/AKR1C1/CXCL3/CDC42EP3/CXCL2/IL1A/HCAR3/CXCL8/F3/CXCL1/ALDH1A1
LIAN_NEUTROPHIL_GRANULE_CONSTITUENTS	LIAN_NEUTROPHIL_GRANULE_CONSTITUENTS	LIAN_NEUTROPHIL_GRANULE_CONSTITUENTS	11	-0.877666	-1.80281	0.000467941	0.0128909	0.0108365	1443	tags=64%, list=11%, signal=57%	CTSB/SCARB2/CTSC/CTSV/CTSS/CTSH/LCN2
CROMER_TUMORIGENESIS_UP	CROMER_TUMORIGENESIS_UP	CROMER_TUMORIGENESIS_UP	41	-0.685614	-1.7899	0.000471125	0.0129057	0.010849	1642	tags=51%, list=12%, signal=45%	OASL/TNC/RBP1/SERPINE1/SPP1/MYO1B/PFN2/G0S2/IFI6/MMP3/SLC2A3/PXDN/TNFAIP3/LAMC2/APOBEC3B/KRT17/PLAU/CXCL8/MMP1/CXCL1/MMP10
LANDIS_ERBB2_BREAST_TUMORS_324_UP	LANDIS_ERBB2_BREAST_TUMORS_324_UP	LANDIS_ERBB2_BREAST_TUMORS_324_UP	142	-0.536018	-1.64601	0.000480016	0.0130758	0.010992	1536	tags=28%, list=12%, signal=25%	ETV1/NR4A1/AKAP12/TGFA/LITAF/EZR/CRYBG1/TCEAL9/WEE1/ETNK1/CTNND1/CLDN3/TRAF4/GALNT3/ACTN4/STK39/LRRFIP1/SLC12A2/ARHGEF5/CTSC/TIAM1/IRF6/FHDC1/SMAGP/XBP1/EHF/DSG2/ELL2/CTBP2/F11R/DUSP6/MAPK8IP1/CLDN7/PITPNC1/CYSTM1/CXCL2/LCN2/F3/KCNN4/KRT8
RICKMAN_HEAD_AND_NECK_CANCER_E	RICKMAN_HEAD_AND_NECK_CANCER_E	RICKMAN_HEAD_AND_NECK_CANCER_E	46	-0.676304	-1.78724	0.000485598	0.0130988	0.0110113	1032	tags=41%, list=8%, signal=38%	MFSD4A/C12orf54/ALDH3A1/SUSD4/MAL/RARRES1/KRT4/ADH7/AKR1C1/ADGRF1/FMO2/KRT24/CXCL17/CP/FGF13/UPK1B/TMPRSS11D/MSLN/ALDH1A1
LINDGREN_BLADDER_CANCER_CLUSTER_2A_DN	LINDGREN_BLADDER_CANCER_CLUSTER_2A_DN	LINDGREN_BLADDER_CANCER_CLUSTER_2A_DN	121	-0.545603	-1.65168	0.000486236	0.0130988	0.0110113	1388	tags=25%, list=11%, signal=22%	RIMKLB/GNAQ/ALCAM/NFIL3/ZFAND5/PTGES/BEX2/OSER1/DNAJB9/GSN/TRPS1/SGK1/ST6GAL1/CD302/STXBP1/TGFBR1/CFL2/MT1X/TES/RASSF8/DPYSL2/IFITM1/GABARAPL1/CELF2/UBE2E2/NGRN/CNN3/LINC00472/GNG10/RNASE4
WP_SENESCENCE_AND_AUTOPHAGY_IN_CANCER	WP_SENESCENCE_AND_AUTOPHAGY_IN_CANCER	WP_SENESCENCE_AND_AUTOPHAGY_IN_CANCER	92	-0.576468	-1.69203	0.000492464	0.0131937	0.0110911	1649	tags=28%, list=13%, signal=25%	BMI1/IL6ST/CDKN1A/ATG12/IL6R/MAP2K3/HMGA1/SERPINE1/SMAD3/KMT2A/BRAF/SQSTM1/CDKN2A/SRC/RB1/GSN/IGFBP3/INHBA/GABARAPL1/IGFBP7/PLAU/PLAT/IL1A/GABARAP/CXCL8/CXCL1
GEISS_RESPONSE_TO_DSRNA_DN	GEISS_RESPONSE_TO_DSRNA_DN	GEISS_RESPONSE_TO_DSRNA_DN	14	-0.835765	-1.82271	0.000504844	0.0134515	0.0113078	229	tags=29%, list=2%, signal=28%	EFNB3/MEIS1/PLAU/MMP1
WEINMANN_ADAPTATION_TO_HYPOXIA_DN	WEINMANN_ADAPTATION_TO_HYPOXIA_DN	WEINMANN_ADAPTATION_TO_HYPOXIA_DN	33	-0.730543	-1.84859	0.00051922	0.0137593	0.0115666	724	tags=33%, list=5%, signal=32%	ALDH3A1/IGFBP3/EPAS1/SOD2/VEGFC/IGFBP7/SLC16A3/IL1A/TFPI2/MMP1/PLAUR
BOQUEST_STEM_CELL_UP	BOQUEST_STEM_CELL_UP	BOQUEST_STEM_CELL_UP	194	-0.501201	-1.5835	0.000529919	0.0138882	0.0116749	1565	tags=32%, list=12%, signal=29%	SLC5A3/TNC/C1S/WNT5A/ANG/SSPN/RHOBTB3/SLC2A10/OGT/DKK2/FMOD/FAT1/CRIP1/KCNK1/FBLN1/NET1/CHL1/EMP3/DSE/ABI3BP/GSN/NOTCH2/CD302/HSPB8/LOX/LRP1/DCN/BHLHE41/PTPRG/PLA2G2A/GALNT12/TIMP1/FXYD1/IGFBP3/SLIT2/SPOCK1/MME/CRYAB/IRS2/PTGDS/S100A4/INHBA/PHLDA2/MYOC/SOX9/ITGBL1/CELF2/CFH/AKR1C1/MEIS1/FEZ1/IRS1/C3/APOD/SERPINF1/PDGFD/SCARA3/MEG3/F3/IGFBP6/OSR2/SERPINE2/ALDH1A1
HOUSTIS_ROS	HOUSTIS_ROS	HOUSTIS_ROS	32	-0.724718	-1.82631	0.000530032	0.0138882	0.0116749	967	tags=41%, list=7%, signal=38%	GPX4/TXNIP/FTL/FTH1/GCLM/MT1X/XDH/SOD2/GPX3/TXNRD1/GPX2/HMOX1/CP
SMID_BREAST_CANCER_ERBB2_UP	SMID_BREAST_CANCER_ERBB2_UP	SMID_BREAST_CANCER_ERBB2_UP	96	-0.583645	-1.72247	0.000532628	0.0138882	0.0116749	1656	tags=32%, list=13%, signal=28%	NCOA3/LDLR/SEC24D/BIK/SLC2A10/CRYBG1/ALCAM/MED1/TRAF4/TRPM4/ACE2/SQSTM1/ASPH/GRB7/LRP1/SLPI/KMO/TSPAN1/ELL2/SCNN1A/ITGB6/DUSP6/S100A9/SCD/FA2H/TMC5/APOD/KRT24/MUC1/NQO1/S100A8
LI_CISPLATIN_RESISTANCE_DN	LI_CISPLATIN_RESISTANCE_DN	LI_CISPLATIN_RESISTANCE_DN	23	-0.761841	-1.81925	0.000543195	0.0140884	0.0118432	1986	tags=52%, list=15%, signal=44%	IDO1/MARCKS/AKR1C3/AMIGO2/EDNRB/ROBO2/TES/ADM/CFH/AKR1C1/SEMA6A/MMP10
RICKMAN_TUMOR_DIFFERENTIATED_WELL_VS_MODERATELY_DN	RICKMAN_TUMOR_DIFFERENTIATED_WELL_VS_MODERATELY_DN	RICKMAN_TUMOR_DIFFERENTIATED_WELL_VS_MODERATELY_DN	83	0.503297	1.75903	0.000561714	0.0144916	0.0121822	582	tags=23%, list=4%, signal=22%	KRTDAP/PTP4A1/GDPD2/WFDC5/DMKN/KLK5/GOLGA7B/KLK7/KRT14/PLEK2/ARRDC4/IMPA2/AJUBA/TUBB6/DSG1/RPS6KB2/PPP2R2C/NEDD4/CDH22
MCBRYAN_PUBERTAL_BREAST_5_6WK_UP	MCBRYAN_PUBERTAL_BREAST_5_6WK_UP	MCBRYAN_PUBERTAL_BREAST_5_6WK_UP	100	-0.561492	-1.66266	0.00056818	0.0145813	0.0122576	2675	tags=39%, list=20%, signal=31%	PAM/SFXN1/RND3/CEACAM1/GALNT7/SEH1L/SOCS6/RNF149/PRSS23/ELF1/SERPINA3/AVL9/SIAH2/SNRNP27/PCOLCE2/EZR/PAWR/WEE1/KCNK1/MLPH/SPP1/NET1/NDRG1/CYP4V2/SOX13/CCNK/MUC15/PDK4/DSG2/FBLIM1/MMP3/ATP1B1/CLDN7/OCLN/TNFRSF21/TJP2/PKP2/S100A8/CLU
CERVERA_SDHB_TARGETS_2	CERVERA_SDHB_TARGETS_2	CERVERA_SDHB_TARGETS_2	84	-0.59419	-1.72359	0.000582192	0.0148627	0.0124941	2065	tags=40%, list=16%, signal=34%	PAG1/NOTCH3/LYPD6/MOXD1/HDAC9/PCOLCE2/MCAM/CFB/METTL7A/CRYBG1/PEG3/GALNT3/GAS2/MLF1/SLC26A2/SLC12A2/FAXC/THBS4/SH3BP5/CADPS2/TF/STK17A/SIPA1L2/SUSD4/TMC4/CTBP2/CTSH/IGFBP7/DLK1/GSDME/CREB5/GPRC5B/CXCL8/SERPINE2
RATTENBACHER_BOUND_BY_CELF1	RATTENBACHER_BOUND_BY_CELF1	RATTENBACHER_BOUND_BY_CELF1	317	-0.455396	-1.48844	0.000639073	0.0162298	0.0136434	2526	tags=25%, list=19%, signal=21%	UBE2W/PRDM16/SIAH1/CIB1/MAP3K13/GTPBP1/ASPHD2/RFX1/ZCCHC10/C1GALT1/NBPF12/YTHDC1/RNF138/CEACAM6/ATP6V1C1/IFNAR2/DDX17/NUP98/FAM83B/AKIRIN1/DPH3/ADGRD2/ATF1/CEP70/BOC/RAB1A/FAM13B/STIM1/MCL1/STON2/PTPRN2/SH3TC1/LRRC8A/ACSL6/MIR99AHG/UFM1/BID/RFFL/KIAA1217/STX12/KMT2A/SNED1/FOSL2/ABO/PLSCR1/FBXL2/CAMSAP1/STON1/PIEZO2/GSN/SOX13/SEC16B/FAM181B/NBEA/NLGN4X/AFF4/CYTOR/OVOL1/PGD/MSI2/CFL2/JUND/CSNK1E/DC…
NABA_MATRISOME	NABA_MATRISOME	NABA_MATRISOME	450	-0.436877	-1.44442	0.000648772	0.0163266	0.0137247	1509	tags=26%, list=11%, signal=24%	TNFSF10/SEMA5A/WNT5A/LAMB3/NTN5/SERPINB6/CTSB/IL23A/S100A2/EGFL8/PGF/FMOD/SERPINE1/EFEMP2/SPP1/SRPX2/FBLN1/FGFBP1/LGALS9/FGF9/SNED1/SEMA3A/SERPINB5/SULF1/EGFL7/CCBE1/TNFSF9/FSTL1/HBEGF/ABI3BP/EPGN/SERPINB8/ADAM17/GDF15/LOX/DCN/THBS4/CTSC/CCL20/MUC20/MUC15/FGF2/MMP27/TIMP1/IGFBP3/CST3/SLIT2/CLEC2D/ANXA1/SLPI/SPOCK1/CTSV/S100P/ZFP91/NTN1/BMP3/LGALS1/FBLN2/S100A4/INHBA/EGF/CTSS/COL9A2/MMP3/SERPINB10…
GOTZMANN_EPITHELIAL_TO_MESENCHYMAL_TRANSITION_DN	GOTZMANN_EPITHELIAL_TO_MESENCHYMAL_TRANSITION_DN	GOTZMANN_EPITHELIAL_TO_MESENCHYMAL_TRANSITION_DN	174	-0.503019	-1.57072	0.000649581	0.0163266	0.0137247	2168	tags=24%, list=16%, signal=20%	S100A13/TLE1/NOCT/CFTR/CD55/CDH1/CX3CL1/BTC/ARF4/STK3/ATF2/YWHAZ/MTHFD2/CDKN1A/EDN2/GSTP1/SLC3A2/EGR1/SERPINB6/PTPRM/STOM/NPEPPS/FGFBP1/LGALS9/TMEM165/TKT/SLC1A5/CDKN2A/UBE2H/GJB4/EYA2/ENPP1/CPE/CXCL2/FOSL1/HS3ST1/S100A8/PTHLH/TM4SF1/SERPINE2/KRT19
TAKEDA_TARGETS_OF_NUP98_HOXA9_FUSION_8D_DN	TAKEDA_TARGETS_OF_NUP98_HOXA9_FUSION_8D_DN	TAKEDA_TARGETS_OF_NUP98_HOXA9_FUSION_8D_DN	103	-0.562183	-1.66668	0.000657229	0.0164341	0.0138151	1024	tags=23%, list=8%, signal=22%	TMCC3/GLUL/SGK1/EMP1/FYB1/SLPI/S100P/PDK4/ELOVL7/ENC1/EPAS1/S100A9/SOBP/PCSK5/RAPH1/CLEC7A/PPP1R1B/CXCL3/GSDME/KCNMA1/CREB5/MMP1/CXCL1/CLU
GAJATE_RESPONSE_TO_TRABECTEDIN_UP	GAJATE_RESPONSE_TO_TRABECTEDIN_UP	GAJATE_RESPONSE_TO_TRABECTEDIN_UP	54	-0.645379	-1.75973	0.000704773	0.017533	0.0147389	1642	tags=37%, list=12%, signal=33%	OASL/CDKN1A/TXNIP/GADD45A/VLDLR/ARL6IP1/CRIP1/NUPR1/GSN/ANXA1/S100P/S100A4/ISG15/CLDN7/TNFAIP3/IGFBP7/CPE/CSRP2/TM4SF1/CLU
ONDER_CDH1_TARGETS_3_DN	ONDER_CDH1_TARGETS_3_DN	ONDER_CDH1_TARGETS_3_DN	46	-0.66724	-1.76329	0.000711534	0.0176114	0.0148048	584	tags=39%, list=4%, signal=38%	SPRR2D/DSC2/C1orf116/HBEGF/EHF/SOX9/DUSP6/CXCL3/CXCL2/GPRC5A/LCN2/KRT13/IL36G/CXCL8/KRT8/CXCL1/PTHLH/MMP10
KEGG_CELL_ADHESION_MOLECULES_CAMS	KEGG_CELL_ADHESION_MOLECULES_CAMS	KEGG_CELL_ADHESION_MOLECULES_CAMS	65	-0.61136	-1.71031	0.000734621	0.018091	0.0152079	2771	tags=46%, list=21%, signal=37%	ITGB1/CD58/NECTIN3/CLDN14/CADM1/PVR/HLA-G/CLDN11/HLA-DMA/ICAM1/CDH1/HLA-DPB1/ICOSLG/CLDN16/NRCAM/PTPRM/ALCAM/CLDN23/CLDN3/CDH3/NLGN4X/CD274/JAM3/NECTIN2/F11R/CLDN1/CLDN7/OCLN/CDH2/CLDN4
TONKS_TARGETS_OF_RUNX1_RUNX1T1_FUSION_HSC_UP	TONKS_TARGETS_OF_RUNX1_RUNX1T1_FUSION_HSC_UP	TONKS_TARGETS_OF_RUNX1_RUNX1T1_FUSION_HSC_UP	139	-0.530022	-1.62957	0.000758698	0.01859	0.0156275	2770	tags=39%, list=21%, signal=31%	NAP1L1/CALCRL/FBXW11/NID1/SOX4/FXR1/ARHGEF12/IFI16/TOX/CEACAM1/HBP1/MFAP2/RPS6KA5/PRSS23/HOMER3/DDAH2/FNBP1L/PLCG1/ZNF217/SLC39A9/ARID5B/TXNIP/RBPMS/NRCAM/PDE4B/ZFYVE16/AMIGO2/KLHL24/FSTL1/RB1/GSN/GDF15/IRF9/EMP1/ABI2/TCF7L2/MALL/AHR/RUNX1/PDLIM5/ENC1/KLF6/DUSP6/SLC2A3/NEDD9/CH25H/CDC42EP3/HMOX1/PLAT/MEG3/CXCL8/NQO1/TM4SF1/ALDH1A1
BOYLAN_MULTIPLE_MYELOMA_C_D_DN	BOYLAN_MULTIPLE_MYELOMA_C_D_DN	BOYLAN_MULTIPLE_MYELOMA_C_D_DN	177	-0.503205	-1.57172	0.000779018	0.0189925	0.0159658	2162	tags=35%, list=16%, signal=30%	RMDN2/IFITM3/SERPINA3/B3GALNT1/RHPN2/PRDM1/TMEM38B/ITGA1/ARMCX3/ARHGAP6/SPON1/CHST1/SEC24D/C15orf48/RRAS2/PAWR/KIAA1217/UPP1/ALCAM/RTP4/NFIL3/EAF2/KIT/FOSL2/GRAMD1B/PLSCR1/PON3/MFSD4A/DHRS3/ABI3BP/HMGN3/ATP6V0A1/NBEA/TIAM1/RAB32/IRF6/FYB1/SLPI/SNTB1/SELENOM/ELOVL7/TRIM34/XDH/DSG2/LDHB/SGMS2/ELL2/RUNX2/GPM6A/S100A9/CLDN7/ENPP1/RASGRP3/RAPH1/CDH2/ISG20/BSCL2/CPE/C3/LCN2/CP/S100A8
SAMOLS_TARGETS_OF_KHSV_MIRNAS_DN	SAMOLS_TARGETS_OF_KHSV_MIRNAS_DN	SAMOLS_TARGETS_OF_KHSV_MIRNAS_DN	49	-0.64787	-1.72471	0.000804544	0.0195172	0.0164069	1600	tags=31%, list=12%, signal=27%	AKR1C3/FHL2/PMEPA1/MAOA/S100A2/SPP1/CRY1/CXXC5/INHBA/EPAS1/RAB27A/SLC6A15/IRS1/FGF13/CFI
BLUM_RESPONSE_TO_SALIRASIB_UP	BLUM_RESPONSE_TO_SALIRASIB_UP	BLUM_RESPONSE_TO_SALIRASIB_UP	222	-0.481728	-1.54087	0.000812804	0.01962	0.0164933	2968	tags=32%, list=23%, signal=25%	APBA3/CBLB/BUD31/GFPT1/EIF5/CREB3/EIF1/ZNF593/AZI2/ATF6/CHIC2/KPNA4/SERP1/ATF4/RELA/SIAH1/IL6/CTSL/PTP4A2/COPA/RRN3/ZPR1/CD55/SIAH2/PFDN2/ATF3/ARF4/HYOU1/MTHFD2/CDKN1A/GADD45A/EGR1/ARHGEF2/STX5/OGT/HSPA13/CALU/NAMPT/MAPK6/PSEN1/NUPR1/SLC1A5/PPP2R5B/DNAJB9/SUCO/SQSTM1/PPP1R15A/SERPINB8/UBE2H/ZYX/AP3S2/LRP1/NPC1/MAFF/RAB32/TIMP1/PEA15/RELB/MAFG/SPHK1/RAD50/ELL2/TNFRSF10B/TP53BP2/TNFAIP3/ISG20/CXCL3…
FERRARI_RESPONSE_TO_FENRETINIDE_UP	FERRARI_RESPONSE_TO_FENRETINIDE_UP	FERRARI_RESPONSE_TO_FENRETINIDE_UP	21	-0.759689	-1.78793	0.000820515	0.0196693	0.0165347	1139	tags=43%, list=9%, signal=39%	NEAT1/DHRS3/ST3GAL1/CCL20/NRIP1/BHLHE40/CXCL3/CXCL2/GPRC5A
WOO_LIVER_CANCER_RECURRENCE_UP	WOO_LIVER_CANCER_RECURRENCE_UP	WOO_LIVER_CANCER_RECURRENCE_UP	93	-0.567629	-1.66647	0.000822914	0.0196693	0.0165347	1470	tags=33%, list=11%, signal=30%	ARHGEF2/HMGA1/MEF2C/CRIP1/UBR5/HK2/CCND3/E2F3/ALDOA/NOTCH2/LOX/BHLHE41/TMSB10/EPHA3/PFN2/IGFBP3/SLIT2/CRYAB/DUSP4/TACSTD2/COL9A2/SOX9/DPYSL2/S100A6/DPYSL3/SEMA6A/PLAU/FGFR1/CXCL8/CXCL1/PLAUR
RUTELLA_RESPONSE_TO_CSF2RB_AND_IL4_UP	RUTELLA_RESPONSE_TO_CSF2RB_AND_IL4_UP	RUTELLA_RESPONSE_TO_CSF2RB_AND_IL4_UP	286	-0.465735	-1.50993	0.0008339	0.0198346	0.0166737	2538	tags=30%, list=19%, signal=25%	IL1R1/MED13L/LY75/GOT2/BATF3/CREG1/GABBR1/EPB41L2/PVR/ME1/UBAP2L/DNAJB6/SQLE/CRIM1/RAB3GAP1/ATP6V1C1/ACP5/IL1R2/SC5D/BIRC3/MARCKS/NCOA3/TNFAIP8/LDLR/SLC12A8/IL6ST/CDKN1A/SLC5A3/MAOA/LITAF/SLC3A2/C1S/GLS/NETO2/PLPP3/STOM/TCEAL9/SERPINE1/ZFYVE16/TMEM51/TRIP10/CRIP1/CD63/SPP1/MED14/NET1/PPARD/LYPD3/RBM47/PIR/NDRG1/FZD5/SQSTM1/VAT1/ACSL3/CD59/SLC11A2/PLPP1/DHCR7/ST3GAL1/DAPP1/NPC1/RAB8B/FTH1/GCLM/NEC…
MANNE_COVID19_COMBINED_COHORT_VS_HEALTHY_DONOR_PLATELETS_DN	MANNE_COVID19_COMBINED_COHORT_VS_HEALTHY_DONOR_PLATELETS_DN	MANNE_COVID19_COMBINED_COHORT_VS_HEALTHY_DONOR_PLATELETS_DN	120	-0.531388	-1.60403	0.000840855	0.019903	0.0167312	1268	tags=20%, list=10%, signal=18%	KCTD12/UTRN/CYCS/PHEX/DAB2IP/MECOM/SERPINB8/WDFY4/MTRNR2L12/FAM241A/CPVL/SCIN/DPYSL3/PLCB1/DLK1/WNT9A/CPAMD8/TNFRSF21/PAPPA/TFPI2/MTRNR2L10/CPXM2/FAM107A/ALDH1A1
WP_PHOTODYNAMIC_THERAPYINDUCED_NFKB_SURVIVAL_SIGNALING	WP_PHOTODYNAMIC_THERAPYINDUCED_NFKB_SURVIVAL_SIGNALING	WP_PHOTODYNAMIC_THERAPYINDUCED_NFKB_SURVIVAL_SIGNALING	28	-0.730354	-1.79715	0.00084618	0.0199322	0.0167558	559	tags=29%, list=4%, signal=27%	RELB/CFLAR/MMP3/CXCL2/IL1A/EGLN2/CXCL8/MMP1
HOSHIDA_LIVER_CANCER_SUBCLASS_S3	HOSHIDA_LIVER_CANCER_SUBCLASS_S3	HOSHIDA_LIVER_CANCER_SUBCLASS_S3	187	-0.494487	-1.55659	0.000857553	0.0200523	0.0168567	1553	tags=24%, list=12%, signal=22%	MAOA/LPIN1/C1S/ALDH1B1/IL6R/GSTO1/SOAT1/SLC16A2/SLC23A2/GCHFR/ATOX1/SREBF1/VSIG2/PON3/MYO1E/EDNRB/MYLK/CD302/SHB/ASL/PLA2G2A/ACY1/SLPI/MME/PDK4/KMO/SORL1/EPAS1/CYP27A1/IVD/ISG15/SERPING1/POLD4/SOD2/GPX3/CFH/PLCG2/AKR1C1/GPX2/CXCL2/CP/TJP2/RNASE4/SPARCL1/ALDH1A1
SARRIO_EPITHELIAL_MESENCHYMAL_TRANSITION_DN	SARRIO_EPITHELIAL_MESENCHYMAL_TRANSITION_DN	SARRIO_EPITHELIAL_MESENCHYMAL_TRANSITION_DN	129	-0.528109	-1.61076	0.000859503	0.0200523	0.0168567	2160	tags=32%, list=16%, signal=27%	PLXNB1/IFITM3/SERPINA3/LAMB2/PLEKHO2/CDH1/BIRC3/ATF3/CFB/MAOA/IFI44/C1S/EGR1/ENG/STOM/DSC2/FGFBP1/RNF145/NFIL3/FOSL2/NEAT1/TKT/IRF6/TRIM29/MME/SAT1/S100A4/TACSTD2/KLF6/ZNF608/F11R/RARRES1/TNFAIP3/CXCL3/SCD/DAPK1/KRT13/S100A8/CXCL1/CLU/KRT19
BOYLAN_MULTIPLE_MYELOMA_PCA1_UP	BOYLAN_MULTIPLE_MYELOMA_PCA1_UP	BOYLAN_MULTIPLE_MYELOMA_PCA1_UP	68	-0.609677	-1.71006	0.000866132	0.0201108	0.0169059	2162	tags=41%, list=16%, signal=35%	RMDN2/IFITM3/SERPINA3/B3GALNT1/ITGA1/ARMCX3/ARHGAP6/SPON1/CHST1/PAWR/ALCAM/PLSCR1/MFSD4A/ABI3BP/NBEA/FYB1/SELENOM/XDH/ELL2/GPM6A/S100A9/RASGRP3/ISG20/CPE/C3/LCN2/CP/S100A8
JOHANSSON_BRAIN_CANCER_EARLY_VS_LATE_DN	JOHANSSON_BRAIN_CANCER_EARLY_VS_LATE_DN	JOHANSSON_BRAIN_CANCER_EARLY_VS_LATE_DN	35	-0.701356	-1.78752	0.000911773	0.0210702	0.0177124	1061	tags=34%, list=8%, signal=32%	NDRG1/LRP1/DCN/GRINA/CST3/CRYAB/ATP1B1/IGFBP4/NDN/C3/SPARCL1/CLU
LIU_VAV3_PROSTATE_CARCINOGENESIS_UP	LIU_VAV3_PROSTATE_CARCINOGENESIS_UP	LIU_VAV3_PROSTATE_CARCINOGENESIS_UP	55	-0.62518	-1.70568	0.000922835	0.0212252	0.0178427	2228	tags=44%, list=17%, signal=36%	IFIT3/SERPINA3/LTC4S/KRT7/PLOD2/HDAC9/TNC/TNFSF10/SPP1/FBLN1/EDNRB/PSMB10/MME/SAT1/CD74/CTSS/ITGB6/GPX3/CFH/C3/APOD/PLAT/WFDC2/TGM2
SPIELMAN_LYMPHOBLAST_EUROPEAN_VS_ASIAN_2FC_DN	SPIELMAN_LYMPHOBLAST_EUROPEAN_VS_ASIAN_2FC_DN	SPIELMAN_LYMPHOBLAST_EUROPEAN_VS_ASIAN_2FC_DN	15	-0.835569	-1.83607	0.00092832	0.0212511	0.0178645	1383	tags=60%, list=10%, signal=54%	MAN2A1/PDE4B/NFIL3/DNAJB9/STS/CLEC2D/CTSS/ADM/WFDC2
PICCALUGA_ANGIOIMMUNOBLASTIC_LYMPHOMA_UP	PICCALUGA_ANGIOIMMUNOBLASTIC_LYMPHOMA_UP	PICCALUGA_ANGIOIMMUNOBLASTIC_LYMPHOMA_UP	150	-0.528473	-1.63187	0.000958089	0.0218301	0.0183512	1778	tags=29%, list=13%, signal=26%	ADAMTS9/MARCKS/CTTNBP2NL/CFB/TNC/RBPMS/C1S/RHOBTB3/PLPP3/ENG/PGF/WWTR1/KCTD12/CD63/ATOX1/SULF1/MYL9/FSTL1/ABI3BP/NR2F2/MYLK/HSPB8/CTSC/PLD1/TAGLN/FERMT2/OSMR/TJP1/PDLIM5/PTGDS/CYP27A1/SERPING1/CFH/DPYSL3/IGFBP7/C3/KCNMA1/COX7A1/CSRP2/CP/GPRC5B/SPARCL1/FAM107A/CLU
RASHI_NFKB1_TARGETS	RASHI_NFKB1_TARGETS	RASHI_NFKB1_TARGETS	19	-0.78648	-1.80866	0.000963962	0.0218618	0.0183778	618	tags=37%, list=5%, signal=35%	MAP3K8/RELB/DUSP6/TNFAIP3/CXCL3/CXCL2/LCN2
ZHANG_PROLIFERATING_VS_QUIESCENT	ZHANG_PROLIFERATING_VS_QUIESCENT	ZHANG_PROLIFERATING_VS_QUIESCENT	43	-0.674568	-1.76343	0.000985877	0.0221964	0.0186591	1696	tags=30%, list=13%, signal=26%	AXL/MCAM/GSTP1/GADD45A/SKI/TMSB10/ITGA5/CDH2/CXCL2/IGFBP2/CXCL8/PLAUR/NME2
PID_FRA_PATHWAY	PID_FRA_PATHWAY	PID_FRA_PATHWAY	32	-0.710271	-1.7899	0.000987823	0.0221964	0.0186591	1154	tags=34%, list=9%, signal=31%	FOSL2/CDKN2A/DCN/JUND/BGLAP/HMOX1/PLAU/FOSL1/CXCL8/MMP1/PLAUR
GOBERT_OLIGODENDROCYTE_DIFFERENTIATION_UP	GOBERT_OLIGODENDROCYTE_DIFFERENTIATION_UP	GOBERT_OLIGODENDROCYTE_DIFFERENTIATION_UP	429	0.315841	1.33607	0.00100192	0.02241	0.0188387	2580	tags=35%, list=20%, signal=29%	KIF4A/CBR3/CDT1/FGFR3/CENPP/DDAH1/LIMCH1/CDCA7L/IMPA2/GINS2/SHMT1/INCENP/RGCC/BIRC5/CENPK/FIGNL1/UNG/CDCA4/RCC1/CCDC61/ATAD5/CENPU/ISOC1/CCNE2/ZNF704/NT5DC2/MCM4/CDCA5/NUSAP1/FRAT1/BOK/HAUS5/DSCC1/SASS6/MCM6/MAD1L1/MCM3/NEURL1B/DYNLL1/TEDC1/NUP37/BRCA2/TONSL/STAMBPL1/CKAP2/SLC1A3/RRM1/CENPW/FAM111A/PARPBP/LASP1/CDKN3/SLBP/RRP1B/CENPL/TMEM97/CDC20/MIS18BP1/SLC25A10/NMRAL1/FEN1/VRK1/AURKA/MCM7/DNMT…
SCHAEFFER_PROSTATE_DEVELOPMENT_48HR_UP	SCHAEFFER_PROSTATE_DEVELOPMENT_48HR_UP	SCHAEFFER_PROSTATE_DEVELOPMENT_48HR_UP	327	-0.442053	-1.44446	0.00101832	0.0226727	0.0190596	1487	tags=21%, list=11%, signal=19%	CPM/ADGRG1/VLDLR/SIPA1L1/CRYBG1/ARHGAP20/TSPAN12/TMEM51/KCNK1/KCTD12/CAPN5/CLDN23/EAF2/NAMPT/C1orf116/PTGES/TMEM40/SLC1A5/CHP1/PLSCR1/CCBE1/GRP/TFCP2L1/DHRS3/GLUL/GSN/FOXA1/HMGN3/SGK1/ST3GAL1/ARHGEF5/AGR2/EPHA3/TLE6/LYPD2/ANXA1/SMAGP/VPS37B/RAB3IP/MT1X/PSCA/TMC4/KRT23/TACSTD2/TSPAN1/SOX9/SCNN1A/DUSP6/NRIP1/FAM110C/CYSTM1/TRIM2/GPX2/IGFBP2/KRT13/PDGFD/ALDH1A3/PTN/RNASE4/GPRC5B/CLDN4/KCNN4/NQO1/TME…
ONDER_CDH1_TARGETS_1_DN	ONDER_CDH1_TARGETS_1_DN	ONDER_CDH1_TARGETS_1_DN	149	-0.518511	-1.6025	0.0010368	0.0229792	0.0193171	2252	tags=28%, list=17%, signal=24%	CEMIP2/HSPH1/CEACAM6/CYB5R2/NUP98/LARP4/B3GALNT1/EDN1/IL1R2/MAX/SCYL2/CSF3/PPP2R1B/TGFA/IL6ST/PNO1/WTAP/DSC2/C1orf116/HBEGF/SERPINB8/TOR1AIP1/IGFBP3/OSMR/EHF/ENC1/ATP13A3/SOX9/DUSP6/SPRR2A/CXCL3/CXCL2/GPRC5A/LCN2/KRT13/FOSL1/IL36G/CXCL8/KRT8/CXCL1/PTHLH/MMP10
BAELDE_DIABETIC_NEPHROPATHY_DN	BAELDE_DIABETIC_NEPHROPATHY_DN	BAELDE_DIABETIC_NEPHROPATHY_DN	386	-0.434806	-1.43105	0.00106419	0.0234795	0.0197378	2163	tags=30%, list=16%, signal=25%	TRIM22/CRIM1/DDX17/FNBP1L/MORC3/SEC61G/ATP2A2/AASS/DAG1/CD55/DYRK1A/PLOD2/COL4A3/SERINC5/PTPRD/KLHL9/BIRC3/FGF1/EIF4A2/RAB1A/TSPYL4/MECP2/ARID5B/CREB3L2/CAST/MCL1/NEK7/BEX4/YWHAZ/AXL/LRIG1/RAB21/DNM1L/MTHFD2/COL4A4/GADD45A/IFI44/LITAF/SEMA5A/GDE1/C1S/ARHGAP5/RABGAP1L/PAWR/PDE4B/FAT1/SERPINE1/CALU/CAPN2/HNRNPC/NAMPT/FGF9/FOSL2/OTUD4/NUPR1/BCAM/SULF1/OSER1/NDRG1/PLSCR1/MED21/DNAJB9/MYO1E/MYL9/ACSL3…
BRUINS_UVC_RESPONSE_VIA_TP53_GROUP_D	BRUINS_UVC_RESPONSE_VIA_TP53_GROUP_D	BRUINS_UVC_RESPONSE_VIA_TP53_GROUP_D	177	-0.495978	-1.54915	0.00107578	0.0236145	0.0198512	2496	tags=31%, list=19%, signal=26%	PLEKHA3/PPP1CB/DENND1B/PHKG1/ETV4/CTSL/TMEM170A/SOCS6/CBX6/RNF138/UBE2QL1/FAM107B/NEFM/B3GALNT1/AGO2/ARIH1/SPEN/SREBF2/CTPS1/GTPBP4/BOC/ZBTB8A/CYFIP2/CRMP1/DNM1L/BID/ALDH1B1/DIAPH2/FMOD/CCK/SLC22A23/TRIP10/SNX9/SEMA3A/STBD1/TIAM1/SLC20A2/MALL/SLIT2/OSMR/PPP1R12B/CNFN/CFLAR/CCDC57/ADM/KERA/TSC22D2/PXDN/PITPNC1/VEGFC/AKR1C1/CPE/FMO2/KCNMA1/DUSP10
MILI_PSEUDOPODIA_CHEMOTAXIS_DN	MILI_PSEUDOPODIA_CHEMOTAXIS_DN	MILI_PSEUDOPODIA_CHEMOTAXIS_DN	404	-0.430416	-1.4193	0.00107999	0.0236145	0.0198512	2780	tags=25%, list=21%, signal=20%	EIF1/ITGB1/IGF1R/RPN1/PPP6R3/RRBP1/SCPEP1/TLR2/ZDHHC5/PDGFRA/ADNP2/DUSP1/TWSG1/RPS10/C1R/PDIA5/ERO1A/EPB41L2/PSAP/PVR/BCLAF1/FLNB/SELENOS/RBM39/THBS1/IGSF3/CLCN6/RAB5B/GPI/PRNP/LAMC1/LAMB2/EIF2AK3/SREBF2/DAG1/LMBRD1/GLA/CLCN4/TGIF1/SEC61A2/AXL/TRA2A/PABPN1/LDLR/ZFP36/IL6ST/CKAP4/TXNIP/VCL/C1S/CTSB/SLC2A10/OGT/ITPRIP/SERPINE1/TMEM33/VASN/SLC23A2/NRP2/DIAPH1/SNED1/NEAT1/MAST4/PCDH1/SYVN1/FOSB/TNFSF…
KANG_FLUOROURACIL_RESISTANCE_UP	KANG_FLUOROURACIL_RESISTANCE_UP	KANG_FLUOROURACIL_RESISTANCE_UP	18	-0.792102	-1.80213	0.00112132	0.0244087	0.0205189	1929	tags=56%, list=15%, signal=47%	BTG3/KLC1/ARID5B/CDKN1A/NR2F2/CRY1/MDK/IGFBP2/NQO1/CLU
WAMUNYOKOLI_OVARIAN_CANCER_GRADES_1_2_UP	WAMUNYOKOLI_OVARIAN_CANCER_GRADES_1_2_UP	WAMUNYOKOLI_OVARIAN_CANCER_GRADES_1_2_UP	125	-0.538051	-1.63559	0.00114486	0.0248103	0.0208565	1343	tags=28%, list=10%, signal=25%	LRRC8B/ETNK1/KCNK1/CLDN23/NET1/DSC2/ABHD17C/GALNT3/MECOM/RASSF6/FZD5/STK39/MAL2/PIK3R2/CHMP4C/SH3RF1/BAG1/TNPO1/FNIP2/CXXC5/SH2D4A/PHLDA2/SGSM3/ELL2/CTBP2/F11R/ATP1B1/SH3BGRL2/GMDS/C3orf52/TOX3/GALNT4/MUC1/NQO1/CYP51A1
PUJANA_BRCA2_PCC_NETWORK	PUJANA_BRCA2_PCC_NETWORK	PUJANA_BRCA2_PCC_NETWORK	350	0.329277	1.38393	0.0011529	0.02483	0.020873	3527	tags=37%, list=27%, signal=28%	GATA3/ZNF273/CDT1/XRCC3/NFATC3/EPHB6/ITM2A/MAZ/ZNF85/UNG/CHAF1A/ASF1A/RNASEH2A/CCNE2/MCM4/SAC3D1/MCM6/SSBP2/MCM3/EXOSC9/BRCA2/TCF7/DDB2/RRM1/CSTF1/CDKN3/ADK/CDC20/TMEM106C/CASP6/FEN1/AURKA/ITGA4/MCM7/FOXK2/DNMT1/AATF/DTYMK/RFC5/HLTF/CHEK1/RNASEH2B/STAT5A/POLD2/UBE2I/GINS1/SMC2/PCNA/BUB3/MLH1/GMPS/KIF20B/TOPBP1/MCM2/ZNF43/TBC1D31/RAE1/AGPS/HIRIP3/TUBGCP3/SMC1A/PAICS/SEPHS1/MCM5/CTCF/ABCB7/PRIM1/EX…
FRASOR_RESPONSE_TO_ESTRADIOL_DN	FRASOR_RESPONSE_TO_ESTRADIOL_DN	FRASOR_RESPONSE_TO_ESTRADIOL_DN	64	-0.600919	-1.68068	0.00116073	0.02483	0.020873	1536	tags=33%, list=12%, signal=29%	LITAF/BIK/BCAS1/SMAD3/NDRG1/SNCG/MYO1B/STC1/STXBP1/SLIT2/BLNK/ENC1/DUSP4/ADIRF/KLF6/PXDN/CTSH/GPRC5A/MUC1/TM4SF1/CLU
VANDESLUIS_COMMD1_TARGETS_GROUP_3_UP	VANDESLUIS_COMMD1_TARGETS_GROUP_3_UP	VANDESLUIS_COMMD1_TARGETS_GROUP_3_UP	56	-0.622505	-1.69816	0.00116104	0.02483	0.020873	2068	tags=34%, list=16%, signal=29%	FKBP11/AASS/CDH1/ARID3B/BEX4/EZR/UPP1/BEX2/ALDOA/TF/CTSV/CYBA/DSG2/PHLDA2/ADM/SLC16A3/RNASE4/PKP2/KRT19
RICKMAN_TUMOR_DIFFERENTIATED_WELL_VS_POORLY_DN	RICKMAN_TUMOR_DIFFERENTIATED_WELL_VS_POORLY_DN	RICKMAN_TUMOR_DIFFERENTIATED_WELL_VS_POORLY_DN	343	-0.442049	-1.44987	0.00118664	0.0252485	0.0212249	1487	tags=23%, list=11%, signal=21%	CPM/TNS4/SAR1A/NUP50-DT/SERINC2/VLDLR/FAM160A1/CRYBG2/MAN2A1/SMTN/S100A2/ITPRIP/HRH1/ARL8B/KCTD10/UPP1/CORO1C/ILVBL/NPEPPS/STX12/PTGFRN/MAPK6/PLBD2/PPARD/C1orf116/MAST4/TMEM40/MAFK/PPP2R5B/MXD1/LRRC59/TMCC3/LRRFIP1/HBEGF/CPEB4/LUZP1/FAXDC2/RHOV/SLC2A1/MAP7D1/PLEKHM1/FEM1C/GJB6/TMSB10/UBAP1/OVOL1/KLHL18/PHACTR2/TNFAIP1/GRHL3/AGPAT4/STK17A/CSNK1E/TSPAN5/METRNL/INHBA/ZNF750/PXN/FBLIM1/TICAM1/ADGRF4/…
SMID_BREAST_CANCER_BASAL_DN	SMID_BREAST_CANCER_BASAL_DN	SMID_BREAST_CANCER_BASAL_DN	479	-0.422913	-1.39783	0.00119097	0.0252485	0.0212249	1675	tags=22%, list=13%, signal=20%	PTPRN2/LRIG1/CXXC4/BMI1/MAP9/CFB/CHST1/IL6ST/MAOA/BIK/TNFSF10/ANG/DNALI1/ZMYND8/MSMB/SLC2A10/PCLO/BCAS1/ALCAM/CRIP1/DNMBP/MLPH/STAU2/FBLN1/FAM110B/SNED1/MAST4/SREBF1/AMIGO2/BCAM/RBM47/FOSB/STK39/BMPR1B/GRP/PCBP2/ACSL3/BEX1/ARL3/ASPH/PIEZO2/EGR3/GDF15/SNCG/FAXDC2/PBX1/EVA1B/NBEA/HSPB8/DCN/RAI2/ISYNA1/THBS4/AGR2/EPHA3/G6PC3/CST3/STS/ELOVL5/MREG/SIGIRR/DUSP4/KMO/SORL1/ADIRF/TSPAN1/SCNN1A/IVD/DUSP6/I…
NIKOLSKY_BREAST_CANCER_5P15_AMPLICON	NIKOLSKY_BREAST_CANCER_5P15_AMPLICON	NIKOLSKY_BREAST_CANCER_5P15_AMPLICON	17	0.762079	1.93549	0.00122023	0.0255743	0.0214987	1116	tags=53%, list=8%, signal=49%	IRX4/SLC9A3/IRX2/CCDC127/EXOC3/SDHA/CLPTM1L/LPCAT1/PDCD6
RODWELL_AGING_KIDNEY_NO_BLOOD_UP	RODWELL_AGING_KIDNEY_NO_BLOOD_UP	RODWELL_AGING_KIDNEY_NO_BLOOD_UP	156	-0.510126	-1.58192	0.00122066	0.0255743	0.0214987	1810	tags=26%, list=14%, signal=23%	MOXD1/ITM2C/SPON1/AXL/MCAM/CTTNBP2NL/CFB/CKAP4/TNC/C1S/ADGRG1/RBP1/CALU/SOAT1/CLDN3/MTHFD1L/ABI3BP/BHLHE41/TAGLN/TIMP1/STS/CDC42EP1/ANXA1/OSMR/INHBA/TSPAN1/ITGB6/PGM2L1/RARRES1/SERPING1/CLDN1/PXDN/VEGFC/C3/CXCL2/RBMS3/WFDC2/TXNDC5/SPARCL1/TMPRSS4/SERPINE2
ACEVEDO_LIVER_CANCER_WITH_H3K27ME3_UP	ACEVEDO_LIVER_CANCER_WITH_H3K27ME3_UP	ACEVEDO_LIVER_CANCER_WITH_H3K27ME3_UP	147	-0.512828	-1.58006	0.00122207	0.0255743	0.0214987	2435	tags=32%, list=18%, signal=26%	SPRED1/IL6/STK26/SLC12A6/PLBD1/YTHDC1/GNPDA2/PRNP/CHRM3/TBC1D30/BTC/PELI2/BICD1/VWDE/RBPMS/MIR99AHG/ZNF827/KIAA1217/MAST4/SULF1/IPCEF1/BMPR1B/C6orf141/PBX1/PLA2G2A/AGR2/MMP27/LCA5/OSMR/DCDC1/PRKAR2B/TENM3/ADGRF4/MARK1/GMPR/LPAR3/SCIN/PDE1A/CLEC7A/C3orf52/AKT3/SMIM3/ADGRF1/GSDME/ITIH5/CREB5/CXCL1
TAKEDA_TARGETS_OF_NUP98_HOXA9_FUSION_10D_DN	TAKEDA_TARGETS_OF_NUP98_HOXA9_FUSION_10D_DN	TAKEDA_TARGETS_OF_NUP98_HOXA9_FUSION_10D_DN	79	-0.583591	-1.68421	0.00125946	0.026158	0.0219894	1553	tags=37%, list=12%, signal=33%	MAOA/CTSB/PLPP3/RASGRP1/NRP2/HNRNPC/CD59/GLUL/SGK1/TMTC1/EMP1/SLPI/S100P/PDK4/MREG/BLNK/TACSTD2/RARRES1/PCSK5/RAPH1/PPP1R1B/CXCL3/CXCL2/SERPINF1/GSDME/SLC7A8/HS3ST1/MMP1/CXCL1
HELLER_HDAC_TARGETS_SILENCED_BY_METHYLATION_UP	HELLER_HDAC_TARGETS_SILENCED_BY_METHYLATION_UP	HELLER_HDAC_TARGETS_SILENCED_BY_METHYLATION_UP	334	-0.44299	-1.45083	0.00126382	0.026158	0.0219894	2250	tags=29%, list=17%, signal=25%	CAMTA1/CDKL3/HES1/SWAP70/ZNF10/WDR7/DDAH2/NR4A2/TMEM127/CEL/AASS/SORBS1/CDH1/BIRC3/NR4A1/NFYA/AKAP12/HLA-DPB1/ANKRD6/BEX4/SLC12A8/MAP9/AKR1C3/GLCE/CDKN1A/TXNIP/ATG12/BIK/C1S/EGR1/ERO1B/NXN/PCLO/ARL6IP1/TSPAN12/PGF/TCEAL9/CCK/EGR4/MEF2C/ALCAM/KCTD12/SPP1/KDM5B/PPARD/SERPINB5/DSE/PIK3CD/KLHL24/SPINK2/EIF4EBP2/FZD5/SQSTM1/ACSL3/MET/FTL/GLUL/GSN/MLF1/TMEM47/ZBTB43/SPAG9/RAI2/EPHA3/PFN2/TIMP1/IGFBP3/A…
HESS_TARGETS_OF_HOXA9_AND_MEIS1_DN	HESS_TARGETS_OF_HOXA9_AND_MEIS1_DN	HESS_TARGETS_OF_HOXA9_AND_MEIS1_DN	48	-0.648585	-1.72375	0.00126606	0.026158	0.0219894	2763	tags=56%, list=21%, signal=45%	CAMK2D/TGFBI/ZFP36L1/TLR2/DUSP1/PSAP/BTG2/IL1R2/CDH1/MCL1/ZFP36/LITAF/EGR1/UPP1/NDRG1/PLSCR1/STX3/MYADM/TF/ANXA1/CTSV/S100A4/CTSS/CLEC7A/CXCL3/LCN2/PHLDA1
AMIT_SERUM_RESPONSE_40_MCF10A	AMIT_SERUM_RESPONSE_40_MCF10A	AMIT_SERUM_RESPONSE_40_MCF10A	29	-0.716913	-1.79147	0.0012788	0.0262055	0.0220294	2366	tags=59%, list=18%, signal=48%	PVR/NR4A2/NR4A1/ATF3/MCL1/ZFP36/EGR1/WEE1/NAMPT/FOSB/GLUL/DCN/KLF6/ADM/CXCL3/CXCL2/IL1A
XU_HGF_SIGNALING_NOT_VIA_AKT1_48HR_UP	XU_HGF_SIGNALING_NOT_VIA_AKT1_48HR_UP	XU_HGF_SIGNALING_NOT_VIA_AKT1_48HR_UP	30	-0.709533	-1.7823	0.00127911	0.0262055	0.0220294	1413	tags=40%, list=11%, signal=36%	MACF1/HMGA1/UPP1/CCL20/STC1/TIMP1/SLC4A7/ISG20/HMOX1/PLAU/PHLDA1/MMP1
SENGUPTA_NASOPHARYNGEAL_CARCINOMA_WITH_LMP1_UP	SENGUPTA_NASOPHARYNGEAL_CARCINOMA_WITH_LMP1_UP	SENGUPTA_NASOPHARYNGEAL_CARCINOMA_WITH_LMP1_UP	317	-0.44588	-1.45734	0.00130377	0.0265991	0.0223602	1594	tags=20%, list=12%, signal=18%	MTHFD2/VWDE/TNC/ANG/MIR99AHG/SINHCAF/NETO2/MCTP1/IQGAP1/ALCAM/ZBTB10/DSC2/CYCS/NAMPT/KIT/IPO7/NEAT1/SULF1/RASSF6/KLHL24/PIR/PLSCR1/CPEB4/FOXA1/GDF15/KLHL13/LARP6/TMTC1/SLC12A2/GJB6/SPAG9/CD274/CTTNBP2/MUC15/EHF/PLAG1/MCTP2/PMAIP1/PRKAR2B/SLC25A33/PHLDA2/ELL2/C2CD4A/SNHG4/CFH/LPAR3/PSME4/TRIM36/C3orf52/TRIM2/AKR1C1/RSAD2/LMO7/SCGB2A1/PLAT/RBMS3/ADGRL2/CP/PAPPA/CXCL8/MMP1/PTHLH/MMP10
DEMAGALHAES_AGING_UP	DEMAGALHAES_AGING_UP	DEMAGALHAES_AGING_UP	37	-0.683586	-1.75669	0.00131437	0.0267037	0.0224481	1560	tags=38%, list=12%, signal=33%	TXNIP/LITAF/SPP1/NDRG1/VAT1/SGK1/S100A4/CTSS/SERPING1/S100A6/C3/APOD/MGST1/CLU
WIEDERSCHAIN_TARGETS_OF_BMI1_AND_PCGF2	WIEDERSCHAIN_TARGETS_OF_BMI1_AND_PCGF2	WIEDERSCHAIN_TARGETS_OF_BMI1_AND_PCGF2	47	-0.639721	-1.69844	0.0013234	0.0267188	0.0224608	483	tags=34%, list=4%, signal=33%	EDN1/RFLNA/AXL/LRRC8A/GADD45A/S100A2/NET1/INHBA/ADM/CLDN1/PLAT/FOSL1/NAV2/PAPPA/PLAUR/PTHLH
WP_SPINAL_CORD_INJURY	WP_SPINAL_CORD_INJURY	WP_SPINAL_CORD_INJURY	74	-0.593757	-1.69259	0.00132608	0.0267188	0.0224608	1636	tags=27%, list=12%, signal=24%	ZFP36/GADD45A/CDK2/EGR1/NOS1/RB1/PLA2G2A/SLIT2/ANXA1/RGMA/NTN1/CHST11/SOX9/MIF/SEMA6A/CXCL2/TNFSF13/IL1A/CXCL8/CXCL1
TSAI_RESPONSE_TO_IONIZING_RADIATION	TSAI_RESPONSE_TO_IONIZING_RADIATION	TSAI_RESPONSE_TO_IONIZING_RADIATION	125	-0.535003	-1.62632	0.00134111	0.0268208	0.0225465	1864	tags=40%, list=14%, signal=35%	BBC3/RELA/DDIT3/ADGRB3/BTG2/CLK1/CRAT/NFKBIE/TP53TG1/MAX/BIRC3/TGIF1/CGRRF1/NCOA3/EP300/NFKB1/AXL/TNFAIP8/CDKN1A/TNFSF10/SMAD3/FAS/ENO1/MED21/CD59/LRRFIP1/RB1/HBEGF/GDF15/SGK1/CCNK/IRF9/CCL20/AHR/PLAGL2/ENC1/CFLAR/RAD50/DUSP6/IFITM1/TNFAIP3/PLCG2/VEGFC/DPYSL3/PLAU/FGFR1/PTN/KRT8/S100A8/KRT19
MOREAUX_MULTIPLE_MYELOMA_BY_TACI_UP	MOREAUX_MULTIPLE_MYELOMA_BY_TACI_UP	MOREAUX_MULTIPLE_MYELOMA_BY_TACI_UP	215	-0.474475	-1.51807	0.00134214	0.0268208	0.0225465	2233	tags=27%, list=17%, signal=23%	C1QL1/CEACAM6/DDAH2/NOCT/SZRD1/CDKN2B-AS1/MEF2D/SPATA2L/ETV1/NR4A1/SYDE1/RPL37A/OASL/BIK/ACSL6/MAP2K3/GNAQ/RGS12/FMOD/NOS1/MLPH/PHF1/CAPN5/NRP2/GCHFR/GRB10/MAST4/PTGES/PCDH1/TMEM40/PIK3CD/KHSRP/DUSP8/BEX1/CCDC151/LUZP1/LRMDA/PIK3R2/CDC42EP4/AAK1/LMNA/NECTIN2/B4GALT1/HRK/SGSM3/CAPS/SCNN1A/SCRG1/ITPKC/AKR1C1/FA2H/FMO2/TCEAL2/PKP2/NQO1/CXCL1/PLAUR/TMPRSS11D
SWEET_KRAS_TARGETS_DN	SWEET_KRAS_TARGETS_DN	SWEET_KRAS_TARGETS_DN	46	-0.652348	-1.72393	0.00135416	0.0269506	0.0226557	1311	tags=28%, list=10%, signal=26%	UPP1/CALU/PDE4C/BEX1/ALDH3A1/MALL/IRS2/DUSP4/PAGR1/PARD6B/PHLDA1/FOSL1/TMPRSS11D
REACTOME_CELL_JUNCTION_ORGANIZATION	REACTOME_CELL_JUNCTION_ORGANIZATION	REACTOME_CELL_JUNCTION_ORGANIZATION	66	-0.59811	-1.67465	0.00143108	0.0283657	0.0238453	2551	tags=47%, list=19%, signal=38%	NECTIN3/AFDN/CLDN14/CADM1/PVR/CLDN11/ACTN1/PARVB/CDH1/ANG/LAMB3/CLDN16/CRB3/CTNND1/CLDN23/CLDN3/CDH3/PRKCI/FERMT2/NECTIN2/PXN/FBLIM1/NECTIN4/F11R/CADM2/PARD6B/CLDN1/CLDN7/LAMC2/CDH2/CLDN4
GRAHAM_CML_QUIESCENT_VS_CML_DIVIDING_UP	GRAHAM_CML_QUIESCENT_VS_CML_DIVIDING_UP	GRAHAM_CML_QUIESCENT_VS_CML_DIVIDING_UP	15	-0.826837	-1.81688	0.00144644	0.0285541	0.0240036	1255	tags=67%, list=10%, signal=60%	ZBTB10/TRA2B/NFAT5/EMP1/CCL20/SOD2/CXCL3/CXCL2/CXCL8/CXCL1
REACTOME_ACTIVATION_OF_MATRIX_METALLOPROTEINASES	REACTOME_ACTIVATION_OF_MATRIX_METALLOPROTEINASES	REACTOME_ACTIVATION_OF_MATRIX_METALLOPROTEINASES	12	-0.830175	-1.74646	0.00146775	0.0287589	0.0241758	665	tags=42%, list=5%, signal=40%	TIMP1/CTSV/MMP3/MMP1/MMP10
GRADE_COLON_VS_RECTAL_CANCER_DN	GRADE_COLON_VS_RECTAL_CANCER_DN	GRADE_COLON_VS_RECTAL_CANCER_DN	42	-0.655011	-1.71537	0.00146861	0.0287589	0.0241758	1713	tags=29%, list=13%, signal=25%	MNT/BICD1/C15orf39/POLL/GRAMD1B/PCSK1N/ALDH1L1/PHLDA1/WFDC2/RPL17/RNASE4/PTHLH
PILON_KLF1_TARGETS_UP	PILON_KLF1_TARGETS_UP	PILON_KLF1_TARGETS_UP	364	-0.43582	-1.4309	0.00153234	0.0298867	0.0251239	1628	tags=20%, list=12%, signal=18%	CFB/MPZL2/DNM1L/MTHFD2/RPS6KA3/C1S/ZNF207/CCNT1/RBP1/EMSY/KPNA1/CRB3/TEAD1/TCEAL9/SLC22A23/ETNK1/SRXN1/ALCAM/MLPH/SLC23A2/PEG3/NRP2/WDR37/KMT2A/GRB10/DNAJC22/ZFAND5/EPB41L5/PIR/FZD5/SHOC2/FKBP10/MYL9/CD59/FSTL1/DUSP8/ASPH/AGFG1/CPEB4/EXOG/PBX1/EDNRB/MYLK/LGR6/MAGT1/GNL3L/DCN/TF/FERMT2/GCLM/SNTB1/IRS2/BOLA2B/MLXIPL/PRKAR2B/DENND2C/PON2/ELL2/SERPING1/NDN/PXDN/CDH2/IGFBP7/HMOX1/DLK1/IGFBP2/CAMK2N1/M…
REACTOME_DISSOLUTION_OF_FIBRIN_CLOT	REACTOME_DISSOLUTION_OF_FIBRIN_CLOT	REACTOME_DISSOLUTION_OF_FIBRIN_CLOT	11	-0.85149	-1.74904	0.00156285	0.0303604	0.0255221	1451	tags=64%, list=11%, signal=57%	SERPINB6/SERPINE1/SERPINB8/PLAU/PLAT/PLAUR/SERPINE2
REACTOME_O_GLYCOSYLATION_OF_TSR_DOMAIN_CONTAINING_PROTEINS	REACTOME_O_GLYCOSYLATION_OF_TSR_DOMAIN_CONTAINING_PROTEINS	REACTOME_O_GLYCOSYLATION_OF_TSR_DOMAIN_CONTAINING_PROTEINS	16	0.755827	1.90647	0.00164261	0.0316819	0.026633	415	tags=38%, list=3%, signal=36%	THBS2/ADAMTSL3/SPON2/ADAMTS1/THSD4/ADAMTS4
GEISS_RESPONSE_TO_DSRNA_UP	GEISS_RESPONSE_TO_DSRNA_UP	GEISS_RESPONSE_TO_DSRNA_UP	34	-0.696074	-1.76773	0.00164387	0.0316819	0.026633	1000	tags=29%, list=8%, signal=27%	ACSL3/FGF2/ANXA1/SAT1/CFLAR/TNFAIP3/TFPI2/IGFBP6/PLAUR/ELF3
PLASARI_TGFB1_TARGETS_10HR_UP	PLASARI_TGFB1_TARGETS_10HR_UP	PLASARI_TGFB1_TARGETS_10HR_UP	150	-0.51939	-1.60383	0.00167031	0.0319558	0.0268633	1327	tags=30%, list=10%, signal=27%	SERPINE1/KCNK1/NFIL3/HK2/GALNT3/RNF19B/TMCC3/CSRNP1/MEOX1/LRRFIP1/HBEGF/PPP1R15A/KHDRBS3/SLC2A1/FOXC2/IVNS1ABP/THBS4/MAFF/CCL20/FGF2/TNFRSF12A/TGFBR1/ELAVL2/RUNX1/CRY1/CHST11/PMAIP1/INHBA/SPHK1/PTK2B/DUSP6/ENPP1/TNFAIP3/ITGA5/BHLHE40/RBFOX1/GJB2/ENTPD7/WNT9A/SPATA13/FOSL1/ALDH1A3/TFPI2/PLAUR/PTHLH
GOUYER_TATI_TARGETS_DN	GOUYER_TATI_TARGETS_DN	GOUYER_TATI_TARGETS_DN	12	-0.826394	-1.73851	0.00167119	0.0319558	0.0268633	909	tags=50%, list=7%, signal=47%	SNCG/TAGLN/S100A4/IGFBP2/FABP5/A4GALT
TIAN_TNF_SIGNALING_VIA_NFKB	TIAN_TNF_SIGNALING_VIA_NFKB	TIAN_TNF_SIGNALING_VIA_NFKB	24	-0.739926	-1.77703	0.00171124	0.0325939	0.0273996	753	tags=38%, list=6%, signal=35%	NFKB1/ZFP36/CCL20/RELB/TNFAIP3/CXCL3/CXCL2/CXCL8/CXCL1
CHEOK_RESPONSE_TO_HD_MTX_UP	CHEOK_RESPONSE_TO_HD_MTX_UP	CHEOK_RESPONSE_TO_HD_MTX_UP	14	-0.806567	-1.75903	0.00177903	0.0337531	0.0283741	884	tags=29%, list=7%, signal=27%	MYLK/S100A4/S100A9/S100A8
LIM_MAMMARY_LUMINAL_PROGENITOR_DN	LIM_MAMMARY_LUMINAL_PROGENITOR_DN	LIM_MAMMARY_LUMINAL_PROGENITOR_DN	10	-0.860988	-1.72409	0.00178943	0.0338188	0.0284294	953	tags=50%, list=7%, signal=46%	ASPH/HSPB8/TRIM29/TBC1D9/ITGA5
ZHENG_IL22_SIGNALING_UP	ZHENG_IL22_SIGNALING_UP	ZHENG_IL22_SIGNALING_UP	35	-0.68694	-1.75078	0.00180728	0.0340242	0.028602	1357	tags=43%, list=10%, signal=39%	STOM/DSC2/TIFA/TIMP1/SLPI/INHBA/NECTIN4/CLDN1/S100A9/ALDH1L1/C3/PLAT/TGM1/S100A8/CXCL1
SABATES_COLORECTAL_ADENOMA_DN	SABATES_COLORECTAL_ADENOMA_DN	SABATES_COLORECTAL_ADENOMA_DN	136	-0.509191	-1.55785	0.00190286	0.035686	0.029999	1542	tags=34%, list=12%, signal=30%	ZNF667-AS1/CYTL1/CPM/DPP10/CLCA4/IL6R/SYNPO2/KCTD12/CLDN23/FBLN1/SPINK2/TRPM6/MFSD4A/TMCC3/ABI3BP/PRKAA2/PHLPP2/MYLK/DPP10-AS1/SLC4A4/SLC26A2/CDKN2B/NLGN4X/EPHA3/FXYD1/CNTN4/BMP3/MAMDC2/TP53INP2/ZNF483/SCNN1G/GPX3/NDN/CFH/TBC1D9/MEIS1/HSD17B2/BEND5/RERG/ITIH5/CDH19/TMEM100/CP/PTN/FAM107A/CLU
HELLER_HDAC_TARGETS_DN	HELLER_HDAC_TARGETS_DN	HELLER_HDAC_TARGETS_DN	219	-0.478358	-1.53104	0.00193165	0.0360871	0.0303362	1567	tags=24%, list=12%, signal=22%	SEC24D/TPP1/GADD45A/SLC3A2/PNO1/ZMYND8/ERO1B/IL6R/GSTO1/OGT/KCNK1/ABHD14A/CAPN2/PDE4D/BAG3/FAS/EMP3/KLHL21/SULF1/DNAJB9/PPP1R15A/MED17/GAS2/PBX1/ST6GAL1/EHD3/MAFF/CTSC/PPRC1/NOL12/PSMB10/PHACTR2/SNTB1/PPIF/XBP1/BLNK/PMAIP1/CFLAR/CTBP2/DUSP6/APOBEC3G/EYA2/SLC6A15/CELF2/PLA2G4B/PITPNC1/CTSH/RASGRP3/CLEC7A/ISG20/APOBEC3B/HMOX1/FABP5
BRUINS_UVC_RESPONSE_VIA_TP53_GROUP_B	BRUINS_UVC_RESPONSE_VIA_TP53_GROUP_B	BRUINS_UVC_RESPONSE_VIA_TP53_GROUP_B	404	-0.422194	-1.39219	0.00197856	0.0367428	0.0308874	2490	tags=28%, list=19%, signal=23%	RELA/GPR85/MCUB/SLC48A1/SAP30BP/IL6/EPHX1/BTG2/SETD7/PDRG1/AEBP1/MFAP2/PHTF1/TRIM16/PRSS23/DDAH2/KLF16/NOCT/GPI/KDM7A/AKIRIN1/HLA-DMA/FAM20A/SORBS1/BTG3/NDRG4/PLK3/FGF1/NR4A1/CGRRF1/CEMIP/SLC1A1/BET1L/C15orf39/SH2B3/RAB21/AMOTL2/PMEPA1/TRMT11/LAMB3/RRAS2/MAP2K3/CEP85L/COQ10B/SERPINE1/TEAD3/CALU/ETNK1/TMSB4X/SRXN1/ABHD4/UTRN/AVPI1/VASN/SPP1/EAF2/IL10RB/DNAJC22/PLBD2/PNCK/BAG3/FAS/SERPINB5/KLHL21/M…
FRASOR_RESPONSE_TO_SERM_OR_FULVESTRANT_DN	FRASOR_RESPONSE_TO_SERM_OR_FULVESTRANT_DN	FRASOR_RESPONSE_TO_SERM_OR_FULVESTRANT_DN	39	0.603617	1.82222	0.00198182	0.0367428	0.0308874	2064	tags=54%, list=16%, signal=46%	MAZ/CHAF1A/RNASEH2A/MCM6/MCM3/NUDT1/RRM1/CDC20/POLRMT/AURKA/MCM7/RFC5/RFC2/MCM2/MCM5/PRIM1/TK1/TIMELESS/POLA2/FKBP1A/MTHFD1
SATO_SILENCED_BY_METHYLATION_IN_PANCREATIC_CANCER_1	SATO_SILENCED_BY_METHYLATION_IN_PANCREATIC_CANCER_1	SATO_SILENCED_BY_METHYLATION_IN_PANCREATIC_CANCER_1	259	-0.459913	-1.48426	0.00200891	0.037104	0.031191	1457	tags=24%, list=11%, signal=21%	LAMB3/NETO2/HIF3A/TBX19/S100A2/PGF/SERPINE1/TMEM51/CCK/UPP1/SMAD3/EFEMP2/CLDN3/KMT2A/LYPD3/FOXE1/BST2/HBEGF/PRAF2/CDH3/GDF15/KHDRBS3/KCTD14/PELI1/PI4K2A/STC1/IGFBP3/AHR/AGPAT4/SNTB1/PMAIP1/SUSD4/CD74/TACSTD2/LDHB/TES/IFI6/F11R/SYNJ2/DUSP6/SOD2/PXDN/TRIM36/ISG20/NEDD4L/SCD/C3/SERPINF1/DAPK1/CNN3/DLK1/PLAT/COX7A1/SCARA3/TJP2/ADAM28/DUSP10/MEG3/PLAUR/SAA1/PAX6
LEE_LIVER_CANCER_HEPATOBLAST	LEE_LIVER_CANCER_HEPATOBLAST	LEE_LIVER_CANCER_HEPATOBLAST	16	-0.78211	-1.74907	0.00202349	0.0372321	0.0312987	665	tags=56%, list=5%, signal=53%	KRT7/NR4A1/TNC/EZR/TIMP1/F3/MMP1/PLAUR/KRT19
TONKS_TARGETS_OF_RUNX1_RUNX1T1_FUSION_SUSTAINDED_IN_ERYTHROCYTE_UP	TONKS_TARGETS_OF_RUNX1_RUNX1T1_FUSION_SUSTAINDED_IN_ERYTHROCYTE_UP	TONKS_TARGETS_OF_RUNX1_RUNX1T1_FUSION_SUSTAINDED_IN_ERYTHROCYTE_UP	33	-0.697719	-1.76553	0.00204597	0.0372795	0.0313385	1503	tags=39%, list=11%, signal=35%	RBPMS/NRCAM/AMIGO2/GDF15/EMP1/TCF7L2/MALL/KLF6/DUSP6/CH25H/PLAT/NQO1/TM4SF1
LEIN_CHOROID_PLEXUS_MARKERS	LEIN_CHOROID_PLEXUS_MARKERS	LEIN_CHOROID_PLEXUS_MARKERS	68	-0.591688	-1.6596	0.00204871	0.0372795	0.0313385	1734	tags=35%, list=13%, signal=31%	PCOLCE2/TXNIP/SLC6A20/EZR/DNALI1/RBP1/NXN/CCND3/CALML4/SULF1/RBM47/CDH3/NOTCH2/CTSC/LGALS3BP/FXYD1/ELOVL7/CAB39L/SGMS2/CLDN1/CFH/TBC1D9/WFDC2/CSRP2
HUMMERICH_BENIGN_SKIN_TUMOR_UP	HUMMERICH_BENIGN_SKIN_TUMOR_UP	HUMMERICH_BENIGN_SKIN_TUMOR_UP	13	-0.82159	-1.7591	0.002049	0.0372795	0.0313385	635	tags=54%, list=5%, signal=51%	GSTO1/SLPI/S100A9/SPRR2A/KRT13/FABP5/S100A8
SCHOEN_NFKB_SIGNALING	SCHOEN_NFKB_SIGNALING	SCHOEN_NFKB_SIGNALING	25	-0.727273	-1.76102	0.00206105	0.0373594	0.0314057	2238	tags=48%, list=17%, signal=40%	THBS1/SERPINA3/EDN1/BIRC3/SULF1/CSRNP1/IGFBP3/CTSS/C3/CXCL2/IL1A/CXCL8
SCHAEFFER_PROSTATE_DEVELOPMENT_48HR_DN	SCHAEFFER_PROSTATE_DEVELOPMENT_48HR_DN	SCHAEFFER_PROSTATE_DEVELOPMENT_48HR_DN	278	-0.449916	-1.45522	0.00208847	0.0376091	0.0316156	1791	tags=29%, list=14%, signal=26%	NR4A2/ZEB1/FAM107B/FNBP1L/DGKH/FAM8A1/WFIKKN2/SH3KBP1/CD55/ARMCX3/STK3/ARID5B/ANKRD6/TENT5A/SLC1A1/ZNF521/RBPJ/C15orf39/KAZN/PMEPA1/ST3GAL4/LHPP/REC8/DPP10/CTSB/GLIS2/SYNPO2/FBLN1/SRGAP1/NRP2/FOXP1/SREBF1/DAB2IP/SULF1/NDRG1/BST2/FAM181B/NBEA/HIVEP2/CACHD1/ROBO2/SH3BP5/ABI2/LMNA/CTTNBP2/GABRB2/MUC15/SLIT2/AHR/JUND/KDM6B/BLNK/RUNX1/BMP3/SIPA1L2/INHBA/MMP3/IGFBP4/NEDD9/EYA2/ENPP1/CACNA2D3/MIF/PDE1A/…
MIKKELSEN_ES_ICP_WITH_H3K4ME3	MIKKELSEN_ES_ICP_WITH_H3K4ME3	MIKKELSEN_ES_ICP_WITH_H3K4ME3	463	-0.41661	-1.37446	0.00209164	0.0376091	0.0316156	1448	tags=16%, list=11%, signal=15%	DNALI1/SSPN/ZMYND8/CAMK1/CLDND2/SLC2A10/IL23A/RIPOR1/SERPINE1/FKBP7/CTNND1/MLPH/SPP1/SEMA3A/SV2A/PTGES/SULF1/DLG4/RASSF6/PIR/PON3/FKBP10/DNASE1L1/GDF15/PBX1/C7orf25/KCTD14/GRB7/HSPB8/DAPP1/LRP1/C11orf52/EMP1/STC1/TRIM29/ZNF585A/MALL/TIMP1/ACY1/CLEC2D/AGPAT4/KDM6B/G0S2/BST1/EID3/MAMDC2/TMC4/DENND2C/ZNF750/ARHGAP8/GJB4/DYNLT3/BBS1/LIPH/NECTIN4/SYNJ2/SERPING1/POLD4/RBM4/ALDH1L1/C3orf52/TRIM2/GPX2/CX…
HUANG_GATA2_TARGETS_UP	HUANG_GATA2_TARGETS_UP	HUANG_GATA2_TARGETS_UP	102	-0.547596	-1.6213	0.00209796	0.0376091	0.0316156	1815	tags=25%, list=14%, signal=22%	TGIF1/TNFAIP8/CDKN1A/TXNIP/TPCN1/SIPA1L1/GSTO1/KCTD12/KIT/EMP3/CALML4/NDRG1/SQSTM1/GSN/CST3/TGFBR1/SAT1/YPEL5/LGALS1/IL16/IFITM1/GABARAPL1/CMTM7/GABARAP/KCNN4/PAX6
STOSSI_RESPONSE_TO_ESTRADIOL	STOSSI_RESPONSE_TO_ESTRADIOL	STOSSI_RESPONSE_TO_ESTRADIOL	27	-0.705321	-1.72551	0.00218138	0.0389613	0.0327523	571	tags=41%, list=4%, signal=39%	DEFB1/BIRC3/LRIG1/RHOBTB3/MSMB/PPP1R12B/NRIP1/CDH19/CXCL8/SPARCL1/KRT19
SHIPP_DLBCL_CURED_VS_FATAL_UP	SHIPP_DLBCL_CURED_VS_FATAL_UP	SHIPP_DLBCL_CURED_VS_FATAL_UP	15	-0.81837	-1.79827	0.00221293	0.0393804	0.0331047	925	tags=27%, list=7%, signal=25%	SERPINB8/AKR1C1/AKT3/MMP1
KEGG_EPITHELIAL_CELL_SIGNALING_IN_HELICOBACTER_PYLORI_INFECTION	KEGG_EPITHELIAL_CELL_SIGNALING_IN_HELICOBACTER_PYLORI_INFECTION	KEGG_EPITHELIAL_CELL_SIGNALING_IN_HELICOBACTER_PYLORI_INFECTION	58	-0.611181	-1.6777	0.00222514	0.0394538	0.0331663	982	tags=22%, list=7%, signal=21%	MET/SRC/HBEGF/ADAM17/ATP6V0A1/JAM3/TJP1/LYN/F11R/PLCG2/CXCL8/CXCL1/ATP6V0C
MULLIGHAN_MLL_SIGNATURE_2_DN	MULLIGHAN_MLL_SIGNATURE_2_DN	MULLIGHAN_MLL_SIGNATURE_2_DN	213	-0.470759	-1.50371	0.00229693	0.0405791	0.0341123	1571	tags=22%, list=12%, signal=20%	EDN2/IFI44/CYTL1/ICOSLG/RBPMS/GLS/SINHCAF/SIPA1L1/MACF1/MSMB/RIPOR1/BAALC/STOM/PGF/LRRC8B/UBR5/NET1/KDM5B/KMT2A/MAST4/EGFL7/DHRS3/EGR3/LUZP1/NR2F2/BARX2/WWC3/LGALS3BP/RUNX1/MCTP2/PMAIP1/SORL1/ATP1B1/IFITM1/MAPRE2/FAM171A1/HMGN4/CXCL2/MDK/DAPK1/TNFRSF21/PLSCR3/FGFR1/CXCL8/PTHLH/TM4SF1/SERPINE2
TURASHVILI_BREAST_DUCTAL_CARCINOMA_VS_LOBULAR_NORMAL_DN	TURASHVILI_BREAST_DUCTAL_CARCINOMA_VS_LOBULAR_NORMAL_DN	TURASHVILI_BREAST_DUCTAL_CARCINOMA_VS_LOBULAR_NORMAL_DN	49	-0.620002	-1.65052	0.00234406	0.0411379	0.034582	2176	tags=41%, list=17%, signal=34%	CYB5R2/CFD/SORBS1/TMEM150C/FAM126A/ATF3/CX3CL1/MAOA/SYNPO2/FOSB/MYLK/TAGLN/ANXA1/CRYAB/MAMDC2/PAK3/KRT17/PTN/SAA1/ELF3
MANNE_COVID19_ICU_VS_HEALTHY_DONOR_PLATELETS_DN	MANNE_COVID19_ICU_VS_HEALTHY_DONOR_PLATELETS_DN	MANNE_COVID19_ICU_VS_HEALTHY_DONOR_PLATELETS_DN	92	-0.550582	-1.61605	0.00234543	0.0411379	0.034582	625	tags=15%, list=5%, signal=15%	MTRNR2L12/FAM241A/EPAS1/SCIN/DPYSL3/PLCB1/DLK1/WNT9A/CPAMD8/TNFRSF21/PAPPA/TFPI2/MTRNR2L10/ALDH1A1
MOLENAAR_TARGETS_OF_CCND1_AND_CDK4_DN	MOLENAAR_TARGETS_OF_CCND1_AND_CDK4_DN	MOLENAAR_TARGETS_OF_CCND1_AND_CDK4_DN	38	0.604031	1.81661	0.00237753	0.0415189	0.0349023	3030	tags=53%, list=23%, signal=41%	KIF4A/CDCA7L/AQP3/CENPK/TOR3A/MORC4/AURKA/MCM7/CDCA7/RFC5/ZNF367/KIF20B/CENPH/JKAMP/MNS1/PSMC3IP/ENDOD1/CENPF/DONSON/PTBP3
KAAB_HEART_ATRIUM_VS_VENTRICLE_UP	KAAB_HEART_ATRIUM_VS_VENTRICLE_UP	KAAB_HEART_ATRIUM_VS_VENTRICLE_UP	199	-0.473224	-1.49614	0.00239274	0.0415189	0.0349023	2538	tags=30%, list=19%, signal=24%	IL1R1/VSNL1/FRMD4B/C1R/UNC5B/AEBP1/ME1/LRRN3/NOMO1/PRSS23/JADE2/S100A13/RELN/ACTN1/BTG3/CREB3L2/HYOU1/KAZN/AFAP1/USP11/RBP1/RABGAP1L/PDE4B/FMOD/HEG1/CRIP1/KCNK1/CD63/FBLN1/CHL1/NUPR1/NDRG1/VAT1/KHSRP/PRAF2/SERPINB8/SLC11A2/NR2F2/MYLK/PLA2G2A/TAGLN/PDE8B/SPOCK1/SAT1/FBLN2/ADM/MAL/POLD4/GPX3/CFH/DPYSL3/AKR1C1/FEZ1/CPE/MDK/PLCB1/TNFSF13/IGFBP6/NME2
WP_WNT_SIGNALING_IN_KIDNEY_DISEASE	WP_WNT_SIGNALING_IN_KIDNEY_DISEASE	WP_WNT_SIGNALING_IN_KIDNEY_DISEASE	29	0.649157	1.88106	0.00240547	0.0415189	0.0349023	1887	tags=48%, list=14%, signal=41%	WNT16/WNT3/WNT4/WNT7A/WNT7B/WNT3A/FZD1/DVL1/WNT10A/WNT2B/MAPK9/WNT5B/FZD6/FZD7
AMIT_SERUM_RESPONSE_120_MCF10A	AMIT_SERUM_RESPONSE_120_MCF10A	AMIT_SERUM_RESPONSE_120_MCF10A	63	-0.600714	-1.67823	0.00240707	0.0415189	0.0349023	2045	tags=41%, list=16%, signal=35%	EDN1/CD55/MNT/GBP1/MCL1/ATP8B1/GADD45A/EZR/STX12/PIM1/DAPP1/MAFF/FERMT2/PLAGL2/IRS2/MREG/PDLIM5/RAP2B/SPHK1/SOX9/NEDD9/C3orf52/CLCF1/IL36G/DUSP10/PLAUR
BROWNE_HCMV_INFECTION_2HR_DN	BROWNE_HCMV_INFECTION_2HR_DN	BROWNE_HCMV_INFECTION_2HR_DN	37	-0.67051	-1.72309	0.00241179	0.0415189	0.0349023	1696	tags=27%, list=13%, signal=24%	AXL/IFIT2/MAB21L1/SERPINE1/SGK1/MMP3/DUSP6/F3/PLAUR/KRT19
KIM_WT1_TARGETS_12HR_UP	KIM_WT1_TARGETS_12HR_UP	KIM_WT1_TARGETS_12HR_UP	141	-0.506472	-1.55836	0.00242188	0.0415189	0.0349023	1980	tags=29%, list=15%, signal=25%	MN1/SUPT6H/FGF1/CX3CL1/NYNRIN/CREB3L2/ADGRG1/ZMYND8/RIPOR1/HEG1/SERPINE1/SMAD3/KCNK1/GRB10/IL10RB/C1orf116/NFAT5/MYL9/HBEGF/GDF15/MYLK/CDC42EP4/AAK1/BHLHE41/CS/SH3BP5/LRP4/FERMT2/PEA15/VPS37B/CRY1/YPEL5/SOX9/ADM/ATP1B1/PLEKHO1/CDC42EP3/PLAU/PLAT/FGFR1/TM4SF1
ELVIDGE_HYPOXIA_BY_DMOG_UP	ELVIDGE_HYPOXIA_BY_DMOG_UP	ELVIDGE_HYPOXIA_BY_DMOG_UP	115	-0.532455	-1.60387	0.00242676	0.0415189	0.0349023	1848	tags=38%, list=14%, signal=33%	ATF3/AKAP12/SCNN1B/CEMIP/OPN3/TNFAIP8/TXNIP/ANG/EGR1/VLDLR/S100A2/SERPINE1/ILVBL/DSC2/NFIL3/HK2/KLHL24/NDRG1/CD59/MET/PIM1/ASPH/GDF15/SLC2A1/STBD1/LOX/MAFF/STC1/IGFBP3/SPOCK1/SAT1/S100A4/KLF6/SOX9/ADM/S100A6/ITPR1/VEGFC/BHLHE40/ISG20/GPRC5A/CSRP2/PLAUR/ELF3
SANA_RESPONSE_TO_IFNG_DN	SANA_RESPONSE_TO_IFNG_DN	SANA_RESPONSE_TO_IFNG_DN	77	-0.572676	-1.64216	0.00250426	0.042695	0.035891	526	tags=12%, list=4%, signal=11%	LGALS1/PIM3/INHBA/PON2/FGFR1/TXNDC5/FABP5/NQO1/MMP10
LIU_VAV3_PROSTATE_CARCINOGENESIS_DN	LIU_VAV3_PROSTATE_CARCINOGENESIS_DN	LIU_VAV3_PROSTATE_CARCINOGENESIS_DN	12	-0.814772	-1.71406	0.00263029	0.0445702	0.0374673	1315	tags=50%, list=10%, signal=45%	RASGRP1/SYVN1/HDAC7/PPT2/CLU/GPHA2
HOOI_ST7_TARGETS_DN	HOOI_ST7_TARGETS_DN	HOOI_ST7_TARGETS_DN	88	-0.546115	-1.59214	0.00263253	0.0445702	0.0374673	1969	tags=34%, list=15%, signal=29%	MSANTD2/KLC1/CEMIP/WNK3/MCAM/TET1/AKR1C3/RBPMS/ANG/SLC22A23/CRIP1/PHEX/NDRG1/ACSL3/STON1/FOXA1/TMTC1/PCSK1N/PDK3/CADPS2/SPRY4/CXCL16/LINC00960/PAK3/C2CD4A/ITPR1/APOBEC3G/MMP1/TM4SF1/MMP10
WEIGEL_OXIDATIVE_STRESS_BY_HNE_AND_TBH	WEIGEL_OXIDATIVE_STRESS_BY_HNE_AND_TBH	WEIGEL_OXIDATIVE_STRESS_BY_HNE_AND_TBH	55	-0.601076	-1.63992	0.00265583	0.044719	0.0375925	1588	tags=24%, list=12%, signal=21%	IL6ST/EZR/CAPN2/RARB/BRAF/HBEGF/MYLK/LYN/ERCC5/GPX2/CPE/NME2/CLU
PASQUALUCCI_LYMPHOMA_BY_GC_STAGE_UP	PASQUALUCCI_LYMPHOMA_BY_GC_STAGE_UP	PASQUALUCCI_LYMPHOMA_BY_GC_STAGE_UP	246	-0.454429	-1.46007	0.00265966	0.044719	0.0375925	3124	tags=35%, list=24%, signal=27%	USP2/PHLDA3/TSPAN31/MCFD2/ANXA5/CDK18/TSPAN15/DCAF12/FILIP1/RGS3/UCK2/MBOAT2/PLEKHF1/WIPI1/IGF1R/RPN1/STARD5/RRBP1/DUSP16/UNC13B/SLC7A5/CEBPB/LPIN2/ABCB1/ERO1A/FARP2/PVR/BTG2/NOMO1/IFITM3/NCKAP1/FKBP11/B3GALNT1/RHPN2/PRDM1/TMEM38B/BTG3/SEC24A/ARMCX3/CREB3L2/ANKRD6/C15orf39/SLC12A8/HIPK1/MPZL2/IL6ST/CKAP4/SEC24D/RHOBTB3/PAWR/KIAA1217/NFIL3/EAF2/SYNE4/RBM47/MFSD4A/CSRNP1/ASPH/PRAF2/NBEA/FAXC/PRRG4/…
AMIT_SERUM_RESPONSE_60_MCF10A	AMIT_SERUM_RESPONSE_60_MCF10A	AMIT_SERUM_RESPONSE_60_MCF10A	56	-0.604353	-1.64864	0.00269746	0.0451987	0.0379957	1136	tags=34%, list=9%, signal=31%	TNC/EGR1/C1orf116/HBEGF/EGR3/SGK1/CCL20/MAP3K8/IRS2/PDLIM5/PMAIP1/INHBA/ELL2/TRIB1/TNFAIP3/BHLHE40/SCD/CXCL8/TM4SF1
REACTOME_CELL_SURFACE_INTERACTIONS_AT_THE_VASCULAR_WALL	REACTOME_CELL_SURFACE_INTERACTIONS_AT_THE_VASCULAR_WALL	REACTOME_CELL_SURFACE_INTERACTIONS_AT_THE_VASCULAR_WALL	77	-0.57121	-1.63795	0.002734	0.0456541	0.0383785	980	tags=22%, list=7%, signal=21%	SLC7A6/SRC/TNFRSF10A/PIK3R2/GRB7/SHC1/JAM3/CD74/LYN/F11R/TNFRSF10B/ATP1B1/ITGA5/MIF/SLC7A8/SLC16A3/MMP1
BROWNE_HCMV_INFECTION_14HR_DN	BROWNE_HCMV_INFECTION_14HR_DN	BROWNE_HCMV_INFECTION_14HR_DN	231	-0.45888	-1.47371	0.00275752	0.0458896	0.0385765	2002	tags=26%, list=15%, signal=22%	ATP2A2/MT1F/ETV1/RAB1A/HIPK2/MARCKS/ZKSCAN1/AXL/LDLR/RBPMS/WNT5A/RHOBTB3/EIF3J/RRAS2/PLPP3/CRYBG1/PDE1C/DIAPH2/SERPINE1/ARHGEF17/SLC16A2/SMAD3/PRKCE/FAS/SMARCE1/MECOM/PIK3CD/STON1/N4BP3/MET/AGFG1/MYO1B/NOTCH2/AGGF1/AP3S2/DENND3/SPAG9/ASL/LMNA/TCF7L2/PSMB10/FGF2/TJP1/G0S2/RAD50/SGSM3/MMP3/SYNJ2/SLC6A15/LAMC2/VEGFC/APOBEC3B/IRS1/PLAU/RBMS3/ADGRL2/FGF13/CLDN4/PLAUR
YAMANAKA_GLIOBLASTOMA_SURVIVAL_UP	YAMANAKA_GLIOBLASTOMA_SURVIVAL_UP	YAMANAKA_GLIOBLASTOMA_SURVIVAL_UP	10	-0.847157	-1.6964	0.00294293	0.0488085	0.0410303	743	tags=60%, list=6%, signal=57%	RAB32/STK40/DYRK3/SLC2A3/ITGA5/EMILIN2
TURASHVILI_BREAST_LOBULAR_CARCINOMA_VS_LOBULAR_NORMAL_DN	TURASHVILI_BREAST_LOBULAR_CARCINOMA_VS_LOBULAR_NORMAL_DN	TURASHVILI_BREAST_LOBULAR_CARCINOMA_VS_LOBULAR_NORMAL_DN	51	0.548105	1.76322	0.00296819	0.0490607	0.0412422	1023	tags=25%, list=8%, signal=24%	POSTN/ASPN/THBS2/BGN/SRPX/SLC25A43/ADAM12/COL5A1/BTN3A3/UGCG/ZNF823/COL1A1/ASAP1
DAZARD_UV_RESPONSE_CLUSTER_G28	DAZARD_UV_RESPONSE_CLUSTER_G28	DAZARD_UV_RESPONSE_CLUSTER_G28	17	-0.767962	-1.73403	0.00301452	0.0496581	0.0417444	2003	tags=59%, list=15%, signal=50%	INSL4/ATF3/GADD45A/CCL20/PMAIP1/PHLDA2/TACSTD2/CXCL3/CXCL2/CXCL8
GRAHAM_CML_QUIESCENT_VS_NORMAL_DIVIDING_UP	GRAHAM_CML_QUIESCENT_VS_NORMAL_DIVIDING_UP	GRAHAM_CML_QUIESCENT_VS_NORMAL_DIVIDING_UP	38	-0.649412	-1.68153	0.00305264	0.0501168	0.04213	1403	tags=45%, list=11%, signal=40%	RRAS2/RSRC2/ZBTB10/BCL3/KMT2A/TRA2B/NFAT5/MAFF/CCL20/TCF7L2/PMAIP1/PRKAR2B/INHBA/SOD2/AKR1C1/CXCL2/CXCL8
CASORELLI_ACUTE_PROMYELOCYTIC_LEUKEMIA_UP	CASORELLI_ACUTE_PROMYELOCYTIC_LEUKEMIA_UP	CASORELLI_ACUTE_PROMYELOCYTIC_LEUKEMIA_UP	138	-0.508399	-1.55634	0.0030971	0.050676	0.0426002	3030	tags=39%, list=23%, signal=30%	TOMM7/ZNF185/DENND5A/CBLB/FCMR/KLF10/AZI2/TLR2/DUSP1/SF1/RNF11/PLAGL1/MED13L/LY75/SPRY2/KAT6B/SAP30/NR4A2/CFD/SPEN/MT1F/HELZ/NFYA/ZFP36/SIPA1L1/ALCAM/HIC2/NFIL3/NRIP3/ZFAND5/FOSB/HBEGF/NDST2/ZBTB43/MRPL33/AAK1/TCF7L2/TIMP1/SIK3/S100P/IRS2/CHST11/PTGDS/SORL1/KLF6/SERPING1/ATP1B1/TRIB1/IGFBP7/PLCB1/PLSCR3/HCAR3/FGF13/KRT18
MOSERLE_IFNA_RESPONSE	MOSERLE_IFNA_RESPONSE	MOSERLE_IFNA_RESPONSE	31	-0.676602	-1.70268	0.00315139	0.0513919	0.043202	2602	tags=58%, list=20%, signal=47%	IFI16/IFIH1/IFIT3/IFI44L/TRIM22/USP18/GBP1/CMPK2/IFIT2/OASL/IFI44/TNFSF10/RTP4/PLSCR1/CD274/OAS2/IFITM1/RSAD2
KEGG_LEUKOCYTE_TRANSENDOTHELIAL_MIGRATION	KEGG_LEUKOCYTE_TRANSENDOTHELIAL_MIGRATION	KEGG_LEUKOCYTE_TRANSENDOTHELIAL_MIGRATION	76	-0.559436	-1.59991	0.00321342	0.0522288	0.0439055	2105	tags=39%, list=16%, signal=33%	MYLPF/AFDN/CLDN14/CLDN11/PLCG1/ICAM1/ACTN1/PIK3CA/VCL/EZR/ARHGAP5/CLDN16/CTNND1/CLDN23/CLDN3/ACTN4/PIK3CD/MYL9/PIK3R2/JAM3/CYBA/PXN/PTK2B/F11R/CLDN1/CLDN7/OCLN/PLCG2/RAPGEF3/CLDN4
FOSTER_TOLERANT_MACROPHAGE_UP	FOSTER_TOLERANT_MACROPHAGE_UP	FOSTER_TOLERANT_MACROPHAGE_UP	115	-0.52625	-1.58519	0.00325753	0.0527697	0.0443602	1628	tags=27%, list=12%, signal=24%	CFB/MTHFD2/IFI44/RBPMS/PLPP3/CEP85L/RASGRP1/CYCS/MIR4435-2HG/PTGES/NUPR1/TMCC3/MET/BST2/PLPP1/SGK1/LOX/RAB32/MREG/BST1/ARHGAP8/ELK3/ELL2/TXNRD1/ISG20/SLC7A8/LCN2/SLC16A3/LRRC4/NAV2/CP
PICCALUGA_ANGIOIMMUNOBLASTIC_LYMPHOMA_DN	PICCALUGA_ANGIOIMMUNOBLASTIC_LYMPHOMA_DN	PICCALUGA_ANGIOIMMUNOBLASTIC_LYMPHOMA_DN	127	-0.508373	-1.55004	0.0032896	0.0531129	0.0446486	1844	tags=36%, list=14%, signal=31%	MPZL3/HECA/MCL1/IKZF5/PIGA/ZFP36/HIPK1/GADD45A/COG3/RSRC2/ETNK1/RAPGEF6/PHF1/ZBTB10/PDE4D/NAMPT/FOXP1/FOSL2/ZFAND5/IDS/MXD1/TRA2B/SUCO/FOSB/PPP1R15B/CCNL1/CSRNP1/EIF4E/PPP1R15A/PELI1/MAP3K8/SIK3/JUND/KDM6B/IRS2/YPEL5/PMAIP1/TP53INP2/DUSP4/KLF6/GABARAPL1/TSC22D2/SLC2A3/TNFAIP3/BOLA2/DUSP10
SMID_BREAST_CANCER_RELAPSE_IN_BONE_DN	SMID_BREAST_CANCER_RELAPSE_IN_BONE_DN	SMID_BREAST_CANCER_RELAPSE_IN_BONE_DN	213	-0.464717	-1.48441	0.0033539	0.0538902	0.0453021	1484	tags=22%, list=11%, signal=20%	WTAP/RBP1/TBX19/S100A2/CALU/WWTR1/DSC2/PEG3/FGFBP1/KLHL24/ENO1/ACE2/TFCP2L1/CDKN2A/IGF2BP2/KHDRBS3/CCL20/TRIM29/MALL/SLPI/CRYAB/CYBA/KRT23/LDHB/KLF6/SOX9/RARRES1/SCRG1/CLDN1/SLC2A3/S100A9/SOD2/TRIM2/AKR1C1/KRT17/AQP5/CDH19/SLC16A3/TNFRSF21/FOXC1/CP/CXCL8/KCNN4/S100A8/TM4SF1/MSLN/PAX6
WANG_BARRETTS_ESOPHAGUS_UP	WANG_BARRETTS_ESOPHAGUS_UP	WANG_BARRETTS_ESOPHAGUS_UP	37	-0.66437	-1.70731	0.00335985	0.0538902	0.0453021	1293	tags=35%, list=10%, signal=32%	TMSB4X/LGALS9/NR2F2/SLC12A2/S100P/ST6GALNAC6/PXN/LYN/POLD4/ISG20/HSD17B2/MSLN/CLU
VANTVEER_BREAST_CANCER_ESR1_DN	VANTVEER_BREAST_CANCER_ESR1_DN	VANTVEER_BREAST_CANCER_ESR1_DN	175	-0.474812	-1.48183	0.00339205	0.0542283	0.0455863	2191	tags=32%, list=17%, signal=27%	CSTB/CYB5R2/SLC35C1/IFNAR2/NFKBIE/FAM20A/DEFB1/CTPS1/IDO1/KRT7/GBP1/BTG3/CX3CL1/CLCN4/CREB3L2/PLEKHG1/LPIN1/CORO1C/DSC2/GAPDHS/PDXK/NDRG1/ENO1/PLSCR1/PIM1/AGFG1/CDH3/EPHA2/TMSB10/CTSC/TRIM29/MID1/PHACTR2/MALL/CTSV/CYBA/KRT23/LDHB/TES/LYN/ADM/RARRES1/SOD2/CDK2AP1/MAPRE2/TNFAIP3/PSME4/APOBEC3B/FAM171A1/DAPK1/TNFRSF21/FOXC1/CSRP2/GPRC5B/KCNN4/TM4SF1
NELSON_RESPONSE_TO_ANDROGEN_UP	NELSON_RESPONSE_TO_ANDROGEN_UP	NELSON_RESPONSE_TO_ANDROGEN_UP	71	-0.572771	-1.61712	0.00342919	0.0545104	0.0458235	2067	tags=37%, list=16%, signal=31%	RAB4A/UGDH/ACTN1/HSD17B14/AKAP12/TNFAIP8/PMEPA1/SEC24D/ZBTB10/NDRG1/DNAJB9/STK39/ACSL3/PLPP1/SGK1/SLC26A2/ELOVL5/SAT1/PDLIM5/B4GALT1/TSC22D1/ELL2/SCD/ALDH1A3/KRT8/KRT19
REACTOME_HEMOSTASIS	REACTOME_HEMOSTASIS	REACTOME_HEMOSTASIS	371	-0.422701	-1.38848	0.00343205	0.0545104	0.0458235	1528	tags=22%, list=12%, signal=20%	CEACAM6/KCNMB3/PPP2CA/DGKD/SERPINA3/DGKH/CFD/PLCG1/ATP2A2/ACTN1/ITGA1/KLC1/SIN3A/STIM1/PPP2R1B/YWHAZ/NRAS/SH2B3/PIK3CA/SLC3A2/VCL/CDK2/SERPINB6/GNAQ/SERPINE1/RASGRP1/CALU/WEE1/TMSB4X/NOS1/CD63/KIF21A/ACTN4/PRKCE/MAFK/PPP2R5B/KCNMB2/SLC7A6/SRC/TNFRSF10A/ALDOA/SERPINB8/PIK3R2/GRB7/EHD3/MAFF/SHC1/PHACTR2/LGALS3BP/TF/TIMP1/JAM3/MAFG/PRKAR2B/CD74/EGF/LYN/F11R/TNFRSF10B/SERPING1/ATP1B1/ITPR1/ITGA5/PLCG…
PLASARI_TGFB1_TARGETS_10HR_DN	PLASARI_TGFB1_TARGETS_10HR_DN	PLASARI_TGFB1_TARGETS_10HR_DN	180	-0.472871	-1.48428	0.0034879	0.0548958	0.0461474	2586	tags=35%, list=20%, signal=29%	PHIP/RND3/TOX/LUM/PDP1/GULP1/DIXDC1/EPHX1/LRRN3/IFIT3/CBX6/PLEKHH2/MEIS2/SORBS2/USP18/ARHGAP28/PTPRD/ARID5B/PLEKHG1/MARCKS/ARRDC3/ZNF521/IFIT2/IL6ST/SERPINB6/METTL7A/PLPP3/ARHGAP20/ARL6IP1/MEF2C/RTP4/PEG3/RARB/SEMA3A/RCBTB2/KLHL24/DHRS3/TRPS1/GAS2/PBX1/EDNRB/SLC12A2/SH3BP5/TCF7L2/TLE6/PDK4/PRKAR2B/ZFHX4/CNKSR3/ZNF608/ADM/CELF2/RASGRP3/CDH2/PDE1A/TRIM2/IRS1/LMO7/PLCB1/MGST1/FOXC1/SCARA3/NQO1
KOBAYASHI_EGFR_SIGNALING_6HR_DN	KOBAYASHI_EGFR_SIGNALING_6HR_DN	KOBAYASHI_EGFR_SIGNALING_6HR_DN	16	-0.769458	-1.72078	0.00349009	0.0548958	0.0461474	846	tags=62%, list=6%, signal=59%	CX3CL1/TGFA/EPHA2/MAFF/G0S2/DUSP4/PHLDA2/DUSP6/FOSL1/F3
REACTOME_COMPLEMENT_CASCADE	REACTOME_COMPLEMENT_CASCADE	REACTOME_COMPLEMENT_CASCADE	16	-0.76904	-1.71984	0.00349009	0.0548958	0.0461474	2082	tags=62%, list=16%, signal=53%	CFD/CD55/CFB/C1S/CD59/SERPING1/CFH/C3/CFI/CLU
SEMENZA_HIF1_TARGETS	SEMENZA_HIF1_TARGETS	SEMENZA_HIF1_TARGETS	29	-0.688687	-1.72093	0.00352339	0.0552413	0.0464379	1580	tags=45%, list=12%, signal=40%	CDKN1A/SERPINE1/HK2/ENO1/ALDOA/SLC2A1/TF/IGFBP3/ADM/SLC2A3/HMOX1/IGFBP2/CP
WHITESIDE_CISPLATIN_RESISTANCE_DN	WHITESIDE_CISPLATIN_RESISTANCE_DN	WHITESIDE_CISPLATIN_RESISTANCE_DN	13	-0.808025	-1.73006	0.00354226	0.0553592	0.046537	665	tags=38%, list=5%, signal=37%	RPS21/TIMP1/JUND/IFI6/KRT19
COWLING_MYCN_TARGETS	COWLING_MYCN_TARGETS	COWLING_MYCN_TARGETS	28	-0.696817	-1.71463	0.00357972	0.0556005	0.0467398	1283	tags=39%, list=10%, signal=36%	SLC16A2/SPP1/MYL9/TAGLN/CRYAB/RND2/MMP3/AP1S3/COX7A1/CPXM2/MMP10
CAIRO_LIVER_DEVELOPMENT_DN	CAIRO_LIVER_DEVELOPMENT_DN	CAIRO_LIVER_DEVELOPMENT_DN	126	-0.511566	-1.55399	0.00358051	0.0556005	0.0467398	1416	tags=22%, list=11%, signal=20%	ALDH1B1/MAN2A1/TACC1/SLC16A2/LGALS9/NDRG1/PON3/GSN/ST6GAL1/CD302/LRP1/OVOL1/ANXA1/CYP27A1/SERPING1/CLDN1/S100A9/CFH/CTSH/ALDH1L1/ISG20/C3/HSD17B2/HMOX1/SERPINF1/LCN2/S100A8/UPK1B
REACTOME_CELL_CELL_COMMUNICATION	REACTOME_CELL_CELL_COMMUNICATION	REACTOME_CELL_CELL_COMMUNICATION	93	-0.533876	-1.56737	0.00359197	0.0556014	0.0467406	1591	tags=40%, list=12%, signal=35%	AFDN/CLDN14/CADM1/PVR/CLDN11/ACTN1/PARVB/CDH1/PIK3CA/ANG/LAMB3/CLDN16/CRB3/IQGAP1/CTNND1/CLDN23/CLDN3/ACTN4/SRC/CDH3/PIK3R2/PRKCI/FERMT2/FYB1/NECTIN2/PXN/PTK2B/FBLIM1/NECTIN4/F11R/CADM2/PARD6B/CLDN1/CLDN7/LAMC2/CDH2/CLDN4
HAN_SATB1_TARGETS_UP	HAN_SATB1_TARGETS_UP	HAN_SATB1_TARGETS_UP	354	-0.426906	-1.39934	0.00362595	0.0559498	0.0470335	2078	tags=22%, list=16%, signal=19%	LAMB2/B3GALNT1/EIF2AK3/ADSL/INSL4/PLOD2/CDH1/GABRA2/PELI2/VPS13C/NCOA3/CEMIP/SLC1A1/MCAM/IFIT2/MPZL2/BIK/UAP1L1/WNT5A/TPCN1/VLDLR/PLPP3/ENG/PDE4B/HRH1/ARL8B/PDE4D/NEAT1/PDXK/PIK3CD/PIR/NDRG1/TIGAR/DNAJB9/SHOC2/MYL9/FSTL1/MAT2A/BST2/ASPH/CDH3/SERPINB8/NR2F2/L3MBTL1/NPC1/MAFF/RAB8B/ASL/STXBP1/TCF7L2/SLPI/OSMR/S100P/XBP1/CRY1/BMP3/DENND4A/INHBA/SORL1/ATP13A3/ADM/EPAS1/ITPR1/CLDN1/SLC2A3/NEDD9/PXDN/B…
FARMER_BREAST_CANCER_BASAL_VS_LULMINAL	FARMER_BREAST_CANCER_BASAL_VS_LULMINAL	FARMER_BREAST_CANCER_BASAL_VS_LULMINAL	266	-0.438242	-1.4179	0.00368774	0.0567237	0.047684	1606	tags=20%, list=12%, signal=18%	MPZL2/MTHFD2/IL6ST/GSTP1/TRMT11/GLS/DNALI1/SLC2A10/CORO1C/CRIP1/MLPH/DSC2/NFIL3/SREBF1/RBM47/E2F3/CDKN2A/IGF2BP2/GDF15/PBX1/NBEA/PELI1/TRIM29/AGR2/MID1/ADIRF/NT5C2/LDHB/BBS1/TSPAN1/LYN/SCNN1A/ADM/RARRES1/COX16/IGFBP4/SOD2/TBC1D9/PSME4/TRIM2/FAM171A1/TCF7L1/IRS1/SLC19A2/PDGFD/FOXC1/CSRP2/HS3ST1/KRT18/FABP5/CXCL8/KRT8/NQO1
MIKKELSEN_NPC_ICP_WITH_H3K4ME3	MIKKELSEN_NPC_ICP_WITH_H3K4ME3	MIKKELSEN_NPC_ICP_WITH_H3K4ME3	336	-0.425166	-1.39123	0.00374621	0.0574419	0.0482878	2325	tags=21%, list=18%, signal=18%	SLC12A6/CLCN5/PCDHB13/PRRC2A/LRRN3/IFI44L/TRIM16/LRRTM2/CYB5R2/LAMB2/LIN52/BLZF1/MAPK10/OSBPL7/ETV1/AK1/HDAC9/AXL/ZNF260/IFIT2/TPP1/DNALI1/SSPN/ZMYND8/CAMK1/PDE1C/PDE4B/FKBP7/CTNND1/KCTD12/SEMA3A/FAS/DLG4/DNASE1L1/CPEB4/PBX1/SLC9A9/LRP1/EMP1/STC1/PLD1/CD274/ZNF585A/IKZF2/ACY1/CLEC2D/AGPAT4/KDM6B/G0S2/SUSD4/DYNLT3/PPARGC1A/BBS1/ZNF608/SYNJ2/GPM6A/SCRG1/POLD4/RBM4/PDE1A/RAPGEF3/GTF2H4/MGST1/PLAT/RB…
REACTOME_TOLL_LIKE_RECEPTOR_CASCADES	REACTOME_TOLL_LIKE_RECEPTOR_CASCADES	REACTOME_TOLL_LIKE_RECEPTOR_CASCADES	133	-0.505847	-1.54282	0.00377331	0.0576761	0.0484846	2730	tags=32%, list=21%, signal=25%	FBXW11/UBC/TLR2/NKIRAS1/RELA/NFKBIB/UBE2D3/CTSL/RPS6KA5/PPP2CA/MAPK10/MAPK8/ATF1/BIRC3/PELI2/PPP2R1B/NFKB1/ATF2/MAPKAPK2/RPS6KA3/IRAK2/CTSB/MAP2K3/TAB2/MEF2C/RIPK2/TICAM2/TLR1/PELI1/MAP3K8/CTSV/SIGIRR/DUSP4/CTSS/TICAM1/DUSP6/S100A9/PLCG2/UBE2V1/GSDME/S100A8/SAA1
NABA_ECM_REGULATORS	NABA_ECM_REGULATORS	NABA_ECM_REGULATORS	106	-0.52499	-1.5589	0.00381967	0.0580277	0.0487802	925	tags=28%, list=7%, signal=27%	SERPINB5/SULF1/SERPINB8/ADAM17/LOX/CTSC/MMP27/TIMP1/CST3/SLPI/CTSV/CTSS/MMP3/SERPINB10/SERPING1/CTSH/PCSK5/SERPINF1/PLAU/ITIH5/PLAT/EGLN2/CPAMD8/PAPPA/ADAM28/TGM1/MMP1/TGM2/SERPINE2/MMP10
MCDOWELL_ACUTE_LUNG_INJURY_UP	MCDOWELL_ACUTE_LUNG_INJURY_UP	MCDOWELL_ACUTE_LUNG_INJURY_UP	37	-0.659143	-1.69388	0.0038215	0.0580277	0.0487802	2362	tags=54%, list=18%, signal=44%	BTG2/CSTB/SERPINA3/NR4A1/AKAP12/MCL1/ZFP36/CDKN1A/TNC/LITAF/SPP1/PTGES/LOX/OSMR/SPHK1/KLF6/MAL/TXNRD1/LCN2/S100A8
BROWNE_HCMV_INFECTION_20HR_DN	BROWNE_HCMV_INFECTION_20HR_DN	BROWNE_HCMV_INFECTION_20HR_DN	82	-0.551994	-1.59078	0.00383202	0.0580277	0.0487802	1772	tags=28%, list=13%, signal=24%	SLC22A4/AXL/VCL/RHOBTB3/SIPA1L1/MACF1/RRAS2/GSTO1/RABGAP1L/PDE4B/DIAPH2/FARP1/SRPX2/FBXL2/DNASE1L1/FGF2/AHR/ANXA1/ADIRF/ATP13A3/TRIM2/AKT3/NQO1
CHANG_IMMORTALIZED_BY_HPV31_UP	CHANG_IMMORTALIZED_BY_HPV31_UP	CHANG_IMMORTALIZED_BY_HPV31_UP	53	-0.613665	-1.6729	0.00393316	0.0593748	0.0499127	1332	tags=25%, list=10%, signal=22%	FMOD/SOAT1/PRKAA2/SLC9A9/BHLHE41/ABL2/G0S2/LGALS1/RBM4/PSME4/CTSH/CP/C11orf96
LIU_SMARCA4_TARGETS	LIU_SMARCA4_TARGETS	LIU_SMARCA4_TARGETS	34	-0.675556	-1.71563	0.00396989	0.0597443	0.0502233	1311	tags=44%, list=10%, signal=40%	UPP1/NOS1/LGALS9/NUPR1/BCAM/DHRS3/BST2/GDF15/LGALS3BP/TAGLN/SPRY4/CRYAB/IFITM1/GPRC5A/CAMK2N1
THUM_SYSTOLIC_HEART_FAILURE_UP	THUM_SYSTOLIC_HEART_FAILURE_UP	THUM_SYSTOLIC_HEART_FAILURE_UP	316	-0.430434	-1.40517	0.00403102	0.0601366	0.0505531	2154	tags=26%, list=16%, signal=22%	DNAJB6/TMEM182/C1orf53/ZEB1/PRNP/HLA-DMA/EDN1/PRDM1/ZNF217/MAX/DHRS9/ETV1/SC5D/FGF1/PLSCR4/KBTBD2/ARNTL/YWHAZ/OASL/MAPKAPK2/CFB/TPP1/GADD45A/TNFSF10/C1S/ANG/EZR/DAZAP2/CTSB/MAPK1IP1L/ENG/TSPAN12/HRH1/FMOD/ARL8B/CALU/UTRN/SRPX2/NAMPT/NEAT1/ZFAND5/FAS/SCARB2/ENO1/ACE2/MIER3/MAT2A/GSN/ADAM17/NOTCH2/ST6GAL1/SLC9A9/PTBP2/CTSC/SHC1/EPHA3/IGFBP3/CREBRF/JAM3/SELENOM/CD74/CTSS/CNKSR3/LYN/ZNF608/ADM/ITGBL1…
OLSSON_E2F3_TARGETS_UP	OLSSON_E2F3_TARGETS_UP	OLSSON_E2F3_TARGETS_UP	25	-0.709321	-1.71755	0.00403272	0.0601366	0.0505531	101	tags=32%, list=1%, signal=32%	DAG1/TENT5A/AKR1C3/CCL20/WFDC2/S100A8/TMPRSS4/ELF3
DACOSTA_UV_RESPONSE_VIA_ERCC3_COMMON_DN	DACOSTA_UV_RESPONSE_VIA_ERCC3_COMMON_DN	DACOSTA_UV_RESPONSE_VIA_ERCC3_COMMON_DN	435	-0.408515	-1.34954	0.00403295	0.0601366	0.0505531	3046	tags=32%, list=23%, signal=26%	LHFPL2/NCK1/CAMSAP2/CEP170/TBL1X/SRSF3/CDK17/DENND5A/ID1/PDS5A/CBLB/ADAM10/CLASP1/UCK2/WWC1/UBE2G1/EHBP1/SAMD4A/KLF10/DPYD/STAG1/FBXW11/CLIP1/FXR1/ORC2/DUSP1/PHIP/CENPE/MED13L/USP9X/NUMB/FLNB/KAT6B/RBM39/EGFR/ATP11B/CLOCK/MED13/SWAP70/WDR7/PUM1/CRIM1/PPP2CA/TCF12/TLE1/RAB3GAP1/NUP98/CAP2/FNBP1L/LARP4/MEIS2/ARIH1/ADSL/SPEN/USP6/MPP6/HELZ/DYRK1A/SEC24A/OXSR1/PTPN12/SATB2/MECP2/STK3/ARID5B/CREB3L2/F…
MIKKELSEN_NPC_HCP_WITH_H3K27ME3	MIKKELSEN_NPC_HCP_WITH_H3K27ME3	MIKKELSEN_NPC_HCP_WITH_H3K27ME3	116	0.417151	1.55252	0.00405169	0.0602318	0.0506331	1063	tags=27%, list=8%, signal=25%	HOXC9/HOXB2/NPR3/HOXB7/HOXA9/TBX3/HOXB4/FAM167A/WNT4/ISL1/BMP4/POU2F3/JAG2/LAD1/TFAP2B/FAM89A/TFAP2C/COBL/PPP2R2C/GPR27/RAB11FIP4/FSTL4/PITPNM3/PDGFB/HR/PLXDC1/GPR37/DLGAP2/SLC38A4/WNT3A/DLX3
WALLACE_PROSTATE_CANCER_RACE_UP	WALLACE_PROSTATE_CANCER_RACE_UP	WALLACE_PROSTATE_CANCER_RACE_UP	156	-0.493159	-1.5293	0.00407472	0.06039	0.0507661	816	tags=17%, list=6%, signal=16%	HSPB8/IRF9/CTSC/FYB1/ADGRE5/PDK4/IRS2/PTGDS/OAS2/CTSS/PPARGC1A/IFI6/ISG15/GPM6A/IL16/APOBEC3G/IFITM1/CELF2/RASGRP3/CDH2/ISG20/RSAD2/TCEAL2/ITIH5/ADAM28/GPRC5B/CLU
MOREIRA_RESPONSE_TO_TSA_UP	MOREIRA_RESPONSE_TO_TSA_UP	MOREIRA_RESPONSE_TO_TSA_UP	25	-0.708612	-1.71584	0.00414246	0.0612079	0.0514537	1293	tags=20%, list=10%, signal=18%	TMSB4X/EIF4A1/IGFBP4/MIF/BHLHE40
RICKMAN_TUMOR_DIFFERENTIATED_WELL_VS_MODERATELY_UP	RICKMAN_TUMOR_DIFFERENTIATED_WELL_VS_MODERATELY_UP	RICKMAN_TUMOR_DIFFERENTIATED_WELL_VS_MODERATELY_UP	99	-0.527982	-1.56358	0.00430071	0.0632541	0.0531738	1533	tags=30%, list=12%, signal=27%	TMEM150C/ASB3/IFT172/LPIN1/TMTC2/ZNF207/METTL7A/CLCA4/THAP9-AS1/SYNPO2/RARB/TSPAN6/TIFA/MECOM/PBX1/ETNK2/MRPL33/PVT1/MSI2/SUSD4/PRKAR2B/CAPS/CLN3/KRT4/EYA2/TRIM2/FAM171A1/WBP1/PLCB1/KRT13
PID_ATF2_PATHWAY	PID_ATF2_PATHWAY	PID_ATF2_PATHWAY	49	-0.603422	-1.60639	0.00430817	0.0632541	0.0531738	2679	tags=47%, list=20%, signal=38%	PDGFRA/DUSP1/DDIT3/IL6/HES1/ACHE/MAPK8/ATF3/EP300/ATF2/GADD45A/POU2F1/IL23A/SERPINB5/DUSP8/RB1/JUND/PPARGC1A/HRK/PLAU/CSRP2/DUSP10/CXCL8
WP_OXIDATIVE_STRESS	WP_OXIDATIVE_STRESS	WP_OXIDATIVE_STRESS	24	-0.716165	-1.71996	0.00431986	0.0632541	0.0531738	598	tags=33%, list=5%, signal=32%	MT1X/XDH/SOD2/GPX3/TXNRD1/HMOX1/MGST1/NQO1
WIERENGA_STAT5A_TARGETS_GROUP1	WIERENGA_STAT5A_TARGETS_GROUP1	WIERENGA_STAT5A_TARGETS_GROUP1	91	-0.53558	-1.5667	0.00436102	0.0634327	0.0533239	1728	tags=29%, list=13%, signal=25%	GBP4/CERCAM/ST3GAL4/POU2F1/SLC2A10/VASN/PLEKHA4/OSBP2/NDRG1/DHRS3/PIM1/TGFBR1/ENC1/TP53INP2/ADM/GPAT3/IGFBP4/CFH/CYSTM1/CTSH/DAPK1/PHLDA1/TJP2/MUC1/A4GALT/TGM2
CHYLA_CBFA2T3_TARGETS_DN	CHYLA_CBFA2T3_TARGETS_DN	CHYLA_CBFA2T3_TARGETS_DN	154	-0.498087	-1.54075	0.00436593	0.0634327	0.0533239	1642	tags=23%, list=12%, signal=21%	OASL/MFHAS1/PPM1L/C15orf48/LPIN1/SLC6A20/REC8/SLC22A23/BCAM/PPP2R5B/DUSP8/SLC11A2/PLPP1/MLF1/PIK3R2/LMNA/SESN2/FHDC1/AGPAT4/SH2D4A/SPHK1/PHLDA2/ELL2/GAREM1/S100A9/BGLAP/ISG20/TRIM2/SEMA6A/GTF2H4/LCN2/ADGRL2/CLDN4/NQO1/S100A8/ALDH1A1
SCHLINGEMANN_SKIN_CARCINOGENESIS_TPA_DN	SCHLINGEMANN_SKIN_CARCINOGENESIS_TPA_DN	SCHLINGEMANN_SKIN_CARCINOGENESIS_TPA_DN	18	0.719849	1.85558	0.00437108	0.0634327	0.0533239	1246	tags=39%, list=9%, signal=35%	HOXA7/CCL27/CCL21/SH3GLB2/COL1A1/GRN/DEAF1
MANALO_HYPOXIA_UP	MANALO_HYPOXIA_UP	MANALO_HYPOXIA_UP	167	-0.475637	-1.48432	0.00441139	0.0638277	0.0536559	2064	tags=33%, list=16%, signal=28%	TP53TG1/EDN1/SORBS2/MN1/SEC24A/PLOD2/CX3CL1/PELI2/NYNRIN/CREB3L2/TENT5A/SPSB1/OPN3/AXL/CHST1/GLCE/TXNIP/AFAP1/ANG/GLS/VLDLR/HIF3A/PGF/DIAPH2/SERPINE1/MAST4/NDRG1/NPAS2/N4BP3/MTHFD2L/LOX/HIVEP2/MAFF/STC1/IGFBP3/SPOCK1/NFATC4/INHBA/PXN/ADM/TNFRSF10B/DUSP6/SLC2A3/NEDD9/CELF2/ENPP1/TNFAIP3/PLCG2/VEGFC/CDH2/PLEKHO1/BHLHE40/FAM171A1/TCF7L1/APOD
ZHAN_MULTIPLE_MYELOMA_SUBGROUPS	ZHAN_MULTIPLE_MYELOMA_SUBGROUPS	ZHAN_MULTIPLE_MYELOMA_SUBGROUPS	29	0.629603	1.82439	0.00446982	0.0644818	0.0542058	3310	tags=55%, list=25%, signal=41%	MAZ/CHAF1A/EIF2B1/POLD2/SNRPD3/PRIM1/ACO2/FKBP1A/CSNK2B/FNTA/UGP2/UBE2V2/MSH2/MTIF2/XRCC6/PSMD14
MAHADEVAN_GIST_MORPHOLOGICAL_SWITCH	MAHADEVAN_GIST_MORPHOLOGICAL_SWITCH	MAHADEVAN_GIST_MORPHOLOGICAL_SWITCH	12	-0.799424	-1.68177	0.00452717	0.065005	0.0546456	1245	tags=42%, list=9%, signal=38%	SPP1/SPOCK1/MMP3/NEDD9/TFPI2
DORN_ADENOVIRUS_INFECTION_24HR_DN	DORN_ADENOVIRUS_INFECTION_24HR_DN	DORN_ADENOVIRUS_INFECTION_24HR_DN	37	-0.655211	-1.68378	0.00453963	0.065005	0.0546456	2404	tags=49%, list=18%, signal=40%	IL6/MFAP2/SDCBP/RAB1A/NR4A1/MCL1/IFIT2/FHL2/MAP2K3/TRAF4/EGR3/SGK1/EPHA2/SH3BP5/TNFRSF12A/ELL2/TXNRD1/KRT19
MCBRYAN_PUBERTAL_BREAST_6_7WK_DN	MCBRYAN_PUBERTAL_BREAST_6_7WK_DN	MCBRYAN_PUBERTAL_BREAST_6_7WK_DN	64	-0.570752	-1.5963	0.00454608	0.065005	0.0546456	847	tags=23%, list=6%, signal=22%	SLC4A4/TNFRSF12A/TAGLN/TIMP1/SLPI/MT1X/EHF/FBLIM1/MAL/DUSP6/APOD/IGFBP2/HCAR3/F3/S100A8
SAGIV_CD24_TARGETS_DN	SAGIV_CD24_TARGETS_DN	SAGIV_CD24_TARGETS_DN	38	-0.6386	-1.65354	0.00456632	0.0651034	0.0547284	2238	tags=50%, list=17%, signal=42%	THBS1/HOMER3/ICAM1/ATF3/MCAM/OASL/CDKN1A/BIK/EMP3/N4BP3/PPP1R15A/GDF15/HSPB8/RELB/SPHK1/ISG20/APOBEC3B/PLAU/CXCL8
BENPORATH_ES_CORE_NINE_CORRELATED	BENPORATH_ES_CORE_NINE_CORRELATED	BENPORATH_ES_CORE_NINE_CORRELATED	85	-0.549999	-1.60105	0.00460669	0.065467	0.055034	1564	tags=32%, list=12%, signal=28%	SOX4/ATF4/CEBPB/TRIP13/SAP30/TLE1/NFKBIE/CREB3L2/SRF/TBX19/HMGA1/WWTR1/NFIL3/ELF4/ZBTB5/E2F3/TGIF2/ETV6/TFCP2L1/PLAGL2/RELB/MAFG/SOX9/TCF7L1/GTF2H4/FOXC1/PAX6
WP_NRF2_PATHWAY	WP_NRF2_PATHWAY	WP_NRF2_PATHWAY	93	-0.528571	-1.5518	0.00461867	0.065467	0.055034	1648	tags=34%, list=13%, signal=30%	SLC2A13/TGFA/SLC5A3/GSTP1/SLC6A20/EGR1/SLC2A10/SRXN1/PPARD/SQSTM1/FTL/HBEGF/SLC2A1/EPHA2/MAFF/ALDH3A1/FTH1/EPHA3/SLC5A8/PGD/GCLM/MAFG/SLC2A3/GPX3/ADH7/SLC6A15/TXNRD1/GPX2/HMOX1/SLC6A6/FGF13/NQO1
LAU_APOPTOSIS_CDKN2A_UP	LAU_APOPTOSIS_CDKN2A_UP	LAU_APOPTOSIS_CDKN2A_UP	52	-0.605166	-1.64069	0.00463552	0.0655154	0.0550747	1580	tags=31%, list=12%, signal=27%	CDKN1A/GADD45A/BID/BCL2L11/PAWR/CYCS/TRAF4/FAS/TNFSF9/TNFRSF12A/CFLAR/NDUFA13/TNFRSF10B/TP53BP2/TNFAIP3/CLU
HUPER_BREAST_BASAL_VS_LUMINAL_UP	HUPER_BREAST_BASAL_VS_LUMINAL_UP	HUPER_BREAST_BASAL_VS_LUMINAL_UP	47	-0.611952	-1.62472	0.00473705	0.0667568	0.0561183	1119	tags=34%, list=8%, signal=31%	PTGES/AMIGO2/NDRG1/TRIM29/SLPI/S100P/S100A9/AKR1C1/GPX2/FEZ1/IL1A/FABP5/S100A8/PTHLH/SERPINE2/MMP10
WP_IL18_SIGNALING_PATHWAY	WP_IL18_SIGNALING_PATHWAY	WP_IL18_SIGNALING_PATHWAY	203	-0.457526	-1.45038	0.00476626	0.0668605	0.0562054	2152	tags=25%, list=16%, signal=21%	CA11/CCDC9/NFKBIE/PLCG1/ICAM1/KLC1/BIRC3/NR4A1/ATF3/ITM2C/SPON1/NFKB1/RPS6KB1/BID/TMSB4X/SPP1/CLDN3/CYCS/TMEM165/FAS/TICAM2/ENO1/LRRFIP1/HSPB8/CCL20/PLD1/IRF6/STK40/TF/TIMP1/SNTB1/CXCL16/NFATC4/RND2/CFLAR/RUNX2/MMP3/SLC4A7/CLDN1/TNFAIP3/PPT2/CXCL3/CXCL2/HMOX1/HCAR2/ABHD16A/CXCL8/CLDN4/MMP1/TGM2
KEGG_ADHERENS_JUNCTION	KEGG_ADHERENS_JUNCTION	KEGG_ADHERENS_JUNCTION	65	-0.565409	-1.58176	0.00477183	0.0668605	0.0562054	3386	tags=52%, list=26%, signal=39%	PTPRJ/ACTB/WASF1/NLK/CREBBP/SMAD4/CDC42/ERBB2/IGF1R/NECTIN3/AFDN/FARP2/SMAD2/EGFR/SORBS1/ACTN1/CDH1/EP300/VCL/PTPRM/IQGAP1/CTNND1/SMAD3/ACTN4/MET/SRC/TCF7L2/TGFBR1/TJP1/NECTIN2/NECTIN4/TCF7L1/LMO7/FGFR1
JOSEPH_RESPONSE_TO_SODIUM_BUTYRATE_UP	JOSEPH_RESPONSE_TO_SODIUM_BUTYRATE_UP	JOSEPH_RESPONSE_TO_SODIUM_BUTYRATE_UP	30	-0.673887	-1.69276	0.00479988	0.0670608	0.0563738	665	tags=23%, list=5%, signal=22%	TIMP1/SPOCK1/S100P/SAT1/GPRC5A/NME2/CLU
PEPPER_CHRONIC_LYMPHOCYTIC_LEUKEMIA_UP	PEPPER_CHRONIC_LYMPHOCYTIC_LEUKEMIA_UP	PEPPER_CHRONIC_LYMPHOCYTIC_LEUKEMIA_UP	18	-0.751901	-1.71066	0.00481457	0.0670738	0.0563848	656	tags=39%, list=5%, signal=37%	XYLB/TYRP1/CST3/IGFBP7/CXCL2/PTN/S100A8
STAMBOLSKY_RESPONSE_TO_VITAMIN_D3_UP	STAMBOLSKY_RESPONSE_TO_VITAMIN_D3_UP	STAMBOLSKY_RESPONSE_TO_VITAMIN_D3_UP	67	-0.571168	-1.59881	0.00483792	0.0672071	0.0564968	1977	tags=33%, list=15%, signal=28%	SLC45A4/SGPP2/CADM1/PRDM1/ARHGEF28/TGIF1/DIO2/SH3TC1/FHL2/PDE4B/RPS27/BMPR1B/SLC26A2/STC1/TSPAN5/CTBP2/SLC4A7/CLDN1/BGLAP/CYP24A1/PDGFD/CP
YAO_TEMPORAL_RESPONSE_TO_PROGESTERONE_CLUSTER_2	YAO_TEMPORAL_RESPONSE_TO_PROGESTERONE_CLUSTER_2	YAO_TEMPORAL_RESPONSE_TO_PROGESTERONE_CLUSTER_2	41	0.558551	1.70599	0.00492963	0.0682866	0.0574043	274	tags=15%, list=2%, signal=14%	KRTDAP/CCL27/THBS2/CDON/BCL2/SOX5
SCHUETZ_BREAST_CANCER_DUCTAL_INVASIVE_UP	SCHUETZ_BREAST_CANCER_DUCTAL_INVASIVE_UP	SCHUETZ_BREAST_CANCER_DUCTAL_INVASIVE_UP	238	-0.443605	-1.42396	0.00498133	0.0688073	0.057842	2118	tags=34%, list=16%, signal=29%	ZEB1/AKR1B1/PRNP/LAMC1/FKBP11/HLA-DMA/MEIS2/IFI30/CD55/GBP1/ETV1/PLSCR4/HLA-DPB1/ANKRD6/CEMIP/SPON1/AXL/PMEPA1/C1S/GLS/SSPN/PTPRM/HEG1/TACC1/MEF2C/WWTR1/KCTD12/EFEMP2/SRPX2/RCBTB2/FAS/EMP3/DSE/SULF1/MYL9/FSTL1/FTL/TMEM47/SGK1/LOX/DCN/EMP1/FERMT2/IGFBP3/ANXA1/SPOCK1/MME/JAM3/LGALS1/FBLN2/S100A4/CD74/INHBA/SPHK1/CTSS/LYN/ELK3/MMP3/CPVL/SERPING1/ITGBL1/SLC2A3/NDN/CELF2/CFH/SOBP/PLCG2/CH25H/DPYSL3/CL…
REACTOME_NUCLEAR_EVENTS_KINASE_AND_TRANSCRIPTION_FACTOR_ACTIVATION	REACTOME_NUCLEAR_EVENTS_KINASE_AND_TRANSCRIPTION_FACTOR_ACTIVATION	REACTOME_NUCLEAR_EVENTS_KINASE_AND_TRANSCRIPTION_FACTOR_ACTIVATION	57	-0.592906	-1.61797	0.00504407	0.0694771	0.0584051	2247	tags=42%, list=17%, signal=35%	RPS6KA5/PPP2CA/TCF12/ATF1/MEF2D/PPP2R1B/EP300/ATF2/MAPKAPK2/SRF/RPS6KA3/EGR1/EGR4/MEF2C/FOSB/EGR3/SGK1/JUND/DUSP4/DUSP6/TRIB1/RRAD/FOSL1/F3
MENSE_HYPOXIA_UP	MENSE_HYPOXIA_UP	MENSE_HYPOXIA_UP	92	-0.533639	-1.56632	0.00507318	0.0696812	0.0585767	1897	tags=38%, list=14%, signal=33%	CEBPB/GNA13/ERO1A/PEX13/NADSYN1/GPI/PLOD2/ATF3/RBPJ/GADD45A/ANG/UFM1/WDR54/NFIL3/NAMPT/HK2/KLHL24/NDRG1/ASPH/PPP1R15A/LARP6/LOX/BHLHE41/MAFF/OSMR/AKIRIN2/ELL2/ADM/TSLP/SLC2A3/SOD2/FAM110C/BHLHE40/ABCB6/SCD
BOYAULT_LIVER_CANCER_SUBCLASS_G5_DN	BOYAULT_LIVER_CANCER_SUBCLASS_G5_DN	BOYAULT_LIVER_CANCER_SUBCLASS_G5_DN	24	-0.711994	-1.70994	0.00509027	0.0697195	0.0586088	1960	tags=50%, list=15%, signal=43%	ICAM1/S100A11/HLA-DPB1/IFI44/EZR/BCL3/EMP3/HMGN3/PELI1/CYBA/CELF2/TGM2
ZWANG_CLASS_2_TRANSIENTLY_INDUCED_BY_EGF	ZWANG_CLASS_2_TRANSIENTLY_INDUCED_BY_EGF	ZWANG_CLASS_2_TRANSIENTLY_INDUCED_BY_EGF	40	-0.636735	-1.65619	0.00511267	0.0697458	0.0586309	973	tags=35%, list=7%, signal=33%	EGR1/GLS/FSTL1/EGR3/RNF24/TAGLN/FHDC1/ENC1/INHBA/SPHK1/CLCF1/HS3ST1/F3/PTHLH
LINDGREN_BLADDER_CANCER_CLUSTER_2B	LINDGREN_BLADDER_CANCER_CLUSTER_2B	LINDGREN_BLADDER_CANCER_CLUSTER_2B	270	-0.433995	-1.40411	0.00513492	0.0697458	0.0586309	2115	tags=29%, list=16%, signal=24%	IFITM3/SERPINA3/NFKBIE/LAMB2/HLA-DMA/IFI30/SH3KBP1/ICAM1/ETV1/BIRC3/FAM126A/NR4A1/AKAP12/MOXD1/HLA-DPB1/ADAMTS9/LIX1L/YWHAZ/MCAM/LRIG1/SH2B3/AMOTL2/TNC/C1S/EGR1/RBP1/STOM/TACC1/SLC16A2/CRIP1/NRP2/NFIL3/SREBF1/ZFAND5/EMP3/OSER1/PIK3CD/DNAJB9/MYL9/ABI3BP/GSN/MYLK/TMTC1/ST6GAL1/PELI1/CD302/PPTC7/MYADM/FYB1/TGFBR1/CFL2/JAM3/MT1X/ADGRE5/PPP1R12B/LGALS1/FBLN2/TES/RUNX2/DPYSL2/SERPING1/IL16/IFITM1/CELF2…
SHEDDEN_LUNG_CANCER_GOOD_SURVIVAL_A4	SHEDDEN_LUNG_CANCER_GOOD_SURVIVAL_A4	SHEDDEN_LUNG_CANCER_GOOD_SURVIVAL_A4	144	-0.49468	-1.52008	0.00514399	0.0697458	0.0586309	1987	tags=28%, list=15%, signal=24%	AASS/ICAM1/CD55/BTG3/AK1/RAPGEF2/PIGA/SEC24D/MAOA/RBPMS/CPM/GLS/SLC34A2/ZNF451/IL6R/ATXN2/CAPN2/C1orf116/ZFAND5/SPINK2/PON3/STBD1/PELI1/HSPB8/UBAP1/FTH1/MALL/BMP3/ZNF750/PON2/FAM184A/ELK3/RAB27A/NEDD9/TRIM2/NEDD4L/NDNF/APOD/ATXN7/GPRC5A/NAV2
LANDIS_BREAST_CANCER_PROGRESSION_UP	LANDIS_BREAST_CANCER_PROGRESSION_UP	LANDIS_BREAST_CANCER_PROGRESSION_UP	43	-0.636486	-1.66388	0.0051494	0.0697458	0.0586309	1536	tags=33%, list=12%, signal=29%	LITAF/CRYBG1/CLDN3/GALNT3/LRRFIP1/ARHGEF5/IRF6/XBP1/EHF/DSG2/ELL2/CLDN7/LCN2/KCNN4
LUI_THYROID_CANCER_CLUSTER_2	LUI_THYROID_CANCER_CLUSTER_2	LUI_THYROID_CANCER_CLUSTER_2	36	-0.660006	-1.68845	0.00517065	0.0698396	0.0587097	1232	tags=22%, list=9%, signal=20%	HIC2/IPCEF1/SCNN1A/ITPR1/RAPGEF3/ATP10B/SLC7A8/SLC16A3
REACTOME_APOPTOSIS	REACTOME_APOPTOSIS	REACTOME_APOPTOSIS	157	-0.480781	-1.4898	0.00528619	0.071203	0.0598559	1605	tags=21%, list=12%, signal=19%	YWHAZ/DNM1L/TNFSF10/BID/KPNA1/BCL2L11/CYCS/FAS/YWHAG/TICAM2/CDKN2A/TNFRSF10A/GSN/GAS2/PSMA2/LMNA/DSG3/PSMB10/TJP1/PMAIP1/DSG2/CFLAR/TICAM1/TNFRSF10B/PSMD9/TP53BP2/PSMA6/OCLN/PSME4/AKT3/DAPK1/GSDME/TJP2
KORKOLA_TERATOMA	KORKOLA_TERATOMA	KORKOLA_TERATOMA	29	-0.676304	-1.68999	0.00532479	0.0715253	0.0601268	1636	tags=38%, list=12%, signal=33%	ZFP36/EGR1/SSPN/HIC2/DCN/EMP1/AGR2/EHF/LCN2/PLAT/TM4SF1
REACTOME_NEUTROPHIL_DEGRANULATION	REACTOME_NEUTROPHIL_DEGRANULATION	REACTOME_NEUTROPHIL_DEGRANULATION	340	-0.42217	-1.38302	0.00535035	0.0716712	0.0602495	1735	tags=25%, list=13%, signal=23%	SDCBP/ATP11B/MANBA/ARSB/CSTB/CEACAM6/RAB5B/GPI/FRK/SERPINA3/CFD/PLEKHO2/CD68/LAMTOR3/CD55/S100A11/GLA/ANO6/NFKB1/NRAS/PTPRN2/CKAP4/GSTP1/VCL/TSPAN14/SERPINB6/CTSB/METTL7A/STOM/IQGAP1/CD63/RAB4B/DIAPH1/PSEN1/TICAM2/PDXK/CNN2/DNASE1L1/VAT1/CD59/FTL/BST2/ALDOA/GSN/BIN2/STBD1/ATP6V0A1/IST1/MAGT1/CTSC/PSMA2/PLD1/FTH1/CST3/SLPI/STK10/MME/S100P/ADGRE5/BST1/YPEL5/CYBA/SVIP/RAP2B/B4GALT1/CTSS/MAN2B1/RAB27…
LUI_THYROID_CANCER_PAX8_PPARG_UP	LUI_THYROID_CANCER_PAX8_PPARG_UP	LUI_THYROID_CANCER_PAX8_PPARG_UP	40	-0.635716	-1.65354	0.00536804	0.0717111	0.060283	681	tags=20%, list=5%, signal=19%	SLC20A2/ATP13A3/CTBP2/TNFRSF10B/DUSP6/RAPGEF3/ATP10B/SLC7A8
BLANCO_MELO_COVID19_SARS_COV_2_INFECTION_A594_ACE2_EXPRESSING_CELLS_DN	BLANCO_MELO_COVID19_SARS_COV_2_INFECTION_A594_ACE2_EXPRESSING_CELLS_DN	BLANCO_MELO_COVID19_SARS_COV_2_INFECTION_A594_ACE2_EXPRESSING_CELLS_DN	65	-0.562456	-1.5735	0.00539188	0.071819	0.0603737	543	tags=18%, list=4%, signal=18%	BST1/CYBA/DCDC1/CNFN/NDUFA13/KRT4/MAPRE2/TRIM2/GPX2/RERG/PDGFD/ALDH1A1
NEWMAN_ERCC6_TARGETS_UP	NEWMAN_ERCC6_TARGETS_UP	NEWMAN_ERCC6_TARGETS_UP	22	-0.723953	-1.71296	0.00540557	0.071819	0.0603737	1677	tags=45%, list=13%, signal=40%	IFIT2/LITAF/CRIP1/CLDN23/PMAIP1/GPAT3/PCSK5/CXCL2/FABP5/CXCL8
WP_PRIMARY_FOCAL_SEGMENTAL_GLOMERULOSCLEROSIS_FSGS	WP_PRIMARY_FOCAL_SEGMENTAL_GLOMERULOSCLEROSIS_FSGS	WP_PRIMARY_FOCAL_SEGMENTAL_GLOMERULOSCLEROSIS_FSGS	55	-0.584171	-1.5938	0.00543584	0.0720248	0.0605467	2078	tags=35%, list=16%, signal=29%	LAMB2/PLCG1/DAG1/COL4A3/NOTCH1/CDKN1A/COL4A4/VCL/FAT1/UTRN/ACTN4/SCARB2/MYO1E/IRF6/MME/CLDN1/CDH2/KRT8/PLAUR
RIGGI_EWING_SARCOMA_PROGENITOR_DN	RIGGI_EWING_SARCOMA_PROGENITOR_DN	RIGGI_EWING_SARCOMA_PROGENITOR_DN	135	-0.497442	-1.51987	0.00554128	0.073223	0.061554	1901	tags=35%, list=14%, signal=30%	ETV1/BEND6/MOXD1/SPON1/PCOLCE2/ZNF521/SLC12A8/ZNF503/C1S/PLPP3/CRYBG1/PDE4B/HEG1/AVPI1/SNX9/FBLN1/SRGAP1/NRP2/NAMPT/CCBE1/DHRS3/LRRFIP1/PIEZO2/HAS3/RNF24/DCN/STC1/GALNT12/MME/PDK4/DUSP4/RUNX2/RARRES1/SERPING1/SCRG1/SOBP/DPYSL3/PDE1A/CLGN/NEDD4L/LINC00511/PLCB1/ALDH1A3/SCARA3/PTN/IGFBP6/CLU
LE_SKI_TARGETS_UP	LE_SKI_TARGETS_UP	LE_SKI_TARGETS_UP	15	-0.793153	-1.74286	0.0056105	0.0738936	0.0621177	816	tags=40%, list=6%, signal=38%	HSPB8/AGR2/S100A4/SPHK1/SERPINE2/KRT19
BLANCO_MELO_COVID19_SARS_COV_2_INFECTION_A594_ACE2_EXPRESSING_CELLS_RUXOLITINIB_DN	BLANCO_MELO_COVID19_SARS_COV_2_INFECTION_A594_ACE2_EXPRESSING_CELLS_RUXOLITINIB_DN	BLANCO_MELO_COVID19_SARS_COV_2_INFECTION_A594_ACE2_EXPRESSING_CELLS_RUXOLITINIB_DN	55	-0.582023	-1.58793	0.00563172	0.0738936	0.0621177	1245	tags=38%, list=9%, signal=35%	EPHX1/PSAP/CTSL/AKR1B1/INSL4/GBP1/RAB5IF/SPP1/GCHFR/CCND3/PSMB10/TF/CTSV/CRYAB/CYBA/KRT4/ENPP1/SCIN/GPX2/CFI/ALDH1A1
FONTAINE_THYROID_TUMOR_UNCERTAIN_MALIGNANCY_UP	FONTAINE_THYROID_TUMOR_UNCERTAIN_MALIGNANCY_UP	FONTAINE_THYROID_TUMOR_UNCERTAIN_MALIGNANCY_UP	27	-0.679962	-1.66347	0.00563749	0.0738936	0.0621177	2798	tags=44%, list=21%, signal=35%	ARMCX4/SNRPG/ZMYM5/CA11/BCL2L11/CD63/GRB10/IGF2BP2/NR2F2/CAPN3/CLDN7/VEGFC
UZONYI_RESPONSE_TO_LEUKOTRIENE_AND_THROMBIN	UZONYI_RESPONSE_TO_LEUKOTRIENE_AND_THROMBIN	UZONYI_RESPONSE_TO_LEUKOTRIENE_AND_THROMBIN	33	-0.664464	-1.68138	0.00566592	0.0740671	0.0622636	1855	tags=52%, list=14%, signal=44%	NR4A1/ATF3/ARID5B/MCL1/ZFP36/EGR1/FOSL2/NDRG1/HBEGF/EGR3/MAP3K8/PDK4/ELL2/NEDD9/CXCL2/CXCL8/F3
GRAESSMANN_APOPTOSIS_BY_SERUM_DEPRIVATION_UP	GRAESSMANN_APOPTOSIS_BY_SERUM_DEPRIVATION_UP	GRAESSMANN_APOPTOSIS_BY_SERUM_DEPRIVATION_UP	428	-0.399713	-1.31982	0.00571701	0.0745351	0.062657	1989	tags=21%, list=15%, signal=18%	CTPS1/PRDM1/MAX/USP18/CMPK2/COL4A3/BOC/HIPK2/FSIP1/FLCN/IFIT2/LRIG1/ELP4/OASL/CFB/UBXN2B/PMEPA1/ST3GAL4/TXNIP/JPH1/ZNF503/GADD45A/IFI44/RTL6/EGR1/ZNF207/METTL7A/CRB3/PLPP3/TMEM258/ETNK1/CORO1C/RTP4/KCTD12/CLDN3/FGFBP1/AP2B1/FAS/TIFA/MTFP1/KCNMB2/PLSCR1/CD59/FSTL1/BST2/ABI3BP/TOR1AIP1/SGK1/IVNS1ABP/PDE7A/LOX/IRF9/PI4K2A/PSMB10/LGALS3BP/CLEC2D/AHR/CXCL16/PPIF/OSMR/PHLDB2/PDK4/RUNX1/TRIM34/ENC1/XDH/…
RIGGI_EWING_SARCOMA_PROGENITOR_UP	RIGGI_EWING_SARCOMA_PROGENITOR_UP	RIGGI_EWING_SARCOMA_PROGENITOR_UP	282	-0.438117	-1.41883	0.00575333	0.0748087	0.062887	1786	tags=30%, list=14%, signal=26%	HDAC9/CHCHD10/OPN3/MCAM/ZNF711/SH2B3/TGFA/SH3TC1/GLCE/COL4A4/PCGF5/JPH1/TNC/IFI44/C15orf48/CYTL1/SEC14L1/LAMB3/NRCAM/RIMKLB/PGF/DKK2/FMOD/KIAA1217/UPP1/NOS1/EFHD2/CRIP1/FARP1/SPP1/PEG3/TRPM4/KIT/GALNT3/GRP/BST2/HBEGF/GDF15/KLHL13/PBX1/ST6GAL1/SLC26A2/HSPB8/NLGN4X/CACHD1/ISYNA1/BHLHE41/CD274/CTTNBP2/EPHA3/CADPS2/IKZF2/SLIT2/PCDH17/CRYAB/G0S2/YPEL5/MAMDC2/PTGDS/KMO/FBLIM1/PGM2L1/SCNN1G/DUSP6/CLDN1/…
TAVOR_CEBPA_TARGETS_UP	TAVOR_CEBPA_TARGETS_UP	TAVOR_CEBPA_TARGETS_UP	39	-0.622575	-1.62115	0.00581536	0.0753723	0.0633608	1933	tags=38%, list=15%, signal=33%	GBP1/AKAP12/LITAF/BIK/VCL/NFIL3/ARHGEF5/ANXA1/DYNLT3/TRIB1/S100A9/SOD2/HMOX1/SERPINF1/HCAR3
DUAN_PRDM5_TARGETS	DUAN_PRDM5_TARGETS	DUAN_PRDM5_TARGETS	55	-0.580812	-1.58463	0.0058276	0.0753723	0.0633608	1880	tags=33%, list=14%, signal=28%	NOTCH1/ARID3B/CEMIP/LRRC37A3/CLDN16/IL6R/S100A2/E2F3/NOTCH2/CDC42EP4/OVOL1/PPP1R12B/RUNX1/RUNX2/APOBEC3B/NCOA7/NAV2/PAX6
MARTINEZ_RB1_TARGETS_DN	MARTINEZ_RB1_TARGETS_DN	MARTINEZ_RB1_TARGETS_DN	430	-0.408352	-1.34985	0.00586444	0.0755355	0.063498	1948	tags=20%, list=15%, signal=17%	MAX/ATF1/TARDBP/SUPT6H/PLOD2/NPM3/NOTCH1/ATF3/SNRNP27/RDH10/CTF1/MARCKS/MCL1/ZNF521/RPL37A/CHST1/CDKN1A/PMEPA1/GSTP1/LITAF/RPS21/KPNA6/ADGRG1/CELF1/DKK2/ARL8B/UPP1/KDM5B/KRT32/GRB10/AP2B1/PRKCE/SLC1A5/NDRG1/PCBP2/NDST2/KLHL13/MRPL33/SIX2/HAS3/MAML1/ALDH3A1/PFN2/PEA15/PGD/FHDC1/CYP11A1/AHR/NECTIN2/CXXC5/PTGDS/TP53INP2/KRT23/DCT/LDHB/RHOU/SOX9/EPAS1/TRIB1/KERA/IGFBP4/CDK2AP1/MAPRE2/ZNF410/DPYSL3/TR…
REACTOME_O_LINKED_GLYCOSYLATION_OF_MUCINS	REACTOME_O_LINKED_GLYCOSYLATION_OF_MUCINS	REACTOME_O_LINKED_GLYCOSYLATION_OF_MUCINS	35	-0.656295	-1.67268	0.0058712	0.0755355	0.063498	1655	tags=37%, list=13%, signal=33%	MUC4/ST3GAL4/GALNT3/ST6GAL1/ST3GAL1/MUC20/MUC15/GALNT12/B3GNT5/B4GALT5/GALNT4/GALNT5/MUC1
DORSAM_HOXA9_TARGETS_UP	DORSAM_HOXA9_TARGETS_UP	DORSAM_HOXA9_TARGETS_UP	31	-0.655285	-1.64903	0.00591515	0.0757019	0.0636379	3340	tags=52%, list=25%, signal=39%	ETS2/NLK/DHX8/RPL27A/RAB31/RAP1B/RNF103/GTPBP1/OSBPL9/CELF1/PIM1/ARL3/SERINC1/MAFG/GNG10/ALDH1A1
QI_PLASMACYTOMA_UP	QI_PLASMACYTOMA_UP	QI_PLASMACYTOMA_UP	163	-0.483478	-1.50132	0.00591518	0.0757019	0.0636379	1174	tags=20%, list=9%, signal=18%	KIT/LGALS9/FAS/PTGES/CNN2/TLR1/PLSCR1/STK39/LRRFIP1/RB1/SLC11A2/PCSK1N/ZYX/DAPP1/TMSB10/STK10/NTN1/RELB/PHLDA2/HRK/TNFAIP3/SCIN/PLEKHO1/BHLHE40/RRAD/RSAD2/CDC42EP3/TUBB3/GNG10/TGM2/CLU/MMP10
RIEGE_DELTANP63_DIRECT_TARGETS_UP	RIEGE_DELTANP63_DIRECT_TARGETS_UP	RIEGE_DELTANP63_DIRECT_TARGETS_UP	130	-0.499661	-1.52343	0.00593907	0.0758086	0.0637276	1389	tags=25%, list=11%, signal=22%	HSPA4L/LDLR/GSTP1/NRCAM/SMTN/S100A2/KCTD12/ARHGAP23/FGFBP1/MAPK6/MAST4/TMEM40/RASSF6/SLC1A5/PPP4R4/HAS3/CCNK/IRF6/PPIF/STK17A/MREG/TSPAN5/XDH/DUSP6/LPAR3/GPX2/FEZ1/RNASE7/GSDME/FOSL1/FABP5/PTHLH
KAMMINGA_EZH2_TARGETS	KAMMINGA_EZH2_TARGETS	KAMMINGA_EZH2_TARGETS	32	0.604686	1.78809	0.00596339	0.0759204	0.0638215	3246	tags=59%, list=25%, signal=45%	MCM4/CDCA5/NUSAP1/MCM3/RRM1/AURKA/CDCA7/SMC2/PCNA/TOPBP1/MCM2/PRIM1/RBL1/IPO5/KPNA2/PPP1CC/GMNN/RPA3/TFDP1
MARCHINI_TRABECTEDIN_RESISTANCE_UP	MARCHINI_TRABECTEDIN_RESISTANCE_UP	MARCHINI_TRABECTEDIN_RESISTANCE_UP	18	-0.745391	-1.69585	0.0060122	0.0763424	0.0641763	948	tags=39%, list=7%, signal=36%	GLUL/AKR1C2/IFI6/MIF/AKR1C1/TJP2/ATP6V0C
CERVERA_SDHB_TARGETS_1_UP	CERVERA_SDHB_TARGETS_1_UP	CERVERA_SDHB_TARGETS_1_UP	77	-0.551366	-1.58105	0.00604911	0.0766116	0.0644026	528	tags=29%, list=4%, signal=28%	ARHGAP23/TMEM40/PIK3CD/FSTL1/PMAIP1/SUSD4/DUSP4/INHBA/LIPH/ITGB6/PGM2L1/C2CD4A/S100A6/LAMC2/PCSK5/FEZ1/KRT17/MGARP/IGFBP2/ITIH5/PTHLH/SERPINE2
SARRIO_EPITHELIAL_MESENCHYMAL_TRANSITION_UP	SARRIO_EPITHELIAL_MESENCHYMAL_TRANSITION_UP	SARRIO_EPITHELIAL_MESENCHYMAL_TRANSITION_UP	120	-0.494308	-1.4921	0.00621036	0.0784501	0.0659481	786	tags=19%, list=6%, signal=18%	FHL2/CDK2/BCL2L11/SMTN/SRXN1/ENO1/RELT/CMC2/FGF2/TNFRSF12A/RUNX1/CRY1/ENC1/CDK2AP1/PLCG2/VEGFC/TUBB3/PHLDA1/FOSL1/FABP5/F3/PLAUR/SERPINE2
GROSS_HYPOXIA_VIA_ELK3_ONLY_UP	GROSS_HYPOXIA_VIA_ELK3_ONLY_UP	GROSS_HYPOXIA_VIA_ELK3_ONLY_UP	30	-0.666597	-1.67444	0.00627333	0.0788512	0.0662853	2740	tags=63%, list=21%, signal=50%	NAIP/ATF4/RND3/CEBPB/IL6/DHRS9/AKAP12/RAPGEF2/AMOTL2/GADD45A/NFIL3/PPP1R15A/SPAG9/SLPI/PDLIM5/ADM/CH25H/CXCL3/RABGEF1
RODWELL_AGING_KIDNEY_UP	RODWELL_AGING_KIDNEY_UP	RODWELL_AGING_KIDNEY_UP	334	-0.421627	-1.38086	0.00627446	0.0788512	0.0662853	1810	tags=21%, list=14%, signal=19%	MOXD1/ITM2C/TYMP/SPON1/CALHM6/AXL/MCAM/C15orf39/CCDC88A/CFB/CORO7/TNC/C15orf48/C1S/IRAK2/ADGRG1/RBP1/CALU/CORO1C/CRIP1/RAB4B/CLDN3/CCND3/MTHFD1L/TKT/FAS/EMP3/PIK3CD/NLGN4X/IRF9/BHLHE41/SLFN5/TMSB10/IKBIP/RAB8B/PSMB10/MALL/TAGLN/KRTCAP2/TIMP1/FYB1/STS/STK10/CXCL16/OSMR/ADGRE5/C4orf48/INHBA/MAN2B1/TSPAN1/LYN/PGM2L1/RUNX2/RARRES1/SERPING1/CLDN1/IFITM1/CELF2/PXDN/CMTM7/VEGFC/PLEKHO1/CLEC7A/SLC6A6/RBM…
ONDER_CDH1_SIGNALING_VIA_CTNNB1	ONDER_CDH1_SIGNALING_VIA_CTNNB1	ONDER_CDH1_SIGNALING_VIA_CTNNB1	73	-0.553855	-1.57445	0.00631213	0.0791206	0.0665118	1327	tags=32%, list=10%, signal=28%	SERPINE1/MLPH/NUPR1/NDRG1/MYL9/MYO1B/PELI1/TAGLN/FERMT2/IGFBP3/SPOCK1/SORL1/SOX9/SCNN1A/EPAS1/TNFAIP3/IGFBP7/C3/CXCL2/KCNMA1/CXCL8/CXCL1/SAA1
LEE_TARGETS_OF_PTCH1_AND_SUFU_DN	LEE_TARGETS_OF_PTCH1_AND_SUFU_DN	LEE_TARGETS_OF_PTCH1_AND_SUFU_DN	46	-0.609178	-1.60985	0.00639049	0.0798975	0.0671648	2067	tags=41%, list=16%, signal=35%	RAB4A/ATP2A2/NDRG4/CHCHD10/C1QTNF4/KCNK1/FAM241B/NRIP3/PDXK/ASPH/PCSK1N/PTGDS/DYNLT3/ATP1B1/ITPR1/MAPRE2/ALDH1L1/MEG3/MEG8
SMIRNOV_RESPONSE_TO_IR_2HR_UP	SMIRNOV_RESPONSE_TO_IR_2HR_UP	SMIRNOV_RESPONSE_TO_IR_2HR_UP	50	-0.614873	-1.64679	0.00648804	0.0808728	0.0679847	1949	tags=40%, list=15%, signal=34%	MNT/ATF3/CDKN1A/GADD45A/ZBTB10/FAS/RNF19B/TIGAR/TNFSF9/PIM1/PPP1R15A/GDF15/SGK1/PMAIP1/SOX9/TNFRSF10B/INKA2/RRAD/FOSL1/HCAR3
KAAB_FAILED_HEART_VENTRICLE_DN	KAAB_FAILED_HEART_VENTRICLE_DN	KAAB_FAILED_HEART_VENTRICLE_DN	36	-0.654246	-1.67372	0.00650167	0.0808728	0.0679847	451	tags=33%, list=3%, signal=32%	IFITM3/SERPINA3/ATP2A2/CD68/VAT1/TSC22D1/ISG15/IFITM1/ABCB6/BOLA2/CSRP2/NME2
QI_HYPOXIA	QI_HYPOXIA	QI_HYPOXIA	114	-0.514762	-1.54861	0.00660178	0.0819091	0.0688559	1930	tags=28%, list=15%, signal=24%	SIAH2/COL12A1/PLOD2/WHAMM/CDKN1A/LPIN1/VLDLR/BCL2L11/PGF/CAPN5/PDXP/HK2/NDRG1/TNFSF9/ALDOA/SLC2A1/LOX/STC1/IGFBP3/MT1X/CRYAB/SOX9/ADM/BHLHE40/ABCB6/SCD/SLC19A2/HMOX1/CYP2S1/PKP2/CYP51A1/KRT19
HAN_JNK_SINGALING_DN	HAN_JNK_SINGALING_DN	HAN_JNK_SINGALING_DN	31	-0.651782	-1.64022	0.00664798	0.0821497	0.0690581	1438	tags=32%, list=11%, signal=29%	RBP1/FAS/ISYNA1/AHR/CD74/IGFBP4/IFITM1/C3/LCN2/CP
LEE_CALORIE_RESTRICTION_MUSCLE_UP	LEE_CALORIE_RESTRICTION_MUSCLE_UP	LEE_CALORIE_RESTRICTION_MUSCLE_UP	25	-0.692376	-1.67652	0.00667172	0.0821497	0.0690581	1141	tags=28%, list=9%, signal=26%	PPARD/TKT/SLC1A5/GLUL/NDN/FABP5/EEF1G
SEITZ_NEOPLASTIC_TRANSFORMATION_BY_8P_DELETION_DN	SEITZ_NEOPLASTIC_TRANSFORMATION_BY_8P_DELETION_DN	SEITZ_NEOPLASTIC_TRANSFORMATION_BY_8P_DELETION_DN	25	-0.692441	-1.67668	0.00667172	0.0821497	0.0690581	2068	tags=52%, list=16%, signal=44%	FKBP11/CSF3/TGFA/CDKN1A/UBXN7/SLC2A10/PHF1/PIK3CD/PXDN/SLC19A2/IL1A/MMP1/SAA1
REACTOME_REGULATION_OF_TLR_BY_ENDOGENOUS_LIGAND	REACTOME_REGULATION_OF_TLR_BY_ENDOGENOUS_LIGAND	REACTOME_REGULATION_OF_TLR_BY_ENDOGENOUS_LIGAND	10	-0.826672	-1.65538	0.00687015	0.0841689	0.0707555	1047	tags=40%, list=8%, signal=37%	TLR1/S100A9/GSDME/S100A8
ROVERSI_GLIOMA_LOH_REGIONS	ROVERSI_GLIOMA_LOH_REGIONS	ROVERSI_GLIOMA_LOH_REGIONS	28	-0.677374	-1.66679	0.00687022	0.0841689	0.0707555	920	tags=36%, list=7%, signal=33%	PRDM2/GAS2/EMP1/MUC15/FERMT2/CNTN4/LDHB/GMPR/GPRC5A/NELL1
REACTOME_INTERLEUKIN_10_SIGNALING	REACTOME_INTERLEUKIN_10_SIGNALING	REACTOME_INTERLEUKIN_10_SIGNALING	25	-0.691006	-1.6732	0.00689226	0.0842273	0.0708046	2658	tags=52%, list=20%, signal=42%	PTAFR/IL1R1/IL6/IL1R2/ICAM1/CSF3/IL10RB/CCL20/TIMP1/CXCL2/IL1A/CXCL8/CXCL1
ZHONG_SECRETOME_OF_LUNG_CANCER_AND_ENDOTHELIUM	ZHONG_SECRETOME_OF_LUNG_CANCER_AND_ENDOTHELIUM	ZHONG_SECRETOME_OF_LUNG_CANCER_AND_ENDOTHELIUM	58	-0.581216	-1.59545	0.00694803	0.0846965	0.071199	1879	tags=36%, list=14%, signal=31%	CDH1/CX3CL1/YWHAZ/CFB/VCL/SERPINB6/SPP1/TKT/YWHAG/ENO1/ALDOA/PHACTR4/ALDH3A1/LGALS3BP/TF/CFL2/CTSV/IGFBP4/IGFBP7/CP/CLU
FARMER_BREAST_CANCER_APOCRINE_VS_LUMINAL	FARMER_BREAST_CANCER_APOCRINE_VS_LUMINAL	FARMER_BREAST_CANCER_APOCRINE_VS_LUMINAL	261	-0.433914	-1.40465	0.00701554	0.0853061	0.0717115	1726	tags=24%, list=13%, signal=21%	OPN3/NRAS/BMI1/OASL/CHST1/IL6ST/MAOA/DNALI1/METTL7A/VLDLR/CRYBG1/RABGAP1L/NPEPPS/ALCAM/SMAD3/RTP4/NAMPT/KIT/GALNT3/SMARCE1/NDRG1/ACE2/STK39/ACSL3/BST2/ARL3/EGR3/AGFG1/TRPS1/MLF1/DHCR7/RNF24/BAG1/WWC3/SLPI/PPIF/BLNK/PMAIP1/PRKAR2B/KMO/PON2/ADM/IGFBP4/CLDN1/S100A9/TBC1D9/PSME4/TRIM36/C3orf52/HMGN4/DBNDD2/SCD/NDNF/HSD17B2/APOD/KCNMA1/ALDH1A3/GPRC5B/PKP2/CXCL8/S100A8/CLU
CUI_TCF21_TARGETS_DN	CUI_TCF21_TARGETS_DN	CUI_TCF21_TARGETS_DN	18	-0.740301	-1.68427	0.00704284	0.085425	0.0718115	1957	tags=56%, list=15%, signal=47%	CD55/COL4A3/SERPINB6/LRRFIP1/SLC12A2/EGF/FAM241A/ADM/SH3BGRL2/SCD
TAKEDA_TARGETS_OF_NUP98_HOXA9_FUSION_16D_DN	TAKEDA_TARGETS_OF_NUP98_HOXA9_FUSION_16D_DN	TAKEDA_TARGETS_OF_NUP98_HOXA9_FUSION_16D_DN	85	-0.536174	-1.5608	0.00706961	0.085537	0.0719056	1438	tags=31%, list=11%, signal=27%	RBP1/PLPP3/FARP1/NRP2/NEAT1/NUPR1/CD59/LRRFIP1/SLC11A2/PELI1/BHLHE41/CAPN3/SLPI/S100P/SVIP/TACSTD2/CFLAR/ELL2/RARRES1/SYNJ2/IGFBP4/LINC00342/FGFR1/HS3ST1/MMP1/CXCL1
LINDGREN_BLADDER_CANCER_CLUSTER_3_UP	LINDGREN_BLADDER_CANCER_CLUSTER_3_UP	LINDGREN_BLADDER_CANCER_CLUSTER_3_UP	263	0.317471	1.27078	0.00709972	0.0856887	0.0720331	1600	tags=23%, list=12%, signal=20%	PRSS3/KIF4A/CDT1/DDAH1/ASS1/RGS16/IMPA2/GINS2/SHMT1/BIRC5/SMIM29/FIGNL1/ING1/RMI2/TINCR/POP4/CHAF1A/ACSL1/PPP1R14C/POLDIP2/CENPU/RNASEH2A/MORC4/ARHGEF26/ANXA4/RAB11FIP4/MCM4/SAC3D1/ALDH9A1/KAT14/URI1/MCM6/RCAN1/TOM1L1/TGFBRAP1/PYCR1/PIGC/ACOX1/CKAP2/GGCT/CLPTM1L/TMEM97/TMEM106C/PKIB/VRK1/AURKA/PXMP4/EID2/HLTF/IDH2/NQO2/SKA2/CXCL14/SAE1/RBM38/MIS18A/PCNA/SNX4/SIRT2/MRPS12
TAKEDA_TARGETS_OF_NUP98_HOXA9_FUSION_6HR_UP	TAKEDA_TARGETS_OF_NUP98_HOXA9_FUSION_6HR_UP	TAKEDA_TARGETS_OF_NUP98_HOXA9_FUSION_6HR_UP	58	0.497856	1.63265	0.0071442	0.0860126	0.0723054	351	tags=14%, list=3%, signal=13%	HOXA5/HOXA9/HOXA3/DLX2/LIMCH1/NRG4/PDE4DIP/PBX3
BURTON_ADIPOGENESIS_PEAK_AT_2HR	BURTON_ADIPOGENESIS_PEAK_AT_2HR	BURTON_ADIPOGENESIS_PEAK_AT_2HR	41	-0.614686	-1.60473	0.00717887	0.0862172	0.0724774	2642	tags=49%, list=20%, signal=39%	DUSP1/DNAJB4/IL6/BTG2/THBS1/DNAJB6/NR4A2/CDR2/NR4A1/ZFP36/MAP2K3/SERPINE1/HK2/BAG3/FOSB/PPP1R15A/FOXC2/ADM/CXCL2/PHLDA1
ROSS_AML_WITH_CBFB_MYH11_FUSION	ROSS_AML_WITH_CBFB_MYH11_FUSION	ROSS_AML_WITH_CBFB_MYH11_FUSION	35	-0.650445	-1.65777	0.00719857	0.0862413	0.0724977	1372	tags=29%, list=10%, signal=26%	PTPRM/KCTD12/FYB1/CTSS/TES/DUSP6/S100A9/CLEC7A/TNFSF13/S100A8
SERVITJA_LIVER_HNF1A_TARGETS_DN	SERVITJA_LIVER_HNF1A_TARGETS_DN	SERVITJA_LIVER_HNF1A_TARGETS_DN	74	-0.552138	-1.57395	0.00722003	0.0862864	0.0725356	2597	tags=43%, list=20%, signal=35%	SCLY/IL1R1/C1R/CLDN14/EGFR/CYP26A1/FRK/AASS/CDH1/FGF1/ARNTL/ZKSCAN1/ANG/EGR1/ERO1B/KYAT1/PPARD/CYP4V2/CTSC/CADPS2/CLEC2D/SIGIRR/PTGDS/DCT/SERPING1/IGFBP4/CFH/ALDH1L1/AKR1C1/HSD17B2/ADGRF1/CFI
YIH_RESPONSE_TO_ARSENITE_C4	YIH_RESPONSE_TO_ARSENITE_C4	YIH_RESPONSE_TO_ARSENITE_C4	16	-0.740823	-1.65674	0.00724654	0.0863915	0.0726239	1021	tags=31%, list=8%, signal=29%	ETV6/EIF4E/F11R/CXCL8/KRT8
REACTOME_NGF_STIMULATED_TRANSCRIPTION	REACTOME_NGF_STIMULATED_TRANSCRIPTION	REACTOME_NGF_STIMULATED_TRANSCRIPTION	35	-0.649711	-1.6559	0.00730068	0.0868246	0.072988	2133	tags=46%, list=16%, signal=38%	TCF12/ATF1/MEF2D/EP300/ATF2/SRF/EGR1/EGR4/FOSB/EGR3/SGK1/JUND/TRIB1/RRAD/FOSL1/F3
WALLACE_JAK2_TARGETS_UP	WALLACE_JAK2_TARGETS_UP	WALLACE_JAK2_TARGETS_UP	23	0.652647	1.78545	0.00732754	0.0869321	0.0730783	2621	tags=43%, list=20%, signal=35%	PRSS3/EPHB6/MGST3/SRRT/CES2/PAK1/MRPL12/KIF22/PRPF6/BIN1
ZHONG_RESPONSE_TO_AZACITIDINE_AND_TSA_UP	ZHONG_RESPONSE_TO_AZACITIDINE_AND_TSA_UP	ZHONG_RESPONSE_TO_AZACITIDINE_AND_TSA_UP	135	-0.490294	-1.49802	0.0073738	0.0872355	0.0733335	2026	tags=31%, list=15%, signal=27%	IFI30/RPA4/PLK3/ATF3/ARF4/AKAP12/AK1/RAPGEF2/SEC61A2/SH2B3/CDKN1A/PMEPA1/SENP5/GLS/MKLN1/IL23A/MAP2K3/PGF/UPP1/DNMBP/NRIP3/PIK3CD/SLC7A6/STX3/ATP6V0A1/SPAG9/AFF4/TIMP1/FERMT2/STK10/CTSV/SPHK1/F11R/SYNJ2/ITPR1/PISD/TSC22D2/CLGN/C3orf52/APOBEC3B/CSRP2/PKP2
SARTIPY_NORMAL_AT_INSULIN_RESISTANCE_UP	SARTIPY_NORMAL_AT_INSULIN_RESISTANCE_UP	SARTIPY_NORMAL_AT_INSULIN_RESISTANCE_UP	27	-0.672556	-1.64535	0.0073889	0.0872355	0.0733335	2126	tags=44%, list=16%, signal=37%	NOCT/CDR2/SPSB1/SRXN1/PTGES/SLC2A1/SYNJ2/DUSP6/BHLHE40/HMOX1/PHLDA1/FOSL1
IGARASHI_ATF4_TARGETS_DN	IGARASHI_ATF4_TARGETS_DN	IGARASHI_ATF4_TARGETS_DN	83	-0.52534	-1.51708	0.00752673	0.0886109	0.0744896	2186	tags=39%, list=17%, signal=32%	SFXN1/ATF4/SLC7A5/LEPR/CEACAM6/FRK/NCKAP1/INSL4/CREB3L2/OPN3/AKR1C3/SEC24D/RPS6KA3/SLC3A2/TMTC2/ANG/KPNA1/SOAT1/ETNK1/ASPH/WWC3/AGR2/S100P/NECTIN2/DSG2/SORL1/SGMS2/PGM2L1/AKR1C1/GPX2/AKT3/GALNT4
CREIGHTON_AKT1_SIGNALING_VIA_MTOR_DN	CREIGHTON_AKT1_SIGNALING_VIA_MTOR_DN	CREIGHTON_AKT1_SIGNALING_VIA_MTOR_DN	23	-0.696844	-1.66404	0.00754273	0.0886109	0.0744896	940	tags=30%, list=7%, signal=28%	ALDOA/DHCR7/TNFRSF12A/TSPAN1/MIF/KRT8/ATP6V0C
TONKS_TARGETS_OF_RUNX1_RUNX1T1_FUSION_HSC_DN	TONKS_TARGETS_OF_RUNX1_RUNX1T1_FUSION_HSC_DN	TONKS_TARGETS_OF_RUNX1_RUNX1T1_FUSION_HSC_DN	105	-0.506271	-1.50442	0.00755992	0.0886109	0.0744896	1957	tags=31%, list=15%, signal=27%	CD55/ACTN1/BIRC3/PTPN12/FLOT2/C15orf39/FHL2/CKAP4/TPCN1/CAMK1/IL6R/TEAD3/TRAF4/CCND3/PDXK/EGR3/PLPP1/BIN2/EHD3/STK10/JUND/LGALS1/S100A4/CFLAR/TSC22D1/GMPR/IGFBP4/S100A9/TNFSF13/IGFBP2/SLC16A3/DUSP10/CYP51A1
MEBARKI_HCC_PROGENITOR_FZD8CRD_UP	MEBARKI_HCC_PROGENITOR_FZD8CRD_UP	MEBARKI_HCC_PROGENITOR_FZD8CRD_UP	348	0.301809	1.26054	0.00758696	0.0887147	0.0745769	2051	tags=28%, list=16%, signal=24%	HOXC9/SERPINB7/KREMEN2/PAMR1/KIF4A/LFNG/CENPP/DDAH1/GINS2/P2RX7/ANXA3/INCENP/PKP3/GPSM2/BIRC5/PARD6G/TUBB6/MB21D2/PPP2R2C/CDCA4/CHAF1A/PAK6/FAM111B/CENPU/RNASEH2A/CCNE2/FKBPL/TMEM237/CDCA5/ANLN/NUSAP1/ADAM12/ADCY3/MND1/SASS6/FANCC/UGCG/TEDC1/BRCA2/ORC6/TONSL/RHEBL1/MYCL/RRM1/CENPW/FAM111A/PARPBP/CDKN3/THAP10/CENPL/CDC20/MIS18BP1/CEP135/STXBP5/VRK1/AURKA/LRRCC1/MCM7/DTYMK/CDCA7/CHEK1/SAE1/C9orf40/…
WANG_SMARCE1_TARGETS_UP	WANG_SMARCE1_TARGETS_UP	WANG_SMARCE1_TARGETS_UP	223	-0.443912	-1.42202	0.00763132	0.0890199	0.0748335	1957	tags=32%, list=15%, signal=28%	CD55/COL12A1/SERINC5/BOC/GABRA2/PLSCR4/MARCKS/DIO2/STON2/ZNF521/BICD1/IFIT2/ZNF711/SLC12A8/ATP8B1/FHL2/TXNIP/C1S/ANG/RHOBTB3/VLDLR/SIPA1L1/MAN2A1/SMTN/PAWR/STOM/TCEAL9/HEG1/FKBP7/PTGFRN/GRB10/NUPR1/AMIGO2/BCAM/SULF1/KLHL24/ETV6/MYL9/LRRFIP1/SLC22A17/GSN/MYLK/NLGN4X/DCN/SLFN5/GALNT12/TAGLN/TGFBR1/SPOCK1/MAP3K8/AKIRIN2/PLAG1/SIPA1L2/DSG2/FBLIM1/TES/PGM2L1/EPAS1/RARRES1/RAB27A/IGFBP4/NRIP1/CFH/DPYSL…
DIRMEIER_LMP1_RESPONSE_EARLY	DIRMEIER_LMP1_RESPONSE_EARLY	DIRMEIER_LMP1_RESPONSE_EARLY	51	-0.600895	-1.61704	0.00768471	0.0893106	0.0750778	3634	tags=57%, list=28%, signal=41%	INSIG1/JUN/DUSP5/JUP/IER2/ACTB/IRF7/EIF1/SERPINF2/RPS10/BTG2/NFKBIE/ICAM1/SIAH2/BIRC3/MCL1/ZFP36/EGR1/TRAF4/TNFSF9/PPP1R15A/EGR3/FTH1/JUND/KDM6B/PTK2B/KLF6/MAN2B1/TNFAIP3
SENESE_HDAC1_AND_HDAC2_TARGETS_DN	SENESE_HDAC1_AND_HDAC2_TARGETS_DN	SENESE_HDAC1_AND_HDAC2_TARGETS_DN	173	-0.466189	-1.45518	0.00769287	0.0893106	0.0750778	2147	tags=28%, list=16%, signal=24%	C1orf53/SQLE/CAP2/LAMB2/TP53TG1/LRP11/MN1/SC5D/FGF1/ARID5B/ELP4/ATP8B1/EDN2/COL4A4/ZNF503/WNT5A/RHOBTB3/PCLO/PDE1C/VASN/SPP1/NUPR1/MYL9/FSTL1/BEX1/MYLK/DHCR7/SLC26A2/LOX/TAGLN/CRYAB/S100A4/EGF/CNKSR3/ITGBL1/CELF2/MEIS1/IGFBP7/SCD/CDC42EP3/KRT17/RBMS3/FGFR1/TMEM100/SCARA3/PKP2/MSLN/CLU
CAIRO_LIVER_DEVELOPMENT_UP	CAIRO_LIVER_DEVELOPMENT_UP	CAIRO_LIVER_DEVELOPMENT_UP	131	-0.488896	-1.49039	0.00777756	0.0900793	0.075724	1521	tags=24%, list=12%, signal=21%	PLOD2/TSPYL4/TGIF1/PCOLCE2/AFAP1/PNO1/CPM/RARB/TSPAN6/SEMA3A/NPAS2/FKBP10/IGF2BP2/TRPS1/HMGN3/EDNRB/TMEM47/SLC12A2/PTBP2/PFN2/CTBP2/NDN/PXDN/AKT3/MDK/ADGRL2/CSRP2/FGFR1/FGF13/PTN/SERPINE2
MARTINEZ_TP53_TARGETS_DN	MARTINEZ_TP53_TARGETS_DN	MARTINEZ_TP53_TARGETS_DN	479	-0.400399	-1.32342	0.00781308	0.0902763	0.0758896	1948	tags=19%, list=15%, signal=17%	MAX/USP18/ATF1/TARDBP/SUPT6H/PLOD2/NOTCH1/HIPK2/MARCKS/MCL1/PABPN1/RPL37A/ZFP36/CHST1/FHL2/CDKN1A/PMEPA1/GSTP1/LPIN1/RPS21/WNT5A/CRYL1/ADGRG1/CTSB/BAALC/HMGA1/CELF1/DKK2/ARL8B/UPP1/RTP4/KDM5B/FGFBP1/KRT32/FOXP1/SLC1A5/CCNL1/TMCC3/PCBP2/CDH3/RHOV/MRPL33/SH3RF1/MAML1/GJB6/ALDH3A1/OVOL1/LGALS3BP/KRTCAP2/PFN2/TIMP1/PGD/FHDC1/MT1X/PDK4/NECTIN2/CXXC5/ENC1/XDH/PTGDS/KRT23/DCT/LDHB/RHOU/MAN2B1/SOX9/EPAS1…
ZHU_CMV_ALL_UP	ZHU_CMV_ALL_UP	ZHU_CMV_ALL_UP	99	-0.517222	-1.53171	0.00783773	0.090347	0.0759491	3207	tags=44%, list=24%, signal=34%	KDM5C/MLLT11/PML/PTGS2/RAB2B/EIF1AX/SNRPA1/NUP93/EIF5/SYNGR2/PFKP/SLC7A5/IRF2/BCL7B/PDP1/IL6/GRPEL1/TRIM22/ATP6V1C1/IDO1/CD55/GBP1/NR4A1/NFKB1/SRF/REC8/EGR1/SAR1A/NAMPT/SCARB2/ENO1/PIM1/EIF4E/RB1/PSMA2/EIF4A1/OAS2/IFI6/ISG15/IFITM1/PSMA6/TNFAIP3/FGFR1/TFPI2
WP_ADIPOGENESIS	WP_ADIPOGENESIS	WP_ADIPOGENESIS	97	-0.518398	-1.53281	0.00788933	0.0907273	0.0762687	1588	tags=33%, list=12%, signal=29%	IL6ST/CDKN1A/GADD45A/LPIN1/HMGA1/CELF1/SERPINE1/MEF2C/WWTR1/SMAD3/NAMPT/PPARD/SREBF1/FAS/RB1/FOXC2/LMNA/AHR/SPOCK1/IRS2/BMP3/PPARGC1A/KLF6/EPAS1/NRIP1/NDN/FRZB/MIF/BSCL2/SCD/IRS1/DLK1
VECCHI_GASTRIC_CANCER_EARLY_UP	VECCHI_GASTRIC_CANCER_EARLY_UP	VECCHI_GASTRIC_CANCER_EARLY_UP	336	-0.414891	-1.35761	0.00791955	0.0908605	0.0763807	1577	tags=18%, list=12%, signal=16%	PMEPA1/CEP72/JPH1/RPS21/MRPS28/CTSB/BID/HMGA1/UPP1/FAM133B/CRIP1/SPP1/CLDN3/MTHFD1L/NEAT1/ABHD11/SMARCE1/CALML4/KLHL21/ENO1/C9orf24/CDH3/MRPS17/GDF15/MARVELD3/OVOL1/CTSV/THOC3/RUNX1/INHBA/ARHGAP8/TACSTD2/IFI6/STRIP2/MMP3/RARRES1/ISG15/ARL5B/MACC1/SNHG4/S100A6/CLDN1/IFITM1/SOD2/CLDN7/LAMC2/CXCL3/TMC5/ATP10B/GPRC5A/LCN2/CAMK2N1/SLC4A11/FOSL1/KRT18/CXCL8/KCNN4/CXCL1/TM4SF1/TMPRSS4
PEDERSEN_METASTASIS_BY_ERBB2_ISOFORM_3	PEDERSEN_METASTASIS_BY_ERBB2_ISOFORM_3	PEDERSEN_METASTASIS_BY_ERBB2_ISOFORM_3	16	-0.733803	-1.64104	0.00805813	0.0920915	0.0774156	934	tags=50%, list=7%, signal=47%	CPEB4/NPC1/ENC1/VMP1/LMO7/CLCF1/TFPI2/PKP2
KYNG_DNA_DAMAGE_DN	KYNG_DNA_DAMAGE_DN	KYNG_DNA_DAMAGE_DN	155	-0.475379	-1.4717	0.00806462	0.0920915	0.0774156	2197	tags=26%, list=17%, signal=22%	NMT1/PRSS23/PPP2CA/TLE1/FLOT1/ARPC1B/GBP1/BTG3/AKAP12/GADD45A/EGR1/SERPINB6/RHOBTB3/CALU/NET1/CYCS/NRP2/ATOX1/IL10RB/ACTN4/NDRG1/EIF4E/PBX1/HSPB8/LOX/TCF7L2/FGF2/IGFBP3/ANXA1/MT1X/CRYAB/FBLN2/TNFRSF10B/CXCL2/LCN2/KRT13/TFPI2/SAA1/CYP51A1/SERPINE2
MULLIGHAN_NPM1_MUTATED_SIGNATURE_1_UP	MULLIGHAN_NPM1_MUTATED_SIGNATURE_1_UP	MULLIGHAN_NPM1_MUTATED_SIGNATURE_1_UP	196	0.354158	1.38546	0.0081069	0.0922248	0.0775276	1204	tags=12%, list=9%, signal=11%	HOXA7/HOXA5/HOXB2/HOXA9/HOXA3/HOXA6/POU3F1/AQP3/KRT10/PBX3/SELENOP/CAT/IQCE/PLCB3/ADAM12/CA12/ORC6/EML2/CSTF1/CEP135/MTX2/DCK/HOXB3
BLANCO_MELO_COVID19_SARS_COV_2_POS_PATIENT_LUNG_TISSUE_UP	BLANCO_MELO_COVID19_SARS_COV_2_POS_PATIENT_LUNG_TISSUE_UP	BLANCO_MELO_COVID19_SARS_COV_2_POS_PATIENT_LUNG_TISSUE_UP	58	-0.577469	-1.58516	0.00811412	0.0922248	0.0775276	2228	tags=36%, list=17%, signal=30%	IFIT3/IFI44L/IFITM3/S100A11/MARCKS/CALHM6/IFIT2/TNFSF10/RTP4/MXD1/DAPP1/FYB1/S100P/OAS2/PTK2B/IFI6/ISG15/IFITM1/GPX2/S100A8/APOBEC3A
HUANG_DASATINIB_SENSITIVITY_UP	HUANG_DASATINIB_SENSITIVITY_UP	HUANG_DASATINIB_SENSITIVITY_UP	74	-0.547498	-1.56072	0.00815163	0.0924357	0.0777049	1600	tags=30%, list=12%, signal=26%	AKR1C3/LAMB3/UPP1/KCTD12/MET/FSTL1/LARP6/MAP7D1/ZYX/EPHA2/ANXA1/OSMR/LAYN/LYN/ELK3/ELL2/ITGA5/CDC42EP3/PLAU/TNFRSF21/DUSP10/F3
REACTOME_TOLL_LIKE_RECEPTOR_TLR1_TLR2_CASCADE	REACTOME_TOLL_LIKE_RECEPTOR_TLR1_TLR2_CASCADE	REACTOME_TOLL_LIKE_RECEPTOR_TLR1_TLR2_CASCADE	92	-0.51923	-1.52403	0.0082158	0.0928328	0.0780387	3598	tags=47%, list=27%, signal=34%	DUSP7/DUSP3/JUN/SKP1/NKIRAS2/MAP2K4/S100B/MAPK7/MAPK11/UBE2N/IRAK3/FBXW11/UBC/TLR2/NKIRAS1/RELA/NFKBIB/RPS6KA5/PPP2CA/MAPK10/MAPK8/ATF1/PELI2/PPP2R1B/NFKB1/ATF2/MAPKAPK2/RPS6KA3/IRAK2/MAP2K3/TAB2/MEF2C/RIPK2/TLR1/PELI1/MAP3K8/SIGIRR/DUSP4/DUSP6/S100A9/UBE2V1/S100A8/SAA1
SASSON_RESPONSE_TO_GONADOTROPHINS_DN	SASSON_RESPONSE_TO_GONADOTROPHINS_DN	SASSON_RESPONSE_TO_GONADOTROPHINS_DN	78	-0.550256	-1.58355	0.00822472	0.0928328	0.0780387	2238	tags=33%, list=17%, signal=28%	THBS1/CAP2/ACP5/ATP2A2/ACTN1/GBP1/AKAP12/CYFIP2/AXL/VCL/EZR/MAP2K3/PAWR/CTNND1/MAPK6/PIK3CD/DHRS3/PI4K2A/STK17A/PMAIP1/CFLAR/DYRK3/TRIB1/MAPRE2/DAPK1/KRT18
REACTOME_SIGNALING_BY_RECEPTOR_TYROSINE_KINASES	REACTOME_SIGNALING_BY_RECEPTOR_TYROSINE_KINASES	REACTOME_SIGNALING_BY_RECEPTOR_TYROSINE_KINASES	411	-0.405636	-1.33903	0.00828578	0.0931522	0.0783072	2301	tags=26%, list=17%, signal=22%	EGFR/LAMA2/RPS6KA5/COL6A3/THBS1/SOCS6/PPP2CA/TCF12/ATP6V1C1/LAMC1/NCKAP1/LAMB2/RAB4A/PAG1/PLCG1/SH3KBP1/ATF1/MEF2D/COL4A3/FGF1/PTPN12/ADAP1/BTC/CYFIP2/PPP2R1B/EP300/ATF2/NRAS/AXL/LRIG1/SH2B3/TGFA/MAPKAPK2/PIK3CA/COL4A4/SRF/RPS6KA3/TNS4/EGR1/LAMB3/FGFRL1/PGF/TAB2/EGR4/MEF2C/CTNND1/RAB4B/SPP1/FGFBP1/NRP2/GRB10/KIT/DIAPH1/GALNT3/FGF9/AP2B1/PTPRK/PRKCE/PSEN1/DLG4/BRAF/FOSB/MET/SRC/HBEGF/EGR3/EPGN/ADA…
CADWELL_ATG16L1_TARGETS_UP	CADWELL_ATG16L1_TARGETS_UP	CADWELL_ATG16L1_TARGETS_UP	47	-0.59605	-1.5825	0.00829897	0.0931522	0.0783072	882	tags=32%, list=7%, signal=30%	RHOV/KCTD14/PLEKHM1/TF/KIAA1671/CLEC2D/PCDH17/BST1/FAM241A/ISG15/RSAD2/CXCL2/UPK1B/SAA1/CFI
BREDEMEYER_RAG_SIGNALING_NOT_VIA_ATM_DN	BREDEMEYER_RAG_SIGNALING_NOT_VIA_ATM_DN	BREDEMEYER_RAG_SIGNALING_NOT_VIA_ATM_DN	43	-0.624005	-1.63125	0.00831033	0.0931522	0.0783072	1227	tags=28%, list=9%, signal=25%	ABHD14A/CCBE1/ASPH/SLC11A2/PI4K2A/TF/CLEC2D/SLPI/RASGRP3/TMEM100/NAV2/OSR2
KEGG_TYROSINE_METABOLISM	KEGG_TYROSINE_METABOLISM	KEGG_TYROSINE_METABOLISM	24	-0.699078	-1.67892	0.00835057	0.0932526	0.0783917	1553	tags=33%, list=12%, signal=29%	MAOA/TRMT11/TYRP1/ALDH3A1/DCT/ADH7/MIF/ALDH1A3
HASINA_NOL7_TARGETS_UP	HASINA_NOL7_TARGETS_UP	HASINA_NOL7_TARGETS_UP	11	-0.809549	-1.66289	0.00835755	0.0932526	0.0783917	990	tags=45%, list=8%, signal=42%	CD59/TIMP1/ADM/F3/PLAUR
WP_RETINOBLASTOMA_GENE_IN_CANCER	WP_RETINOBLASTOMA_GENE_IN_CANCER	WP_RETINOBLASTOMA_GENE_IN_CANCER	74	0.454828	1.56865	0.00848711	0.0943433	0.0793085	2209	tags=36%, list=17%, signal=31%	KIF4A/CDT1/MAPK13/CCNE2/HDAC1/MCM4/ANLN/MCM6/MCM3/CCND1/RRM1/DCK/MCM7/DNMT1/RFC5/HLTF/CHEK1/PRMT2/SMC2/PCNA/SMC1A/CDKN1B/SUV39H1/PRIM1/RPA1/RPA2/CCNE1
REACTOME_BASIGIN_INTERACTIONS	REACTOME_BASIGIN_INTERACTIONS	REACTOME_BASIGIN_INTERACTIONS	19	-0.73262	-1.68479	0.00850217	0.0943433	0.0793085	980	tags=32%, list=7%, signal=29%	SLC3A2/SLC7A6/ATP1B1/SLC7A8/SLC16A3/MMP1
DAZARD_RESPONSE_TO_UV_SCC_UP	DAZARD_RESPONSE_TO_UV_SCC_UP	DAZARD_RESPONSE_TO_UV_SCC_UP	97	-0.516839	-1.5282	0.00851334	0.0943433	0.0793085	1113	tags=14%, list=8%, signal=13%	SCARB2/PLSCR1/CCL20/JUND/PMAIP1/DSG2/DYNLT3/TACSTD2/CXCL3/IGFBP7/CXCL2/CXCL8/CXCL1/UPK1B
PHONG_TNF_RESPONSE_VIA_P38_COMPLETE	PHONG_TNF_RESPONSE_VIA_P38_COMPLETE	PHONG_TNF_RESPONSE_VIA_P38_COMPLETE	208	-0.451848	-1.43634	0.00854197	0.0944133	0.0793673	1898	tags=28%, list=14%, signal=25%	SEC24A/NOTCH1/PTPN12/SATB2/ATF3/GABRA2/TGIF1/HDAC9/MCL1/DIO2/ZFP36/SEC24D/SLC5A3/WNT5A/CDK2/EGR1/METTL7A/ZMYND8/PCLO/TMEM51/KCNK1/BCL3/TRAF4/ZBTB5/KMT2A/FOSL2/PTPRK/OTUD4/SV2A/MECOM/CCNL1/ACSL3/CD59/PPP1R15A/MTHFD2L/ADAM17/MYO1B/PBX1/MAP7D1/EVA1B/CDC42EP4/SPAG9/EHD3/SH3BP5/SHC1/MID1/CDC42EP1/STK17A/KDM6B/CSNK1E/PMAIP1/MAFG/B4GALT1/S100A4/GABARAPL1/ITGA5/KCNMA1/FOXC1/SERPINE2
PROVENZANI_METASTASIS_DN	PROVENZANI_METASTASIS_DN	PROVENZANI_METASTASIS_DN	129	-0.488964	-1.49136	0.00855838	0.0944133	0.0793673	1443	tags=22%, list=11%, signal=20%	CTSB/S100A2/SERPINE1/CLDN3/PDE4D/FTL/NOTCH2/SLC2A1/TRIM29/MALL/PFN2/IGFBP3/KRT23/TACSTD2/PON2/EPAS1/GABARAPL1/SLC2A3/CLDN7/LAMC2/FAM171A1/LCN2/KRT13/SAA1/CYP51A1/DKK4/TGM2/CLU
BAE_BRCA1_TARGETS_UP	BAE_BRCA1_TARGETS_UP	BAE_BRCA1_TARGETS_UP	66	-0.553654	-1.55018	0.00864757	0.0949331	0.0798043	1293	tags=21%, list=10%, signal=19%	TMSB4X/KCNK1/NET1/ASIC1/ANXA1/JUND/SAT1/CRY1/SORL1/EPAS1/EYA2/MGST1/GNG10/KRT19
HELLEBREKERS_SILENCED_DURING_TUMOR_ANGIOGENESIS	HELLEBREKERS_SILENCED_DURING_TUMOR_ANGIOGENESIS	HELLEBREKERS_SILENCED_DURING_TUMOR_ANGIOGENESIS	61	-0.584084	-1.61305	0.00867451	0.0949331	0.0798043	1638	tags=39%, list=12%, signal=35%	TGFA/CDKN1A/GADD45A/CTSB/SMTN/FAT1/ABI3BP/LRP1/FTH1/TAGLN/IGFBP3/RELB/INHBA/TACSTD2/IFI6/ADM/TNFAIP3/CDH2/IGFBP7/CPE/CXCL8/CXCL1/SERPINE2/CLU
AMIT_EGF_RESPONSE_60_MCF10A	AMIT_EGF_RESPONSE_60_MCF10A	AMIT_EGF_RESPONSE_60_MCF10A	37	-0.636888	-1.63669	0.0087117	0.0949331	0.0798043	815	tags=30%, list=6%, signal=28%	GADD45A/EGR1/DAPP1/PDLIM5/INHBA/ITGB6/TRIB1/TNFAIP3/BHLHE40/CXCL2/CXCL8
BROWNE_HCMV_INFECTION_18HR_UP	BROWNE_HCMV_INFECTION_18HR_UP	BROWNE_HCMV_INFECTION_18HR_UP	147	-0.480616	-1.48081	0.00871424	0.0949331	0.0798043	2114	tags=22%, list=16%, signal=19%	NUP98/FNBP1L/MORC3/AGO2/HELZ/SEC24A/ATF2/MTHFD2/KHDC4/CDK2/SAR1A/MKLN1/ERF/UBFD1/CCK/RASGRP1/UPF1/PEG3/FGF9/DLG4/E2F3/MET/PRKAA2/SERPINB8/LYN/PAK3/RAB27A/TP53BP2/BHLHE40/GPRC5B/CXCL8/PTHLH/TM4SF1
KEGG_ARRHYTHMOGENIC_RIGHT_VENTRICULAR_CARDIOMYOPATHY_ARVC	KEGG_ARRHYTHMOGENIC_RIGHT_VENTRICULAR_CARDIOMYOPATHY_ARVC	KEGG_ARRHYTHMOGENIC_RIGHT_VENTRICULAR_CARDIOMYOPATHY_ARVC	44	-0.612399	-1.60662	0.00873016	0.0949331	0.0798043	2002	tags=36%, list=15%, signal=31%	ATP2A2/DAG1/ACTN1/ITGA1/DSC2/ACTN4/LMNA/TCF7L2/DSG2/ITGB6/SGCA/CACNA2D3/ITGA5/CDH2/TCF7L1/PKP2
WP_ARRHYTHMOGENIC_RIGHT_VENTRICULAR_CARDIOMYOPATHY	WP_ARRHYTHMOGENIC_RIGHT_VENTRICULAR_CARDIOMYOPATHY	WP_ARRHYTHMOGENIC_RIGHT_VENTRICULAR_CARDIOMYOPATHY	44	-0.612399	-1.60662	0.00873016	0.0949331	0.0798043	2002	tags=36%, list=15%, signal=31%	ATP2A2/DAG1/ACTN1/ITGA1/DSC2/ACTN4/LMNA/TCF7L2/DSG2/ITGB6/SGCA/CACNA2D3/ITGA5/CDH2/TCF7L1/PKP2
DOANE_BREAST_CANCER_ESR1_DN	DOANE_BREAST_CANCER_ESR1_DN	DOANE_BREAST_CANCER_ESR1_DN	31	-0.642906	-1.61788	0.00874179	0.0949331	0.0798043	695	tags=35%, list=5%, signal=34%	MID1/SLPI/CRYAB/RARRES1/SCRG1/SOD2/FOXC1/CXCL8/S100A8/MSLN/PAX6
HUANG_FOXA2_TARGETS_UP	HUANG_FOXA2_TARGETS_UP	HUANG_FOXA2_TARGETS_UP	42	-0.612217	-1.6033	0.0087721	0.0950506	0.079903	1503	tags=29%, list=11%, signal=25%	RBPMS/CPM/MCTP1/EGR4/GLUL/MAFF/CADPS2/RELB/ENPP1/TNFAIP3/TOX3/TFPI2
VERNELL_RETINOBLASTOMA_PATHWAY_UP	VERNELL_RETINOBLASTOMA_PATHWAY_UP	VERNELL_RETINOBLASTOMA_PATHWAY_UP	62	0.475245	1.55941	0.00880621	0.0952087	0.0800359	1492	tags=35%, list=11%, signal=32%	CDCA7L/CENPK/PBX3/CDCA4/CHAF1A/MCM4/CDCA5/RRM1/FAM111A/SLBP/TMEM97/HACD3/FEN1/VRK1/DCK/MANEAL/MCM7/RECQL4/RMI1/ZNF367/HAUS1/PCNA
RASHI_RESPONSE_TO_IONIZING_RADIATION_3	RASHI_RESPONSE_TO_IONIZING_RADIATION_3	RASHI_RESPONSE_TO_IONIZING_RADIATION_3	42	0.56194	1.73009	0.00891335	0.0961537	0.0808304	705	tags=19%, list=5%, signal=18%	HOXA6/IMPA2/FIGNL1/NINJ1/AR/NFIX/TNNI3/PDGFB
ZHANG_INTERFERON_RESPONSE	ZHANG_INTERFERON_RESPONSE	ZHANG_INTERFERON_RESPONSE	21	-0.702452	-1.65322	0.00897418	0.0964245	0.0810581	2115	tags=52%, list=16%, signal=44%	IFITM3/IFI30/IFIT2/OASL/IFI44/RTP4/IRF9/OAS2/ISG15/IFITM1/ISG20
LUI_THYROID_CANCER_CLUSTER_4	LUI_THYROID_CANCER_CLUSTER_4	LUI_THYROID_CANCER_CLUSTER_4	12	-0.781106	-1.64323	0.00898165	0.0964245	0.0810581	1797	tags=42%, list=14%, signal=36%	HLA-DPB1/NUPR1/ZYX/CD74/FGFR1
HOLLERN_SQUAMOUS_BREAST_TUMOR	HOLLERN_SQUAMOUS_BREAST_TUMOR	HOLLERN_SQUAMOUS_BREAST_TUMOR	98	0.42075	1.47246	0.00899778	0.0964245	0.0810581	488	tags=19%, list=4%, signal=19%	KRT1/KRTDAP/IRX4/APCDD1/POU3F1/KLK7/KRT31/DSC1/KRT14/BMP4/JAG2/TNFRSF19/AQP3/KRT10/KRT5/TCHH/PARD6G/HOPX/S100A14
HELLER_SILENCED_BY_METHYLATION_UP	HELLER_SILENCED_BY_METHYLATION_UP	HELLER_SILENCED_BY_METHYLATION_UP	179	-0.45737	-1.43274	0.00902811	0.0965374	0.081153	2228	tags=32%, list=17%, signal=27%	IFIT3/IFI44L/PIP5K1A/DDAH2/S100A13/TRIM22/HLA-DMA/RELN/IL1R2/CEL/KRT7/ICAM1/USP18/GBP1/CDH1/BIRC3/AKAP12/HLA-DPB1/MCAM/LDLR/CFB/CDKN1A/IFI44/METTL7A/IL6R/ALCAM/CLDN3/PIK3CD/RNF19B/ZBTB43/DAPP1/IRF9/CDC42EP4/CAPN3/IGFBP3/MAP3K8/S100P/SAT1/IRS2/PMAIP1/S100A4/PHLDA2/CTSS/COL9A2/ISG15/S100A6/IGFBP4/APOBEC3G/IFITM1/CTSH/LAMC2/CLEC7A/ISG20/SERPINF1/MUC1/NQO1/CLU
GROSS_HYPOXIA_VIA_HIF1A_DN	GROSS_HYPOXIA_VIA_HIF1A_DN	GROSS_HYPOXIA_VIA_HIF1A_DN	93	-0.510313	-1.4982	0.00910271	0.0971221	0.0816445	2376	tags=28%, list=18%, signal=23%	SPRY2/ACAP2/RPS6KA5/S100A13/NOCT/EDN1/TGIF1/ZFP36/PGF/SOAT1/NPEPPS/ENO1/CSRNP1/HBEGF/SLC2A1/SGK1/SHB/SIK3/PIM3/ADM/MMP3/CMC4/BHLHE40/CDC42EP3/LMO7/TMPRSS11D
ELVIDGE_HYPOXIA_UP	ELVIDGE_HYPOXIA_UP	ELVIDGE_HYPOXIA_UP	148	-0.482216	-1.48915	0.00920007	0.0979466	0.0823376	1848	tags=33%, list=14%, signal=29%	ATF3/AKAP12/SCNN1B/CEMIP/OPN3/TNFAIP8/RBPJ/TXNIP/ANG/EGR1/ZMYND8/VLDLR/S100A2/SERPINE1/ILVBL/DSC2/NFIL3/HK2/KLHL24/NDRG1/CD59/MET/PIM1/ASPH/GDF15/SLC2A1/STBD1/LOX/MAFF/STC1/IGFBP3/SPOCK1/SAT1/S100A4/SORL1/KLF6/SOX9/ADM/DPYSL2/S100A6/ITPR1/PXDN/VEGFC/BHLHE40/ISG20/GPRC5A/CSRP2/PLAUR/ELF3
DELYS_THYROID_CANCER_DN	DELYS_THYROID_CANCER_DN	DELYS_THYROID_CANCER_DN	160	-0.465105	-1.44261	0.00928545	0.0986403	0.0829207	2062	tags=29%, list=16%, signal=25%	EPB41L4B/RELN/MEIS2/SORBS2/MT1F/NDRG4/ARHGEF28/LRP1B/AKAP12/DIO2/SLC1A1/TNFAIP8/TNFSF10/EGR1/ALDH1B1/PCLO/FMOD/SLC16A2/FBLN1/KIT/FOSB/IPCEF1/ASPH/FAXDC2/SLC4A4/DCN/SH3BP5/EPHA3/FXYD1/MT1X/CRYAB/MYOC/ITPR1/EYA2/ENPP1/AKR1C1/FEZ1/IRS1/APOD/FMO2/ITIH5/CSRP2/FGF13/PTN/FABP5/ALDH1A1
GARGALOVIC_RESPONSE_TO_OXIDIZED_PHOSPHOLIPIDS_YELLOW_UP	GARGALOVIC_RESPONSE_TO_OXIDIZED_PHOSPHOLIPIDS_YELLOW_UP	GARGALOVIC_RESPONSE_TO_OXIDIZED_PHOSPHOLIPIDS_YELLOW_UP	30	-0.653311	-1.64107	0.00933086	0.0989072	0.083145	1656	tags=50%, list=13%, signal=44%	CHIC2/GK/JOSD1/KDM7A/LDLR/NUP153/PHLPP2/NPC1/TNPO1/RAB8B/GCLM/SGMS2/HMOX1/ATXN7/ENTPD7
JIANG_HYPOXIA_NORMAL	JIANG_HYPOXIA_NORMAL	JIANG_HYPOXIA_NORMAL	184	-0.462329	-1.45095	0.00946781	0.0998099	0.0839039	2477	tags=30%, list=19%, signal=25%	ZBTB47/RYBP/RFX3/SAP30BP/MSMO1/CTSL/SDCBP/NMT1/SQLE/LAMC1/MAP1LC3A/PLOD2/PTPN12/AKAP12/MCL1/ZFP36/SLC3A2/ARHGEF2/STOM/SERPINE1/UPP1/SNX9/GRB10/AP2B1/NUPR1/OSER1/NDRG1/ASPH/PPP1R15A/TLNRD1/LARP6/KHDRBS3/MLF1/SLC2A1/STBD1/DHCR7/MAGT1/LOX/LRP1/PI4K2A/PSMB10/SESN2/PEA15/IGFBP3/YPEL5/ARHGAP8/MTCL1/SOD2/FEZ1/SCD/HMOX1/MDK/GPRC5A/KCNMA1/TGM2
BORCZUK_MALIGNANT_MESOTHELIOMA_DN	BORCZUK_MALIGNANT_MESOTHELIOMA_DN	BORCZUK_MALIGNANT_MESOTHELIOMA_DN	53	-0.593374	-1.61759	0.00947635	0.0998099	0.0839039	1139	tags=30%, list=9%, signal=28%	NEAT1/MAST4/CDKN2A/DENND3/CAPN3/PLA2G2A/FXYD1/STS/SAT1/B4GALT1/ERCC5/FRZB/PPT2/RAPGEF3/APOD/MEG3
AMIT_EGF_RESPONSE_60_HELA	AMIT_EGF_RESPONSE_60_HELA	AMIT_EGF_RESPONSE_60_HELA	42	-0.60787	-1.59192	0.00948197	0.0998099	0.0839039	2239	tags=45%, list=17%, signal=38%	KLF10/ZFP36L1/FXR1/HES1/HSPH1/NR4A2/NCKAP1/LDLR/SERPINE1/FOSL2/PLSCR1/FOSB/PMAIP1/KLF6/SLC2A3/SOD2/BHLHE40/GPRC5A/FOXC1
FALVELLA_SMOKERS_WITH_LUNG_CANCER	FALVELLA_SMOKERS_WITH_LUNG_CANCER	FALVELLA_SMOKERS_WITH_LUNG_CANCER	66	-0.550474	-1.54127	0.00950755	0.0998099	0.0839039	1982	tags=38%, list=15%, signal=32%	RASEF/TOP1/MCL1/USP10/MAPKAPK2/IL6ST/C1S/UFM1/EZR/ENG/SERPINE1/IQGAP1/NAMPT/OTUD4/NEAT1/MET/MAT2A/CCL20/STC1/B3GNT5/ITGB6/EPAS1/SOD2/ADGRF1/MMP1
SUH_COEXPRESSED_WITH_ID1_AND_ID2_UP	SUH_COEXPRESSED_WITH_ID1_AND_ID2_UP	SUH_COEXPRESSED_WITH_ID1_AND_ID2_UP	17	-0.741263	-1.67375	0.0095209	0.0998099	0.0839039	1061	tags=35%, list=8%, signal=32%	NDRG1/SQSTM1/S100A6/GABARAPL1/BHLHE40/PLAU
GARGALOVIC_RESPONSE_TO_OXIDIZED_PHOSPHOLIPIDS_GREEN_UP	GARGALOVIC_RESPONSE_TO_OXIDIZED_PHOSPHOLIPIDS_GREEN_UP	GARGALOVIC_RESPONSE_TO_OXIDIZED_PHOSPHOLIPIDS_GREEN_UP	25	-0.680869	-1.64866	0.00953884	0.0998099	0.0839039	1786	tags=36%, list=14%, signal=31%	HDAC9/LDLR/TNFRSF10A/CPEB4/CHD2/SGMS2/DUSP6/SLC4A7/SERPINE2

## Sheet: all_invivo_enrichments
ID	Description	setSize	enrichmentScore	NES	pvalue	p.adjust	qvalues	rank	leading_edge	core_enrichment
HALLMARK_TNFA_SIGNALING_VIA_NFKB	HALLMARK_TNFA_SIGNALING_VIA_NFKB	HALLMARK_TNFA_SIGNALING_VIA_NFKB	176	-0.664519	-2.09536	1e-10	5e-09	3.26316e-09	1960	tags=46%, list=15%, signal=40%	ICAM1/BTG3/BIRC3/NR4A1/ATF3/TGIF1/MARCKS/SPSB1/MCL1/NFKB1/TNFAIP8/IFIT2/LDLR/ZFP36/IL6ST/CDKN1A/PMEPA1/TNC/GADD45A/LITAF/ICOSLG/EGR1/LAMB3/PLPP3/IL23A/MAP2K3/PDE4B/SERPINE1/TRIP10/SMAD3/ZBTB10/BCL3/RIPK2/NFIL3/NAMPT/FOSL2/RNF19B/MXD1/FOSB/CCNL1/NFAT5/SQSTM1/TNFSF9/HBEGF/PPP1R15A/EGR3/SERPINB8/SGK1/MAFF/CCL20/MAP3K8/KDM6B/SAT1/IRS2/RELB/G0S2/PDLIM5/B4GALT1/DUSP4/INHBA/SPHK1/PHLDA2/CFLAR/TSC22D1/KL…
HALLMARK_KRAS_SIGNALING_UP	HALLMARK_KRAS_SIGNALING_UP	HALLMARK_KRAS_SIGNALING_UP	135	-0.581112	-1.78614	2.02488e-05	0.000418406	0.000273065	2137	tags=40%, list=16%, signal=34%	CDADC1/SERPINA3/AVL9/RELN/PRDM1/ETV1/BIRC3/BTC/AKAP12/HDAC9/SPON1/CFB/MPZL2/RABGAP1L/ENG/DNMBP/SPP1/PEG3/GALNT3/FGF9/HBEGF/PPP1R15A/ADAM17/PCSK1N/ST6GAL1/PTBP2/EMP1/CCL20/MALL/IGFBP3/SLPI/G0S2/INHBA/CAB39L/CTSS/TSPAN1/SOX9/DUSP6/ITGBL1/TRIB1/RBM4/CFH/TNFAIP3/CPE/APOD/PLAU/PLAT/ALDH1A3/TMEM100/GPRC5B/KCNN4/PLAUR/SPARCL1/MMP10
HALLMARK_COAGULATION	HALLMARK_COAGULATION	HALLMARK_COAGULATION	87	-0.63682	-1.86549	2.51044e-05	0.000418406	0.000273065	1518	tags=34%, list=12%, signal=31%	USP11/C1S/ANG/CTSB/SERPINE1/CAPN5/CAPN2/GSN/LRP1/MAFF/TF/TIMP1/ANXA1/CTSV/DCT/MMP3/DUSP6/SERPING1/CFH/CTSH/C3/RAPGEF3/PLAU/PLAT/TFPI2/F3/MMP1/CFI/CLU/MMP10
HALLMARK_APOPTOSIS	HALLMARK_APOPTOSIS	HALLMARK_APOPTOSIS	143	-0.560347	-1.74257	5.257e-05	0.000636687	0.000415522	1929	tags=30%, list=15%, signal=26%	BTG3/SC5D/BIRC3/ATF3/MCL1/GPX4/DNM1L/CDKN1A/TXNIP/GADD45A/BIK/TNFSF10/CDK2/BID/BCL2L11/WEE1/PSEN1/FAS/PPP2R5B/SQSTM1/EGR3/GSN/DCN/EMP1/LMNA/TNFRSF12A/TIMP1/PEA15/ANXA1/SAT1/PMAIP1/CFLAR/NEDD9/SOD2/GPX3/ISG20/FEZ1/HMOX1/PLAT/IL1A/KRT18/IGFBP6/CLU
HALLMARK_EPITHELIAL_MESENCHYMAL_TRANSITION	HALLMARK_EPITHELIAL_MESENCHYMAL_TRANSITION	HALLMARK_EPITHELIAL_MESENCHYMAL_TRANSITION	165	-0.539946	-1.69495	6.36687e-05	0.000636687	0.000415522	1577	tags=32%, list=12%, signal=29%	PMEPA1/TNC/GADD45A/WNT5A/FMOD/SERPINE1/CALU/EFEMP2/SPP1/FBLN1/FAS/EMP3/MYL9/CD59/FSTL1/ABI3BP/NOTCH2/MYLK/FOXC2/LOX/LRP1/DCN/FGF2/TNFRSF12A/TAGLN/PFN2/TIMP1/FERMT2/IGFBP3/SLIT2/SPOCK1/SNTB1/SAT1/LGALS1/FBLN2/INHBA/MMP3/IGFBP4/TNFAIP3/ITGA5/LAMC2/VEGFC/DPYSL3/CDH2/IGFBP2/TFPI2/CXCL8/MMP1/CXCL1/PLAUR/PTHLH/TGM2/SERPINE2
HALLMARK_ESTROGEN_RESPONSE_EARLY	HALLMARK_ESTROGEN_RESPONSE_EARLY	HALLMARK_ESTROGEN_RESPONSE_EARLY	164	-0.540599	-1.69555	9.3136e-05	0.000776133	0.000506529	2245	tags=36%, list=17%, signal=30%	SULT2B1/FLNB/NADSYN1/SLC9A3R1/HES1/ISG20L2/PRSS23/ELF1/FRK/TPD52L1/SIAH2/TBC1D30/GLA/SLC1A1/OPN3/LRIG1/KAZN/FHL2/IL6ST/RHOBTB3/MSMB/RASGRP1/MLPH/FARP1/MAST4/PTGES/TGIF2/DHRS3/ARL3/EGR3/SLC2A1/DHCR7/SLC26A2/BAG1/HSPB8/SH3BP5/TIAM1/PPIF/ELOVL5/XBP1/MREG/PMAIP1/B4GALT1/DYNLT3/SCNN1A/IGFBP4/NRIP1/CLDN7/BHLHE40/SLC19A2/KRT13/FOXC1/NAV2/KRT18/MUC1/KRT8/TGM2/ELF3/KRT19
HALLMARK_INFLAMMATORY_RESPONSE	HALLMARK_INFLAMMATORY_RESPONSE	HALLMARK_INFLAMMATORY_RESPONSE	125	-0.562791	-1.72044	0.000217239	0.0015517	0.00101269	2904	tags=52%, list=22%, signal=41%	EREG/TAPBP/LPAR1/IRF7/GPC3/CALCRL/TLR2/PTAFR/IL1R1/RELA/GABBR1/IL6/PVR/BTG2/SELENOS/EDN1/ATP2A2/ICAM1/CD55/CSF3/CX3CL1/NFKB1/AXL/LDLR/CDKN1A/ICOSLG/TNFSF10/IRAK2/PDE4B/HRH1/SERPINE1/RASGRP1/RTP4/RIPK2/NAMPT/PSEN1/EMP3/FZD5/MXD1/KCNMB2/TLR1/TNFSF9/MET/BST2/HBEGF/SLC11A2/SLC4A4/ABI1/CCL20/TIMP1/AHR/OSMR/INHBA/SPHK1/KLF6/LYN/SGMS2/ADM/IFITM1/ITGA5/BEST1/IL1A/CXCL8/F3/PLAUR
HALLMARK_HYPOXIA	HALLMARK_HYPOXIA	HALLMARK_HYPOXIA	175	-0.495388	-1.55799	0.00108828	0.00678146	0.0044258	1349	tags=35%, list=10%, signal=32%	IL6/ERO1A/PHKG1/SULT2B1/GCK/SAP30/EGFR/DPYSL4/RRAGD/NOCT/GPI/SIAH2/ATF3/AKAP12/RBPJ/ZFP36/CDKN1A/EDN2/VLDLR/PGF/SERPINE1/ILVBL/NFIL3/GAPDHS/HK2/FOSL2/IDS/KLHL24/NDRG1/ENO1/PIM1/PPP1R15A/ALDOA/NDST2/SLC2A1/STBD1/LOX/DCN/PDK3/MAFF/STC1/IGFBP3/IRS2/S100A4/PPARGC1A/KLF6/TES/ADM/SLC2A3/TNFAIP3/MIF/BHLHE40/ISG20/NEDD4L/HMOX1/SLC6A6/CSRP2/CP/HS3ST1/F3/PLAUR/TGM2
HALLMARK_IL2_STAT5_SIGNALING	HALLMARK_IL2_STAT5_SIGNALING	HALLMARK_IL2_STAT5_SIGNALING	150	-0.513929	-1.60015	0.00122066	0.00678146	0.0044258	2221	tags=38%, list=17%, signal=32%	RRAGD/SWAP70/AMACR/IFITM3/PRNP/IL1R2/FAM126B/HIPK2/NCOA3/GBP4/GPX4/LRIG1/MAPKAPK2/CKAP4/ST3GAL4/TNFSF10/POU2F1/SERPINB6/GSTO1/RABGAP1L/ALCAM/SPP1/SNX9/NFIL3/HK2/CCND3/NOP2/SLC1A5/NDRG1/MXD1/PLSCR1/MYO1E/DHRS3/PIM1/PRAF2/PLPP1/EMP1/MAFF/TIAM1/CAPN3/IRF6/IKZF2/AHR/SPRY4/MAP3K8/XBP1/KLF6/GABARAPL1/SLC2A3/ENPP1/SH3BGRL2/BHLHE40/ITIH5/PHLDA1/TNFRSF21/MUC1/TGM2
HALLMARK_COMPLEMENT	HALLMARK_COMPLEMENT	HALLMARK_COMPLEMENT	144	-0.505209	-1.56978	0.00189343	0.00946716	0.00617856	1650	tags=27%, list=13%, signal=24%	SH2B3/CFB/PIK3CA/C1S/CPM/ANG/CTSB/PCLO/SERPINE1/RASGRP1/ATOX1/PHEX/PSEN1/PLSCR1/CD59/SRC/PIM1/LRP1/MAFF/CTSC/TIMP1/CTSV/CTSS/LYN/DUSP6/SERPING1/APOBEC3G/S100A9/CFH/TNFAIP3/CTSH/C3/PLAT/CP/TFPI2/F3/CXCL1/PLAUR/CLU
HALLMARK_ANDROGEN_RESPONSE	HALLMARK_ANDROGEN_RESPONSE	HALLMARK_ANDROGEN_RESPONSE	91	-0.556914	-1.63642	0.00301613	0.0137097	0.00894738	1956	tags=34%, list=15%, signal=29%	RAB4A/ACTN1/HSD17B14/AKAP12/ARID5B/TNFAIP8/PMEPA1/SEC24D/SRF/RPS6KA3/ZBTB10/CCND3/NDRG1/DNAJB9/STK39/BMPR1B/ACSL3/PLPP1/SGK1/SLC26A2/ELOVL5/SAT1/PDLIM5/B4GALT1/PTK2B/TSC22D1/ELL2/SCD/ALDH1A3/KRT8/KRT19
HALLMARK_IL6_JAK_STAT3_SIGNALING	HALLMARK_IL6_JAK_STAT3_SIGNALING	HALLMARK_IL6_JAK_STAT3_SIGNALING	57	-0.602039	-1.6529	0.00401678	0.0167366	0.0109228	1171	tags=21%, list=9%, signal=19%	IL10RB/FAS/PIM1/IRF9/PLA2G2A/TNFRSF12A/MAP3K8/OSMR/CXCL3/HMOX1/TNFRSF21/CXCL1
HALLMARK_E2F_TARGETS	HALLMARK_E2F_TARGETS	HALLMARK_E2F_TARGETS	171	0.372139	1.43643	0.00565608	0.0217542	0.0141975	2543	tags=32%, list=19%, signal=26%	KIF4A/SHMT1/BIRC5/UNG/ASF1A/RNASEH2A/MCM4/POP7/DSCC1/MCM6/MCM3/BRCA2/ORC6/CDKN3/SLBP/CDC20/DCK/AURKA/MCM7/DNMT1/CHEK1/POLD2/NME1/GINS1/RFC2/PCNA/MLH1/MCM2/SMC1A/PAICS/CDKN1B/SUV39H1/MCM5/CTCF/EXOSC8/TK1/TIMELESS/UBE2T/POLA2/NBN/PAN2/TUBB/RPA1/TIPIN/RPA2/CCNE1/PSMC3IP/LBR/PSIP1/TCF19/KIF22/SMC6/CSE1L/RACGAP1
HALLMARK_CHOLESTEROL_HOMEOSTASIS	HALLMARK_CHOLESTEROL_HOMEOSTASIS	HALLMARK_CHOLESTEROL_HOMEOSTASIS	65	-0.576987	-1.60753	0.0066622	0.0237936	0.0155284	2231	tags=34%, list=17%, signal=28%	CPEB2/SQLE/SREBF2/SC5D/S100A11/ATF3/LDLR/STX5/ALCAM/ATXN2/NFIL3/PLSCR1/MAL2/DHCR7/PDK3/TNFRSF12A/CXCL16/SCD/FABP5/PLAUR/CYP51A1/CLU
HALLMARK_REACTIVE_OXYGEN_SPECIES_PATHWAY	HALLMARK_REACTIVE_OXYGEN_SPECIES_PATHWAY	HALLMARK_REACTIVE_OXYGEN_SPECIES_PATHWAY	47	-0.587521	-1.55752	0.011086	0.0369532	0.0241168	2766	tags=40%, list=21%, signal=32%	FES/PFKP/SCAF4/LAMTOR5/SELENOS/PRNP/OXSR1/GPX4/SRXN1/ATOX1/IPCEF1/FTL/GCLM/SOD2/GPX3/TXNRD1/MGST1/EGLN2/NQO1
HALLMARK_XENOBIOTIC_METABOLISM	HALLMARK_XENOBIOTIC_METABOLISM	HALLMARK_XENOBIOTIC_METABOLISM	137	-0.480002	-1.48143	0.0156606	0.0489395	0.0319395	2538	tags=33%, list=19%, signal=27%	IL1R1/LPIN2/CSAD/LEAP2/ACOX2/EPHX1/ARPP19/NMT1/DDAH2/CYP26A1/UGDH/ATP2A2/CYFIP2/CFB/AKR1C3/MAOA/GSTO1/SERPINE1/UPP1/FBLN1/PPARD/FAS/PTGES/SLC1A5/EPHA2/NPC1/ASL/ALDH3A1/PSMB10/PGD/ELOVL5/PDK4/PDLIM5/AKR1C2/XDH/PTGDS/CYP27A1/IGFBP4/GABARAPL1/ADH7/HSD17B2/HMOX1/CYP2S1/SLC6A6/NQO1

## Sheet: C5_GSEA_res
ID	Description	setSize	enrichmentScore	NES	pvalue	p.adjust	qvalues	rank	leading_edge	core_enrichment
GOBP_RESPONSE_TO_MOLECULE_OF_BACTERIAL_ORIGIN	GOBP_RESPONSE_TO_MOLECULE_OF_BACTERIAL_ORIGIN	GOBP_RESPONSE_TO_MOLECULE_OF_BACTERIAL_ORIGIN	199	-0.599732	-1.89574	1.74296e-08	0.000150138	0.000143418	2045	tags=38%, list=16%, signal=32%	EDN1/MAPK8/ATP2A2/CD68/IDO1/ICAM1/CD55/CMPK2/CSF3/NOTCH1/CX3CL1/AKAP12/PLSCR4/NFKB1/AXL/PABPN1/ZFP36/MAPKAPK2/RPS6KA3/GSTP1/LITAF/WNT5A/IRAK2/RPS6KB1/PDE4B/TAB2/SERPINE1/MEF2C/UPF1/NOS1/RIPK2/CAPN2/FOXP1/LGALS9/PRKCE/PPARD/PTGES/DAB2IP/TICAM2/FZD5/TLR1/SRC/ADAM17/EDNRB/PELI1/GJB6/DCN/CD274/SLPI/XBP1/JUND/AKIRIN2/SIGIRR/KMO/PPARGC1A/TICAM1/LYN/ADM/TRIB1/CLDN1/S100A9/SOD2/TNFAIP3/PLCG2/CXCL3/CXCL2/…
GOBP_RESPONSE_TO_BACTERIUM	GOBP_RESPONSE_TO_BACTERIUM	GOBP_RESPONSE_TO_BACTERIUM	318	-0.53197	-1.73196	1.31038e-07	0.000426098	0.000407025	2045	tags=32%, list=16%, signal=28%	EDN1/FAM20A/MAPK8/ATP2A2/CD68/DEFB1/IDO1/ICAM1/CD55/CMPK2/CSF3/NOTCH1/RAB1A/CX3CL1/AKAP12/PLSCR4/NFKB1/GBP4/AXL/RBPJ/PABPN1/ZFP36/MAPKAPK2/CA5B/RPS6KA3/GSTP1/IFI44/LITAF/WNT5A/IRAK2/ANG/RPS6KB1/IL6R/IL23A/PDE4B/TAB2/SERPINE1/MEF2C/UPF1/NOS1/BCL3/RIPK2/CAPN2/FOXP1/LGALS9/PRKCE/PPARD/PTGES/DAB2IP/TICAM2/FZD5/TLR1/SRC/ADAM17/NOTCH2/EDNRB/EPHA2/PELI1/GJB6/DCN/CCL20/PLA2G2A/CD274/SHC1/TF/SLPI/XBP1/JUN…
GOCC_APICAL_PLASMA_MEMBRANE	GOCC_APICAL_PLASMA_MEMBRANE	GOCC_APICAL_PLASMA_MEMBRANE	197	-0.57349	-1.81241	1.76598e-07	0.000426098	0.000407025	1772	tags=35%, list=13%, signal=30%	SLC22A4/RAPGEF2/SCNN1B/SLC1A1/ATP8B1/WDPCP/SLC6A20/SLC3A2/EZR/SLC34A2/CTSB/CLCA4/IL6R/CRB3/RAPGEF6/SLC16A2/KCNK1/SLC23A2/PDE4D/PSEN1/TRPM6/ACE2/STK39/MAL2/BST2/STX3/SLC11A2/ADAM17/PLPP1/SLC2A1/SLC26A2/SLC12A2/GJB6/STC1/PLD1/ARHGEF18/PRKCI/MUC20/TF/SLC5A8/FXYD1/ANXA1/OSMR/MREG/DSG2/CNKSR3/SCNN1A/MAL/MTCL1/RAB27A/SCNN1G/PARD6B/SLC4A7/ATP1B1/CLDN1/OCLN/CDH2/AQP5/SLC6A6/LMO7/IGFBP2/SLC7A8/SLC16A3/SLC…
GOBP_INFLAMMATORY_RESPONSE	GOBP_INFLAMMATORY_RESPONSE	GOBP_INFLAMMATORY_RESPONSE	378	-0.507251	-1.66347	1.97863e-07	0.000426098	0.000407025	1735	tags=26%, list=13%, signal=24%	ANO6/NFKB1/AXL/RBPJ/LDLR/MAPKAPK2/CHST1/IL6ST/MFHAS1/GSTP1/WNT5A/IRAK2/KPNA6/IL6R/IL23A/MAP2K3/CELF1/HRH1/SERPINE1/TMSB4X/SMAD3/SPP1/RIPK2/FOXP1/KIT/IL10RB/LGALS9/PPARD/NEAT1/PTGES/DAB2IP/NUPR1/TICAM2/PIK3CD/TLR1/PLSCR1/ACE2/STK39/BMPR1B/RB1/NOTCH2/EDNRB/ZYX/EPHA2/GPS2/CTSC/CCL20/PLA2G2A/TIMP1/ANXA1/JAM3/OSMR/ADGRE5/KDM6B/RELB/NFATC4/BLNK/BST1/CYBA/SIGIRR/B4GALT1/METRNL/SPHK1/TICAM1/LYN/ITGB6/ADM…
GOBP_CELLULAR_RESPONSE_TO_LIPID	GOBP_CELLULAR_RESPONSE_TO_LIPID	GOBP_CELLULAR_RESPONSE_TO_LIPID	370	-0.511614	-1.67617	3.89295e-07	0.000670678	0.000640657	2051	tags=30%, list=16%, signal=26%	CFTR/EDN1/MAPK8/CD68/MN1/DAG1/OSBPL7/ICAM1/CD55/CMPK2/CSF3/CX3CL1/PLSCR4/NCOA3/SCNN1B/ARNTL/EP300/NFKB1/AXL/PABPN1/CNOT1/ZFP36/RORB/DNM1L/AKR1C3/PMEPA1/GSTP1/TNC/LITAF/WNT5A/IRAK2/RPS6KB1/UFM1/BCL2L11/PDE4B/SERPINE1/MEF2C/UPF1/UBR5/SPP1/RIPK2/MED1/CAPN2/PHEX/FOXP1/PRKCE/PPARD/SREBF1/DAB2IP/TICAM2/GRAMD1B/SRC/PIM1/EIF4E/FOXA1/PLPP1/EDNRB/SGK1/NPC1/PDK3/ABL2/STC1/CD274/EPHA3/AHR/ANXA1/XBP1/PDK4/NFA…
GOBP_CELL_JUNCTION_ORGANIZATION	GOBP_CELL_JUNCTION_ORGANIZATION	GOBP_CELL_JUNCTION_ORGANIZATION	485	-0.47611	-1.57918	7.68942e-07	0.00100932	0.000964141	2374	tags=31%, list=18%, signal=26%	CADM1/ADGRB3/NTNG2/PVR/NUMB/PCDHB13/LRRN3/ELFN1/WHRN/THBS1/C1QL1/PIP5K1A/TMEM108/LRRTM2/PLXNB1/PRNP/CLDN11/LAMC1/FLOT1/LAMB2/ZDHHC2/RELN/ACHE/CEL/DAG1/SORBS1/ACTN1/ERC2/PTPRD/CDH1/GABRA2/CX3CL1/MECP2/ARF4/ARHGAP6/CAST/CHCHD10/RAPGEF2/WHAMM/YWHAZ/SETD5/FLCN/HIPK1/DNM1L/SRF/WDPCP/TNC/VCL/WNT5A/ANG/LAMB3/CLDN16/ZMYND8/SIPA1L1/CAMK1/MACF1/CRB3/PCLO/NRCAM/HEG1/DOK7/MEF2C/CORO1C/IQGAP1/CTNND1/SMAD3/UTR…
GOCC_APICAL_PART_OF_CELL	GOCC_APICAL_PART_OF_CELL	GOCC_APICAL_PART_OF_CELL	238	-0.549943	-1.76225	8.20204e-07	0.00100932	0.000964141	1772	tags=31%, list=13%, signal=27%	SLC22A4/RAPGEF2/SCNN1B/SLC1A1/LDLR/ATP8B1/WDPCP/SLC6A20/SLC3A2/EZR/SLC34A2/CTSB/CLCA4/IL6R/CRB3/RAPGEF6/SLC16A2/KCNK1/SLC23A2/PDE4D/PSEN1/TRPM6/ACE2/STK39/MAL2/BST2/STX3/SLC11A2/ADAM17/MYO1B/PLPP1/SLC2A1/SLC26A2/SLC12A2/GJB6/LRP1/STC1/PLD1/ARHGEF18/PRKCI/MUC20/TF/SLC5A8/FXYD1/ANXA1/OSMR/TJP1/MREG/DSG2/CNKSR3/SCNN1A/MAL/MTCL1/RAB27A/SCNN1G/PARD6B/SLC4A7/ATP1B1/CLDN1/OCLN/MYO5B/CDH2/AQP5/SLC6A6/LMO…
GOBP_CELLULAR_IRON_ION_HOMEOSTASIS	GOBP_CELLULAR_IRON_ION_HOMEOSTASIS	GOBP_CELLULAR_IRON_ION_HOMEOSTASIS	50	-0.724052	-1.94519	3.05269e-06	0.00321956	0.00307544	967	tags=22%, list=7%, signal=20%	FTL/SLC22A17/SLC11A2/FTH1/TF/BOLA2B/ABCB6/HMOX1/BOLA2/LCN2/CP
GOBP_REGIONALIZATION	GOBP_REGIONALIZATION	GOBP_REGIONALIZATION	195	0.457599	1.79088	3.36383e-06	0.00321956	0.00307544	629	tags=16%, list=5%, signal=16%	HOXA7/HOXA5/HOXC9/HOXB2/HOXB7/WNT3/HOXA9/HOXA3/HOXA6/TBX3/DLX2/HOXB4/ISL1/CDON/LFNG/MAFB/BMP4/SPRY1/DZIP1L/FOXJ1/IRX2/CTNNBIP1/WNT7A/PBX3/AR/COBL/RARG/SNAI1/FGFR2/KAT2A/RING1/PLD6
GOBP_EMBRYONIC_SKELETAL_SYSTEM_MORPHOGENESIS	GOBP_EMBRYONIC_SKELETAL_SYSTEM_MORPHOGENESIS	GOBP_EMBRYONIC_SKELETAL_SYSTEM_MORPHOGENESIS	55	0.640375	2.07791	8.67778e-06	0.00747504	0.00714044	169	tags=20%, list=1%, signal=20%	HOXA7/HOXA5/HOXC9/HOXB2/HOXB7/HOXA9/HOXA3/HOXA6/DLX2/HOXB4/BMP4
GOBP_PATTERN_SPECIFICATION_PROCESS	GOBP_PATTERN_SPECIFICATION_PROCESS	GOBP_PATTERN_SPECIFICATION_PROCESS	253	0.419361	1.69188	9.62045e-06	0.00753369	0.00719646	629	tags=14%, list=5%, signal=13%	HOXA7/HOXA5/HOXC9/HOXB2/IRX4/HOXB7/WNT3/HOXA9/HOXA3/HOXA6/TBX3/DLX2/HOXB4/ISL1/CDON/LFNG/MAFB/BMP4/SPRY1/DZIP1L/FOXJ1/IRX2/GALNT11/CTNNBIP1/RFNG/WNT7A/PBX3/AR/COBL/RARG/SNAI1/FGFR2/KAT2A/RING1/PLD6
GOBP_CELLULAR_RESPONSE_TO_BIOTIC_STIMULUS	GOBP_CELLULAR_RESPONSE_TO_BIOTIC_STIMULUS	GOBP_CELLULAR_RESPONSE_TO_BIOTIC_STIMULUS	138	-0.576878	-1.77152	1.05926e-05	0.00760375	0.00726339	2037	tags=38%, list=15%, signal=32%	EIF2AK3/MAPK8/CD68/ICAM1/CD55/CMPK2/CSF3/CX3CL1/PLSCR4/NFKB1/AXL/PABPN1/ZFP36/TXNIP/GSTP1/LITAF/WNT5A/IRAK2/BCL2L11/PDE4B/SERPINE1/MEF2C/UPF1/RIPK2/CAPN2/PRKCE/PPARD/DAB2IP/TICAM2/FZD5/TIGAR/TLR1/PPP1R15B/SRC/EDNRB/CD274/XBP1/SIGIRR/KMO/PPARGC1A/TICAM1/LYN/TRIB1/TNFAIP3/CLEC7A/CXCL3/CXCL2/IL1A/PLSCR3/IL36G/CXCL8/CXCL1
GOBP_CHROMOSOME_SEGREGATION	GOBP_CHROMOSOME_SEGREGATION	GOBP_CHROMOSOME_SEGREGATION	243	0.412054	1.64019	1.29114e-05	0.00793641	0.00758116	2820	tags=34%, list=21%, signal=27%	CHTF8/KIF4A/CDT1/XRCC3/FBXW7/INCENP/BIRC5/CENPK/TRAPPC12/RMI2/SMARCAD1/RCC1/NR3C1/CCNE2/RMDN1/AGO4/RGS14/TLK1/CHMP6/CDCA5/NUSAP1/DCTN2/DSCC1/TTL/ANAPC15/MAD1L1/CHMP1A/KATNB1/NUP37/CENPW/CDC20/ANAPC4/FEN1/INO80/NEK11/RMI1/SKA2/UBE2I/SMC2/MIS18A/SGO2/BUB3/TOP3A/SLF1/MLH1/SIRT2/NSL1/ABRAXAS1/AXIN2/NCAPG2/SMC1A/PIBF1/CTCF/CENPH/PSMG2/ANAPC5/MAP10/WRAP73/NCAPD3/DYNC1LI1/TPR/P3H4/CCNE1/RAD18/NEK8/SLC25…
GOBP_MULTI_MULTICELLULAR_ORGANISM_PROCESS	GOBP_MULTI_MULTICELLULAR_ORGANISM_PROCESS	GOBP_MULTI_MULTICELLULAR_ORGANISM_PROCESS	120	-0.596722	-1.80603	1.33666e-05	0.00793641	0.00758116	1319	tags=25%, list=10%, signal=23%	TEAD3/SPP1/MED1/CAPN2/LGALS9/PPARD/FOSB/NR2F2/SLC2A1/MAFF/STC1/TLE6/TIMP1/STS/B4GALT1/DSG2/ADM/PLA2G4B/ITGA5/VMP1/PCSK5/IGFBP7/GJB2/IGFBP2/FOSL1/PAPPA/PTN/CLDN4/PTHLH/SERPINE2
GOCC_PLASMA_MEMBRANE_PROTEIN_COMPLEX	GOCC_PLASMA_MEMBRANE_PROTEIN_COMPLEX	GOCC_PLASMA_MEMBRANE_PROTEIN_COMPLEX	288	-0.500622	-1.62502	1.38201e-05	0.00793641	0.00758116	1879	tags=25%, list=14%, signal=22%	ITGA1/CDH1/STX1A/FLOT2/HLA-DPB1/SCNN1B/CASP10/NOXO1/IL6ST/KCNQ5/SLC3A2/DPP10/SSPN/IL6R/GNAQ/PDE4B/CORO1C/CTNND1/NOS1/ALCAM/KCNK1/UTRN/PDE4D/TRAF4/IL10RB/AP2B1/PSEN1/FAS/DLG4/KCNMB2/TLR1/BMPR1B/CDH3/RNF31/IFNLR1/GJB6/LRP1/CACHD1/SHC1/GNAL/TF/FXYD1/TGFBR1/SNTB1/OSMR/GRID2/CYBA/CD74/GJB4/PTK2B/CFLAR/LYN/ITGB6/SGCA/SCNN1G/ITGBL1/ATP1B1/CACNA2D3/ITGA5/CDH2/ABCB6/IRS1/SLC6A6/GJB2/CDH19/KCNMA1/GNG10/LIM…
GOBP_IRON_ION_HOMEOSTASIS	GOBP_IRON_ION_HOMEOSTASIS	GOBP_IRON_ION_HOMEOSTASIS	65	-0.671912	-1.86473	1.67292e-05	0.00900657	0.00860342	967	tags=18%, list=7%, signal=17%	FTL/SLC22A17/SLC11A2/FTH1/TF/BOLA2B/EPAS1/ABCB6/HMOX1/BOLA2/LCN2/CP
GOBP_CELL_JUNCTION_ASSEMBLY	GOBP_CELL_JUNCTION_ASSEMBLY	GOBP_CELL_JUNCTION_ASSEMBLY	297	-0.487112	-1.58135	2.49159e-05	0.0123897	0.0118351	2238	tags=30%, list=17%, signal=26%	THBS1/PIP5K1A/LRRTM2/PLXNB1/CLDN11/LAMC1/FLOT1/ACHE/CEL/SORBS1/ACTN1/PTPRD/CDH1/GABRA2/MECP2/ARHGAP6/RAPGEF2/WHAMM/SETD5/FLCN/HIPK1/SRF/WDPCP/VCL/WNT5A/LAMB3/CLDN16/MACF1/CRB3/PCLO/NRCAM/HEG1/MEF2C/CORO1C/IQGAP1/CTNND1/SMAD3/FARP1/CLDN23/SRPX2/CLDN3/PTPRK/EPB41L5/AMIGO2/FZD5/ACE2/SRC/MARVELD3/EPHA2/GJB6/LRP1/NLGN4X/ROBO2/LRP4/PRKCI/EPHA3/GABRB2/FERMT2/JAM3/PHLDB2/TJP1/PCDH17/NTN1/RUNX1/GRID2/PDLI…
GOBP_POSITIVE_REGULATION_OF_EPITHELIAL_CELL_PROLIFERATION	GOBP_POSITIVE_REGULATION_OF_EPITHELIAL_CELL_PROLIFERATION	GOBP_POSITIVE_REGULATION_OF_EPITHELIAL_CELL_PROLIFERATION	125	-0.57518	-1.75282	2.73311e-05	0.0123897	0.0118351	1880	tags=34%, list=14%, signal=30%	NOTCH1/FGF1/NR4A1/NRAS/TGFA/SEMA5A/WNT5A/ANG/PGF/KDM5B/MED1/FGFBP1/NRP2/FGF9/PIK3CD/EGFL7/EGR3/EPGN/CDH3/ADAM17/NOTCH2/AGGF1/THBS4/TCF7L2/FGF2/TGFBR1/XBP1/B4GALT1/EGF/CFLAR/SOX9/CLDN1/TNFAIP3/VEGFC/AKT3/HMOX1/MDK/FGFR1/TGM1/PTN/F3/NME2/OSR2
GOBP_NERVOUS_SYSTEM_PROCESS	GOBP_NERVOUS_SYSTEM_PROCESS	GOBP_NERVOUS_SYSTEM_PROCESS	449	-0.455409	-1.50544	2.78963e-05	0.0123897	0.0118351	2598	tags=30%, list=20%, signal=25%	CHRNA5/SPART/UNC13B/CHMP2B/CEBPB/SLC6A4/SHROOM4/ADRA2C/TRPM1/STRC/LUM/DDIT3/CHRNA7/SPRY2/ADGRB3/BTG2/EGFR/FOXO6/CLN8/WHRN/SLC9A3R1/C1QL1/PDE4A/CDH23/TMEM108/TIMM10/KCNMB3/TSHZ3/RAB3GAP1/PRNP/LAMB2/SPX/EDN1/EIF2AK3/RELN/MEIS2/DAG1/ICAM1/NDRG4/TMEM150C/COL4A3/STX1A/FBXO11/GABRA2/MECP2/ARF4/RDH10/TYMP/SCNN1B/CEMIP/EP300/SLC1A1/SETD5/GUCA1B/PAIP2/LRIG1/LDLR/ATP8B1/RORB/ST3GAL4/SRF/TPP1/RPS6KB1/GLS/SE…
GOBP_REGULATION_OF_DNA_DEPENDENT_DNA_REPLICATION	GOBP_REGULATION_OF_DNA_DEPENDENT_DNA_REPLICATION	GOBP_REGULATION_OF_DNA_DEPENDENT_DNA_REPLICATION	39	0.685473	2.09015	2.87664e-05	0.0123897	0.0118351	3146	tags=56%, list=24%, signal=43%	CHTF8/CDT1/DSCC1/POLG2/BRCA2/INO80/RFC5/FBH1/RFC2/PCNA/CHTF18/TIMELESS/NBN/WDR18/TIPIN/STOML2/WRNIP1/DONSON/SMARCAL1/CHEK2/GMNN/RFC3
GOBP_ANTERIOR_POSTERIOR_PATTERN_SPECIFICATION	GOBP_ANTERIOR_POSTERIOR_PATTERN_SPECIFICATION	GOBP_ANTERIOR_POSTERIOR_PATTERN_SPECIFICATION	117	0.49322	1.8387	3.94469e-05	0.0161808	0.0154565	629	tags=18%, list=5%, signal=17%	HOXA7/HOXA5/HOXC9/HOXB2/HOXB7/WNT3/HOXA9/HOXA3/HOXA6/TBX3/HOXB4/CDON/LFNG/BMP4/CTNNBIP1/PBX3/COBL/RARG/KAT2A/RING1/PLD6
GOCC_CELL_CELL_JUNCTION	GOCC_CELL_CELL_JUNCTION	GOCC_CELL_CELL_JUNCTION	339	-0.478586	-1.55706	4.91226e-05	0.0174637	0.016682	2116	tags=31%, list=16%, signal=27%	AKR1B1/CLDN11/FLOT1/EPB41L4B/PLCG1/ATP2A2/SH3KBP1/DAG1/SORBS1/ACTN1/VEZT/EPPK1/NOTCH1/CDH1/S100A11/FLOT2/RAPGEF2/WNK3/FLCN/KAZN/PIK3CA/AMOTL2/VCL/ARHGEF2/SAV1/CLDN16/FGFRL1/CRB3/PLPP3/PTPRM/FAT1/HEG1/IQGAP1/CTNND1/DNMBP/CLDN23/CLDN3/DSC2/TRAF4/PDXP/KIT/PTPRK/SV2A/EPB41L5/PCDH1/KLHL24/CNN2/NDRG1/FZD5/MYO1E/STX3/CDH3/ADAM17/TMEM47/SLC2A1/MARVELD3/ZYX/EPHA2/GJB6/CDC42EP4/TIAM1/ABI2/MYADM/PRKCI/TRIM2…
GOBP_TAXIS	GOBP_TAXIS	GOBP_TAXIS	373	-0.467601	-1.53137	4.93492e-05	0.0174637	0.016682	2078	tags=31%, list=16%, signal=27%	LAMB2/CMTM3/AKIRIN1/EDN1/RELN/NOTCH3/PLCG1/DEFB1/SEMA4B/SH3KBP1/DAG1/ITGA1/BOC/NOTCH1/OXSR1/FGF1/NR4A1/CX3CL1/TYMP/EP300/ANO6/CRMP1/DNM1L/PIK3CA/UNC5D/EDN2/GSTP1/SEMA5A/WNT5A/EZR/NTN5/VLDLR/IL6R/IL23A/NRCAM/PTPRM/PDE4B/PGF/HRH1/SERPINE1/TMSB4X/ALCAM/SMAD3/TRPM4/NRP2/GRB10/KIT/LGALS9/CHL1/SEMA3A/PIK3CD/STK39/BMPR1B/MET/SRC/STX3/HBEGF/EGR3/ADAM17/BIN2/NOTCH2/EDNRB/EPHA2/GRB7/LGR6/LOX/SLC12A2/LRP1/T…
GOBP_CELL_CELL_JUNCTION_ORGANIZATION	GOBP_CELL_CELL_JUNCTION_ORGANIZATION	GOBP_CELL_CELL_JUNCTION_ORGANIZATION	151	-0.554732	-1.72082	4.94584e-05	0.0174637	0.016682	1681	tags=28%, list=13%, signal=25%	FLCN/HIPK1/SRF/VCL/ANG/CLDN16/CRB3/HEG1/CTNND1/SMAD3/CLDN23/CLDN3/FZD5/ACE2/SRC/CDH3/MARVELD3/EPHA2/NUMBL/GJB6/NLGN4X/PRKCI/FERMT2/TGFBR1/JAM3/TJP1/NECTIN2/RUNX1/DSG2/NECTIN4/F11R/CADM2/PARD6B/CLDN1/CLDN7/OCLN/CDH2/GJB2/CDH19/TJP2/PKP2/CLDN4
GOBP_MYELOID_LEUKOCYTE_ACTIVATION	GOBP_MYELOID_LEUKOCYTE_ACTIVATION	GOBP_MYELOID_LEUKOCYTE_ACTIVATION	435	-0.452644	-1.49533	5.06842e-05	0.0174637	0.016682	1735	tags=22%, list=13%, signal=20%	ANO6/NFKB1/NRAS/RBPJ/PTPRN2/LDLR/MFHAS1/CKAP4/EDN2/GSTP1/VCL/TSPAN14/WNT5A/SERPINB6/CTSB/METTL7A/STOM/IQGAP1/CD63/RAB4B/FOXP1/KIT/DIAPH1/LGALS9/PRKCE/PSEN1/TICAM2/PDXK/PIK3CD/CNN2/NDRG1/TLR1/PLSCR1/DNASE1L1/VAT1/CD59/FTL/BST2/ALDOA/GSN/BIN2/NOTCH2/STBD1/ATP6V0A1/IST1/MAGT1/CTSC/PSMA2/PLA2G2A/PLD1/FTH1/STXBP1/CST3/SLPI/STK10/MME/S100P/ADGRE5/RELB/NECTIN2/BST1/YPEL5/CYBA/SVIP/RAP2B/B4GALT1/PTGDS/CD…
GOBP_CELLULAR_RESPONSE_TO_MOLECULE_OF_BACTERIAL_ORIGIN	GOBP_CELLULAR_RESPONSE_TO_MOLECULE_OF_BACTERIAL_ORIGIN	GOBP_CELLULAR_RESPONSE_TO_MOLECULE_OF_BACTERIAL_ORIGIN	117	-0.582082	-1.75508	6.88212e-05	0.0225794	0.0215687	2012	tags=39%, list=15%, signal=34%	MAPK8/CD68/ICAM1/CD55/CMPK2/CSF3/CX3CL1/PLSCR4/NFKB1/AXL/PABPN1/ZFP36/GSTP1/LITAF/WNT5A/IRAK2/PDE4B/SERPINE1/MEF2C/UPF1/RIPK2/CAPN2/PRKCE/PPARD/DAB2IP/TICAM2/FZD5/TLR1/SRC/EDNRB/CD274/XBP1/SIGIRR/KMO/PPARGC1A/TICAM1/LYN/TRIB1/TNFAIP3/CXCL3/CXCL2/IL1A/PLSCR3/IL36G/CXCL8/CXCL1
GOCC_CELL_SUBSTRATE_JUNCTION	GOCC_CELL_SUBSTRATE_JUNCTION	GOCC_CELL_SUBSTRATE_JUNCTION	370	-0.463062	-1.51711	7.2039e-05	0.0225794	0.0215687	2599	tags=29%, list=20%, signal=24%	ARF6/RND3/FBLN7/IRF2/SLC6A4/SHROOM4/PPP1CB/GNA13/RPS10/DIXDC1/TNS2/EPB41L2/PVR/NUMB/FLNB/EGFR/SDCBP/DCTN4/PIP5K1A/FLOT1/NCKAP1/ARPC1B/SORBS2/SH3KBP1/DAG1/SORBS1/LAMTOR3/ICAM1/ACTN1/PARVB/ITGA1/EPPK1/PTPN12/FLOT2/AKAP12/HYOU1/RPS29/MARCKS/YWHAZ/MCAM/RPL37A/RAB21/FHL2/TNC/AFAP1/VCL/TNS4/ARHGEF2/EZR/RRAS2/HMGA1/ENG/SYNPO2/FAT1/CORO1C/IQGAP1/ALCAM/CAPN5/CAPN2/ACTN4/YWHAG/EPB41L5/SCARB2/CHP1/CNN2/PCBP…
GOBP_CELLULAR_TRANSITION_METAL_ION_HOMEOSTASIS	GOBP_CELLULAR_TRANSITION_METAL_ION_HOMEOSTASIS	GOBP_CELLULAR_TRANSITION_METAL_ION_HOMEOSTASIS	85	-0.62228	-1.79643	7.61651e-05	0.0225794	0.0215687	967	tags=19%, list=7%, signal=18%	ATOX1/FTL/SLC22A17/SLC11A2/FTH1/TF/MT1X/BOLA2B/S100A9/ABCB6/HMOX1/BOLA2/LCN2/CP/SCO2/S100A8
GOBP_POSITIVE_REGULATION_OF_CELL_DEATH	GOBP_POSITIVE_REGULATION_OF_CELL_DEATH	GOBP_POSITIVE_REGULATION_OF_CELL_DEATH	460	-0.446693	-1.47692	8.29448e-05	0.0225794	0.0215687	2012	tags=24%, list=15%, signal=21%	MAPK8/PLCG1/IDO1/UBAP2/FGD4/ITGA1/NOTCH1/ATF3/AKAP12/ITM2C/STK3/RAPGEF2/PPP2R1B/MCL1/ANO6/ATF2/TNFAIP8/FLCN/IFIT2/DNM1L/AKR1C3/CDKN1A/TXNIP/GADD45A/TNFSF10/WNT5A/EGR1/ARHGEF2/SAV1/BID/BCL2L11/CELF1/PAWR/CCK/MEF2C/ARHGEF17/FNIP1/RIPK2/NET1/CAPN2/RARB/LGALS9/PSEN1/FAS/DAB2IP/NUPR1/PIK3CD/E2F3/TIGAR/BMPR1B/SQSTM1/CDKN2A/SRC/TNFRSF10A/GSN/FOXA1/NOTCH2/LRP1/ARHGEF5/CTSC/TIAM1/ARHGEF18/PRKCI/CD274/MAP3…
GOBP_SODIUM_ION_TRANSPORT	GOBP_SODIUM_ION_TRANSPORT	GOBP_SODIUM_ION_TRANSPORT	115	-0.579774	-1.75045	8.30292e-05	0.0225794	0.0215687	1772	tags=36%, list=13%, signal=31%	SLC22A4/SCNN1B/ANO6/WNK3/SLC5A3/SLC6A20/SLC3A2/TPCN1/NETO2/SLC34A2/STOM/NOS1/KCNK1/UTRN/SLC23A2/TRPM4/ACTN4/PRKCE/CHP1/KLHL24/ASIC1/STK39/SGK1/SLC4A4/SLC9A9/SLC12A2/SLC20A2/SLC5A8/FXYD1/CNKSR3/SCNN1A/SCNN1G/SLC4A7/ATP1B1/SLC6A15/NEDD4L/SLC6A6/SLC4A11/FGF13/PKP2/SERPINE2
GOMF_RECEPTOR_REGULATOR_ACTIVITY	GOMF_RECEPTOR_REGULATOR_ACTIVITY	GOMF_RECEPTOR_REGULATOR_ACTIVITY	213	-0.508589	-1.61819	8.35753e-05	0.0225794	0.0215687	2080	tags=36%, list=16%, signal=31%	WFIKKN2/CMTM3/SPX/EDN1/INSL4/SEMA4B/CSF3/LYPD6/FGF1/CX3CL1/BTC/CTF1/TYMP/C1QTNF4/TGFA/EDN2/FAM3B/TNFSF10/SEMA5A/WNT5A/IL23A/PGF/DKK2/CCK/SPP1/NAMPT/FGF9/SEMA3A/PRKCE/GRP/TNFSF9/HBEGF/EPGN/GDF15/THBS4/CCL20/STC1/FGF2/TIMP1/MTRNR2L12/CXCL16/CMTM8/FAM3D/BMP3/NPPC/METRNL/INHBA/EGF/ADM/MACC1/TSLP/IL16/ADH7/PXDN/CMTM7/MTRNR2L1/VEGFC/MIF/SEMA6A/CXCL3/CXCL2/MDK/CLCF1/TNFSF13/WNT9A/IL1A/PDGFD/IL36G/FGF13/…
GOBP_RESPONSE_TO_WOUNDING	GOBP_RESPONSE_TO_WOUNDING	GOBP_RESPONSE_TO_WOUNDING	410	-0.460403	-1.51602	8.38797e-05	0.0225794	0.0215687	1735	tags=23%, list=13%, signal=21%	ANO6/SLC1A1/YWHAZ/AXL/MCAM/SH2B3/ZFP36/PIK3CA/CDKN1A/ST3GAL4/SRF/TNC/VCL/WNT5A/RPS6KB1/MACF1/PLPP3/GNAQ/RIPOR1/SERPINE1/SMAD3/SPP1/FBLN1/CLDN3/CHL1/PRKCE/PPARD/MAFK/PLSCR1/FKBP10/MYL9/CD59/SRC/HBEGF/GSN/CDH3/ADAM17/NOTCH2/MYLK/FOXC2/LOX/SLC12A2/LRP1/DCN/EHD3/MAFF/STXBP1/FGF2/TNFRSF12A/TIMP1/FERMT2/TGFBR1/ANXA1/GRHL3/RGMA/JAM3/PHLDB2/XBP1/LGALS1/MAFG/RAP2B/B4GALT1/PRKAR2B/CFLAR/LYN/ELK3/ADM/F11R/R…
GOBP_EMBRYONIC_ORGAN_MORPHOGENESIS	GOBP_EMBRYONIC_ORGAN_MORPHOGENESIS	GOBP_EMBRYONIC_ORGAN_MORPHOGENESIS	157	0.433934	1.67826	8.84539e-05	0.0230892	0.0220556	169	tags=10%, list=1%, signal=10%	WNT16/HOXA7/HOXA5/HOXC9/HOXB2/HOXB7/HOXA9/HOXA3/HOXA6/TBX3/DLX2/HOXB4/GATA3/MAFB/BMP4
GOBP_REGULATION_OF_GROWTH	GOBP_REGULATION_OF_GROWTH	GOBP_REGULATION_OF_GROWTH	450	-0.443291	-1.46541	0.000111433	0.0276605	0.0264223	1610	tags=20%, list=12%, signal=18%	RAB21/PIK3CA/CDKN1A/SRF/RPS6KA3/SEMA5A/WNT5A/RPS6KB1/EZR/SAV1/MACF1/BCL2L11/NRCAM/MEF2C/SMAD3/SPP1/SLC23A2/NET1/SEMA3A/PPARD/TKT/DAB2IP/HEY2/ENO1/TFCP2L1/CDKN2A/PIM1/RB1/BST2/HBEGF/ADAM17/GDF15/NOTCH2/SGK1/FOXC2/DDX39B/IST1/LRP1/SPAG9/CAPN3/WWC3/SHC1/AGR2/FGF2/SESN2/IGFBP3/SLIT2/TGFBR1/SPOCK1/CXCL16/MT1X/CRYAB/NTN1/RND2/RUNX1/SLC25A33/NPPC/INHBA/SPHK1/PTK2B/NDUFA13/SIX4/DPYSL2/DUSP6/IGFBP4/NEDD9/…
GOCC_APICOLATERAL_PLASMA_MEMBRANE	GOCC_APICOLATERAL_PLASMA_MEMBRANE	GOCC_APICOLATERAL_PLASMA_MEMBRANE	17	-0.836347	-1.85614	0.000112389	0.0276605	0.0264223	383	tags=41%, list=3%, signal=40%	MTCL1/CLDN7/OCLN/CDH2/CLDN4/KRT8/KRT19
GOBP_NEGATIVE_REGULATION_OF_VIRAL_GENOME_REPLICATION	GOBP_NEGATIVE_REGULATION_OF_VIRAL_GENOME_REPLICATION	GOBP_NEGATIVE_REGULATION_OF_VIRAL_GENOME_REPLICATION	41	-0.712403	-1.84635	0.000124164	0.0279525	0.0267013	1045	tags=27%, list=8%, signal=25%	PLSCR1/BST2/SLPI/OAS2/ISG15/APOBEC3G/IFITM1/ISG20/APOBEC3B/RSAD2/APOBEC3A
GOBP_REGULATION_OF_SIGNALING_RECEPTOR_ACTIVITY	GOBP_REGULATION_OF_SIGNALING_RECEPTOR_ACTIVITY	GOBP_REGULATION_OF_SIGNALING_RECEPTOR_ACTIVITY	108	-0.574726	-1.71251	0.00012539	0.0279525	0.0267013	2080	tags=35%, list=16%, signal=30%	WFIKKN2/EDN1/RELN/LYPD6/BTC/NCOA3/BICD1/MUC4/TGFA/NETO2/DKK2/SERPINE1/MEF2C/PDE4D/PSEN1/DLG4/KLHL24/PPP2R5B/ACE2/SRC/HBEGF/EPGN/ADAM17/SHC1/MTRNR2L12/PSCA/PHLDA2/EGF/PPARGC1A/PTK2B/ADH7/MTRNR2L1/DAPK1/PLAU/GPRC5A/ZGPAT/MTRNR2L10/DKK4
GOBP_NUCLEAR_CHROMOSOME_SEGREGATION	GOBP_NUCLEAR_CHROMOSOME_SEGREGATION	GOBP_NUCLEAR_CHROMOSOME_SEGREGATION	191	0.424057	1.6665	0.000126251	0.0279525	0.0267013	2820	tags=34%, list=21%, signal=27%	CHTF8/KIF4A/CDT1/XRCC3/FBXW7/INCENP/CENPK/TRAPPC12/RMI2/CCNE2/RMDN1/AGO4/CHMP6/CDCA5/NUSAP1/DCTN2/DSCC1/TTL/ANAPC15/MAD1L1/CHMP1A/KATNB1/CDC20/ANAPC4/FEN1/INO80/RMI1/SMC2/SGO2/BUB3/SLF1/MLH1/SIRT2/NSL1/ABRAXAS1/AXIN2/NCAPG2/SMC1A/PIBF1/CTCF/PSMG2/ANAPC5/MAP10/WRAP73/NCAPD3/DYNC1LI1/TPR/P3H4/CCNE1/CHAMP1/NAA10/KIF22/AKAP8/UBE2C/CENPC/RACGAP1/KLHDC8B/CDC16/PHB2/EML3/MLH3/ZWINT/CENPF/KLHL22/NUP62
GOBP_TRANSPOSITION	GOBP_TRANSPOSITION	GOBP_TRANSPOSITION	14	-0.860499	-1.84633	0.000126967	0.0279525	0.0267013	330	tags=21%, list=3%, signal=21%	APOBEC3G/APOBEC3B/APOBEC3A
GOBP_SODIUM_ION_TRANSMEMBRANE_TRANSPORT	GOBP_SODIUM_ION_TRANSMEMBRANE_TRANSPORT	GOBP_SODIUM_ION_TRANSMEMBRANE_TRANSPORT	79	-0.609077	-1.74023	0.0001298	0.0279525	0.0267013	1761	tags=42%, list=13%, signal=36%	SCNN1B/ANO6/WNK3/SLC6A20/SLC3A2/TPCN1/NETO2/SLC34A2/STOM/NOS1/KCNK1/UTRN/TRPM4/ACTN4/PRKCE/CHP1/KLHL24/ASIC1/STK39/SLC4A4/SLC9A9/SLC12A2/SLC20A2/FXYD1/SCNN1A/SCNN1G/SLC4A7/ATP1B1/SLC6A15/NEDD4L/SLC6A6/SLC4A11/FGF13
GOBP_TRANSITION_METAL_ION_HOMEOSTASIS	GOBP_TRANSITION_METAL_ION_HOMEOSTASIS	GOBP_TRANSITION_METAL_ION_HOMEOSTASIS	105	-0.587745	-1.74648	0.000159962	0.0336077	0.0321033	967	tags=16%, list=7%, signal=15%	ATOX1/FTL/SLC22A17/SLC11A2/FTH1/TF/MT1X/BOLA2B/EPAS1/S100A9/ABCB6/HMOX1/BOLA2/LCN2/CP/SCO2/S100A8
GOBP_CELL_CELL_JUNCTION_ASSEMBLY	GOBP_CELL_CELL_JUNCTION_ASSEMBLY	GOBP_CELL_CELL_JUNCTION_ASSEMBLY	102	-0.578865	-1.72047	0.000197766	0.0405609	0.0387454	1681	tags=28%, list=13%, signal=25%	FLCN/HIPK1/SRF/VCL/CLDN16/CRB3/HEG1/CTNND1/CLDN23/CLDN3/FZD5/ACE2/MARVELD3/EPHA2/GJB6/PRKCI/JAM3/TJP1/RUNX1/F11R/PARD6B/CLDN1/CLDN7/OCLN/CDH2/GJB2/CDH19/PKP2/CLDN4
GOBP_PLACENTA_DEVELOPMENT	GOBP_PLACENTA_DEVELOPMENT	GOBP_PLACENTA_DEVELOPMENT	95	-0.590447	-1.7285	0.000207207	0.0412737	0.0394262	1245	tags=21%, list=9%, signal=19%	SPP1/MED1/PPARD/HEY2/FZD5/NOTCH2/NR2F2/ETNK2/DCN/STC1/MME/PHLDA2/ADM/EPAS1/HSD17B2/GJB2/FOSL1/PTN/KRT8/KRT19
GOBP_ION_HOMEOSTASIS	GOBP_ION_HOMEOSTASIS	GOBP_ION_HOMEOSTASIS	444	-0.442264	-1.46151	0.000210825	0.0412737	0.0394262	2052	tags=23%, list=16%, signal=20%	SPX/CFTR/EDN1/FAM20A/PLCG1/ATP2A2/TMEM38B/MT1F/CD55/CX3CL1/STIM1/SCNN1B/CEMIP/SLC1A1/WNK3/CHERP/SLC12A8/EDN2/JPH1/SELENOK/WNT5A/TMTC2/TPCN1/GLS/SLC34A2/CLDN16/GSTO1/CCK/NOS1/SMAD3/PDE4D/TRPM4/ATOX1/CLN6/DIAPH1/SLC12A7/PRKCE/TMEM165/SV2A/PSEN1/DLG4/CHP1/STK39/SRC/FTL/SLC22A17/SLC11A2/EDNRB/ATP6V0A1/SLC4A4/SLC9A9/SLC12A2/LRP1/DCN/GRINA/CAPN3/ABL2/STC1/FTH1/FGF2/TF/GCLM/MT1X/PDK4/BOLA2B/MAFG/ATP13A3…
GOBP_LEUKOCYTE_MIGRATION	GOBP_LEUKOCYTE_MIGRATION	GOBP_LEUKOCYTE_MIGRATION	246	-0.480544	-1.54586	0.000217244	0.0415385	0.0396792	1605	tags=26%, list=12%, signal=23%	DNM1L/PIK3CA/ST3GAL4/EDN2/SLC3A2/SELENOK/WNT5A/IL6R/IL23A/PDE4B/PGF/HRH1/SERPINE1/TRPM4/KIT/LGALS9/PIK3CD/STK39/SLC7A6/SRC/TNFRSF10A/ADAM17/EDNRB/PIK3R2/GRB7/SLC12A2/THBS4/CCL20/SHC1/SLIT2/ANXA1/STK10/CXCL16/JAM3/BST1/B4GALT1/CD74/PTK2B/LYN/F11R/TNFRSF10B/ATP1B1/IL16/S100A9/ITGA5/CH25H/VEGFC/MIF/CXCL3/CXCL2/HMOX1/APOD/MDK/PLCB1/SLC7A8/SLC16A3/PDGFD/CXCL17/PTN/CXCL8/MMP1/S100A8/CXCL1/SAA1
GOBP_REGULATION_OF_TRANSPOSITION	GOBP_REGULATION_OF_TRANSPOSITION	GOBP_REGULATION_OF_TRANSPOSITION	13	-0.863736	-1.82976	0.000221822	0.0415385	0.0396792	330	tags=23%, list=3%, signal=23%	APOBEC3G/APOBEC3B/APOBEC3A
GOBP_CELL_CELL_ADHESION	GOBP_CELL_CELL_ADHESION	GOBP_CELL_CELL_ADHESION	494	-0.436409	-1.44649	0.000232684	0.0426456	0.0407367	2551	tags=30%, list=19%, signal=25%	NECTIN3/AKNA/SERPINF2/CEBPB/CEACAM1/TWSG1/RELA/ZDHHC21/EMB/AFDN/CLDN14/IL6/CADM1/NTNG2/PVR/HLA-G/PCDHB13/EGFR/EFNB3/HES1/HSPH1/SOCS6/SWAP70/CDH23/CEACAM6/PRNP/CLDN11/FLOT1/ZDHHC2/PAG1/CEL/IDO1/GTPBP4/ICAM1/CD55/VEZT/PTPRD/NOTCH1/CDH1/S100A11/CX3CL1/FLOT2/CYFIP2/HLA-DPB1/CERCAM/SH2B3/MPZL2/PIK3CA/IL6ST/UNC5D/ST3GAL4/SRF/SELENOK/ICOSLG/VCL/WNT5A/EZR/CLDN16/FGFRL1/PLPP3/IL23A/NRCAM/PTPRM/PAWR/FAT1/C…
GOBP_WOUND_HEALING	GOBP_WOUND_HEALING	GOBP_WOUND_HEALING	335	-0.455919	-1.48303	0.000255007	0.0457631	0.0437147	1735	tags=24%, list=13%, signal=21%	ANO6/YWHAZ/AXL/MCAM/SH2B3/PIK3CA/CDKN1A/ST3GAL4/SRF/TNC/VCL/WNT5A/MACF1/PLPP3/GNAQ/SERPINE1/SMAD3/FBLN1/CLDN3/PRKCE/PPARD/MAFK/PLSCR1/FKBP10/MYL9/CD59/SRC/HBEGF/GSN/CDH3/ADAM17/NOTCH2/MYLK/FOXC2/LOX/SLC12A2/DCN/EHD3/MAFF/STXBP1/FGF2/TNFRSF12A/TIMP1/FERMT2/TGFBR1/ANXA1/GRHL3/PHLDB2/XBP1/MAFG/RAP2B/B4GALT1/PRKAR2B/CFLAR/LYN/ELK3/F11R/RAB27A/SERPING1/ITPR1/CLDN1/TNFAIP3/OCLN/ITGA5/PLCG2/CLEC7A/NDNF/…
GOBP_POSITIVE_REGULATION_OF_LOCOMOTION	GOBP_POSITIVE_REGULATION_OF_LOCOMOTION	GOBP_POSITIVE_REGULATION_OF_LOCOMOTION	399	-0.448563	-1.4745	0.000265423	0.0466603	0.0445717	2062	tags=30%, list=16%, signal=26%	EPB41L4B/AGO2/AKIRIN1/EDN1/CDKN2B-AS1/PLCG1/DEFB1/SEMA4B/ICAM1/NOTCH1/OXSR1/S100A11/FGF1/CX3CL1/AKAP12/SYDE1/HDAC9/RAPGEF2/CEMIP/ANO6/MCAM/DNM1L/EDN2/SELENOK/SH3RF2/SEMA5A/WNT5A/RPS6KB1/ARHGEF2/PIK3C2A/IL6R/RRAS2/PLPP3/IL23A/MAP2K3/RIPOR1/PGF/SERPINE1/TMSB4X/IQGAP1/SMAD3/SRPX2/CLDN3/FGFBP1/NRP2/FOXP1/ZNF609/KIT/LGALS9/FGF9/SEMA3A/ACTN4/PRKCE/EPB41L5/DAB2IP/PIK3CD/CCBE1/STK39/MET/SRC/STX3/HBEGF/AD…
GOBP_NEGATIVE_REGULATION_OF_SINGLE_STRANDED_VIRAL_RNA_REPLICATION_VIA_DOUBLE_STRANDED_DNA_INTERMEDIATE	GOBP_NEGATIVE_REGULATION_OF_SINGLE_STRANDED_VIRAL_RNA_REPLICATION_VIA_DOUBLE_STRANDED_DNA_INTERMEDIATE	GOBP_NEGATIVE_REGULATION_OF_SINGLE_STRANDED_VIRAL_RNA_REPLICATION_VIA_DOUBLE_STRANDED_DNA_INTERMEDIATE	10	-0.887198	-1.7898	0.000281332	0.0484679	0.0462984	330	tags=30%, list=3%, signal=29%	APOBEC3G/APOBEC3B/APOBEC3A
GOBP_CELL_ACTIVATION_INVOLVED_IN_IMMUNE_RESPONSE	GOBP_CELL_ACTIVATION_INVOLVED_IN_IMMUNE_RESPONSE	GOBP_CELL_ACTIVATION_INVOLVED_IN_IMMUNE_RESPONSE	476	-0.430806	-1.42643	0.000311641	0.0526368	0.0502806	1508	tags=20%, list=11%, signal=18%	VCL/TSPAN14/SERPINB6/CTSB/METTL7A/IL6R/IL23A/STOM/IQGAP1/CD63/RAB4B/BCL3/RIPK2/FOXP1/KIT/DIAPH1/LGALS9/PRKCE/PSEN1/TICAM2/PDXK/PIK3CD/CNN2/RC3H1/DNASE1L1/VAT1/CD59/FTL/BST2/ALDOA/GSN/BIN2/NOTCH2/STBD1/ATP6V0A1/IST1/ST3GAL1/MAGT1/LRP1/CTSC/PSMA2/PLD1/FTH1/STXBP1/CST3/ANXA1/SLPI/STK10/MME/S100P/XBP1/ADGRE5/RELB/BST1/YPEL5/CYBA/LGALS1/SVIP/RAP2B/B4GALT1/PTGDS/CD74/CTSS/PTK2B/TICAM1/MAN2B1/LYN/RAB27A…
GOBP_EMBRYONIC_SKELETAL_SYSTEM_DEVELOPMENT	GOBP_EMBRYONIC_SKELETAL_SYSTEM_DEVELOPMENT	GOBP_EMBRYONIC_SKELETAL_SYSTEM_DEVELOPMENT	73	0.535649	1.82699	0.000336733	0.0557811	0.0532843	169	tags=15%, list=1%, signal=15%	HOXA7/HOXA5/HOXC9/HOXB2/HOXB7/HOXA9/HOXA3/HOXA6/DLX2/HOXB4/BMP4
GOBP_NEGATIVE_REGULATION_OF_CELL_POPULATION_PROLIFERATION	GOBP_NEGATIVE_REGULATION_OF_CELL_POPULATION_PROLIFERATION	GOBP_NEGATIVE_REGULATION_OF_CELL_POPULATION_PROLIFERATION	460	-0.434699	-1.43726	0.000358172	0.058213	0.0556073	2110	tags=26%, list=16%, signal=23%	FRK/PRNP/TMEM127/MORC3/AKIRIN1/IFI30/FABP6/IDO1/DIS3L2/MN1/GTPBP4/MNT/BTG3/ITGA1/NDRG4/COL4A3/EPPK1/NOTCH1/S100A11/PBLD/CGRRF1/WDR6/STK3/IFT172/RAPGEF2/ATF2/CHERP/RBPJ/FLCN/SH2B3/CDKN1A/SRF/ZNF503/GSTP1/WNT5A/ANG/ADGRG1/SAV1/PTPRM/HMGA1/CELF1/PAWR/SKI/MEF2C/SLC16A2/SMAD3/EFEMP2/FBLN1/CLDN3/MED1/FGFBP1/RARB/LGALS9/PTPRK/PPARD/PTGES/DAB2IP/NUPR1/SULF1/E2F3/NDRG1/FZD5/RC3H1/BMPR1B/CDKN2A/RB1/PLPP1/N…
GOBP_SINGLE_STRANDED_VIRAL_RNA_REPLICATION_VIA_DOUBLE_STRANDED_DNA_INTERMEDIATE	GOBP_SINGLE_STRANDED_VIRAL_RNA_REPLICATION_VIA_DOUBLE_STRANDED_DNA_INTERMEDIATE	GOBP_SINGLE_STRANDED_VIRAL_RNA_REPLICATION_VIA_DOUBLE_STRANDED_DNA_INTERMEDIATE	13	-0.853362	-1.80779	0.000386882	0.0596021	0.0569342	330	tags=31%, list=3%, signal=30%	APOBEC3G/APOBEC3B/CXCL8/APOBEC3A
GOBP_REGULATION_OF_PEPTIDASE_ACTIVITY	GOBP_REGULATION_OF_PEPTIDASE_ACTIVITY	GOBP_REGULATION_OF_PEPTIDASE_ACTIVITY	292	-0.469225	-1.52293	0.000386933	0.0596021	0.0569342	2243	tags=28%, list=17%, signal=24%	COL6A3/THBS1/CSTB/DNAJB6/CRIM1/SERPINA3/PRNP/WFIKKN2/EIF2AK3/SIAH2/COL4A3/PAPLN/BIRC3/CYFIP2/CAST/PCOLCE2/CASP10/SLC1A1/TNFAIP8/RPS6KA3/SPINK6/TNFSF10/SERPINB6/BID/RFFL/BCL2L11/ARL6IP1/SERPINE1/CCK/FNIP1/SMAD3/FBLN1/RIPK2/CLDN3/CYCS/LGALS9/FAS/SERPINB5/SPINK2/SRC/TNFRSF10A/BST2/ASPH/GSN/SERPINB8/PCSK1N/SH3RF1/LRP1/TIMP1/CST3/SLPI/SPOCK1/AKIRIN2/CRYAB/BCL2L13/PMAIP1/XDH/SORL1/CFLAR/NDUFA13/IFI6/LY…
GOBP_B_CELL_PROLIFERATION	GOBP_B_CELL_PROLIFERATION	GOBP_B_CELL_PROLIFERATION	39	-0.685047	-1.76551	0.000387476	0.0596021	0.0569342	1580	tags=38%, list=12%, signal=34%	CDKN1A/PAWR/RASGRP1/MEF2C/RC3H1/PELI1/AHR/IRS2/BST1/CD74/TICAM1/LYN/MIF/CLCF1/TNFRSF21
GOBP_SISTER_CHROMATID_SEGREGATION	GOBP_SISTER_CHROMATID_SEGREGATION	GOBP_SISTER_CHROMATID_SEGREGATION	150	0.430909	1.672	0.000406208	0.0610358	0.0583037	2820	tags=35%, list=21%, signal=28%	CHTF8/KIF4A/CDT1/XRCC3/FBXW7/INCENP/CENPK/RMI2/RMDN1/CHMP6/CDCA5/NUSAP1/DCTN2/DSCC1/ANAPC15/MAD1L1/CHMP1A/KATNB1/CDC20/ANAPC4/FEN1/INO80/SMC2/SGO2/BUB3/SLF1/NSL1/AXIN2/NCAPG2/SMC1A/PIBF1/CTCF/PSMG2/ANAPC5/MAP10/WRAP73/NCAPD3/DYNC1LI1/TPR/CHAMP1/NAA10/KIF22/AKAP8/UBE2C/CENPC/RACGAP1/CDC16/PHB2/EML3/ZWINT/CENPF/KLHL22/NUP62
GOBP_SKELETAL_SYSTEM_MORPHOGENESIS	GOBP_SKELETAL_SYSTEM_MORPHOGENESIS	GOBP_SKELETAL_SYSTEM_MORPHOGENESIS	135	0.44416	1.73197	0.000410968	0.0610358	0.0583037	409	tags=13%, list=3%, signal=13%	HOXA7/HOXA5/HOXC9/HOXB2/HOXB7/HOXA9/HOXA3/HOXA6/DLX2/HOXB4/COL27A1/FGFR3/BMP4/SOX5/SOX6/FGF18/WNT7A/RARG
GOBP_REGULATION_OF_B_CELL_PROLIFERATION	GOBP_REGULATION_OF_B_CELL_PROLIFERATION	GOBP_REGULATION_OF_B_CELL_PROLIFERATION	32	-0.718247	-1.78929	0.000419633	0.0612664	0.058524	1580	tags=44%, list=12%, signal=39%	CDKN1A/PAWR/MEF2C/RC3H1/PELI1/AHR/IRS2/BST1/CD74/TICAM1/LYN/MIF/CLCF1/TNFRSF21
GOBP_RESPONSE_TO_AUDITORY_STIMULUS	GOBP_RESPONSE_TO_AUDITORY_STIMULUS	GOBP_RESPONSE_TO_AUDITORY_STIMULUS	10	-0.880702	-1.77669	0.000451597	0.0648343	0.0619322	455	tags=30%, list=3%, signal=29%	USP53/MDK/PTN
GOBP_REGULATION_OF_VIRAL_LIFE_CYCLE	GOBP_REGULATION_OF_VIRAL_LIFE_CYCLE	GOBP_REGULATION_OF_VIRAL_LIFE_CYCLE	115	-0.553241	-1.67034	0.00049103	0.0693399	0.0662361	1166	tags=19%, list=9%, signal=18%	LGALS9/PLSCR1/BST2/GSN/CHMP4C/SLPI/VPS37B/NECTIN2/TRIM34/LGALS1/CD74/OAS2/ISG15/APOBEC3G/IFITM1/ISG20/APOBEC3B/RSAD2/TRIML2/CXCL8/TMPRSS4/APOBEC3A
GOBP_MAMMARY_GLAND_EPITHELIUM_DEVELOPMENT	GOBP_MAMMARY_GLAND_EPITHELIUM_DEVELOPMENT	GOBP_MAMMARY_GLAND_EPITHELIUM_DEVELOPMENT	49	0.585427	1.87935	0.000518628	0.0716354	0.0684289	874	tags=24%, list=7%, signal=23%	HOXA5/WNT3/TBX3/GATA3/ORAI1/WNT4/AR/FGFR2/AKT1/WNT7B/CCND1/BRCA2
GOBP_CELL_CHEMOTAXIS	GOBP_CELL_CHEMOTAXIS	GOBP_CELL_CHEMOTAXIS	167	-0.513379	-1.60095	0.000523918	0.0716354	0.0684289	1923	tags=37%, list=15%, signal=32%	ITGA1/NOTCH1/OXSR1/FGF1/NR4A1/CX3CL1/ANO6/DNM1L/EDN2/GSTP1/SEMA5A/WNT5A/IL6R/IL23A/PDE4B/PGF/HRH1/SERPINE1/TMSB4X/TRPM4/KIT/LGALS9/PIK3CD/STK39/MET/HBEGF/EGR3/ADAM17/BIN2/EDNRB/EPHA2/LOX/SLC12A2/THBS4/CCL20/TIAM1/FGF2/SLIT2/ANXA1/CXCL16/JAM3/BST1/CD74/PTK2B/LYN/IL16/S100A9/CH25H/VEGFC/MIF/CXCL3/CXCL2/MDK/PDGFD/FGFR1/CXCL17/PTN/CXCL8/S100A8/CXCL1/SAA1
GOBP_NEGATIVE_REGULATION_OF_SIGNALING_RECEPTOR_ACTIVITY	GOBP_NEGATIVE_REGULATION_OF_SIGNALING_RECEPTOR_ACTIVITY	GOBP_NEGATIVE_REGULATION_OF_SIGNALING_RECEPTOR_ACTIVITY	41	-0.681893	-1.76728	0.00053312	0.0717546	0.0685427	1339	tags=27%, list=10%, signal=24%	DKK2/PSEN1/ACE2/MTRNR2L12/PPARGC1A/ADH7/MTRNR2L1/GPRC5A/ZGPAT/MTRNR2L10/DKK4
GOBP_POSITIVE_REGULATION_OF_NEURON_PROJECTION_DEVELOPMENT	GOBP_POSITIVE_REGULATION_OF_NEURON_PROJECTION_DEVELOPMENT	GOBP_POSITIVE_REGULATION_OF_NEURON_PROJECTION_DEVELOPMENT	111	-0.558591	-1.67494	0.000549869	0.0728704	0.0696085	2095	tags=32%, list=16%, signal=28%	RRN3/RELN/ATF1/NDRG4/CX3CL1/CREB3L2/RAPGEF2/EP300/DNM1L/WNT5A/VLDLR/CAMK1/IQGAP1/DAB2IP/SCARB2/PPP2R5B/LRP1/TIAM1/ABL2/PRKCI/EPHA3/ALKAL2/ENC1/TENM3/PTK2B/CFLAR/LYN/PAK3/S100A9/DPYSL3/FEZ1/NDNF/SERPINF1/MDK/PTN/NME2
GOBP_REGULATION_OF_SODIUM_ION_TRANSPORT	GOBP_REGULATION_OF_SODIUM_ION_TRANSPORT	GOBP_REGULATION_OF_SODIUM_ION_TRANSPORT	58	-0.617496	-1.68312	0.00061	0.0796142	0.0760505	1456	tags=28%, list=11%, signal=25%	NETO2/STOM/NOS1/UTRN/ACTN4/PRKCE/CHP1/KLHL24/STK39/FXYD1/CNKSR3/ATP1B1/NEDD4L/FGF13/PKP2/SERPINE2
GOBP_POSITIVE_REGULATION_OF_FATTY_ACID_METABOLIC_PROCESS	GOBP_POSITIVE_REGULATION_OF_FATTY_ACID_METABOLIC_PROCESS	GOBP_POSITIVE_REGULATION_OF_FATTY_ACID_METABOLIC_PROCESS	22	-0.755735	-1.73691	0.000653121	0.0839699	0.0802113	1141	tags=36%, list=9%, signal=33%	PPARD/ANXA1/ELOVL5/IRS2/MLXIPL/CD74/PPARGC1A/IRS1
HP_ABNORMAL_MEAN_CORPUSCULAR_HEMOGLOBIN_CONCENTRATION	HP_ABNORMAL_MEAN_CORPUSCULAR_HEMOGLOBIN_CONCENTRATION	HP_ABNORMAL_MEAN_CORPUSCULAR_HEMOGLOBIN_CONCENTRATION	11	-0.873338	-1.78985	0.000672336	0.0851691	0.0813568	306	tags=27%, list=2%, signal=27%	CFH/KCNN4/CFI
GOBP_HOMOTYPIC_CELL_CELL_ADHESION	GOBP_HOMOTYPIC_CELL_CELL_ADHESION	GOBP_HOMOTYPIC_CELL_CELL_ADHESION	56	-0.627278	-1.70602	0.000731752	0.0899653	0.0859383	1650	tags=27%, list=13%, signal=24%	SH2B3/VCL/PLPP3/DSC2/MYL9/STXBP1/LGALS1/RAP2B/DSG2/LYN/F11R/TJP2/PKP2/PLAUR/SERPINE2
GOCC_CELL_CELL_CONTACT_ZONE	GOCC_CELL_CELL_CONTACT_ZONE	GOCC_CELL_CELL_CONTACT_ZONE	49	-0.641142	-1.71256	0.000743523	0.0899653	0.0859383	2606	tags=49%, list=20%, signal=39%	AJAP1/NECTIN3/AKAP6/AFDN/FLOT1/ACTN1/FLOT2/FLCN/PIK3CA/VCL/FGFRL1/DSC2/SLC2A1/TIAM1/FXYD1/JAM3/NECTIN2/RAP2B/DSG2/ATP1B1/CDH2/TJP2/FGF13/PKP2
GOBP_SENSORY_PERCEPTION	GOBP_SENSORY_PERCEPTION	GOBP_SENSORY_PERCEPTION	217	-0.482841	-1.53538	0.00075057	0.0899653	0.0859383	2523	tags=30%, list=19%, signal=25%	ADRA2C/TRPM1/STRC/LUM/DDIT3/CHRNA7/SPRY2/CLN8/WHRN/SLC9A3R1/PDE4A/CDH23/TIMM10/LAMB2/SPX/EDN1/ICAM1/TMEM150C/COL4A3/FBXO11/MECP2/RDH10/SCNN1B/CEMIP/GUCA1B/LRIG1/ATP8B1/RORB/SERPINB6/CCK/PRR4/RTP4/CLN6/KIT/DIAPH1/PTGES/ASIC1/CYP4V2/DHRS3/PIEZO2/CDH3/EDNRB/GJB6/GNAL/GABRB2/MME/GJB4/TACSTD2/USP53/BBS1/SCNN1A/EPAS1/SCNN1G/KERA/NDN/SOBP/MYH14/TRPM3/BEST1/GJB2/ATXN7/GSDME/TMEM100/FABP5/SERPINE2/PAX6
GOBP_IRON_ION_TRANSPORT	GOBP_IRON_ION_TRANSPORT	GOBP_IRON_ION_TRANSPORT	54	-0.619714	-1.68046	0.000751974	0.0899653	0.0859383	967	tags=19%, list=7%, signal=17%	FTL/SLC22A17/SLC11A2/ATP6V0A1/FTH1/TF/ABCB6/LCN2/CP/ATP6V0C
GOBP_ACTIVATION_OF_MAPK_ACTIVITY	GOBP_ACTIVATION_OF_MAPK_ACTIVITY	GOBP_ACTIVATION_OF_MAPK_ACTIVITY	119	-0.543324	-1.64411	0.00078475	0.0926004	0.0884555	1638	tags=24%, list=12%, signal=22%	TGFA/MAPKAPK2/WNT5A/IRAK2/MAP2K3/TAB2/AVPI1/RIPK2/KIT/DAB2IP/STK39/EPGN/GDF15/SPAG9/SHC1/MUC20/FGF2/MAP3K9/TF/PEA15/CD74/EGF/PAK3/DUSP6/LPAR3/UBE2V1/CXCL17/IGFBP6/SAA1

## Sheet: C1_GSEA_res
ID	Description	setSize	enrichmentScore	NES	pvalue	p.adjust	qvalues	rank	leading_edge	core_enrichment
chr7p15	chr7p15	chr7p15	33	0.654685	1.86474	0.000508951	0.0779585	0.0723862	180	tags=24%, list=1%, signal=24%	HOTAIRM1/HOXA7/HOXA5/HOXA9/HOXA3/HOXA6/SKAP2/CDCA7L
chr5p15	chr5p15	chr5p15	44	0.619796	1.94147	0.00068086	0.0779585	0.0723862	1116	tags=30%, list=8%, signal=27%	IRX4/SLC9A3/ADCY2/IRX2/FASTKD3/EXOC3-AS1/SRD5A1/CCDC127/EXOC3/SDHA/CLPTM1L/LPCAT1/PDCD6

## Sheet: C4_GSEA_res
ID	Description	setSize	enrichmentScore	NES	pvalue	p.adjust	qvalues	rank	leading_edge	core_enrichment
MODULE_5	MODULE_5	MODULE_5	314	-0.582911	-1.91487	1e-10	3.91e-08	3.29474e-08	1580	tags=30%, list=12%, signal=27%	CDKN1A/MAOA/TNC/TNFSF10/RBPMS/C1S/MAP2K3/ENG/HEG1/UPP1/CALU/WWTR1/PRR4/ALCAM/CRIP1/FBLN1/NFIL3/NAMPT/LGALS9/FOSL2/PTPRK/EMP3/NUPR1/BCAM/PDXK/PLSCR1/MYL9/DHRS3/PIM1/PPP1R15A/MYO1B/MYLK/ZYX/CD302/IRF9/MAFF/CTSC/AGR2/MALL/SLIT2/CDC42EP1/ANXA1/SLPI/S100P/ADGRE5/PCDH17/CRYAB/G0S2/PTGDS/S100A4/TACSTD2/ADIRF/PON2/TSPAN1/LYN/SCNN1A/ADM/MAL/EPAS1/CYP27A1/DUSP6/ITPR1/IGFBP4/SLC2A3/NEDD9/S100A9/GPX3/CLDN7/T…
MODULE_6	MODULE_6	MODULE_6	325	-0.637992	-2.09729	1e-10	3.91e-08	3.29474e-08	1675	tags=38%, list=13%, signal=34%	PTPRN2/LDLR/MUC4/CFB/AKR1C3/CHST1/CDKN1A/ST3GAL4/MAOA/TNC/TNFSF10/RBPMS/C1S/EGR1/MSMB/MAP2K3/SMTN/S100A2/ENG/FMOD/WWTR1/PRR4/ALCAM/CRIP1/FBLN1/CLDN3/LGALS9/FOSL2/PTPRK/EMP3/SERPINB5/NUPR1/PDXK/SPINK2/FOSB/STK39/MYL9/DHRS3/PPP1R15A/GDF15/MYLK/ZYX/ST6GAL1/SLC12A2/LRP1/MAFF/CTSC/PLA2G2A/ALDH3A1/TRIM29/AGR2/IGFBP3/SLIT2/CDC42EP1/ANXA1/SLPI/S100P/PPP1R12B/CRYAB/G0S2/FBLN2/PSCA/PTGDS/S100A4/PHLDA2/TACS…
MODULE_88	MODULE_88	MODULE_88	499	-0.510477	-1.69914	4.21233e-09	1.09801e-06	9.25234e-07	1510	tags=25%, list=11%, signal=23%	ACSL6/TNFSF10/C1S/EGR1/RBP1/ALDH1B1/MSMB/SMTN/ENG/FAT1/SERPINE1/MEF2C/PRR4/SPP1/CLDN3/PEG3/NFIL3/GCHFR/SV2A/EMP3/NUPR1/LYPD3/BCAM/PDE4C/PON3/STK39/MYL9/DHRS3/HBEGF/GDF15/SNCG/MYLK/ATP6V0A1/ZYX/ST6GAL1/SLC4A4/EPHA2/BARX2/AAK1/CTSC/PLA2G2A/TRIM29/AGR2/FXYD1/IGFBP3/CDC42EP1/SMAGP/SLPI/MME/CRYAB/NECTIN2/ELAVL2/G0S2/FBLN2/XDH/S100A4/PHLDA2/TACSTD2/ADIRF/TSPAN1/SOX9/SCNN1A/ADM/GMPR/MAL/EPAS1/CYP27A1/IV…
MODULE_38	MODULE_38	MODULE_38	360	-0.534649	-1.76351	7.12368e-09	1.39268e-06	1.17353e-06	1580	tags=28%, list=12%, signal=25%	CDKN1A/ST3GAL4/MAOA/RBPMS/CDK2/RHOBTB3/RBP1/MAP2K3/ENG/PGF/HEG1/SERPINE1/TEAD3/CCK/UPP1/CALU/TRIP10/CRIP1/RAB4B/SPP1/SLC23A2/FBLN1/FOSL2/PPARD/EMP3/PCDH1/LYPD3/PDXK/SPINK2/FOSB/MYL9/DHRS3/PIM1/PPP1R15A/GDF15/MYLK/SLC2A1/ATP6V0A1/ZYX/GRB7/LRP1/AAK1/MAFF/CTSC/PLA2G2A/TRIM29/IGFBP3/SRCAP/CYP11A1/CDC42EP1/ANXA1/SMAGP/S100P/ADGRE5/CRYAB/NECTIN2/FBLN2/PSCA/PTGDS/S100A4/DUSP4/PHLDA2/TACSTD2/LYN/CLN3/ADM…
MODULE_118	MODULE_118	MODULE_118	273	-0.543348	-1.7701	1.42374e-07	2.22672e-05	1.87634e-05	1377	tags=20%, list=10%, signal=18%	SMTN/ENG/PDE4B/SERPINE1/CALU/ALCAM/SPP1/SV2A/EMP3/PIR/ACSL3/CDKN2A/GDF15/SLC2A1/ZYX/EPHA2/LOX/EMP1/MAFF/CTSC/ANXA1/S100P/ELAVL2/S100A4/PHLDA2/MSI1/ISG15/TNFRSF10B/DUSP6/IGFBP4/PPT2/DPYSL3/CDH2/MDK/CNN3/DLK1/PLAU/IGFBP2/SLC16A3/PLAT/CSRP2/FGFR1/KRT18/MMP1/KCNN4/NQO1/S100A8/CXCL1/TM4SF1/DKK4/TGM2/ALDH1A1/PAX6/KRT19
MODULE_84	MODULE_84	MODULE_84	317	-0.528277	-1.73674	2.16642e-07	2.35567e-05	1.98499e-05	2322	tags=34%, list=18%, signal=28%	AEBP1/MFAP2/PLBD1/FAM214B/SLC9A3R1/COL6A3/IFI44L/TRIM22/CRIM1/CCDC9/CFD/LTC4S/ACP5/HLA-DMA/IFI30/PLEKHO2/ICAM1/ACTN1/GBP1/CDH1/BIRC3/S100A11/TYMP/HLA-DPB1/SPSB1/TNFAIP8/POMZP3/CDKN1A/IFI44/TNFSF10/C1S/RBP1/SMTN/ENG/PDE4B/STOM/SERPINE1/SPP1/NAMPT/LGALS9/EMP3/NUPR1/TLR1/PLSCR1/MYL9/DHRS3/SNCG/ZYX/ST6GAL1/CD302/CTSC/TRIM29/CADPS2/TAGLN/IGFBP3/ANXA1/SLPI/CXCL16/MME/S100P/CRYAB/NECTIN2/STX11/CYBA/PTGD…
MODULE_55	MODULE_55	MODULE_55	497	-0.485922	-1.61769	2.43236e-07	2.35567e-05	1.98499e-05	1330	tags=24%, list=10%, signal=22%	MAOA/MPPED1/ACSL6/TNFSF10/C1S/EGR1/RBP1/ALDH1B1/MSMB/ENG/FAT1/SERPINE1/MEF2C/PRR4/SPP1/CLDN3/PEG3/NFIL3/GCHFR/SV2A/EMP3/NUPR1/LYPD3/BCAM/PDE4C/PON3/MYL9/DHRS3/HBEGF/GDF15/SNCG/MYLK/ATP6V0A1/ZYX/ST6GAL1/SLC4A4/LRP1/BARX2/AAK1/PLA2G2A/TRIM29/FXYD1/IGFBP3/CDC42EP1/SMAGP/SLPI/GCLM/MME/CRYAB/NECTIN2/ELAVL2/G0S2/XDH/S100A4/PHLDA2/TACSTD2/ADIRF/SOX9/ELL2/SCNN1A/ADM/GMPR/MAL/EPAS1/CYP27A1/IVD/ISG15/TNFRS…
MODULE_1	MODULE_1	MODULE_1	312	-0.526558	-1.73176	2.43883e-07	2.35567e-05	1.98499e-05	1590	tags=29%, list=12%, signal=26%	FHL2/CDKN1A/TNC/GADD45A/RBPMS/C1S/EGR1/RHOBTB3/RBP1/SMTN/ENG/FMOD/FAT1/HEG1/SERPINE1/CALU/IQGAP1/WWTR1/CRIP1/SLC23A2/FBLN1/PEG3/NFIL3/NAMPT/FOSL2/PTPRK/EMP3/NUPR1/BCAM/PLSCR1/FOSB/MYL9/DHRS3/PIM1/PPP1R15A/EGR3/SNCG/TMEM47/MYLK/SGK1/ZYX/CD302/LRP1/IRF9/EMP1/MAFF/PLA2G2A/LMNA/FXYD1/IGFBP3/CDC42EP1/ANXA1/SLPI/PPP1R12B/CRYAB/NECTIN2/G0S2/PDLIM5/ADIRF/MAN2B1/TES/GMPR/TNFRSF10B/DUSP6/ITPR1/IGFBP4/SLC2A…
MODULE_75	MODULE_75	MODULE_75	199	-0.57114	-1.82771	2.71113e-07	2.35567e-05	1.98499e-05	1642	tags=33%, list=12%, signal=29%	OASL/TGFA/CFB/AKR1C3/IL6ST/CDKN1A/IFI44/TNFSF10/C1S/IL6R/EGR4/ALCAM/CRIP1/NAMPT/FAS/EMP3/MXD1/TLR1/CD59/BST2/HBEGF/MYLK/ST6GAL1/EPHA2/LRP1/EMP1/CTSC/CCL20/LGALS3BP/TIMP1/FYB1/AHR/SPOCK1/MAP3K8/OSMR/BST1/TACSTD2/EGF/CTSS/KLF6/DYRK3/ADM/ISG15/SERPING1/IL16/IFITM1/GPX3/CFH/ISG20/GPX2/C3/CXCL2/SERPINF1/MDK/DAPK1/IL1A/CSRP2/PTN/CXCL8/F3/KCNN4/NQO1/CXCL1/SAA1/CFI/CLU
MODULE_137	MODULE_137	MODULE_137	352	-0.518917	-1.70914	3.70547e-07	2.60844e-05	2.19799e-05	1358	tags=24%, list=10%, signal=22%	PDE4B/FAT1/CCK/HSPA13/MEF2C/BCAS1/ALCAM/KCNK1/KYAT1/SPP1/SLC23A2/KMT2A/FGF9/CHL1/SV2A/NUPR1/DLG4/ASIC1/STK39/DUSP8/SNCG/KHDRBS3/EDNRB/TMEM47/MYLK/ATP6V0A1/AAK1/THBS4/STXBP1/TF/FXYD1/IGFBP3/SPOCK1/CRYAB/ELAVL2/AKR1C2/PTGDS/ADIRF/PTK2B/COL9A2/SOX9/EPAS1/GPM6A/ATP1B1/ITPR1/KRT4/SLC2A3/GPX3/CELF2/TBC1D9/MAPRE2/FRZB/DPYSL3/CDH2/TRIM2/AKR1C1/FEZ1/CPE/C3/KRT17/HMOX1/APOD/MDK/PLCB1/DLK1/IGFBP2/RBMS3/PHLD…
MODULE_66	MODULE_66	MODULE_66	358	-0.511932	-1.68938	3.73003e-07	2.60844e-05	2.19799e-05	1358	tags=24%, list=10%, signal=22%	PDE4B/FAT1/CCK/HSPA13/MEF2C/BCAS1/ALCAM/KCNK1/KYAT1/SPP1/SLC23A2/KMT2A/FGF9/CHL1/SV2A/NUPR1/DLG4/ASIC1/STK39/DUSP8/SNCG/KHDRBS3/EDNRB/TMEM47/MYLK/ATP6V0A1/AAK1/THBS4/CAPN3/STXBP1/TF/PDE8B/FXYD1/IGFBP3/SPOCK1/CRYAB/ELAVL2/PTGDS/ADIRF/PTK2B/COL9A2/SOX9/MAL/EPAS1/GPM6A/ATP1B1/ITPR1/KRT4/SLC2A3/GPX3/CELF2/TBC1D9/MAPRE2/FRZB/DPYSL3/CDH2/TRIM2/AKR1C1/FEZ1/CPE/C3/HMOX1/APOD/MDK/PLCB1/DLK1/IGFBP2/RBMS3/P…
MODULE_100	MODULE_100	MODULE_100	353	-0.513121	-1.69082	4.14398e-07	2.60844e-05	2.19799e-05	1358	tags=24%, list=10%, signal=22%	PDE4B/FAT1/CCK/HSPA13/MEF2C/BCAS1/ALCAM/KCNK1/KYAT1/SPP1/SLC23A2/KMT2A/FGF9/CHL1/SV2A/NUPR1/DLG4/ASIC1/STK39/DUSP8/SNCG/KHDRBS3/EDNRB/TMEM47/MYLK/ATP6V0A1/AAK1/THBS4/STXBP1/TF/PDE8B/FXYD1/IGFBP3/SPOCK1/CRYAB/ELAVL2/PTGDS/ADIRF/PTK2B/COL9A2/SOX9/MAL/EPAS1/GPM6A/ATP1B1/ITPR1/KRT4/SLC2A3/GPX3/CELF2/TBC1D9/MAPRE2/FRZB/DPYSL3/CDH2/TRIM2/AKR1C1/FEZ1/CPE/C3/HMOX1/APOD/MDK/PLCB1/DLK1/IGFBP2/RBMS3/PHLDA1/…
MODULE_342	MODULE_342	MODULE_342	155	-0.60065	-1.89549	4.33629e-07	2.60844e-05	2.19799e-05	1010	tags=34%, list=8%, signal=32%	FMOD/FAT1/MLPH/PTGFRN/GALNT3/MYL9/MAL2/CDKN2A/TNFRSF10A/CDH3/TRPS1/FOXA1/EPHA2/GRB7/PELI1/HSPB8/ARHGEF5/PLA2G2A/AGR2/LMTK3/LGALS3BP/TAGLN/SLPI/S100P/SH2D4A/XDH/TACSTD2/ADIRF/PPARGC1A/FBLIM1/SCNN1A/F11R/GPX3/CLDN7/OCLN/LAMC2/AKR1C1/GPX2/KRT17/DLK1/IGFBP2/RERG/GPRC5A/LRRC4/WFDC2/GPRC5B/KRT18/MUC1/CLDN4/KRT8/ELF3/CLU/KRT19
MODULE_60	MODULE_60	MODULE_60	293	-0.519909	-1.70458	1.19657e-06	6.30543e-05	5.31323e-05	2082	tags=29%, list=16%, signal=25%	CFD/LAMB2/HLA-DMA/PLEKHO2/NOTCH3/SORBS2/MEF2D/PLK3/RHBDL1/S100A11/NR4A1/CTF1/TYMP/RPS26/POMZP3/FHL2/CDKN1A/ST3GAL4/RBPMS/MAP2K3/TBX19/SMTN/ENG/CRIP1/KYAT1/GATD3A/LGALS9/EMP3/BCAM/PDXK/MYL9/DHRS3/HBEGF/PPP1R15A/SNCG/PBX1/SLC2A1/ATP6V0A1/ZYX/AAK1/PSMB10/FXYD1/SLIT2/CDC42EP1/SMAGP/TJP1/ADGRE5/PPP1R12B/CRYAB/NECTIN2/G0S2/PDLIM5/FBLN2/PTGDS/S100A4/ADIRF/MAN2B1/CLN3/GMPR/EPAS1/IVD/ISG15/TRIB1/IGFBP4/GP…
MODULE_2	MODULE_2	MODULE_2	303	-0.513148	-1.68482	1.20948e-06	6.30543e-05	5.31323e-05	2538	tags=39%, list=19%, signal=32%	IL1R1/VSNL1/RAMP2/LEPR/LUM/DDIT3/GABBR1/EPB41L2/CADM1/MSMO1/AEBP1/DLX4/ME1/CLIP3/COL6A3/HES1/CRIM1/TLE1/NR4A2/ZEB1/SERPINA3/CAP2/NEFM/CFD/LAMB2/UGDH/HLA-DMA/NOTCH3/USP6/ACTN1/CSF3/S100A11/FGF1/NR4A1/ATF3/AKAP12/LDLR/CDKN1A/MAOA/TNC/LPIN1/RBPMS/C1S/GLS/RHOBTB3/SMTN/ENG/FAT1/CALU/BCAS1/WWTR1/ALCAM/CRIP1/SPP1/FBLN1/NFIL3/GRB10/CHL1/FOSL2/EMP3/NUPR1/MYL9/DHRS3/PPP1R15A/GDF15/SNCG/TMEM47/MYLK/ATP6V0A1…
MODULE_12	MODULE_12	MODULE_12	276	-0.523359	-1.70693	1.92086e-06	9.38818e-05	7.91089e-05	1444	tags=29%, list=11%, signal=26%	RHOBTB3/RBP1/SMTN/ENG/PDE4B/FAT1/SERPINE1/BCAS1/WWTR1/ALCAM/SPP1/SLC23A2/FBLN1/PEG3/NAMPT/FOSL2/SV2A/EMP3/NUPR1/FOSB/STK39/MYL9/DHRS3/SLC11A2/SNCG/EDNRB/TMEM47/MYLK/ATP6V0A1/ZYX/SLC4A4/LOX/LRP1/FERMT2/FXYD1/IGFBP3/SLIT2/CDC42EP1/ANXA1/SLPI/PCDH17/CRYAB/G0S2/PDLIM5/PTGDS/PON2/SOX9/ADM/GMPR/MAL/ISG15/GPM6A/IGFBP4/SLC2A3/GPX3/MAPRE2/TNFAIP3/DPYSL3/CDH2/TRIM2/AKR1C1/FEZ1/CPE/CXCL2/APOD/CNN3/ATP10B/IG…
MODULE_44	MODULE_44	MODULE_44	221	-0.519896	-1.68015	1.79226e-05	0.000824439	0.000694708	1275	tags=30%, list=10%, signal=28%	COL6A3/IFIT3/IFI44L/JADE2/TRIM22/CRIM1/CFD/ACP5/HLA-DMA/ACTN1/CDH1/BIRC3/S100A11/PTPN12/TYMP/TNFAIP8/POMZP3/MAOA/IFI44/C1S/ENG/CRIP1/SPP1/LGALS9/CCND3/EMP3/NUPR1/PLSCR1/DHRS3/FSTL1/ZYX/ST6GAL1/IRF9/CTSC/TRIM29/IGFBP3/FYB1/SLPI/MME/S100A4/TACSTD2/GMPR/MAL/MSI1/CPVL/ISG15/ITPR1/KRT4/IGFBP4/S100A9/GPX3/CELF2/ENPP1/TNFAIP3/OCLN/ISG20/CPE/APOD/IGFBP2/COX7A1/FGFR1/KRT18/S100A8/DKK4/FAM107A/TGM2/KRT19
MODULE_33	MODULE_33	MODULE_33	240	-0.517655	-1.68478	2.65866e-05	0.00115504	0.000973286	1366	tags=26%, list=10%, signal=24%	ERF/FAT1/NOS1/PRR4/SMAD3/KYAT1/ELF4/KMT2A/HK2/KIT/FOSL2/MYL9/SLC7A6/ASPH/GDF15/UBE2H/EPHA2/LRP1/EMP1/CCL20/LGALS3BP/TAGLN/PFN2/FYB1/STS/CDC42EP1/SLPI/SPOCK1/RUNX1/FBLN2/DSG2/DUSP4/PHLDA2/ADIRF/HRK/PON2/SCNN1A/SGCA/ADM/EPAS1/KRT4/SOD2/FRZB/ITGA5/CTSH/GPX2/FEZ1/IRS1/C3/TNNT3/KRT13/COX7A1/CSRP2/HCAR3/PTN/KRT18/MUC1/MMP1/KRT8/IGFBP6/MSLN/ELF3
MODULE_46	MODULE_46	MODULE_46	194	-0.529741	-1.69533	3.4078e-05	0.00140258	0.00118187	1642	tags=29%, list=12%, signal=26%	OASL/TGFA/CFB/AKR1C3/IL6ST/IFI44/TNFSF10/C1S/IL6R/EGR4/ALCAM/CRIP1/NAMPT/FGF9/FAS/EMP3/MXD1/TLR1/CD59/BST2/HBEGF/ST6GAL1/LRP1/EMP1/CTSC/CCL20/LGALS3BP/TIMP1/FYB1/SPOCK1/OSMR/BST1/TACSTD2/EGF/CTSS/KLF6/ISG15/SERPING1/IL16/IFITM1/GPX3/CFH/ISG20/C3/CXCL2/SERPINF1/MDK/IL1A/CSRP2/PTN/CXCL8/F3/KCNN4/CXCL1/SAA1/CFI/CLU
MODULE_324	MODULE_324	MODULE_324	83	-0.623989	-1.82149	5.54058e-05	0.00216637	0.00182548	1376	tags=42%, list=10%, signal=38%	S100A2/FAT1/CALU/EFEMP2/FBLN1/CAPN2/PLSCR1/ACSL3/FSTL1/GSN/CDH3/LRP1/THBS4/PLA2G2A/DSG3/MID1/TF/SLIT2/ANXA1/S100P/FBLN2/DSG2/S100A4/MMP3/S100A9/ADH7/TNFAIP3/PLCG2/CDH2/NELL1/CP/SCO2/MMP1/SPARCL1/MMP10
MODULE_52	MODULE_52	MODULE_52	336	-0.471534	-1.55387	6.78215e-05	0.00252554	0.00212813	1600	tags=19%, list=12%, signal=17%	AKR1C3/CHST1/FHL2/CDKN1A/TNC/CDK2/RBP1/SMTN/ENG/PDE4B/FAT1/SERPINE1/CALU/WEE1/WWTR1/ALCAM/SPP1/EMP3/E2F3/PIR/PLSCR1/ACSL3/CDKN2A/GDF15/SLC2A1/ZYX/ST6GAL1/EPHA2/LOX/EMP1/MAFF/CTSC/ANXA1/SPOCK1/S100A4/PHLDA2/PON2/EPAS1/ISG15/TNFRSF10B/DUSP6/KRT4/IGFBP4/OCLN/PPT2/DPYSL3/CDH2/MDK/CNN3/DLK1/IGFBP2/SLC16A3/PLAT/CSRP2/FGFR1/KRT18/CXCL8/MMP1/NQO1/CXCL1/TM4SF1/DKK4/TGM2/ALDH1A1/KRT19
MODULE_121	MODULE_121	MODULE_121	71	-0.646355	-1.85734	8.26068e-05	0.00290913	0.00245136	1638	tags=39%, list=12%, signal=35%	TGFA/AKR1C3/IL6R/EGR4/CRIP1/NAMPT/EMP3/MXD1/TNFSF9/BST2/HBEGF/LRP1/EMP1/TIMP1/SPOCK1/OSMR/TACSTD2/EGF/KLF6/MAPRE2/VEGFC/ISG20/MDK/IL1A/FOSL1/CSRP2/PTN/CXCL1
MODULE_11	MODULE_11	MODULE_11	357	-0.460338	-1.51717	8.55626e-05	0.00290913	0.00245136	1358	tags=21%, list=10%, signal=19%	PDE4B/FAT1/CCK/HSPA13/MEF2C/BCAS1/ALCAM/KCNK1/KYAT1/SPP1/SLC23A2/KMT2A/FGF9/CHL1/SV2A/NUPR1/DLG4/STK39/DUSP8/EGR3/SNCG/KHDRBS3/EDNRB/TMEM47/MYLK/SGK1/ATP6V0A1/ST6GAL1/AAK1/CAPN3/PDE8B/FXYD1/SLIT2/SPOCK1/CRYAB/ELAVL2/PTGDS/PTK2B/COL9A2/SOX9/ELL2/MAL/EPAS1/GPM6A/ITPR1/KRT4/SLC2A3/GPX3/NDN/CELF2/TBC1D9/MAPRE2/DPYSL3/CDH2/TRIM2/AKR1C1/FEZ1/CPE/APOD/PLCB1/IGFBP2/RBMS3/NTNG1/COX7A1/CSRP2/FGFR1/BCKDHA/P…
MODULE_223	MODULE_223	MODULE_223	95	-0.599958	-1.7755	9.39819e-05	0.00306224	0.00258038	1407	tags=33%, list=11%, signal=29%	TGFA/AKR1C3/IL6R/RPS27/CRIP1/NAMPT/EMP3/MXD1/TLR1/TNFSF9/BST2/HBEGF/LRP1/EMP1/FTH1/SHC1/TIMP1/SPOCK1/OSMR/TACSTD2/EGF/KLF6/ISG20/SERPINF1/MDK/IL1A/FOSL1/CSRP2/PTN/KCNN4/CXCL1
GNF2_RRM1	GNF2_RRM1	GNF2_RRM1	63	0.588328	1.96547	0.000102891	0.00321843	0.00271199	3493	tags=57%, list=27%, signal=42%	GINS2/BIRC5/MCM4/NUSAP1/MCM6/MCM3/NUP37/RRM1/SLBP/CDC20/FH/FEN1/VRK1/AURKA/MCM7/DTYMK/GINS1/SMC2/PCNA/MCM2/MRPL35/PAICS/MCM5/PRIM1/CCT6A/UBE2C/RACGAP1/ZWINT/CENPF/MSH2/GMNN/RFC3/PSMD14/ANP32E/CKS2/PA2G4
MODULE_64	MODULE_64	MODULE_64	224	-0.499233	-1.61321	0.000133144	0.00400456	0.00337442	1960	tags=34%, list=15%, signal=29%	ICAM1/CD55/CSF3/PTPRD/RHBDL1/CX3CL1/AKAP12/SLC22A4/AXL/MCAM/LDLR/TGFA/IL6ST/CDKN1A/TNC/TNFSF10/IL6R/PTPRM/STOM/FAT1/CCK/SLC16A2/KCNK1/CD63/RARB/NAMPT/KIT/FAS/TLR1/BST2/HBEGF/EDNRB/MYLK/HAS3/SLC4A4/EPHA2/CCL20/STC1/LGALS3BP/FXYD1/AHR/ANXA1/MAP3K8/PDK4/INHBA/TACSTD2/SCNN1A/DYRK3/ADM/MAL/GPM6A/DUSP6/S100A6/CLDN1/IFITM1/S100A9/FRZB/C3/CXCL2/AQP5/DAPK1/GPRC5A/SLC16A3/IL1A/TNFRSF21/FGFR1/HCAR3/GPRC5B/M…
MODULE_533	MODULE_533	MODULE_533	29	-0.763217	-1.87157	0.0001453	0.00407989	0.00343789	695	tags=28%, list=5%, signal=26%	MID1/LAMC2/RAPH1/KRT17/KRT13/NELL1/FAM107A/KRT19
MODULE_23	MODULE_23	MODULE_23	334	-0.468536	-1.54253	0.000146083	0.00407989	0.00343789	1438	tags=21%, list=11%, signal=19%	RBP1/ALDH1B1/MAP2K3/TBX19/SMTN/ENG/SERPINE1/MEF2C/CLDN3/GCHFR/NUPR1/PCDH1/PON3/MYL9/DHRS3/SNCG/PBX1/SLC2A1/ST6GAL1/GRB7/LRP1/TRIM29/FXYD1/IGFBP3/SLIT2/CDC42EP1/SMAGP/SLPI/MME/NECTIN2/G0S2/XDH/PTGDS/ADIRF/MAN2B1/CLN3/GMPR/MAL/EPAS1/CYP27A1/IVD/ISG15/TNFRSF10B/ITGBL1/TRIB1/KRT4/IGFBP4/GPX3/CFH/ENPP1/ITGA5/PLCG2/ALDH1L1/AKR1C1/SCD/AQP5/ATP10B/IGFBP2/PLAT/RBMS3/NTNG1/BCKDHA/CP/RNASE4/KRT18/MUC1/SCO2/…
GNF2_PCNA	GNF2_PCNA	GNF2_PCNA	41	0.641097	1.96599	0.000152581	0.00411443	0.003467	2103	tags=49%, list=16%, signal=41%	GINS2/BIRC5/MCM4/NUSAP1/MCM6/MCM3/RRM1/SLBP/CDC20/FEN1/VRK1/AURKA/MCM7/GINS1/SMC2/PCNA/MCM2/MCM5/PRIM1/PAXIP1
MODULE_321	MODULE_321	MODULE_321	101	-0.596056	-1.78007	0.000160318	0.00417897	0.00352138	1596	tags=35%, list=12%, signal=31%	LRRC8A/CKAP4/GSTP1/VCL/SOAT1/CORO1C/CAPN2/NRP2/NFIL3/FOSL2/ACTN4/FAS/SLC1A5/PDXK/CNN2/PIR/MYO1E/ACSL3/SERPINB8/EPHA2/CTSC/SHC1/FERMT2/GCLM/PXN/KLF6/DYRK3/TNFRSF10B/ITGA5/SLC16A3/PHLDA1/FOSL1/BCKDHA/GNG10/FABP5
MODULE_488	MODULE_488	MODULE_488	25	-0.771052	-1.83447	0.000166008	0.00418768	0.00352872	1212	tags=56%, list=9%, signal=51%	BTG3/S100A11/CDKN1A/FGFBP1/EMP3/CDKN2A/CDKN2B/RARRES1/IFITM1/IL1A/CXCL8/IGFBP6/CXCL1/NME2
GNF2_PA2G4	GNF2_PA2G4	GNF2_PA2G4	72	0.538369	1.86042	0.00022552	0.00551114	0.00464393	3813	tags=54%, list=29%, signal=39%	MRPL16/MCM4/MCM3/NUP37/RRM1/SLBP/FH/ETFA/MCM7/MRPL39/METTL5/PCNA/BUB3/MLH1/GMPS/MRPL15/MRPL35/PAICS/MCM5/CCT3/NDUFS1/CCT6A/CLNS1A/OLA1/CSE1L/XRCC5/MCUR1/DKC1/PSMA4/GMNN/CCT5/PSMD14/NAE1/PA2G4/HNRNPA2B1/NCL/PTGES3/CDK4/MRPL3
MODULE_474	MODULE_474	MODULE_474	11	-0.879801	-1.80842	0.000317807	0.00753105	0.00634599	719	tags=55%, list=5%, signal=52%	SHC1/IGFBP3/NEDD9/IGFBP7/IGFBP2/IGFBP6
GNF2_CCNA2	GNF2_CCNA2	GNF2_CCNA2	38	0.641426	1.95188	0.000405841	0.00909208	0.00766138	3146	tags=61%, list=24%, signal=46%	KIF4A/GINS2/BIRC5/MCM4/NUSAP1/MCM6/MCM3/RRM1/CDC20/FEN1/AURKA/MCM7/SMC2/PCNA/MCM2/PRIM1/UBE2C/RACGAP1/ZWINT/CENPF/ASF1B/GMNN/RFC3
GNF2_RFC4	GNF2_RFC4	GNF2_RFC4	48	0.625675	1.96423	0.000406935	0.00909208	0.00766138	3227	tags=54%, list=24%, signal=41%	GINS2/BIRC5/MCM4/MCM6/MCM3/RRM1/SLBP/FEN1/MCM7/RFC5/GINS1/SMC2/PCNA/MLH1/MCM2/PAICS/PRIM1/TIMELESS/UBE2C/ZWINT/CENPF/DKC1/MSH2/GMNN/RFC3/RPA3
GNF2_CENPF	GNF2_CENPF	GNF2_CENPF	36	0.654446	1.96604	0.000465649	0.0101149	0.00852328	1832	tags=44%, list=14%, signal=38%	KIF4A/GINS2/BIRC5/NUSAP1/MCM3/CKAP2/RRM1/CDC20/FEN1/AURKA/MCM7/DTYMK/SMC2/PCNA/MCM2/PRIM1
MODULE_123	MODULE_123	MODULE_123	179	-0.504917	-1.60582	0.000489636	0.0103485	0.00872012	2194	tags=30%, list=17%, signal=25%	ELL/RLF/TLE1/NR4A2/ZNF217/CHRM3/MEF2D/ETV1/ATF3/NFYA/MECP2/TGIF1/EP300/NFKB1/ATF2/ZNF267/CDKN1A/POU2F1/EGR1/PAWR/EGR4/BCL3/ELF4/KMT2A/FOSL2/FOXE1/E2F3/MXD1/ETV6/CDKN2A/MEOX1/LRRFIP1/ARL3/ZBTB43/CDKN2B/OVOL1/CHD2/JUND/NFATC4/ELAVL2/MAFG/ZFHX3/TSC22D1/KLF6/SOX9/TSC22D2/CXCL2/FOSL1/HCAR3/CXCL8/CXCL1/ELF3/PAX6
MODULE_45	MODULE_45	MODULE_45	343	-0.444945	-1.46689	0.000522949	0.0107617	0.00906831	1957	tags=28%, list=15%, signal=25%	FAM214B/SLC9A3R1/IFIT3/DPYSL4/CYP26A1/TRIM22/CCDC9/CFD/HLA-DMA/PLEKHO2/CD55/ACTN1/GBP1/PLK3/BIRC3/S100A11/PTPN12/TYMP/PIGA/TNFAIP8/TARBP2/OASL/CHST1/MPPED1/IFI44/TNFSF10/MAP2K3/TBX19/PDE4B/HEG1/SERPINE1/RASGRP1/CRIP1/RAB4B/NFIL3/NAMPT/ELF4/LGALS9/FOSL2/RCBTB2/EMP3/IDS/PIK3CD/TLR1/PLSCR1/PIM1/SNCG/SLC2A1/ZYX/ST6GAL1/CD302/DENND3/CTSC/PSMB10/CADPS2/FYB1/SRCAP/CYP11A1/ANXA1/SLPI/MME/S100P/ADGRE5/STX…
GNF2_MCM4	GNF2_MCM4	GNF2_MCM4	33	0.664907	1.9675	0.000597444	0.0119795	0.0100945	3493	tags=67%, list=27%, signal=49%	GINS2/MCM4/MCM6/MCM3/RRM1/CDC20/FEN1/AURKA/MCM7/GINS1/PCNA/MCM2/PAICS/MCM5/UBE2C/RACGAP1/ZWINT/ASF1B/GMNN/RFC3/CKS2/PA2G4
MODULE_19	MODULE_19	MODULE_19	245	-0.476086	-1.54836	0.000786808	0.0153821	0.0129616	1574	tags=32%, list=12%, signal=29%	EPHX1/CADM1/MSMO1/DLX4/EGFR/SLC9A3R1/CBX6/WDR7/JADE2/TLE1/CFD/LAMB2/HLA-DMA/SORBS2/CD55/PLK3/SC5D/NR4A1/PTPN12/LDLR/ST3GAL4/MAOA/RBPMS/C1S/RBP1/ZNF451/MAP2K3/MAN2A1/ENG/MEF2C/IQGAP1/WWTR1/SLC23A2/PEG3/GRB10/FOSL2/EMP3/NUPR1/PDE4C/FOSB/MYL9/FSTL1/PPP1R15A/SNCG/PBX1/SGK1/SLC26A2/IRF9/SLIT2/CDC42EP1/CRYAB/NECTIN2/G0S2/DYNLT3/PON2/CLN3/GMPR/EPAS1/TNFRSF10B/ITPR1/KRT4/IGFBP4/GPX3/NDN/MAPRE2/PLCG2/CDH2…
MODULE_180	MODULE_180	MODULE_180	89	-0.582316	-1.71265	0.000819394	0.0154282	0.0130005	1106	tags=29%, list=8%, signal=27%	BCAM/MAL2/CDKN2A/TRPS1/FOXA1/GRB7/ARHGEF5/AGR2/MSI2/S100P/CYBA/SCNN1A/MSI1/CLDN7/OCLN/AKR1C1/MDK/RERG/LRRC4/KRT18/MUC1/CLDN4/KRT8/ELF3/CLU/KRT19
GNF2_FEN1	GNF2_FEN1	GNF2_FEN1	41	0.59945	1.83828	0.000828624	0.0154282	0.0130005	3131	tags=49%, list=24%, signal=37%	GINS2/MCM4/NUSAP1/MCM3/RRM1/FEN1/VRK1/MCM7/DTYMK/RFC5/GINS1/PCNA/MCM2/MCM5/RACGAP1/ZWINT/CENPF/DKC1/MSH2/GMNN
MODULE_24	MODULE_24	MODULE_24	270	-0.469328	-1.53199	0.000925523	0.0168316	0.014183	1656	tags=24%, list=13%, signal=21%	LDLR/CFB/AKR1C3/ST3GAL4/MAOA/C1S/RBP1/MAP2K3/ENG/SERPINE1/SPP1/PEG3/NFIL3/GCHFR/NUPR1/BCAM/PON3/DHRS3/PIM1/PPP1R15A/GDF15/ZYX/ST6GAL1/LRP1/AAK1/PLA2G2A/FXYD1/IGFBP3/CDC42EP1/SLPI/GCLM/NECTIN2/S100A4/PHLDA2/PON2/ELL2/ADM/GMPR/EPAS1/CYP27A1/TNFRSF10B/TRIB1/IGFBP4/SLC2A3/S100A9/GPX3/CFH/ITGA5/AKR1C1/AQP5/HMOX1/CNN3/DLK1/IGFBP2/RBMS3/RNASE4/KRT18/SCO2/S100A8/CFI/DKK4/FAM107A/TGM2/ALDH1A1
GNF2_SMC4L1	GNF2_SMC4L1	GNF2_SMC4L1	64	0.522735	1.75527	0.00109744	0.0195044	0.0164353	3312	tags=47%, list=25%, signal=35%	GINS2/MCM4/NUSAP1/MCM3/CKAP2/RRM1/SLBP/CDC20/FEN1/VRK1/AURKA/MCM7/DTYMK/GINS1/SMC2/PCNA/MCM2/MRPL35/MCM5/PRIM1/EXOSC8/RACGAP1/ZWINT/CENPF/DKC1/MSH2/GMNN/RFC3/USP1/ANP32E
MODULE_108	MODULE_108	MODULE_108	21	-0.756209	-1.74772	0.00122101	0.0212184	0.0178795	753	tags=48%, list=6%, signal=45%	CCL20/PLD1/IL16/CXCL2/PLAU/IL1A/FOSL1/CXCL8/CXCL1/PLAUR
MORF_MSH2	MORF_MSH2	MORF_MSH2	59	0.538909	1.75196	0.00149088	0.0253449	0.0213567	3701	tags=47%, list=28%, signal=34%	UNG/CHAF1A/RRM1/PRPSAP1/AIMP2/RUVBL2/PCNA/BUB3/COPS5/MCM2/SMC1A/RPA1/POP5/CLNS1A/MRPS18B/PSMB2/ACTL6A/SOD1/TRRAP/MSH2/CCT5/USP1/NAE1/EIF2B4/NUDC/HNRNPA2B1/GPN1/ICE1
MODULE_154	MODULE_154	MODULE_154	66	-0.580747	-1.64965	0.00196154	0.0326367	0.0275011	1376	tags=39%, list=10%, signal=35%	S100A2/SERPINE1/FGFBP1/PTPRK/SERPINB5/CDH3/KLHL13/HAS3/BARX2/TRIM29/LMTK3/B3GNT5/DUSP6/S100A9/LAMC2/AKR1C1/GPX2/KRT17/KRT13/ALDH1A3/TFPI2/S100A8/CXCL1/PTHLH/SAA1/TM4SF1
MODULE_357	MODULE_357	MODULE_357	71	-0.592542	-1.7027	0.00207475	0.0338011	0.0284823	1600	tags=42%, list=12%, signal=37%	AKR1C3/MAOA/LAMB3/S100A2/SERPINE1/FGFBP1/PTPRK/SERPINB5/CDH3/KLHL13/HAS3/BARX2/TRIM29/LMTK3/B3GNT5/DUSP6/S100A9/LAMC2/AKR1C1/GPX2/KRT17/KRT13/ALDH1A3/TFPI2/S100A8/CXCL1/PTHLH/SAA1/TM4SF1/KRT19
GNF2_CDC2	GNF2_CDC2	GNF2_CDC2	34	0.627777	1.84089	0.00222014	0.0352069	0.0296669	1832	tags=41%, list=14%, signal=36%	KIF4A/GINS2/BIRC5/ASF1A/NUSAP1/CKAP2/RRM1/CDC20/FEN1/AURKA/SMC2/PCNA/MCM2/PRIM1
MODULE_130	MODULE_130	MODULE_130	10	-0.8506	-1.72217	0.0022961	0.0352069	0.0296669	356	tags=80%, list=3%, signal=78%	CD55/CFB/C1S/SERPING1/CFH/C3/CFI/CLU
MODULE_58	MODULE_58	MODULE_58	10	-0.8506	-1.72217	0.0022961	0.0352069	0.0296669	356	tags=80%, list=3%, signal=78%	CD55/CFB/C1S/SERPING1/CFH/C3/CFI/CLU
MODULE_521	MODULE_521	MODULE_521	24	-0.724953	-1.71635	0.00236557	0.0355746	0.0299767	2045	tags=50%, list=16%, signal=42%	EDN1/CSF3/STIM1/CTF1/CDK2/NAMPT/HBEGF/TIMP1/EGF/VEGFC/FOSL1/PTN
MODULE_455	MODULE_455	MODULE_455	25	-0.717043	-1.70597	0.00257147	0.0379413	0.031971	1740	tags=44%, list=13%, signal=38%	ACP5/SPON1/BEX4/NRCAM/MEF2C/MREG/TACSTD2/RHOU/MSI1/KRT17/KRT19
GNF2_ST13	GNF2_ST13	GNF2_ST13	64	-0.585875	-1.65688	0.00274247	0.039715	0.0334656	333	tags=6%, list=3%, signal=6%	RPL36A/RPS17/RPL17/EEF1G
GNF2_CKS2	GNF2_CKS2	GNF2_CKS2	36	0.611316	1.83647	0.00279783	0.03978	0.0335204	1708	tags=42%, list=13%, signal=36%	GINS2/BIRC5/MCM4/NUSAP1/CKAP2/RRM1/SLBP/CDC20/FEN1/VRK1/GINS1/SMC2/PCNA/MCM2/MRPL35
MODULE_247	MODULE_247	MODULE_247	12	-0.820541	-1.72251	0.00324718	0.0453446	0.0382093	481	tags=50%, list=4%, signal=48%	EPHX1/DEFB1/KMO/AKR1C1/ALDH1A3/NQO1
MODULE_176	MODULE_176	MODULE_176	115	-0.512063	-1.55467	0.00351348	0.0482025	0.0406175	1638	tags=35%, list=12%, signal=31%	TGFA/CRMP1/FHL2/TNC/C1S/TYRP1/SMTN/MEF2C/NOS1/GRP/MEOX1/ST6GAL1/CCL20/PTPRG/TRIM29/TF/S100P/PDK4/HRK/SOX9/MMP3/EPAS1/SERPING1/KRT4/GPX3/EYA2/DPYSL3/CDH2/CXCL3/CXCL2/TNNT3/KRT13/COX7A1/WFDC2/NELL1/ALDH1A3/CP/TFPI2/F3/SPARCL1
MODULE_456	MODULE_456	MODULE_456	81	-0.560851	-1.639	0.00359228	0.0484338	0.0408124	2065	tags=30%, list=16%, signal=25%	SWAP70/PAG1/AGO2/MAPK10/KLHL15/FAM126A/NRAS/CTTNBP2NL/IL6ST/CDKN1A/TLR1/DENND3/MME/STX11/PRKAR2B/SORL1/ZNF608/MAL/FAM169A/SLC2A3/TNFAIP3/GJB2/PDGFD/A4GALT
MODULE_173	MODULE_173	MODULE_173	13	-0.812351	-1.72254	0.00367998	0.0487754	0.0411002	971	tags=46%, list=7%, signal=43%	DUSP8/FGF2/DUSP4/EGF/DUSP6/FGFR1
MODULE_532	MODULE_532	MODULE_532	297	-0.435682	-1.42881	0.00390559	0.0509029	0.042893	2311	tags=22%, list=18%, signal=19%	NADSYN1/LRRN3/COL6A3/ZMYM5/RRAGD/CEBPZ/MORC3/OSBPL9/ZDHHC2/EPB41L4B/CDK16/AASS/PRDM1/FBXW4/FBXO11/ITM2C/PLEKHG1/NACAD/SH2B3/CHST1/ERVMER34-1/METTL7A/SAV1/PAWR/USP36/SMAD3/KDM5B/PDE4D/NFIL3/ZBTB5/ABHD17C/CHL1/BAG3/C1orf116/CCNL1/CCBE1/IPCEF1/MAL2/GSN/SLC11A2/TMEM47/INO80B/HIVEP2/ISYNA1/LMTK3/OBSCN/ANXA1/MREG/BCL2L13/STRIP2/TSLP/FAM169A/CELF2/TBC1D9/CACNA2D3/SCD/CLCF1/NCOA7/ATXN7/IL1A/FGFR1/SCARA3/…
MODULE_131	MODULE_131	MODULE_131	18	-0.752263	-1.69312	0.00406762	0.0513706	0.0432871	1327	tags=50%, list=10%, signal=45%	SERPINE1/EFEMP2/PLSCR1/CD59/PLAU/PLAT/TFPI2/F3/PLAUR
MODULE_209	MODULE_209	MODULE_209	49	-0.612739	-1.66867	0.00407286	0.0513706	0.0432871	1628	tags=35%, list=12%, signal=31%	CFB/C1S/CPM/SERPINE1/CAPN5/CAPN2/CTSC/PLA2G2A/TIMP1/CTSS/MMP3/PLCG2/PLAU/PLAT/WFDC2/MMP1/CFI
MODULE_433	MODULE_433	MODULE_433	42	-0.63177	-1.68474	0.00465483	0.057779	0.0486871	1918	tags=45%, list=15%, signal=39%	CSF3/FGF1/TGFA/EDN2/TNFSF10/NAMPT/GRP/TNFSF9/HBEGF/FGF2/INHBA/EGF/S100A6/VEGFC/MDK/TNFSF13/PTN/CXCL8/CXCL1
MODULE_307	MODULE_307	MODULE_307	25	-0.701878	-1.66989	0.0047814	0.0582891	0.049117	349	tags=20%, list=3%, signal=20%	ATP6V1C1/UQCR11/ATP1B1/COX7A1/ATP6V0C
MODULE_107	MODULE_107	MODULE_107	45	-0.624155	-1.67909	0.004845	0.0582891	0.049117	1628	tags=36%, list=12%, signal=31%	CFB/C1S/CPM/CTSB/CAPN2/CTSC/TIMP1/ACY1/CTSS/MMP3/PLAU/PLAT/WFDC2/MMP1/CFI/MMP10
MODULE_139	MODULE_139	MODULE_139	60	-0.589257	-1.66693	0.00555137	0.0657753	0.0554251	1106	tags=30%, list=8%, signal=28%	BCAM/MAL2/TRPS1/FOXA1/ARHGEF5/AGR2/MSI2/CYBA/SCNN1A/CLDN7/OCLN/RERG/KRT18/MUC1/CLDN4/KRT8/ELF3/KRT19
GNF2_CDH3	GNF2_CDH3	GNF2_CDH3	27	-0.68501	-1.64642	0.00586776	0.0684864	0.0577097	1457	tags=48%, list=11%, signal=43%	LAMB3/S100A2/UPP1/FGFBP1/SERPINB5/AMIGO2/CDH3/LAMC2/KRT17/ALDH1A3/F3/PTHLH/KRT19
MODULE_311	MODULE_311	MODULE_311	10	-0.824184	-1.66869	0.00612528	0.0687494	0.0579312	722	tags=60%, list=5%, signal=57%	TNC/FTH1/AKR1C2/SLC2A3/AKR1C1/LCN2
MORF_PRDX3	MORF_PRDX3	MORF_PRDX3	83	0.44576	1.56921	0.00621675	0.0687494	0.0579312	4395	tags=57%, list=33%, signal=38%	GNG5/MAP2K2/PDHB/HADHA/TMEM106C/CYC1/MDH1/BUB3/ATP5MC3/ATP5F1D/COPS5/IDH3G/SDHB/NDUFS1/HAX1/HADHB/CSNK2B/RAD23A/POP5/TUFM/AP2S1/EI24/MRPS18B/PSMB2/COX5A/UQCRC2/KPNA2/SOD1/DLD/TRAPPC3/ATP5PD/NSDHL/CCT5/AKR7A2/PPM1G/HNRNPA2B1/AP3S1/SRP9/LYPLA1/ATXN10/HSPA4/RAD23B/PSMD7/SUMO1/MTDH/CANX/PARK7
MODULE_248	MODULE_248	MODULE_248	78	-0.549613	-1.60121	0.00622644	0.0687494	0.0579312	1345	tags=23%, list=10%, signal=21%	HRH1/NOS1/GRB10/DLG4/BRAF/CDH3/PIK3R2/GRB7/SHB/ABL2/CRYAB/MYOC/IL16/BEST1/ATXN7/CXCL8/CXCL1/PAX6
MODULE_407	MODULE_407	MODULE_407	10	-0.823248	-1.66679	0.00624195	0.0687494	0.0579312	971	tags=50%, list=7%, signal=46%	DUSP8/FGF2/DUSP4/DUSP6/FGFR1
GNF2_BUB1B	GNF2_BUB1B	GNF2_BUB1B	27	0.630488	1.7691	0.00644813	0.0696136	0.0586594	3493	tags=67%, list=27%, signal=49%	MCM4/MCM3/RRM1/CDC20/AURKA/MRPL39/GINS1/PCNA/MCM2/PAICS/UBE2C/CSE1L/RACGAP1/ZWINT/ASF1B/GMNN/SPAG5/PA2G4
GNF2_CCNB2	GNF2_CCNB2	GNF2_CCNB2	29	0.615775	1.7682	0.00649845	0.0696136	0.0586594	1622	tags=41%, list=12%, signal=36%	KIF4A/BIRC5/MCM4/NUSAP1/CKAP2/RRM1/CDC20/FEN1/AURKA/SMC2/PCNA/MCM2
MODULE_212	MODULE_212	MODULE_212	246	-0.437376	-1.42243	0.00678495	0.0710832	0.0598978	1444	tags=16%, list=11%, signal=15%	RHOBTB3/METTL7A/CAMK1/RPS27/SERPINE1/UPP1/SOAT1/NUPR1/MYO1E/ACSL3/PIM1/FTL/ALDOA/PLPP1/ST6GAL1/MAGT1/CTSC/PSMA2/PLA2G2A/PGD/PDK4/SAT1/XDH/CTSS/CYP27A1/DUSP6/GPX3/ENPP1/PLCG2/DPYSL3/ISG20/AKR1C1/GPX2/SCD/DAPK1/MGST1/RNASE4/NQO1/NME2/ALDH1A1
MODULE_438	MODULE_438	MODULE_438	48	-0.608065	-1.6574	0.00681744	0.0710832	0.0598978	341	tags=19%, list=3%, signal=18%	MID1/KRT4/OCLN/LAMC2/KRT17/KRT13/KRT8/FAM107A/KRT19
GNF2_RRM2	GNF2_RRM2	GNF2_RRM2	18	0.693953	1.75479	0.00701666	0.0721977	0.0608369	2788	tags=78%, list=21%, signal=61%	BIRC5/MCM4/NUSAP1/MCM6/MCM3/RRM1/CDC20/AURKA/PCNA/MCM2/SMC1A/UBE2C/ZWINT/CENPF
MODULE_178	MODULE_178	MODULE_178	11	-0.80823	-1.66131	0.00724342	0.0726421	0.0612114	697	tags=45%, list=5%, signal=43%	FGF1/FGF2/EPAS1/VEGFC/CXCL8
MODULE_117	MODULE_117	MODULE_117	247	-0.437234	-1.42227	0.00724563	0.0726421	0.0612114	1628	tags=27%, list=12%, signal=24%	CFB/RORB/SLC5A3/BIK/TNFSF10/CPM/ALDH1B1/MSMB/FMOD/SLC16A2/SMAD3/RIPK2/FGFBP1/RARB/CHL1/SERPINB5/MAFK/FOXE1/FZD5/MEOX1/DHRS3/GAS2/SNCG/CDKN2B/CCL20/ALDH3A1/AGR2/OVOL1/PHACTR2/FYB1/SPOCK1/CTSV/BLNK/STX11/BMP3/DSG2/KMO/DCT/CTSS/COL9A2/SCNN1A/RARRES1/MSI1/CYP27A1/CPVL/SCNN1G/SCRG1/S100A9/CYP24A1/LAMC2/RASGRP3/RAPGEF3/HSD17B2/TNNT3/APOD/DAPK1/SCGB2A1/IGFBP2/CREB5/NELL1/ADAM28/TFPI2/TGM1/CLDN4/KCNN4/TM…
MODULE_112	MODULE_112	MODULE_112	132	-0.47842	-1.4798	0.00733938	0.0726506	0.0612186	1638	tags=33%, list=12%, signal=29%	TGFA/CRMP1/FHL2/TNC/C1S/TYRP1/RBP1/SMTN/MEF2C/NOS1/PIK3CD/GRP/CDKN2A/MEOX1/ST6GAL1/CCL20/PTPRG/TRIM29/TF/S100P/PDK4/HRK/SOX9/MMP3/EPAS1/SERPING1/KRT4/GPX3/EYA2/DPYSL3/CDH2/CXCL3/CXCL2/TNNT3/KRT13/COX7A1/WFDC2/NELL1/ALDH1A3/CP/TFPI2/F3/SPARCL1
MODULE_263	MODULE_263	MODULE_263	16	-0.750919	-1.65092	0.00774651	0.0757221	0.0638067	753	tags=50%, list=6%, signal=47%	CCL20/IL16/CXCL2/PLAU/IL1A/CXCL8/CXCL1/PLAUR
GNF2_TTK	GNF2_TTK	GNF2_TTK	23	0.665079	1.77803	0.00799123	0.076291	0.0642861	1622	tags=43%, list=12%, signal=38%	GINS2/CENPU/MCM4/NUSAP1/RRM1/CDC20/FEN1/SMC2/PCNA/MCM2
MODULE_297	MODULE_297	MODULE_297	71	-0.561951	-1.6148	0.00800235	0.076291	0.0642861	1600	tags=41%, list=12%, signal=36%	AKR1C3/MAOA/LAMB3/S100A2/SERPINE1/FGFBP1/PTPRK/SERPINB5/CDH3/KLHL13/HAS3/BARX2/TRIM29/LMTK3/B3GNT5/DUSP6/S100A9/LAMC2/AKR1C1/GPX2/KRT17/KRT13/ALDH1A3/TFPI2/S100A8/CXCL1/PTHLH/SAA1/TM4SF1
MODULE_3	MODULE_3	MODULE_3	345	-0.406486	-1.33951	0.00809738	0.076291	0.0642861	1377	tags=16%, list=10%, signal=15%	SMTN/ERF/ENG/PGF/SERPINE1/CALU/IQGAP1/WWTR1/ALCAM/SMAD3/ELF4/CCND3/MAPK6/IPO7/PTPRK/EMP3/SLC1A5/PIR/VAT1/FSTL1/GDF15/SGK1/ZYX/EPHA2/LOX/EMP1/MAFF/TNPO1/CTSC/FERMT2/CDC42EP1/ANXA1/PDLIM5/PHLDA2/PON2/EPAS1/TNFRSF10B/DUSP6/KRT4/IGFBP4/ITGA5/DPYSL3/CDH2/APOBEC3B/MDK/CNN3/IGFBP2/SLC16A3/FGFR1/KRT18/MMP1/NQO1/PLAUR/TM4SF1/TGM2/ALDH1A1
MODULE_399	MODULE_399	MODULE_399	37	-0.634686	-1.6348	0.00861287	0.0801818	0.0675646	1543	tags=32%, list=12%, signal=29%	GADD45A/BIK/FOSL2/EMP3/EMP1/PEA15/AHR/LGALS1/DUSP6/TNFAIP3/DAPK1/TNFRSF21
MORF_ITGA2	MORF_ITGA2	MORF_ITGA2	28	0.606737	1.71394	0.00879874	0.0809484	0.0682106	1667	tags=36%, list=13%, signal=31%	ADAMTSL3/TLL1/PTPN20/KRT2/ST8SIA1/TANC2/DMD/SLC6A2/ZSCAN26/IL7
MODULE_92	MODULE_92	MODULE_92	73	-0.550606	-1.58558	0.00900968	0.0811119	0.0683484	2045	tags=45%, list=16%, signal=38%	EDN1/INSL4/CSF3/STX1A/CX3CL1/TGFA/EDN2/TNFSF10/WNT5A/FAT1/NOS1/FGFBP1/NAMPT/GRB10/FGF9/PCDH1/TNFSF9/BST2/GLUL/ZYX/CCL20/STC1/AKR1C2/INHBA/ADM/ISG15/S100A6/S100A9/MDK/GJB2/IL1A/CXCL8/NQO1
MODULE_192	MODULE_192	MODULE_192	96	-0.514222	-1.5206	0.00902396	0.0811119	0.0683484	1195	tags=17%, list=9%, signal=15%	GCHFR/PSEN1/ACSL3/DHRS3/GAS2/BHLHE41/TIMP1/FERMT2/GCLM/NFATC4/DSG2/DUSP4/MYO5B/FGF13/PTHLH/KRT19
MODULE_172	MODULE_172	MODULE_172	54	-0.573265	-1.59431	0.00966379	0.085876	0.0723628	1628	tags=33%, list=12%, signal=29%	CFB/C1S/CPM/CTSB/CAPN5/CAPN2/CTSC/PLA2G2A/TIMP1/ACY1/CTSS/MMP3/PLCG2/PLAU/PLAT/WFDC2/MMP1/CFI
MODULE_573	MODULE_573	MODULE_573	18	-0.719707	-1.61985	0.0103479	0.0909217	0.0766146	1580	tags=44%, list=12%, signal=39%	CDKN1A/TNC/GADD45A/CDKN2A/SESN2/AKR1C2/SLC2A3/LCN2
MORF_ARL3	MORF_ARL3	MORF_ARL3	171	-0.45225	-1.43526	0.0111037	0.0959533	0.0808544	1731	tags=21%, list=13%, signal=19%	CASP10/ATF2/ATP8B1/RORB/PIK3C2A/BCL2L11/TBX19/SKI/PDE4D/NRP2/ABO/FAS/PPP2R5B/FZD5/NFAT5/ARL3/SUPT3H/SLC2A1/BARX2/GABRB2/KLHL18/CYP11A1/STK17A/PPP1R12B/GRIP2/ELAVL2/ELL2/RUNX2/SYNJ2/IL16/CFH/AQP5/ATP10B/FOSL1/DKK4/PAX6
MODULE_459	MODULE_459	MODULE_459	316	-0.406714	-1.33586	0.0112283	0.0959533	0.0808544	2311	tags=22%, list=18%, signal=18%	NADSYN1/LRRN3/COL6A3/ZMYM5/RRAGD/CEBPZ/MORC3/OSBPL9/ZDHHC2/EPB41L4B/IL1R2/CDK16/AASS/PRDM1/FBXW4/FBXO11/ITM2C/PLEKHG1/NACAD/SH2B3/CHST1/ERVMER34-1/METTL7A/SAV1/ARHGAP20/PAWR/USP36/SMAD3/KDM5B/PDE4D/NFIL3/ZBTB5/ABHD17C/CHL1/BAG3/C1orf116/CCNL1/CCBE1/IPCEF1/MAL2/GSN/SLC11A2/TMEM47/INO80B/HIVEP2/ISYNA1/LMTK3/OBSCN/ANXA1/MREG/BCL2L13/STRIP2/TSLP/FAM169A/CELF2/TBC1D9/PITPNC1/CACNA2D3/SCD/CLCF1/NCOA7/A…
MODULE_334	MODULE_334	MODULE_334	131	-0.469917	-1.45137	0.0114746	0.0959533	0.0808544	1458	tags=18%, list=11%, signal=16%	SINHCAF/PLPP3/GCHFR/SNED1/FOSL2/PSEN1/SERPINB5/PCDH1/ACSL3/DHRS3/GAS2/BHLHE41/TIMP1/FERMT2/GCLM/JUND/PRKAR2B/DSG2/DUSP4/MYO5B/FGF13/PTHLH/KRT19
GNF2_HMMR	GNF2_HMMR	GNF2_HMMR	22	0.651563	1.72076	0.0114939	0.0959533	0.0808544	3146	tags=73%, list=24%, signal=55%	GINS2/BIRC5/MCM4/NUSAP1/RRM1/CDC20/FEN1/AURKA/SMC2/PCNA/MCM2/UBE2C/ZWINT/CENPF/GMNN/RFC3
MODULE_279	MODULE_279	MODULE_279	116	-0.488979	-1.48301	0.0115704	0.0959533	0.0808544	1458	tags=18%, list=11%, signal=16%	SINHCAF/PLPP3/GCHFR/SNED1/FOSL2/PSEN1/ACSL3/DHRS3/GAS2/BHLHE41/TIMP1/FERMT2/GCLM/NFATC4/PRKAR2B/DSG2/DUSP4/MYO5B/FGF13/PTHLH/KRT19
MODULE_378	MODULE_378	MODULE_378	318	-0.408127	-1.34131	0.0116567	0.0959533	0.0808544	2311	tags=22%, list=18%, signal=19%	NADSYN1/LRRN3/COL6A3/ZMYM5/RRAGD/CEBPZ/MORC3/OSBPL9/ZDHHC2/EPB41L4B/IL1R2/CDK16/AASS/PRDM1/FBXW4/FBXO11/ITM2C/PLEKHG1/NACAD/SH2B3/CHST1/AMOTL2/ERVMER34-1/METTL7A/SAV1/ARHGAP20/PAWR/USP36/SMAD3/KDM5B/PDE4D/NFIL3/ZBTB5/ABHD17C/CHL1/BAG3/C1orf116/CCNL1/CCBE1/IPCEF1/MAL2/GSN/SLC11A2/TMEM47/INO80B/HIVEP2/ISYNA1/LMTK3/OBSCN/ANXA1/MREG/BCL2L13/STRIP2/TSLP/FAM169A/CELF2/TBC1D9/PITPNC1/CACNA2D3/SCD/CLCF1/…

## Sheet: C7_GSEA_res
ID	Description	setSize	enrichmentScore	NES	pvalue	p.adjust	qvalues	rank	leading_edge	core_enrichment
GSE9988_ANTI_TREM1_AND_LPS_VS_CTRL_TREATED_MONOCYTES_UP	GSE9988_ANTI_TREM1_AND_LPS_VS_CTRL_TREATED_MONOCYTES_UP	GSE9988_ANTI_TREM1_AND_LPS_VS_CTRL_TREATED_MONOCYTES_UP	167	-0.684387	-2.13177	1e-10	1.69333e-07	1.44316e-07	2126	tags=52%, list=16%, signal=44%	NOCT/NR4A2/EDN1/EIF2AK3/TMEM38B/SIAH2/CSF3/PLK3/GLA/RAB1A/NR4A1/RAPGEF2/MIR155HG/RAB21/CDKN1A/GADD45A/SLC3A2/SELENOK/EGR1/SAV1/IL23A/OGT/SYNPO2/COQ10B/LRRC8B/TCEAL9/SRXN1/SNX9/RIPK2/MAPK6/KLHL21/MAFK/PPP1R15B/ACSL3/CSRNP1/PIM1/ZNF674-AS1/STX3/ASPH/HBEGF/TLNRD1/SGK1/TMEM88/NPC1/SPAG9/ABL2/PLD1/CD274/FNIP2/PHACTR2/FERMT2/SESN2/GCLM/MAP3K8/PMAIP1/PIM3/DENND4A/INHBA/PHLDA2/CFLAR/USP53/KLF6/DYRK3/CFLA…
GSE9988_ANTI_TREM1_AND_LPS_VS_VEHICLE_TREATED_MONOCYTES_UP	GSE9988_ANTI_TREM1_AND_LPS_VS_VEHICLE_TREATED_MONOCYTES_UP	GSE9988_ANTI_TREM1_AND_LPS_VS_VEHICLE_TREATED_MONOCYTES_UP	159	-0.664868	-2.06074	1e-10	1.69333e-07	1.44316e-07	1543	tags=41%, list=12%, signal=37%	GADD45A/SLC3A2/SELENOK/EGR1/SAV1/PLPP3/IL23A/SYNPO2/LRRC8B/UPP1/SRXN1/SPP1/SNX9/MAPK6/OTUD4/KLHL21/PPP1R15B/ACSL3/CSRNP1/ZNF674-AS1/ASPH/NPC1/SPAG9/UBTD2/CCL20/ABL2/PLD1/CD274/FNIP2/FERMT2/SESN2/GCLM/MAP3K8/EID3/PMAIP1/PIM3/DENND4A/INHBA/PHLDA2/CFLAR/USP53/SGMS2/DYRK3/CFLAR-AS1/ADM/ARL5B/TSLP/TP53BP2/TXNRD1/NEDD4L/RRAD/CXCL3/CXCL2/GPRC5A/IL1A/CREB5/FOSL1/IL36G/CXCL8/F3/MMP1/CXCL1/PLAUR/C11orf96/M…
PATEL_SKIN_OF_BODY_ZOSTAVAX_AGE_70_93YO_VZV_CHALLENGE_6HR_UP	PATEL_SKIN_OF_BODY_ZOSTAVAX_AGE_70_93YO_VZV_CHALLENGE_6HR_UP	PATEL_SKIN_OF_BODY_ZOSTAVAX_AGE_70_93YO_VZV_CHALLENGE_6HR_UP	238	-0.610367	-1.95657	1e-10	1.69333e-07	1.44316e-07	2448	tags=50%, list=19%, signal=42%	CDK17/EIF1AX/MT2A/SMARCA1/MIDN/MTMR9/GCA/SAMD4A/BZW1/PRRX1/KLF10/NAP1L1/ZFP36L1/ATP11C/KPNA4/IFI16/MED13L/UBE2W/BATF3/RYBP/SPRED1/IL6/RHEB/CTSL/BLOC1S6/SDCBP/ELK4/CEMIP2/THBS1/PTP4A2/GABPB1/TSHZ3/SERPINA3/RRN3/LARP4/UGDH/FAM20A/ZPR1/ZNF217/ICAM1/TXLNG/ATF1/GBP1/SEC24A/SIN3A/BIRC3/FAM126A/MECP2/AKAP12/STK3/MARCKS/CALHM6/RBPJ/SH2B3/ZNF267/IL6ST/ZBTB2/SEC24D/PCGF5/WTAP/RPS6KB1/CCNT1/PATL1/SIPA1L1/MC…
GSE9988_ANTI_TREM1_VS_VEHICLE_TREATED_MONOCYTES_UP	GSE9988_ANTI_TREM1_VS_VEHICLE_TREATED_MONOCYTES_UP	GSE9988_ANTI_TREM1_VS_VEHICLE_TREATED_MONOCYTES_UP	160	-0.641	-1.98765	1.58526e-09	1.82004e-06	1.55114e-06	1399	tags=51%, list=11%, signal=46%	E2F6/KLF10/S1PR3/ETF1/ADNP2/DUSP1/SLCO4A1/SCML1/CEBPB/IL1R1/GNA13/KCTD7/RHEB/CTSL/SLC17A5/RRAGD/CSTB/ZBTB21/EDN1/EIF2AK3/TMEM38B/MT1F/GLA/RAB1A/TMEM217/CDKN1A/SLC3A2/PLPP3/LRRC8B/TCEAL9/ZFYVE16/UPP1/CORO1C/SRXN1/SPP1/SNX9/NRIP3/MAPK6/BAG3/KLHL21/ACSL3/CSRNP1/EIF4E/ZNF674-AS1/ASPH/TLNRD1/SGK1/ZBTB43/SLC26A2/NPC1/SPAG9/SH3BP5/CCL20/ABL2/FNIP2/FERMT2/SESN2/VPS37B/CTSV/MT1X/AKIRIN2/EIF4A1/DUSP4/INHBA…
GSE2706_UNSTIM_VS_2H_LPS_AND_R848_DC_DN	GSE2706_UNSTIM_VS_2H_LPS_AND_R848_DC_DN	GSE2706_UNSTIM_VS_2H_LPS_AND_R848_DC_DN	147	-0.652554	-2.00925	1.8409e-09	1.82004e-06	1.55114e-06	2120	tags=48%, list=16%, signal=41%	ZNFX1/PXDC1/IFIT3/NR4A2/NUP98/EDN1/ICAM1/GBP1/CMPK2/SIAH2/BTG3/PLK3/BIRC3/ATF3/RAPGEF2/MIR155HG/NFKB1/TNFAIP8/IFIT2/LDLR/OASL/CFB/RAB21/SNHG15/CDKN1A/SRF/GADD45A/IFI44/C15orf48/SELENOK/SAR1A/NETO2/BID/RASGRP1/TRIP10/RTP4/RIPK2/NAMPT/GALNT3/CSRNP1/C12orf54/PPP1R15A/ZBTB43/PELI1/DAPP1/CD274/CYTOR/TCF7L2/MAP3K8/RAB3IP/RELB/STX11/PIM3/CFLAR/ISG15/ARL5B/CLDN1/TP53BP2/HES4/TNFAIP3/ISG20/CXCL3/RSAD2/CXC…
GSE2706_UNSTIM_VS_2H_R848_DC_DN	GSE2706_UNSTIM_VS_2H_R848_DC_DN	GSE2706_UNSTIM_VS_2H_R848_DC_DN	141	-0.650191	-1.99211	2.14965e-09	1.82004e-06	1.55114e-06	1960	tags=46%, list=15%, signal=40%	ICAM1/GBP1/CMPK2/SIAH2/BTG3/PLK3/BIRC3/RAPGEF2/MIR155HG/NFKB1/TNFAIP8/IFIT2/SNHG15/SLC25A25/MFHAS1/GADD45A/C15orf48/IRAK2/BID/MAP2K3/CELF1/BCL3/GALNT3/MAPK6/CSRNP1/PPP1R15A/ZBTB43/TMEM88/DENND3/DCN/MAFF/GRINA/STK40/MAP3K8/VPS37B/RAB3IP/PLAGL2/KDM6B/STX11/PMAIP1/PIM3/TP53INP2/INHBA/CFLAR/TICAM1/SGMS2/ZNF608/ISG15/ARL5B/B4GALT5/CLDN1/TP53BP2/SLC2A3/PSMA6/TNFAIP3/ISG20/CXCL3/RSAD2/CXCL2/CLCF1/IL1A/I…
GSE9988_ANTI_TREM1_VS_ANTI_TREM1_AND_LPS_MONOCYTE_DN	GSE9988_ANTI_TREM1_VS_ANTI_TREM1_AND_LPS_MONOCYTE_DN	GSE9988_ANTI_TREM1_VS_ANTI_TREM1_AND_LPS_MONOCYTE_DN	145	-0.64599	-1.98971	8.89888e-09	6.32695e-06	5.39219e-06	1960	tags=43%, list=15%, signal=37%	ICAM1/GBP1/SIAH2/BTG3/CSF3/PLK3/BIRC3/RDH10/RAPGEF2/MIR155HG/TNFAIP8/ZFP36/GADD45A/IRAK2/WTAP/ARHGEF2/SAV1/IL23A/SYNPO2/ZBTB10/RIPK2/HNRNPC/TIFA/RNF19B/PPP1R15B/CSRNP1/PPP1R15A/SLC11A2/PELI1/CCL20/CD274/CLEC2D/MAP3K8/ELOVL7/G0S2/PMAIP1/SPECC1L/PIM3/DENND4A/KMO/CFLAR/KLF6/DYRK3/ARL5B/TSLP/TP53BP2/SOD2/TBC1D9/TNFAIP3/CXCL3/CXCL2/CLCF1/GJB2/IL1A/IL36G/HCAR3/TJP2/CXCL8/F3/PLAUR/C11orf96/MMP10
GSE14769_UNSTIM_VS_80MIN_LPS_BMDM_DN	GSE14769_UNSTIM_VS_80MIN_LPS_BMDM_DN	GSE14769_UNSTIM_VS_80MIN_LPS_BMDM_DN	166	-0.619587	-1.92732	1.0485e-08	6.32695e-06	5.39219e-06	1960	tags=35%, list=15%, signal=30%	ICAM1/USP18/SIAH2/ZBTB11/BIRC3/ATF3/TGIF1/RAPGEF2/MCL1/DIO2/RORB/SLC25A25/BCL2L11/IL23A/COQ10B/SERPINE1/FAM133B/KCTD12/RIPK2/NFIL3/NAMPT/HK2/FOSL2/ZFAND5/NUPR1/IRGQ/RNF19B/PLSCR1/MED21/SUCO/CCNL1/NFAT5/SQSTM1/CSRNP1/TNFSF9/DUSP8/HBEGF/GDF15/FEM1C/MAFF/ABL2/MAP3K8/KDM6B/STX11/PIM3/DUSP4/CFLAR/KLF6/ISG15/ARL5B/SOD2/CH25H/RABGEF1/PHLDA1/CXCL1/PLAUR/C11orf96/TGM2
GSE9988_LOW_LPS_VS_CTRL_TREATED_MONOCYTE_UP	GSE9988_LOW_LPS_VS_CTRL_TREATED_MONOCYTE_UP	GSE9988_LOW_LPS_VS_CTRL_TREATED_MONOCYTE_UP	155	-0.626525	-1.93712	1.33372e-08	6.32695e-06	5.39219e-06	1960	tags=50%, list=15%, signal=43%	RYBP/IL6/SGPP2/BTG2/STK26/SUSD6/HES1/NOCT/NR4A2/EDN1/ICAM1/GBP1/SIAH2/BTG3/CSF3/PLK3/BIRC3/NR4A1/DLGAP1-AS1/RAPGEF2/MIR155HG/NFKB1/PIGA/RAB21/GADD45A/SELENOK/WTAP/EGR1/ARHGEF2/SAV1/IL23A/PDE4B/TRIP10/RIPK2/HNRNPC/TIFA/PPP1R15B/CSRNP1/ZNF674-AS1/PPP1R15A/EGR3/TLNRD1/SERPINB8/PELI1/TMEM88/HIVEP2/MAFF/CCL20/PLD1/CD274/MAP3K8/G0S2/PIM3/DENND4A/INHBA/PHLDA2/CFLAR/ELL2/DYRK3/ADM/ARL5B/TP53BP2/TSC22D2/S…
GSE9988_LPS_VS_LPS_AND_ANTI_TREM1_MONOCYTE_DN	GSE9988_LPS_VS_LPS_AND_ANTI_TREM1_MONOCYTE_DN	GSE9988_LPS_VS_LPS_AND_ANTI_TREM1_MONOCYTE_DN	162	-0.625005	-1.94117	1.35827e-08	6.32695e-06	5.39219e-06	2471	tags=43%, list=19%, signal=36%	GNA13/DDIT3/KCTD7/SPRY2/RHEB/CTSL/RRAGD/CSTB/RLF/TEX10/ZBTB21/RB1CC1/NR4A2/EDN1/EIF2AK3/CD68/TMEM38B/GLA/ATF3/ZBTB2/SLC3A2/RHOBTB3/PLPP3/OGT/TCEAL9/SERPINE1/UPP1/CALU/CORO1C/SPP1/SNX9/NRIP3/BAG3/SCARB2/KLHL21/MAFK/CAMSAP1/ACSL3/ZNF674-AS1/STX3/ASPH/TLNRD1/SGK1/ZBTB43/PLEKHM1/NPC1/SH3BP5/FNIP2/TNFRSF12A/VPS37B/AKIRIN2/CRY1/TSC22D1/DYRK3/TRIB1/ITPR1/PISD/HES4/VMP1/PLEKHO1/BHLHE40/NEDD4L/RRAD/RABGEF…
NAKAYA_PBMC_FLUARIX_FLUVIRIN_AGE_18_50YO_7DY_DN	NAKAYA_PBMC_FLUARIX_FLUVIRIN_AGE_18_50YO_7DY_DN	NAKAYA_PBMC_FLUARIX_FLUVIRIN_AGE_18_50YO_7DY_DN	259	-0.57352	-1.84836	1.37001e-08	6.32695e-06	5.39219e-06	2383	tags=39%, list=18%, signal=33%	RICTOR/GPATCH2L/BTG2/SNIP1/ELK4/WDR48/ZNF644/THBS1/CPEB2/USP42/RNF138/ZBTB21/ELF1/CDADC1/NR4A2/NFKBIE/KDM7A/ZCCHC2/KLHL15/ICAM1/CD55/MNT/MEF2D/NR4A1/ATF3/TGIF1/KBTBD2/TENT5A/MCL1/EPG5/C15orf39/SAMD8/ZFP36/ZNF267/SNHG15/CDKN1A/PCGF5/WTAP/EGR1/MAPK1IP1L/ITPRIP/SPTY2D1/HEG1/ETNK1/UTRN/ZBTB10/RIPK2/PDE4D/NFIL3/HNRNPC/NAMPT/FOSL2/ZFAND5/MAFK/TIGAR/MED21/DNAJB9/FOSB/PPP1R15B/STK39/PPP2R2A/CSRNP1/LRRFIP…
GSE9988_ANTI_TREM1_VS_LOW_LPS_MONOCYTE_DN	GSE9988_ANTI_TREM1_VS_LOW_LPS_MONOCYTE_DN	GSE9988_ANTI_TREM1_VS_LOW_LPS_MONOCYTE_DN	148	-0.629996	-1.94251	2.04996e-08	8.31671e-06	7.08799e-06	1960	tags=38%, list=15%, signal=33%	ICAM1/GBP1/SIAH2/BTG3/CSF3/PLK3/BIRC3/MARCKS/RAPGEF2/MIR155HG/NFKB1/TNFAIP8/LDLR/OASL/GADD45A/IRAK2/SAV1/IL23A/SYNPO2/PDE4B/TAB2/ZBTB10/RIPK2/HNRNPC/TIFA/RNF19B/PPP1R15B/SERPINB8/SMG9/PELI1/HIVEP2/CCL20/CD274/MAP3K8/G0S2/STX11/PMAIP1/SPECC1L/PIM3/DENND4A/CFLAR/RHOU/ARL5B/TNFRSF10B/SOD2/PSMA6/TNFAIP3/CXCL3/CXCL2/CLCF1/IL1A/IL36G/HCAR3/CXCL8/CXCL1/C11orf96
GSE20715_0H_VS_24H_OZONE_LUNG_DN	GSE20715_0H_VS_24H_OZONE_LUNG_DN	GSE20715_0H_VS_24H_OZONE_LUNG_DN	166	-0.613996	-1.90993	2.22362e-08	8.31671e-06	7.08799e-06	2109	tags=34%, list=16%, signal=29%	SERPINA3/MYL6B/FABP6/CTPS1/SORBS1/TXLNG/PAPLN/NOTCH1/OXSR1/CFB/RAB21/BIK/SEC14L1/PDE4B/KCNK1/SPP1/SLC23A2/CAPN2/NAMPT/RBM47/PPP2R5B/LRRC59/SLC7A6/GSN/GDF15/SLC2A1/EPHA2/CD302/CDC42EP4/MAFF/ALDH3A1/TIMP1/SLPI/RAB3IP/OSMR/SPHK1/CFLAR/DUSP6/TRIB1/SOD2/CTSH/GPX2/CPE/C3/DAPK1/FMO2/LCN2/PLAT/FOSL1/CXCL17/CP/TGM1/KRT18/KRT8/PTHLH/SAA1/ELF3
GSE22196_HEALTHY_VS_OBESE_MOUSE_SKIN_GAMMADELTA_TCELL_DN	GSE22196_HEALTHY_VS_OBESE_MOUSE_SKIN_GAMMADELTA_TCELL_DN	GSE22196_HEALTHY_VS_OBESE_MOUSE_SKIN_GAMMADELTA_TCELL_DN	172	-0.610903	-1.89897	2.29201e-08	8.31671e-06	7.08799e-06	2060	tags=36%, list=16%, signal=31%	AGO2/PLEKHO2/PLCG1/MN1/NPM3/ATF3/KBTBD2/HYOU1/NFKB1/YWHAZ/MAPKAPK2/CKAP4/SRF/ICOSLG/EZR/BID/HMGA1/ENG/SERPINE1/UPP1/ALCAM/CRIP1/DNMBP/CAPN2/EMP3/PDXK/FOSB/PPP1R15A/SERPINB8/ZBTB43/DHCR7/SHB/CDC42EP4/PI4K2A/EMP1/SH3BP5/LMNA/PEA15/PPIF/XBP1/G0S2/LGALS1/ENC1/EIF4A1/S100A4/PHLDA2/SORL1/SLC4A7/RPL36A/S100A9/TNFAIP3/TXNRD1/DPYSL3/CXCL2/AATK/SLC16A3/FABP5/CXCL8/NQO1/S100A8/PLAUR/EEF1G
GSE9988_LOW_LPS_VS_VEHICLE_TREATED_MONOCYTE_UP	GSE9988_LOW_LPS_VS_VEHICLE_TREATED_MONOCYTE_UP	GSE9988_LOW_LPS_VS_VEHICLE_TREATED_MONOCYTE_UP	151	-0.620765	-1.9199	3.72641e-08	1.23708e-05	1.05431e-05	1960	tags=40%, list=15%, signal=35%	ICAM1/SIAH2/PLK3/BIRC3/DLGAP1-AS1/RAPGEF2/MIR155HG/NFKB1/GADD45A/SELENOK/EGR1/LAMB3/SAV1/IL23A/SNX9/RIPK2/HNRNPC/TIFA/PPP1R15B/CSRNP1/TNFSF9/ZNF674-AS1/PPP1R15A/SERPINB8/PELI1/HIVEP2/MAFF/CCL20/ABL2/PLD1/CD274/FNIP2/MAP3K8/KDM6B/ELOVL7/G0S2/PMAIP1/PIM3/DENND4A/INHBA/PHLDA2/CFLAR/DYRK3/ADM/ARL5B/TP53BP2/SOD2/TNFAIP3/NEDD4L/CXCL3/CXCL2/GJB2/GPRC5A/IL1A/FOSL1/IL36G/CXCL8/F3/CXCL1/PLAUR/C11orf96
GSE2706_UNSTIM_VS_2H_LPS_DC_DN	GSE2706_UNSTIM_VS_2H_LPS_DC_DN	GSE2706_UNSTIM_VS_2H_LPS_DC_DN	143	-0.634014	-1.95043	3.89631e-08	1.23708e-05	1.05431e-05	2524	tags=50%, list=19%, signal=41%	SHROOM4/SPAG1/IFIH1/NFKBIB/IL6/BTG2/ZNFX1/PXDC1/IFIT3/NUP98/EDN1/ICAM1/GBP1/SIAH2/BTG3/TMEM150C/BIRC3/ATF3/RAPGEF2/MIR155HG/NFKB1/TNFAIP8/LDLR/OASL/RAB21/SNHG15/CDKN1A/GADD45A/IFI44/C15orf48/SELENOK/IRAK2/SAR1A/SIPA1L1/BID/IL23A/MAP2K3/RASGRP1/RIPK2/NAMPT/GALNT3/CSRNP1/PELI1/CD274/CYTOR/MAP3K8/PLAGL2/KDM6B/RELB/STX11/PIM3/TP53INP2/INHBA/CFLAR/ELL2/ISG15/ARL5B/B4GALT5/TP53BP2/SOD2/HES4/TNFAIP3/ISG…
GSE9988_LPS_VS_VEHICLE_TREATED_MONOCYTE_UP	GSE9988_LPS_VS_VEHICLE_TREATED_MONOCYTE_UP	GSE9988_LPS_VS_VEHICLE_TREATED_MONOCYTE_UP	146	-0.625702	-1.92992	4.53e-08	1.35367e-05	1.15368e-05	1960	tags=42%, list=15%, signal=37%	ICAM1/SIAH2/PLK3/BIRC3/DLGAP1-AS1/RAPGEF2/MIR155HG/NFKB1/GADD45A/SELENOK/EGR1/LAMB3/SAV1/IL23A/SNX9/RIPK2/HNRNPC/OTUD4/TIFA/PPP1R15B/CSRNP1/ZNF674-AS1/PPP1R15A/SERPINB8/PELI1/TMEM88/MAFF/CCL20/ABL2/PLD1/CD274/FNIP2/MAP3K8/XBP1/KDM6B/ELOVL7/G0S2/PMAIP1/PIM3/DENND4A/INHBA/PHLDA2/CFLAR/DYRK3/CFLAR-AS1/ADM/ARL5B/TP53BP2/SOD2/PSMA6/TNFAIP3/NEDD4L/CXCL3/CXCL2/IL1A/FOSL1/IL36G/TJP2/CXCL8/CXCL1/PLAUR/C11…
GSE35685_CD34POS_CD38NEG_VS_CD34POS_CD10NEG_CD62LPOS_BONE_MARROW_DN	GSE35685_CD34POS_CD38NEG_VS_CD34POS_CD10NEG_CD62LPOS_BONE_MARROW_DN	GSE35685_CD34POS_CD38NEG_VS_CD34POS_CD10NEG_CD62LPOS_BONE_MARROW_DN	155	-0.616844	-1.90719	5.15216e-08	1.45133e-05	1.23691e-05	1061	tags=19%, list=8%, signal=18%	NDRG1/MXD1/BEX1/EDNRB/MAP1S/RAB8B/CTSC/GRINA/ASL/TIMP1/FERMT2/PHLDB2/NECTIN2/DSG2/NPPC/ELK3/ITPR1/ENPP1/CTSH/AATK/HMOX1/CNN3/ENTPD7/KRT13/MUC1/FABP5/F3/IGFBP6/ALDH1A1/ATP6V0C
GSE9988_LPS_VS_CTRL_TREATED_MONOCYTE_UP	GSE9988_LPS_VS_CTRL_TREATED_MONOCYTE_UP	GSE9988_LPS_VS_CTRL_TREATED_MONOCYTE_UP	151	-0.618075	-1.91158	5.42821e-08	1.45133e-05	1.23691e-05	1960	tags=43%, list=15%, signal=37%	ICAM1/GBP1/SIAH2/BTG3/CSF3/PLK3/BIRC3/DLGAP1-AS1/MARCKS/RAPGEF2/MIR155HG/PIGA/RAB21/CDKN1A/GADD45A/SELENOK/WTAP/EGR1/SAV1/IL23A/SYNPO2/PHF1/RIPK2/HNRNPC/TIFA/PPP1R15B/CSRNP1/ZNF674-AS1/PPP1R15A/SERPINB8/PELI1/TMEM88/HIVEP2/MAFF/PLD1/CD274/MAP3K8/XBP1/G0S2/SPECC1L/PIM3/DENND4A/INHBA/PHLDA2/CFLAR/ELL2/DYRK3/CFLAR-AS1/ADM/ARL5B/TP53BP2/SOD2/TNFAIP3/NEDD4L/CXCL3/CXCL2/CLCF1/IL1A/FOSL1/IL36G/CXCL8/CXC…
GSE9988_ANTI_TREM1_VS_CTRL_TREATED_MONOCYTES_UP	GSE9988_ANTI_TREM1_VS_CTRL_TREATED_MONOCYTES_UP	GSE9988_ANTI_TREM1_VS_CTRL_TREATED_MONOCYTES_UP	173	-0.610301	-1.89963	6.42091e-08	1.63091e-05	1.38996e-05	1862	tags=40%, list=14%, signal=35%	GLA/RAB1A/NR4A1/ATF3/TGIF1/TMEM217/CDKN1A/SLC3A2/SELENOK/EGR1/PLPP3/COQ10B/LRRC8B/TCEAL9/ZFYVE16/CLDND1/UPP1/SRXN1/SPP1/SNX9/NRIP3/MAPK6/BAG3/KLHL21/MAFK/ACSL3/CSRNP1/ZNF674-AS1/STX3/ASPH/HBEGF/EGR3/TLNRD1/SGK1/ZBTB43/PLEKHM1/NPC1/SPAG9/AFF4/SH3BP5/ABL2/FNIP2/FERMT2/SESN2/GCLM/CTSV/PMAIP1/MAFG/DUSP4/INHBA/USP53/B3GNT5/SGMS2/ELL2/DYRK3/ADM/TRIB1/SLC2A3/HES4/TXNRD1/RRAD/RABGEF1/CXCL2/GPRC5A/PHLDA1/…
GSE3039_NKT_CELL_VS_B2_BCELL_DN	GSE3039_NKT_CELL_VS_B2_BCELL_DN	GSE3039_NKT_CELL_VS_B2_BCELL_DN	158	-0.620986	-1.92259	7.72551e-08	1.86884e-05	1.59273e-05	1592	tags=32%, list=12%, signal=28%	CHST1/CDKN1A/PMEPA1/PCGF5/WTAP/SKI/SPP1/NFIL3/PPARD/MAFK/NDRG1/NFAT5/CSRNP1/ALDOA/RHOV/SLC2A1/ATP6V0A1/EPHA2/CHKB/MAFF/GRINA/TNFRSF12A/STS/XBP1/IRS2/B4GALT1/SLC25A33/DUSP4/SPHK1/USP53/B3GNT5/TES/ELK3/GPAT3/DUSP6/TP53BP2/SOD2/TNFAIP3/MIF/BHLHE40/CXCL3/HCAR2/SLC16A3/EMILIN2/CREB5/FOSL1/ADAM28/F3/TM4SF1/MMP10
GSE22886_DAY0_VS_DAY1_MONOCYTE_IN_CULTURE_DN	GSE22886_DAY0_VS_DAY1_MONOCYTE_IN_CULTURE_DN	GSE22886_DAY0_VS_DAY1_MONOCYTE_IN_CULTURE_DN	168	-0.597709	-1.85783	9.34524e-08	2.1579e-05	1.83909e-05	2648	tags=43%, list=20%, signal=35%	KYNU/SLCO4A1/RHOQ/PIM2/UNC13B/SLC7A5/KCTD7/IL6/MTF1/CTSL/CLN8/PXDC1/PDE4A/CSTB/TEX10/CRIM1/NFKBIE/SEC61G/BIRC3/GPX4/ZNF267/CDKN1A/SLC3A2/WNT5A/WTAP/CTSB/GSTO1/ARL8B/ZFYVE16/UPP1/TRIP10/ALCAM/CD63/SPP1/NRIP3/ATOX1/NAMPT/MAPK6/MYO1E/PIM1/HBEGF/ZBTB43/ST3GAL1/HIVEP2/NPC1/PI4K2A/EMP1/SH3BP5/MAFF/FTH1/LMNA/AGPAT4/PPIF/CTSV/MT1X/RUNX1/MAFG/DUSP4/INHBA/SPHK1/ATP13A3/TSC22D1/SLC2A3/SOD2/PSMA6/TXNRD1/CXCL…
GSE19923_WT_VS_HEB_AND_E2A_KO_DP_THYMOCYTE_DN	GSE19923_WT_VS_HEB_AND_E2A_KO_DP_THYMOCYTE_DN	GSE19923_WT_VS_HEB_AND_E2A_KO_DP_THYMOCYTE_DN	170	-0.597373	-1.85815	1.31273e-07	2.89942e-05	2.47105e-05	2438	tags=35%, list=19%, signal=29%	IFIH1/IL6/ERO1A/MTF1/BTG2/SNIP1/CLK1/ME1/YTHDC1/SQLE/HLA-DMA/PRDM1/PLK3/NR4A1/ATF3/TGIF1/ARID3B/TENT5A/LDLR/ZFP36/SLC25A25/EGR1/ERF/KCTD12/NFIL3/NAMPT/HK2/MAPK6/ZFAND5/DLG4/MAFK/NDRG1/TGIF2/DNAJB9/PPP1R15B/TNFSF9/MAT2A/PPP1R15A/SLC2A1/SGK1/PELI1/IFITM10/MAP3K8/IRS2/RELB/ZFHX3/CFLAR/KLF6/DUSP6/NEDD9/SLC6A15/BHLHE40/RRAD/RSAD2/WBP1/PHLDA1/FOSL1/FGF13/MUC1
GSE20715_0H_VS_48H_OZONE_TLR4_KO_LUNG_DN	GSE20715_0H_VS_48H_OZONE_TLR4_KO_LUNG_DN	GSE20715_0H_VS_48H_OZONE_TLR4_KO_LUNG_DN	178	-0.597906	-1.86242	1.88249e-07	3.98461e-05	3.39592e-05	1581	tags=25%, list=12%, signal=23%	CKAP4/CDKN1A/PMEPA1/TNC/LITAF/SLC3A2/RRAS2/NRCAM/TCEAL9/KCTD10/SPP1/NFIL3/YWHAG/SYVN1/TRA2B/LRRC59/EIF4E/KHDRBS3/EPHA2/ISYNA1/PSMA2/PPRC1/ALDH3A1/STK40/OSMR/RHOU/ELL2/ADM/COX16/S100A6/SOD2/CTSH/MIF/VMP1/GPX2/CXCL2/LCN2/PHLDA1/CXCL17/KRT18/F3/KRT8/ELF3/EEF1G/CLU
GSE25123_CTRL_VS_ROSIGLITAZONE_STIM_PPARG_KO_MACROPHAGE_UP	GSE25123_CTRL_VS_ROSIGLITAZONE_STIM_PPARG_KO_MACROPHAGE_UP	GSE25123_CTRL_VS_ROSIGLITAZONE_STIM_PPARG_KO_MACROPHAGE_UP	110	-0.652353	-1.95523	2.43916e-07	4.95637e-05	4.22411e-05	1594	tags=35%, list=12%, signal=31%	MTHFD2/C15orf48/LITAF/TMTC2/WTAP/MAP2K3/ITPRIP/ARL8B/UPP1/RIPK2/NFIL3/NRIP3/NAMPT/ELF4/MXD1/STK39/CAMSAP1/IGF2BP2/TMEM88/CCL20/PPIF/KDM6B/SGMS2/DYRK3/RAB27A/TNFRSF10B/GPAT3/TNFAIP3/CXCL3/CXCL2/FA2H/PHLDA1/CREB5/HCAR3/DUSP10/FABP5/KCNN4/PLAUR/APOBEC3A
GSE22140_GERMFREE_VS_SPF_MOUSE_CD4_TCELL_DN	GSE22140_GERMFREE_VS_SPF_MOUSE_CD4_TCELL_DN	GSE22140_GERMFREE_VS_SPF_MOUSE_CD4_TCELL_DN	170	-0.591587	-1.84015	2.54335e-07	4.96931e-05	4.23514e-05	1730	tags=30%, list=13%, signal=26%	NFKB1/YWHAZ/IFIT2/OASL/MAPKAPK2/AKR1C3/IFI44/SLC3A2/SAR1A/BID/GNAQ/HMGA1/ENG/HEG1/SERPINE1/ALCAM/CRIP1/DNMBP/FARP1/ABHD14A/CAPN2/EMP3/PDXK/SQSTM1/DNASE1L1/CAMSAP1/CD59/PPP1R15A/SERPINB8/UBE2H/PI4K2A/EMP1/SH3BP5/LMNA/TIMP1/FERMT2/STK10/PPIF/XBP1/EIF4A1/S100A4/ELL2/ADM/TP53BP2/TXNRD1/CXCL3/SLC7A8/SLC16A3/HS3ST1/FABP5/NQO1
GSE18281_CORTICAL_VS_MEDULLARY_THYMOCYTE_UP	GSE18281_CORTICAL_VS_MEDULLARY_THYMOCYTE_UP	GSE18281_CORTICAL_VS_MEDULLARY_THYMOCYTE_UP	165	-0.592036	-1.84022	3.16134e-07	5.948e-05	5.06924e-05	2471	tags=39%, list=19%, signal=32%	GNA13/DDIT3/C1R/IFIH1/NFKBIB/HLA-G/ZNFX1/IFIT3/IFITM3/SEC61G/ICAM1/USP18/CMPK2/ATF3/SLIRP/GBP4/AXL/PIGA/IFIT2/DNAJB11/TNFSF10/EGR1/LAMB3/ERO1B/CAPN5/BCL3/FGFBP1/PTGFRN/TMEM40/RNF19B/LRRC59/SQSTM1/HBEGF/PPP1R15A/ST3GAL1/PELI1/IRF9/CTSC/PSMB10/LGALS3BP/SLPI/OSMR/ARHGEF3/FAM3D/NECTIN2/CYBA/CD74/CTSS/KLF6/F11R/MAL/ISG15/DUSP6/CH25H/ISG20/CXCL3/RSAD2/C3/CXCL2/LCN2/PLAT/PHLDA1/PLAUR/SAA1/TGM2
GSE29618_MONOCYTE_VS_MDC_DAY7_FLU_VACCINE_UP	GSE29618_MONOCYTE_VS_MDC_DAY7_FLU_VACCINE_UP	GSE29618_MONOCYTE_VS_MDC_DAY7_FLU_VACCINE_UP	145	-0.613788	-1.89053	4.75182e-07	8.62115e-05	7.34745e-05	1581	tags=31%, list=12%, signal=28%	CKAP4/MTMR3/TSPAN14/EGR1/CTSB/SIPA1L1/UPP1/UTRN/CD63/NAMPT/TKT/PDXK/SQSTM1/FTL/GLUL/AGFG1/BIN2/PELI1/PRRG4/SERINC1/TCF7L2/PGD/SAT1/G0S2/BST1/ENC1/SORL1/CTSS/ELL2/CYP27A1/DUSP6/S100A9/SOD2/CLEC7A/CDC42EP3/CXCL2/HMOX1/PLCB1/BEST1/HCAR3/CXCL8/S100A8/CXCL1/ALDH1A1/APOBEC3A
GSE29618_MONOCYTE_VS_MDC_UP	GSE29618_MONOCYTE_VS_MDC_UP	GSE29618_MONOCYTE_VS_MDC_UP	144	-0.601445	-1.85114	8.29954e-07	0.000145385	0.000123906	1772	tags=35%, list=13%, signal=30%	SLC22A4/MARCKS/LDLR/RAB5IF/CKAP4/EGR1/CTSB/UPP1/CD63/NAMPT/RCBTB2/TKT/CALML4/PDXK/RNF19B/FTL/GLUL/BIN2/NOTCH2/PELI1/LRP1/TIAM1/TCF7L2/FYB1/STS/PGD/SPRY4/PLAGL2/IRS2/G0S2/BST1/S100A4/SORL1/CTSS/ELL2/ADM/CYP27A1/DUSP6/S100A9/SOD2/CDC42EP3/CXCL2/HMOX1/BEST1/TNFSF13/HCAR3/CXCL8/S100A8/ALDH1A1/APOBEC3A
GSE45365_HEALTHY_VS_MCMV_INFECTION_CD8A_DC_DN	GSE45365_HEALTHY_VS_MCMV_INFECTION_CD8A_DC_DN	GSE45365_HEALTHY_VS_MCMV_INFECTION_CD8A_DC_DN	153	-0.588781	-1.82034	8.66644e-07	0.000146752	0.00012507	2116	tags=38%, list=16%, signal=32%	AKR1B1/ZCCHC2/LTC4S/HLA-DMA/ZNF562/NOTCH1/TENT5A/SPSB1/LUC7L/ZFP36/RAB21/MFHAS1/TNFSF10/WNT5A/SAR1A/BID/BCL2L11/MAPK1IP1L/MAP2K3/GSTO1/TCEAL9/ARL8B/ZFYVE16/HSPA13/CORO1C/MED14/HNRNPC/FOSL2/OTUD4/PDXK/TIGAR/PLSCR1/CD59/SRC/BST2/PPP1R15A/ZBTB43/RNF24/HIVEP2/CMC2/TNPO1/PSMA2/CLEC2D/MAP3K8/PLAGL2/NECTIN2/SPHK1/ATP13A3/CFLAR/TICAM1/ELL2/SCNN1A/GABARAPL1/S100A9/SOD2/CXCL3/IRS1/PKP2
GSE9601_NFKB_INHIBITOR_VS_PI3K_INHIBITOR_TREATED_HCMV_INF_MONOCYTE_DN	GSE9601_NFKB_INHIBITOR_VS_PI3K_INHIBITOR_TREATED_HCMV_INF_MONOCYTE_DN	GSE9601_NFKB_INHIBITOR_VS_PI3K_INHIBITOR_TREATED_HCMV_INF_MONOCYTE_DN	143	-0.607258	-1.86812	1.18036e-06	0.000193427	0.00016485	2063	tags=35%, list=16%, signal=30%	B3GALNT1/EDN1/USP18/CSF3/EPPK1/PTPN12/RDH10/SPSB1/IFIT2/SLC25A25/CDKN1A/LITAF/TNFSF10/EZR/BCL2L11/PTPRM/UPP1/RTP4/NFIL3/HK2/MAPK6/ZFAND5/NUPR1/SMARCE1/PLSCR1/HBEGF/EMP1/MAFF/LGALS3BP/TIMP1/FERMT2/MAP3K8/NPPC/OAS2/RHOU/KLF6/ADM/MMP3/TRIB1/SOD2/LAMC2/TXNRD1/SMIM3/APOD/PLAT/IL1A/TFPI2/SAA1/TM4SF1/C11orf96
HOWARD_PBMC_INACT_MONOV_INFLUENZA_A_INDONESIA_05_2005_H5N1_AGE_19_39YO_AS03_ADJUVANT_VS_BUFFER_1DY_UP	HOWARD_PBMC_INACT_MONOV_INFLUENZA_A_INDONESIA_05_2005_H5N1_AGE_19_39YO_AS03_ADJUVANT_VS_BUFFER_1DY_UP	HOWARD_PBMC_INACT_MONOV_INFLUENZA_A_INDONESIA_05_2005_H5N1_AGE_19_39YO_AS03_ADJUVANT_VS_BUFFER_1DY_UP	237	-0.540153	-1.73042	1.22225e-06	0.000194032	0.000165365	2029	tags=32%, list=15%, signal=28%	FAM20A/IFI30/IDO1/ICAM1/GBP1/CMPK2/FGD4/DHRS9/ATF3/TYMP/MARCKS/GBP4/CALHM6/IFIT2/OASL/MPZL2/MTHFD2/CDKN1A/IFI44/TNFSF10/CTSB/MCTP1/TMEM51/RTP4/KCTD12/BCL3/DSC2/FAM110B/NAMPT/SCARB2/DSE/RBM47/FZD5/TLR1/PLSCR1/SRC/HBEGF/GLUL/EGR3/TMTC1/ZMYND15/GRINA/PRRG4/CD274/CXCL16/NECTIN2/BST1/STX11/OAS2/CTSS/IFI6/LYN/FAM241A/ADM/CYP27A1/ISG15/DUSP6/SERPING1/TRIB1/S100A9/SOD2/PLEKHO1/APOBEC3B/RSAD2/BEST1/HCAR2/…
GSE30971_CTRL_VS_LPS_STIM_MACROPHAGE_WBP7_HET_2H_UP	GSE30971_CTRL_VS_LPS_STIM_MACROPHAGE_WBP7_HET_2H_UP	GSE30971_CTRL_VS_LPS_STIM_MACROPHAGE_WBP7_HET_2H_UP	157	-0.589933	-1.82781	1.31694e-06	0.000202729	0.000172777	1853	tags=33%, list=14%, signal=29%	PTPN12/KBTBD2/MIR155HG/NFKB1/SAMD8/PMEPA1/GK5/WTAP/LAMB3/SAV1/PDE4B/HRH1/UPP1/TRIP10/ZBTB10/NRIP3/PTGES/TMCC3/NFAT5/MET/HBEGF/ST3GAL1/DENND3/NPC1/SH3BP5/CCL20/PGD/AGPAT4/ELOVL7/G0S2/PHLDA2/DYNLT3/CNKSR3/RASSF8/NRIP1/SLC2A3/NEDD9/SOD2/TBC1D9/TRIM36/AKT3/RABGEF1/CDC42EP3/CXCL2/PLAU/GJB2/IL1A/IL36G/CXCL8/F3/PLAUR/C11orf96
GSE45365_NK_CELL_VS_CD11B_DC_DN	GSE45365_NK_CELL_VS_CD11B_DC_DN	GSE45365_NK_CELL_VS_CD11B_DC_DN	162	-0.587705	-1.82532	1.37616e-06	0.000205614	0.000175237	1960	tags=43%, list=15%, signal=37%	DUSP1/CCDC86/ZFAND2A/SLC7A5/CEBPB/ISY1/CYTH3/IL6/BTG2/KRT16/PLBD1/CEMIP2/RNF149/NOCT/ICAM1/CSF3/BIRC3/PTPN12/ADAMTS9/CALHM6/ZFP36/C15orf48/SLC3A2/EGR1/BCL2L11/PDE4B/STOM/SERPINE1/EFHD2/NFIL3/FOSL2/NOP2/PTGES/RNF19B/PLSCR1/PPP1R15B/ETV6/CSRNP1/IGF2BP2/PIM1/MAT2A/HBEGF/EPGN/IST1/HAS3/MAFF/TIMP1/OSMR/KDM6B/CHST11/STX11/ENC1/EIF4A1/LYN/SLC2A3/S100A9/TNFAIP3/CH25H/CLEC7A/SMIM3/CXCL2/GPRC5A/PHLDA1/FOSL…
GSE3039_NKT_CELL_VS_ALPHAALPHA_CD8_TCELL_UP	GSE3039_NKT_CELL_VS_ALPHAALPHA_CD8_TCELL_UP	GSE3039_NKT_CELL_VS_ALPHAALPHA_CD8_TCELL_UP	167	-0.584134	-1.81949	1.9767e-06	0.000286903	0.000244516	2231	tags=34%, list=17%, signal=29%	CPEB2/IFI44L/RLF/RAB3GAP1/FAM107B/KDM7A/FAM8A1/PAG1/IL1R2/MAP1LC3A/PLK3/PTPN12/PELI2/LUC7L/TRA2A/RSRC2/PGF/UPP1/ALCAM/HNRNPC/FOSL2/TMEM40/OSER1/TIGAR/CSRNP1/PIM1/HBEGF/MTHFD2L/PBX1/RHOV/SLC2A1/EPHA2/RNF24/ACY1/AHR/SLPI/CHD2/G0S2/SVIP/SPHK1/ZNF608/MMP3/GPAT3/DUSP6/S100A9/SMIM3/RABGEF1/PLAU/HCAR2/LCN2/EMILIN2/ADGRL2/IL36G/GNG10/S100A8/IGFBP6/CXCL1
GSE29618_MONOCYTE_VS_PDC_UP	GSE29618_MONOCYTE_VS_PDC_UP	GSE29618_MONOCYTE_VS_PDC_UP	143	-0.598452	-1.84103	2.33317e-06	0.000329236	0.000280594	1893	tags=36%, list=14%, signal=31%	SERINC5/S100A11/CAST/MARCKS/TENT5A/CKAP4/SEC14L1/TSPAN14/EGR1/UPP1/EFHD2/CAPN2/NFIL3/NAMPT/HK2/NEAT1/RCBTB2/TKT/CALML4/RNF19B/FTL/HBEGF/PELI1/CDC42EP4/RAB32/TCF7L2/TIMP1/FYB1/STS/ANXA1/PPIF/IRS2/G0S2/BST1/S100A4/PXN/CTSS/TRIB1/SLC2A3/S100A9/SOD2/PCSK5/CLEC7A/CDC42EP3/HMOX1/SLC6A6/BEST1/CREB5/HCAR3/CXCL8/ALDH1A1/APOBEC3A
GSE12392_IFNAR_KO_VS_IFNB_KO_CD8_NEG_SPLEEN_DC_UP	GSE12392_IFNAR_KO_VS_IFNB_KO_CD8_NEG_SPLEEN_DC_UP	GSE12392_IFNAR_KO_VS_IFNB_KO_CD8_NEG_SPLEEN_DC_UP	174	-0.57229	-1.78469	2.52813e-06	0.000347105	0.000295823	2271	tags=33%, list=17%, signal=27%	CLN8/UBALD2/ZFAS1/ZBTB21/RRN3/MAPK8/BTG3/BIRC3/ATF3/R3HDM4/NEK7/CTTNBP2NL/ZNF267/SAV1/GLIS2/TBX19/RSRC2/CLDND1/CORO1C/RAPGEF6/PARP6/ZBTB10/ELF4/BAG3/MAFK/ENO1/DNAJB9/MED17/AGFG1/SGK1/KAT6A/IVNS1ABP/PPTC7/SHB/MAFF/TNFRSF12A/PPIF/CREBRF/CHMP1B/KDM6B/CHST11/PIM3/EIF4A1/NPPC/CFLAR/ELL2/ARL5B/B4GALT5/CH25H/RAPH1/TRIM36/CDC42EP3/SLC16A3/F3/PLAUR/CYP51A1/MFSD14A
GSE25123_WT_VS_PPARG_KO_MACROPHAGE_UP	GSE25123_WT_VS_PPARG_KO_MACROPHAGE_UP	GSE25123_WT_VS_PPARG_KO_MACROPHAGE_UP	143	-0.596685	-1.8356	2.68608e-06	0.000359086	0.000306034	1831	tags=34%, list=14%, signal=30%	LINC00884/MARCKS/CEMIP/AC139887.2/OASL/CFB/IFI44/C15orf48/ARHGEF2/PLPP3/CELF1/TAB2/HSPA13/SMAD3/HNRNPC/HK2/FOSL2/PTGES/DSE/CNN2/MXD1/SQSTM1/TNFSF9/SLC11A2/RHOV/UBTD2/SLFN5/CCL20/TCF7L2/MAP3K8/PLAGL2/IRS2/ATP13A3/PTK2B/IFI6/LYN/ADM/SOD2/TNFAIP3/CXCL3/RSAD2/CXCL2/SLC6A6/PLAU/GJB2/LCN2/IL36G/S100A8/APOBEC3A
GSE18791_CTRL_VS_NEWCASTLE_VIRUS_DC_2H_DN	GSE18791_CTRL_VS_NEWCASTLE_VIRUS_DC_2H_DN	GSE18791_CTRL_VS_NEWCASTLE_VIRUS_DC_2H_DN	119	-0.612315	-1.84675	3.29336e-06	0.000428981	0.000365603	2120	tags=39%, list=16%, signal=33%	NR4A2/EIF2AK3/MNT/NR4A1/TGIF1/SLC22A4/MIR155HG/TMEM217/IFIT2/ZNF711/NIPAL1/IRAK2/RIMKLB/PDE4B/NAMPT/FGF9/ABO/MAFK/MXD1/NFAT5/CSRNP1/MAT2A/ZBTB43/IVNS1ABP/PELI1/GNL3L/GJB6/ABL2/NOL12/CREBRF/KDM6B/IRS2/PMAIP1/PIM3/SLC25A33/METRNL/DENND4A/TP53INP2/B3GNT5/ISG15/MAPK8IP1/TP53BP2/SLC19A2/CREB5/HCAR3/C11orf96
GSE30971_CTRL_VS_LPS_STIM_MACROPHAGE_WBP7_KO_4H_UP	GSE30971_CTRL_VS_LPS_STIM_MACROPHAGE_WBP7_KO_4H_UP	GSE30971_CTRL_VS_LPS_STIM_MACROPHAGE_WBP7_KO_4H_UP	150	-0.588801	-1.81876	4.17373e-06	0.000530064	0.000451751	1918	tags=35%, list=15%, signal=31%	CSF3/TBC1D30/KBTBD2/HDAC9/MIR155HG/CEMIP/LRIG1/SAMD8/TGFA/GK5/CPM/WTAP/LAMB3/SAV1/BAALC/HRH1/UPP1/TRIP10/ZBTB10/ABHD17C/NFAT5/MET/PIM1/AGFG1/SLC11A2/ZBTB43/NPC1/PLD1/CD274/FERMT2/AGPAT4/PLAGL2/ELOVL7/PHLDA2/CNKSR3/STRIP2/ELL2/RASSF8/TP53BP2/SLC2A3/TBC1D9/TRIM36/CLGN/NEDD4L/AKT3/CDC42EP3/GJB2/PLAT/IL1A/IL36G/F3/TM4SF1/C11orf96
GSE9988_ANTI_TREM1_VS_LPS_MONOCYTE_DN	GSE9988_ANTI_TREM1_VS_LPS_MONOCYTE_DN	GSE9988_ANTI_TREM1_VS_LPS_MONOCYTE_DN	152	-0.584131	-1.80545	4.4028e-06	0.000545518	0.000464922	2135	tags=38%, list=16%, signal=32%	PPM1K/NOCT/FOXN2/ICAM1/GBP1/BTG3/CSF3/PLK3/BIRC3/MARCKS/RAPGEF2/NFKB1/TNFAIP8/LDLR/OASL/RAB21/GADD45A/IRAK2/SAV1/IL23A/SYNPO2/TAB2/ZBTB10/RIPK2/HNRNPC/NAMPT/TIFA/RNF19B/PPP1R15B/IPCEF1/SERPINB8/PELI1/CCL20/CD274/TCF7L2/MAP3K8/XBP1/G0S2/STX11/PMAIP1/SPECC1L/PIM3/CFLAR/RHOU/TNFRSF10B/SOD2/PSMA6/TNFAIP3/CXCL2/CLCF1/IL1A/IL36G/HCAR3/CXCL8/CXCL1/C11orf96/OSR2
GSE19401_NAIVE_VS_IMMUNIZED_MOUSE_PLN_FOLLICULAR_DC_UP	GSE19401_NAIVE_VS_IMMUNIZED_MOUSE_PLN_FOLLICULAR_DC_UP	GSE19401_NAIVE_VS_IMMUNIZED_MOUSE_PLN_FOLLICULAR_DC_UP	170	-0.569164	-1.77041	4.61578e-06	0.000558289	0.000475807	2362	tags=41%, list=18%, signal=34%	BTG2/CLK1/ELK4/PXDC1/THBS1/IFIT3/FLOT1/AGO2/PLCG1/DEFB1/PRDM1/ICAM1/NPM3/ATF3/CEMIP/NFKB1/YWHAZ/OASL/ZFP36/MAPKAPK2/CKAP4/CDKN1A/SEC24D/SRF/IFI44/ICOSLG/EZR/MACF1/MAP2K3/HMGA1/ENG/HEG1/SERPINE1/UPP1/CRIP1/BCL3/CAPN2/EMP3/RNF19B/PIM1/PPP1R15A/SERPINB8/IVNS1ABP/SLC12A2/NPC1/EMP1/SH3BP5/LMNA/PPIF/XBP1/G0S2/LGALS1/S100A4/DUSP4/PHLDA2/ATP13A3/TICAM1/TP53BP2/SLC2A3/S100A9/RBM4/TXNRD1/CXCL2/HMOX1/SLC16A…
GSE20715_0H_VS_24H_OZONE_TLR4_KO_LUNG_DN	GSE20715_0H_VS_24H_OZONE_TLR4_KO_LUNG_DN	GSE20715_0H_VS_24H_OZONE_TLR4_KO_LUNG_DN	170	-0.567771	-1.76607	5.1588e-06	0.000609458	0.000519416	1759	tags=34%, list=13%, signal=30%	SPSB1/ARNTL/NEK7/CTTNBP2NL/LDLR/CFB/AMOTL2/CDKN1A/PMEPA1/SLC3A2/SEMA5A/EIF3J/KPNA1/RRAS2/MAN2A1/KCTD10/KCNK1/SPP1/SLC23A2/BCL3/CAPN2/NFIL3/ABHD17C/LRRC59/STK39/TMCC3/SLC7A6/EIF4E/GLUL/EPHA2/LOX/GJB6/MAFF/PPRC1/ALDH3A1/TRIM29/TIMP1/PGD/OSMR/PDK4/CSNK1E/RHOU/ADM/MAL/DUSP6/CTSH/VMP1/GPX2/NEDD4L/CXCL2/DAPK1/LCN2/CXCL17/TGM1/KRT18/F3/SAA1/ELF3
GSE37533_UNTREATED_VS_PIOGLIZATONE_TREATED_CD4_TCELL_PPARG1_AND_FOXP3_TRASDUCED_UP	GSE37533_UNTREATED_VS_PIOGLIZATONE_TREATED_CD4_TCELL_PPARG1_AND_FOXP3_TRASDUCED_UP	GSE37533_UNTREATED_VS_PIOGLIZATONE_TREATED_CD4_TCELL_PPARG1_AND_FOXP3_TRASDUCED_UP	160	-0.573223	-1.77749	6.18808e-06	0.000714442	0.000608889	1966	tags=32%, list=15%, signal=28%	TMEM38B/ACTN1/BTG3/SCYL2/SC5D/PTPN12/TNFAIP8/RAB5IF/PMEPA1/ZNF207/BID/HMGA1/HEG1/SERPINE1/UPP1/CORO1C/ALCAM/SPP1/CYCS/NRIP3/FOSL2/PDXK/ENO1/NFAT5/SRC/GSN/BHLHE41/EMP1/MAFF/PPIF/RELB/MREG/G0S2/CHST11/INHBA/KMO/ATP13A3/TSC22D1/SLC2A3/GPX3/BHLHE40/CXCL3/SLC16A3/IL1A/IL36G/TFPI2/CXCL8/F3/KCNN4/CXCL1/PLAUR/CYP51A1
GSE14000_UNSTIM_VS_4H_LPS_DC_TRANSLATED_RNA_DN	GSE14000_UNSTIM_VS_4H_LPS_DC_TRANSLATED_RNA_DN	GSE14000_UNSTIM_VS_4H_LPS_DC_TRANSLATED_RNA_DN	144	-0.581128	-1.78861	7.05373e-06	0.000796287	0.000678643	2438	tags=38%, list=19%, signal=31%	IFIH1/SGPP2/GTPBP1/C1GALT1/IFIT3/USP42/IFI44L/PPM1K/BLZF1/IDO1/USP18/GBP1/CMPK2/BIRC3/ATF3/MIR155HG/IFIT2/OASL/MTHFD2/CKAP4/TRIM56/IFI44/TNFSF10/IRAK2/NXN/RTP4/NAMPT/ELF4/GRB10/DNAJC22/NUPR1/CACHD1/SLFN5/CD274/TCF7L2/FERMT2/STX11/PMAIP1/OAS2/CFLAR/GMPR/ISG15/SERPING1/APOBEC3G/IFITM1/SOD2/VEGFC/ISG20/RSAD2/NCOA7/PLAT/CSRP2/F3/APOBEC3A
GSE2706_R848_VS_R848_AND_LPS_2H_STIM_DC_DN	GSE2706_R848_VS_R848_AND_LPS_2H_STIM_DC_DN	GSE2706_R848_VS_R848_AND_LPS_2H_STIM_DC_DN	124	-0.606214	-1.83421	8.35777e-06	0.000922988	0.000786625	2283	tags=40%, list=17%, signal=34%	ZNFX1/CPEB2/IFIT3/RNF149/PPM1K/NOCT/IDO1/PRDM1/GBP1/MIR155HG/ARRDC3/MCL1/IFIT2/BEND7/OASL/CFB/ZNF503/IFI44/SELENOK/IRAK2/EGR1/TYRP1/CCK/NAMPT/CSRNP1/PPP1R15A/EGR3/LMOD3/RHOV/PELI1/CDKN2B/CCL20/PMAIP1/INHBA/KLF6/ISG15/DUSP6/IFITM1/SOD2/HES4/TNFAIP3/ISG20/CXCL3/RSAD2/CXCL2/NCOA7/IL1A/HCAR3/CXCL8/OSR2
GSE37416_0H_VS_3H_F_TULARENSIS_LVS_NEUTROPHIL_DN	GSE37416_0H_VS_3H_F_TULARENSIS_LVS_NEUTROPHIL_DN	GSE37416_0H_VS_3H_F_TULARENSIS_LVS_NEUTROPHIL_DN	172	-0.557307	-1.73237	9.61052e-06	0.00101293	0.000863276	2870	tags=44%, list=22%, signal=35%	RBM12/BZW1/CREB3/DCAF1/PNPLA8/PLEKHB2/RNMT/SERP1/DUSP16/CHMP2B/TMEM41B/FRMD4B/ABCF1/CYTH3/GPATCH2L/SNIP1/AFTPH/TMEM170A/RLF/CDADC1/PPP2CA/ATP6V1C1/NUP98/NFKBIE/IL1R2/ARIH1/OXSR1/ARF4/RAPGEF2/SETD5/MAPKAPK2/ZNF267/DNAJB11/CDKN1A/WTAP/CCNT1/LAMB3/SIPA1L1/MAPK1IP1L/MAP2K3/SLC36A4/HMGA1/PDE4B/SPTY2D1/HSPA13/PDE4D/MAPK6/PSEN1/PTGES/EMP3/MAFK/BRAF/ENO1/TGIF2/MAGT1/TMEM88/GJB6/HIVEP2/MAFF/RAB8B/MAP3K8/C…
GSE32986_CURDLAN_LOWDOSE_VS_CURDLAN_HIGHDOSE_STIM_DC_DN	GSE32986_CURDLAN_LOWDOSE_VS_CURDLAN_HIGHDOSE_STIM_DC_DN	GSE32986_CURDLAN_LOWDOSE_VS_CURDLAN_HIGHDOSE_STIM_DC_DN	160	-0.567835	-1.76078	1.00907e-05	0.00101293	0.000863276	2258	tags=33%, list=17%, signal=28%	SUSD6/NCOA5/IFIT3/U2AF1/FNBP1L/ARIH1/PRDM1/TOP1/PLK3/ADAP1/CX3CL1/RAPGEF2/IFIT2/IL6ST/NIPAL1/IRAK2/FOXP4/PLPP3/SRXN1/VASN/NOP2/FAS/GRAMD1B/PIR/SQSTM1/TNFSF9/MET/PPP1R15A/TRPS1/EDNRB/SLC2A1/STBD1/PELI1/DAPP1/CHD2/CXCL16/PLAGL2/PPP1R12B/NECTIN2/MREG/CFLAR/FAM241A/ISG20/RAVER1/RABGEF1/RSAD2/C3/NCOA7/PHLDA1/IL36G/F3/PLAUR/TGM2
GSE46606_UNSTIM_VS_CD40L_IL2_IL5_1DAY_STIMULATED_IRF4HIGH_SORTED_BCELL_DN	GSE46606_UNSTIM_VS_CD40L_IL2_IL5_1DAY_STIMULATED_IRF4HIGH_SORTED_BCELL_DN	GSE46606_UNSTIM_VS_CD40L_IL2_IL5_1DAY_STIMULATED_IRF4HIGH_SORTED_BCELL_DN	168	-0.553	-1.71886	1.02012e-05	0.00101293	0.000863276	2808	tags=36%, list=21%, signal=28%	LAMP2/ARMCX4/IDI1/ZFP36L1/DUSP1/RAB11A/DNAJB4/FBLN7/RYBP/RFX3/NFKBIB/IL6/ISG20L2/YTHDC1/FOXN2/MPP6/RASEF/PRDM1/ICAM1/HIPK2/TGIF1/MCL1/ATXN2L/ZFP36/CDKN1A/GK5/SRF/GADD45A/EGR1/PDE4B/WEE1/PHF1/YWHAG/CHP1/PPP2R2A/CSRNP1/PPP1R15A/EPHA2/TMEM88/MAFF/RLIM/LRP4/STK40/MAP3K8/CXCL16/PPIF/PCDH17/KDM6B/IRS2/PIM3/ADM/TRIB1/TNFAIP3/ITPKC/RRAD/CXCL3/CLCF1/IGFBP2/PHLDA1/FOSL1
GSE6259_33D1_POS_VS_DEC205_POS_FLT3L_INDUCED_SPLENIC_DC_UP	GSE6259_33D1_POS_VS_DEC205_POS_FLT3L_INDUCED_SPLENIC_DC_UP	GSE6259_33D1_POS_VS_DEC205_POS_FLT3L_INDUCED_SPLENIC_DC_UP	131	-0.590936	-1.79732	1.02098e-05	0.00101293	0.000863276	2072	tags=34%, list=16%, signal=29%	ZDHHC2/EDN1/DYRK1A/NOTCH1/NR4A1/HIPK2/ARHGAP6/RBPJ/CFB/RBPMS/POU2F1/EGR1/SIPA1L1/RFFL/UPP1/CLDN23/AP2B1/FOSL2/PPARD/PTGES/NUPR1/NFAT5/CSRNP1/DUSP8/AGFG1/GDF15/NOTCH2/MAML1/RNF24/ABI2/NOL12/AHR/ATG9A/KDM6B/BST1/CD74/IFITM1/TNFAIP3/RABGEF1/CXCL2/LCN2/PHLDA1/IL1A/EGLN2/F3
GSE22886_DAY1_VS_DAY7_MONOCYTE_IN_CULTURE_UP	GSE22886_DAY1_VS_DAY7_MONOCYTE_IN_CULTURE_UP	GSE22886_DAY1_VS_DAY7_MONOCYTE_IN_CULTURE_UP	162	-0.569614	-1.76914	1.02356e-05	0.00101293	0.000863276	1960	tags=37%, list=15%, signal=32%	ICAM1/MT1F/PLK3/KBTBD2/ARID3B/MARCKS/MCL1/TNFAIP8/C15orf39/OASL/WNT5A/DAZAP2/IL6R/IL23A/PDE4B/HRH1/RASGRP1/UPP1/TFE3/RIPK2/NAMPT/FOSL2/EMP3/KLHL21/OSER1/MET/SRC/HBEGF/PPP1R15A/SERPINB8/ZBTB43/MAML1/ST3GAL1/HIVEP2/CCL20/FERMT2/SMAGP/PPIF/SIK3/RELB/RUNX1/PMAIP1/DUSP4/INHBA/CFLAR/KLF6/LYN/IL16/ANKHD1/SOD2/TNFAIP3/TRIM36/ISG20/NEDD4L/RSAD2/IL1A/IL36G/HCAR3/TFPI2/MMP1
GSE29618_BCELL_VS_MONOCYTE_DN	GSE29618_BCELL_VS_MONOCYTE_DN	GSE29618_BCELL_VS_MONOCYTE_DN	165	-0.560166	-1.74115	1.03685e-05	0.00101293	0.000863276	1545	tags=29%, list=12%, signal=26%	TPP1/TSPAN14/CTSB/MCTP1/GSTO1/GNAQ/STOM/CD63/CAPN2/RCBTB2/ZFAND5/CALML4/RBM47/CHP1/ENO1/FTL/HBEGF/NOTCH2/LRP1/CDC42EP4/CS/TIAM1/RAB32/TCF7L2/TIMP1/PEA15/FYB1/AHR/BST1/RAP2B/PXN/CTSS/DPYSL2/DUSP6/S100A6/TRIB1/SOD2/PCSK5/IGFBP7/CDC42EP3/CXCL2/HMOX1/DAPK1/BEST1/CREB5/GABARAP/PLAUR/ATP6V0C
GSE360_CTRL_VS_L_MAJOR_DC_DN	GSE360_CTRL_VS_L_MAJOR_DC_DN	GSE360_CTRL_VS_L_MAJOR_DC_DN	141	-0.577937	-1.77074	1.07782e-05	0.00103308	0.000880452	1616	tags=30%, list=12%, signal=26%	ATP8B1/GADD45A/LITAF/IL23A/RGS12/TFE3/SMNDC1/NAMPT/ABO/LYPD3/TTLL3/RNF19B/MEOX1/PIM1/DENND3/TIMP1/AHR/SLPI/CHD2/KDM6B/CRYAB/IRS2/ELAVL2/G0S2/PHLDA2/CFLAR/KLF6/IFI6/SOX9/ELL2/ADM/GMPR/PARD6B/TRIB1/SOD2/CELF2/TNFAIP3/MIF/GPX2/TJP2/CXCL8/ATP6V0C
GSE22140_HEALTHY_VS_ARTHRITIC_GERMFREE_MOUSE_CD4_TCELL_DN	GSE22140_HEALTHY_VS_ARTHRITIC_GERMFREE_MOUSE_CD4_TCELL_DN	GSE22140_HEALTHY_VS_ARTHRITIC_GERMFREE_MOUSE_CD4_TCELL_DN	162	-0.565472	-1.75627	1.3986e-05	0.00131572	0.00112133	1730	tags=33%, list=13%, signal=29%	NFKB1/YWHAZ/IFIT2/C15orf39/OASL/TGFA/CDKN1A/IFI44/SLC3A2/WTAP/EZR/MAP2K3/HMGA1/SERPINE1/UPP1/CRIP1/DNMBP/ABHD14A/CAPN2/EMP3/RNF19B/PIM1/PPP1R15A/SERPINB8/UBE2H/HIVEP2/NPC1/EMP1/SH3BP5/ABL2/LMNA/TIMP1/FERMT2/GCLM/PPIF/XBP1/PMAIP1/LGALS1/S100A4/DENND4A/OAS2/ZFHX3/KLF6/ELL2/CLN3/TRIB1/TP53BP2/SLC2A3/RBM4/TXNRD1/HMOX1/SLC7A8/NQO1/CXCL1
GSE14769_UNSTIM_VS_60MIN_LPS_BMDM_DN	GSE14769_UNSTIM_VS_60MIN_LPS_BMDM_DN	GSE14769_UNSTIM_VS_60MIN_LPS_BMDM_DN	177	-0.545113	-1.6971	1.48006e-05	0.00136703	0.00116507	2699	tags=37%, list=20%, signal=30%	SDE2/ZFP36L1/TLR2/DUSP1/DUSP16/DNAJB4/CEBPB/RYBP/NFKBIB/SPRY2/BTG2/RBM39/HLA-G/NOCT/NFKBIE/MAPK8/ICAM1/SIAH2/BIRC3/ATF3/TGIF1/PLSCR4/MCL1/MAPKAPK2/SLC25A25/ARHGEF2/BCL2L11/CLDND1/FAM133B/KCTD12/RIPK2/ABHD17C/FOSL2/ZFAND5/NUPR1/IRGQ/RNF19B/FZD5/MXD1/PLSCR1/CCNL1/SQSTM1/ACSL3/CSRNP1/TNFSF9/PIM1/GDF15/SGK1/FEM1C/CDKN2B/MAP3K8/KDM6B/RELB/STX11/DUSP4/CFLAR/KLF6/B4GALT5/NRIP1/SOD2/ITPKC/RABGEF1/PHLDA1/…
GSE43955_1H_VS_20H_ACT_CD4_TCELL_WITH_TGFB_IL6_DN	GSE43955_1H_VS_20H_ACT_CD4_TCELL_WITH_TGFB_IL6_DN	GSE43955_1H_VS_20H_ACT_CD4_TCELL_WITH_TGFB_IL6_DN	144	-0.572464	-1.76194	1.60779e-05	0.0014585	0.00124302	2066	tags=28%, list=16%, signal=24%	ACP5/EPB41L4B/UGDH/SMIM4/PRDM1/CSF3/BIRC3/CFB/PLAC9/TNC/VCL/WWTR1/ATXN2/HK2/NUPR1/RNF19B/CDKN2A/CD59/MET/AGFG1/DCN/IKZF2/TAGLN/FERMT2/OSMR/CTSS/ELL2/MARK1/S100A6/NDN/CYSTM1/PDE1A/ISG20/NEDD4L/CNN3/PHLDA1/IL1A/FGFR1/ADAM28/HS3ST1/SERPINE2
GSE14000_UNSTIM_VS_16H_LPS_DC_TRANSLATED_RNA_DN	GSE14000_UNSTIM_VS_16H_LPS_DC_TRANSLATED_RNA_DN	GSE14000_UNSTIM_VS_16H_LPS_DC_TRANSLATED_RNA_DN	149	-0.573333	-1.77119	1.81412e-05	0.00161679	0.00137793	2438	tags=37%, list=19%, signal=30%	IFIH1/SGPP2/ABTB2/GTPBP1/CPEB2/IFIT3/GABPB1/IFI44L/MAPK8/INSL4/IDO1/USP18/GBP1/CMPK2/ETV1/BIRC3/ATF3/MIR155HG/WHAMM/IFIT2/CKAP4/TRIM56/TNFSF10/IRAK2/RABGAP1L/PDE4B/EAF2/FOXP1/GRB10/SUCO/TMCC3/SUPT3H/CCL20/PRRG4/CD274/FERMT2/TNFAIP1/CLEC2D/YPEL5/PMAIP1/OAS2/CFLAR/GMPR/B4GALT5/APOBEC3G/IFITM1/SOD2/GMDS/C3orf52/AKT3/RSAD2/PLAT/ENTPD7/TGM1/APOBEC3A
GSE29617_CTRL_VS_DAY7_TIV_FLU_VACCINE_PBMC_2008_UP	GSE29617_CTRL_VS_DAY7_TIV_FLU_VACCINE_PBMC_2008_UP	GSE29617_CTRL_VS_DAY7_TIV_FLU_VACCINE_PBMC_2008_UP	150	-0.571758	-1.76612	1.90662e-05	0.00166993	0.00142321	2362	tags=44%, list=18%, signal=37%	BTG2/UBE2D3/ZNF644/DCTN4/CDH23/RNF138/PITX1/CDADC1/KLHL15/MNT/RAB1A/NR4A1/ATF3/KBTBD2/IFIT2/SH2B3/CDKN1A/WAC/ITPRIP/COQ10B/ARL8B/TACC1/UTRN/SMNDC1/BCL3/RIPK2/NFIL3/NAMPT/ELF4/FOSL2/ZFAND5/MAFK/TIGAR/MED21/DNAJB9/FOSB/CSRNP1/N4BP3/HBEGF/EGR3/SGK1/MAML1/PTBP2/RAB8B/CCL20/FTH1/CHORDC1/CHMP1B/SAT1/G0S2/CRY1/YPEL5/STX11/METRNL/TP53INP2/B3GNT5/MARK1/ARL5B/SERPING1/TSC22D2/SLC2A3/FEZ1/NGRN/CXCL2/HCAR3/C…
GSE6092_IFNG_VS_IFNG_AND_B_BURGDORFERI_INF_ENDOTHELIAL_CELL_DN	GSE6092_IFNG_VS_IFNG_AND_B_BURGDORFERI_INF_ENDOTHELIAL_CELL_DN	GSE6092_IFNG_VS_IFNG_AND_B_BURGDORFERI_INF_ENDOTHELIAL_CELL_DN	151	-0.563078	-1.74149	2.18286e-05	0.00187948	0.0016018	3265	tags=46%, list=25%, signal=35%	CHMP4B/NDEL1/DDX21/UBQLN1/LARP1/PRKCD/TMEM123/NCK1/RTN2/GPHN/EIF1/ST3GAL3/ETF1/AMD1/SDE2/PFKP/ARHGAP21/SPRED1/NFKBIB/REPS1/ZNFX1/KLF16/RNF4/TMEM38B/USP18/CMPK2/SIAH2/SC5D/RAPGEF2/CALHM6/IFIT2/OASL/RAB21/PCGF5/TNFSF10/RBPMS/WTAP/SAR1A/FOXP4/COQ10B/TRIP10/RIPK2/MED1/ZFAND5/TRA2B/TLR1/ETV6/CSRNP1/SRC/TLNRD1/PLPP1/RNF31/ST3GAL1/CD274/CDC42EP1/PLAGL2/STIMATE/LAYN/STX11/CFLAR/TSC22D1/ADM/SLC4A7/PSMA6/I…
GSE6092_B_BURGDOFERI_VS_B_BURGDORFERI_AND_IFNG_STIM_ENDOTHELIAL_CELL_DN	GSE6092_B_BURGDOFERI_VS_B_BURGDORFERI_AND_IFNG_STIM_ENDOTHELIAL_CELL_DN	GSE6092_B_BURGDOFERI_VS_B_BURGDORFERI_AND_IFNG_STIM_ENDOTHELIAL_CELL_DN	155	-0.559479	-1.72982	2.34781e-05	0.00198781	0.00169413	3086	tags=40%, list=23%, signal=31%	PRKCD/RGL1/PRELID3B/TMEM123/NCK1/PRPF38A/EIF1AX/EREG/GPHN/GCA/ST3GAL3/AMD1/STARD5/ZDHHC5/GPR85/ABTB2/TMED5/FAM20B/NCOA5/USP42/PPP2CA/DGKH/NFKBIE/PRDM1/PTPN12/GBP4/CALHM6/GADD45A/PNO1/RRAS2/HEG1/SERPINE1/CLDND1/TRIP10/RIPK2/NAMPT/TICAM2/BRAF/RNF19B/TLR1/SHOC2/MIER3/DUSP8/CPEB4/ST3GAL1/CS/ABI1/CD274/PSMB10/PLAGL2/RELB/STX11/TRIB1/TNFAIP3/ITGA5/CXCL3/HCAR2/LCN2/SLC16A3/SPATA13/CP/F3
GSE29618_MONOCYTE_VS_PDC_DAY7_FLU_VACCINE_UP	GSE29618_MONOCYTE_VS_PDC_DAY7_FLU_VACCINE_UP	GSE29618_MONOCYTE_VS_PDC_DAY7_FLU_VACCINE_UP	151	-0.562483	-1.73965	2.40271e-05	0.00199255	0.00169817	1479	tags=27%, list=11%, signal=24%	EGR1/SERPINB6/UPP1/EFHD2/NFIL3/NAMPT/HK2/RCBTB2/TKT/CALML4/EIF4EBP2/FTL/HBEGF/ALDOA/AGFG1/SGK1/PELI1/DENND3/RAB32/TCF7L2/TIMP1/AHR/SAT1/G0S2/PXN/CTSS/RAB27A/TRIB1/SLC2A3/S100A9/SOD2/PCSK5/CLEC7A/CDC42EP3/HMOX1/BEST1/TNFSF13/HCAR3/CXCL8/ALDH1A1/APOBEC3A
GSE2706_UNSTIM_VS_8H_R848_DC_DN	GSE2706_UNSTIM_VS_8H_R848_DC_DN	GSE2706_UNSTIM_VS_8H_R848_DC_DN	143	-0.572274	-1.7605	2.46738e-05	0.00199255	0.00169817	2445	tags=40%, list=19%, signal=33%	AFDN/IFIH1/IL6/ABTB2/THBS1/IFIT3/IGSF3/SWAP70/DGKH/USP18/GBP1/CMPK2/SIAH2/BTG3/ARMCX3/BIRC3/MOXD1/RAPGEF2/MIR155HG/NFKB1/TNFAIP8/IFIT2/SNHG15/TNC/GADD45A/IFI44/C15orf48/TNFSF10/SINHCAF/LAMB3/SIPA1L1/RASGRP1/NAMPT/SLFN5/CD274/TCF7L2/MAP3K8/SAT1/RELB/G0S2/STX11/PMAIP1/DUSP4/INHBA/OAS2/ATP13A3/IFI6/ISG15/MACC1/SOD2/PSMA6/TNFAIP3/ISG20/FEZ1/PLAT/IL36G/APOBEC3A
GSE32986_CURDLAN_HIGHDOSE_VS_GMCSF_AND_CURDLAN_HIGHDOSE_STIM_DC_DN	GSE32986_CURDLAN_HIGHDOSE_VS_GMCSF_AND_CURDLAN_HIGHDOSE_STIM_DC_DN	GSE32986_CURDLAN_HIGHDOSE_VS_GMCSF_AND_CURDLAN_HIGHDOSE_STIM_DC_DN	161	-0.553797	-1.71742	2.47108e-05	0.00199255	0.00169817	2300	tags=30%, list=17%, signal=25%	PRRC2A/PPP6R1/SWAP70/ZEB1/NFKBIE/PLEKHO2/PRDM1/ICAM1/BIRC3/NR4A1/NFKB1/CALHM6/ZFP36/MAPKAPK2/ICOSLG/IRAK2/EGR1/FOXP4/PDE4B/BCL3/FAS/NUPR1/RNF19B/CSRNP1/TNFSF9/MIER3/PIM1/PPP1R15A/EGR3/ADAM17/B3GALNT2/MAFF/KDM6B/RELB/STX11/CNFN/DENND4A/CFLAR/ISG15/SOD2/TNFAIP3/ITGA5/SCIN/RRAD/CXCL3/CNN3/SPATA13/IL1A/CXCL1
GSE360_HIGH_DOSE_B_MALAYI_VS_M_TUBERCULOSIS_DC_DN	GSE360_HIGH_DOSE_B_MALAYI_VS_M_TUBERCULOSIS_DC_DN	GSE360_HIGH_DOSE_B_MALAYI_VS_M_TUBERCULOSIS_DC_DN	145	-0.575535	-1.7727	2.52818e-05	0.00200674	0.00171026	2421	tags=39%, list=18%, signal=32%	LAMTOR5/MTF1/MSMO1/CTSL/IFI44L/TRIM22/SQLE/AASS/ICAM1/MT1F/GBP1/CDH1/S100A11/CGRRF1/TYMP/RAPGEF2/NFKB1/ZKSCAN1/IFIT2/LDLR/IFI44/WTAP/RHOBTB3/MAP2K3/HIC2/RNF19B/NDRG1/TLR1/PLSCR1/BST2/PPP1R15A/GLUL/DENND3/ABI1/IRF6/PSMB10/TIMP1/STK17A/SAT1/G0S2/STX11/OAS2/IFI6/ELL2/GMPR/DUSP6/B4GALT5/SERPING1/TP53BP2/S100A9/ZNF410/SEMA6A/TUBB3/KCNMA1/F3/S100A8
GSE37301_PRO_BCELL_VS_GRANULOCYTE_MONOCYTE_PROGENITOR_UP	GSE37301_PRO_BCELL_VS_GRANULOCYTE_MONOCYTE_PROGENITOR_UP	GSE37301_PRO_BCELL_VS_GRANULOCYTE_MONOCYTE_PROGENITOR_UP	110	-0.600801	-1.80072	2.67391e-05	0.00208977	0.00178102	2115	tags=34%, list=16%, signal=28%	IFITM3/KDM7A/LAMC1/CD68/SCD5/SERINC5/MECP2/SYDE1/FTO/IFT172/TEX2/PAIP2/ZFP36/CPM/FAM160A1/GSTO1/SNX9/MXD1/FOSB/VAT1/PPP1R15A/SGK1/IRS2/SIPA1L2/SLC25A33/DENND2C/TSC22D1/ATP1B1/ITPKC/NEDD4L/DAPK1/CNN3/ITIH5/CDH19/PHLDA1/DUSP10/FAM107A
GSE360_L_DONOVANI_VS_B_MALAYI_HIGH_DOSE_MAC_UP	GSE360_L_DONOVANI_VS_B_MALAYI_HIGH_DOSE_MAC_UP	GSE360_L_DONOVANI_VS_B_MALAYI_HIGH_DOSE_MAC_UP	152	-0.566528	-1.75104	2.7229e-05	0.00209581	0.00178617	2693	tags=34%, list=20%, signal=28%	TDG/PAM/KYNU/IL1R1/DVL3/TFAP4/SPRY2/CLK1/CTSL/YTHDC1/TCF12/ATP6V1C1/DDX17/MYL6B/SEC61G/MT1F/PLOD2/OXSR1/CLCN4/HYOU1/ATF2/RBPJ/GUCA1B/MAOA/NUP153/ALDH1B1/MSMB/ZNF451/SERPINE1/CAPN2/HK2/FOSL2/OTUD4/HBEGF/GLUL/SH3BP5/TIMP1/MT1X/G0S2/CCDC57/ADM/MTCL1/NRIP1/TSC22D2/SLC2A3/HMOX1/HCAR3/RNASE4/CXCL8/PLAUR/TGM2/PAX6
GSE41176_UNSTIM_VS_ANTI_IGM_STIM_BCELL_1H_UP	GSE41176_UNSTIM_VS_ANTI_IGM_STIM_BCELL_1H_UP	GSE41176_UNSTIM_VS_ANTI_IGM_STIM_BCELL_1H_UP	143	-0.569604	-1.75228	3.00861e-05	0.00226423	0.00192971	1768	tags=33%, list=13%, signal=29%	ICAM1/MT1F/BTG3/MARCKS/CEMIP/NFKB1/TNFAIP8/WNT5A/WTAP/LAMB3/IL23A/UPP1/TRIP10/BCL3/NAMPT/FOSL2/MXD1/NFAT5/SRC/SLC11A2/MYO1B/SMG9/BHLHE41/CCL20/GRINA/PPIF/PLAGL2/G0S2/INHBA/LYN/ADM/TRIB1/SOD2/FRZB/FEZ1/CXCL3/CXCL2/PLAT/ENTPD7/IL1A/IL36G/HCAR3/TFPI2/CXCL8/KCNN4/CXCL1/PLAUR
GSE14769_UNSTIM_VS_120MIN_LPS_BMDM_DN	GSE14769_UNSTIM_VS_120MIN_LPS_BMDM_DN	GSE14769_UNSTIM_VS_120MIN_LPS_BMDM_DN	172	-0.545987	-1.69718	3.03086e-05	0.00226423	0.00192971	2730	tags=38%, list=21%, signal=31%	FBXW11/SDE2/DUSP1/SERP1/AKNA/LPIN2/GNA13/IFIH1/SPRED1/RASA2/BTG2/SAP30/ZNFX1/PIP5K1A/FNBP1L/EDN1/SIAH2/ATF3/ARF4/MCL1/GBP4/ZFP36/HIPK1/C15orf48/SLC3A2/IRAK2/EGR1/RFFL/MAP2K3/COQ10B/SERPINE1/KCTD12/NFIL3/NAMPT/MAPK6/NUPR1/FZD5/MED21/CCNL1/PPP2R2A/CSRNP1/STX3/HBEGF/EGR3/ADAM17/ST3GAL1/FEM1C/CD274/TNFRSF12A/PLAGL2/KDM6B/DENND4A/CD74/ELL2/CLN3/ISG15/B4GALT5/NRIP1/OAF/BHLHE40/RSAD2/C3/CXCL2/PLAUR/C11o…
GSE30971_CTRL_VS_LPS_STIM_MACROPHAGE_WBP7_KO_2H_UP	GSE30971_CTRL_VS_LPS_STIM_MACROPHAGE_WBP7_KO_2H_UP	GSE30971_CTRL_VS_LPS_STIM_MACROPHAGE_WBP7_KO_2H_UP	142	-0.573664	-1.76367	3.17141e-05	0.00233489	0.00198993	1798	tags=35%, list=14%, signal=31%	KBTBD2/HDAC9/MIR155HG/NFKB1/SAMD8/TGFA/RAB21/CPM/WTAP/LAMB3/SAV1/BAALC/HRH1/HSPA13/UPP1/TRIP10/ZBTB10/ABHD17C/NFAT5/CDKN2A/MET/PIM1/SLC11A2/ZBTB43/ST3GAL1/DENND3/UBTD2/SH3BP5/CCL20/CD274/AGPAT4/ELOVL7/G0S2/ELL2/ADM/TP53BP2/SLC2A3/TBC1D9/TRIM36/AKT3/RABGEF1/CDC42EP3/CXCL2/GJB2/PLAT/IL1A/IL36G/HCAR3/F3/C11orf96
GSE37532_VISCERAL_ADIPOSE_TISSUE_VS_LN_DERIVED_TCONV_CD4_TCELL_DN	GSE37532_VISCERAL_ADIPOSE_TISSUE_VS_LN_DERIVED_TCONV_CD4_TCELL_DN	GSE37532_VISCERAL_ADIPOSE_TISSUE_VS_LN_DERIVED_TCONV_CD4_TCELL_DN	36	-0.75066	-1.89804	3.44067e-05	0.00249694	0.00212804	364	tags=33%, list=3%, signal=33%	KLHL13/STBD1/GPM6A/PCSK5/KCNMA1/LRRC4/TNFRSF21/ADAM28/CLDN4/ERICH5/MMP10/GPHA2
GSE25088_ROSIGLITAZONE_VS_IL4_AND_ROSIGLITAZONE_STIM_STAT6_KO_MACROPHAGE_DAY10_DN	GSE25088_ROSIGLITAZONE_VS_IL4_AND_ROSIGLITAZONE_STIM_STAT6_KO_MACROPHAGE_DAY10_DN	GSE25088_ROSIGLITAZONE_VS_IL4_AND_ROSIGLITAZONE_STIM_STAT6_KO_MACROPHAGE_DAY10_DN	165	-0.546886	-1.69988	3.55865e-05	0.00254619	0.00217001	1681	tags=25%, list=13%, signal=22%	FLCN/SLC2A13/CFB/DNAJB11/WTAP/LAMB3/MCTP1/PLPP3/GSTO1/STOM/DIAPH2/UBFD1/CALU/CD63/SPP1/NRIP3/YWHAG/MAT2A/ADAM17/GRINA/FNIP2/PHACTR2/SLPI/GCLM/CXCL16/XBP1/EIF4A1/SPHK1/ATP13A3/B3GNT5/IFI6/SERPING1/SOD2/CYSTM1/CH25H/TXNRD1/C3/BOLA2/IL1A/CXCL1/PLAUR/TGM2
GSE11057_NAIVE_CD4_VS_PBMC_CD4_TCELL_DN	GSE11057_NAIVE_CD4_VS_PBMC_CD4_TCELL_DN	GSE11057_NAIVE_CD4_VS_PBMC_CD4_TCELL_DN	162	-0.552531	-1.71608	3.88227e-05	0.00272507	0.00232246	1650	tags=31%, list=13%, signal=27%	SH2B3/DNAJB11/MTHFD2/CDKN1A/GSTP1/VCL/MCTP1/GSTO1/ENG/STOM/SRXN1/EFHD2/NFIL3/NAMPT/ACTN4/TKT/YWHAG/EMP3/TMEM40/CHP1/PLSCR1/TMCC3/SRC/GLUL/NOTCH2/WDFY4/DENND3/CAPNS1/FTH1/PEA15/STS/PGD/AHR/SPOCK1/MAP3K8/AKIRIN2/CYBA/RHOU/B3GNT5/EPAS1/RAB27A/B4GALT5/CDK2AP1/PLEKHO1/MEIS1/SLC6A6/TNFSF13/GABARAP/SCO2/FABP5
GSE27092_WT_VS_HDAC7_PHOSPHO_DEFICIENT_CD8_TCELL_UP	GSE27092_WT_VS_HDAC7_PHOSPHO_DEFICIENT_CD8_TCELL_UP	GSE27092_WT_VS_HDAC7_PHOSPHO_DEFICIENT_CD8_TCELL_UP	130	-0.573858	-1.74687	3.91594e-05	0.00272507	0.00232246	1281	tags=27%, list=10%, signal=25%	SRXN1/MED1/PHEX/SERPINB5/OSER1/TGIF2/TFCP2L1/IGF2BP2/BEX1/HBEGF/FOXA1/SGK1/UBAP1/MYADM/IRF6/MID1/IGFBP3/JUND/NTN1/PHLDA2/TACSTD2/KRT4/CLDN1/NDN/FRZB/PPT2/TNNT3/LCN2/PLAT/FOXC1/CP/PKP2/MEG3/KRT8/SERPINE2
GSE7348_UNSTIM_VS_LPS_STIM_MACROPHAGE_DN	GSE7348_UNSTIM_VS_LPS_STIM_MACROPHAGE_DN	GSE7348_UNSTIM_VS_LPS_STIM_MACROPHAGE_DN	138	-0.576198	-1.76564	4.02684e-05	0.00276437	0.00235596	2473	tags=36%, list=19%, signal=29%	GPR85/IFIH1/NFKBIB/ABTB2/BTG2/FLNB/SAP30/REPS1/FNBP1L/EDN1/ICAM1/BIRC3/ATF3/ARID5B/MARCKS/NFKB1/MAPKAPK2/PIK3CA/ICOSLG/RASGRP1/RIPK2/ZBTB5/FOXP1/ZFAND5/FAS/PTGES/NUPR1/PLSCR1/PIM1/PELI1/HIVEP2/ABI1/PSMB10/AHR/MAP3K8/PLAGL2/ARHGEF3/RELB/STX11/CFLAR/ISG15/SOD2/OAF/TNFAIP3/ADGRF1/HCAR2/IL1A/CXCL1/MMP10
GSE3982_CTRL_VS_LPS_4H_MAC_DN	GSE3982_CTRL_VS_LPS_4H_MAC_DN	GSE3982_CTRL_VS_LPS_4H_MAC_DN	162	-0.551179	-1.71188	4.32414e-05	0.00292889	0.00249617	1959	tags=31%, list=15%, signal=27%	MT1F/CD55/USP18/SIAH2/BTG3/ARID5B/SPSB1/NEK7/IFIT2/OASL/MTHFD2/MFHAS1/IFI44/SAR1A/EZR/IL23A/PDE4B/ARL8B/TRAF4/HNRNPC/ELF4/FAS/NUPR1/FKBP10/DAPP1/HIVEP2/MAFF/ABL2/STK10/MME/PLAGL2/MT1X/NECTIN2/CHST11/PMAIP1/KMO/SPHK1/ATP13A3/CFLAR/TICAM1/KLF6/DYRK3/APOBEC3G/IFITM1/TBC1D9/TNFAIP3/ISG20/IL36G/HCAR3/MMP1
GSE2706_LPS_VS_R848_AND_LPS_8H_STIM_DC_DN	GSE2706_LPS_VS_R848_AND_LPS_8H_STIM_DC_DN	GSE2706_LPS_VS_R848_AND_LPS_8H_STIM_DC_DN	112	-0.595288	-1.78588	4.47734e-05	0.00299275	0.0025506	1753	tags=36%, list=13%, signal=31%	MIR155HG/ATG101/RAB21/GADD45A/SELENOK/SENP5/CDK2/SAR1A/ECD/NETO2/IL23A/TRIP10/MED14/TRAF4/FOXP1/SEMA3A/CDKN2A/PROSER2/TNFSF9/EGR3/KHDRBS3/CDKN2B/C20orf96/MAP3K8/RAB3IP/SELENOM/G0S2/CNFN/DENND4A/DUSP4/ADIRF/CNKSR3/DYRK3/ARL5B/NEDD4L/CLCF1/GPRC5A/CREB5/IL36G/TFPI2
GSE18893_TCONV_VS_TREG_24H_TNF_STIM_UP	GSE18893_TCONV_VS_TREG_24H_TNF_STIM_UP	GSE18893_TCONV_VS_TREG_24H_TNF_STIM_UP	173	0.440523	1.71678	4.64434e-05	0.00306291	0.00261039	2640	tags=36%, list=20%, signal=29%	CDT1/RCCD1/FIGNL1/SLC27A2/CENPU/RNASEH2A/TTLL12/CCNE2/MCM4/CDCA5/PDZD11/NUDT1/TUBA1B/HPF1/CBR1/UBL4A/RRM1/FAM111A/COQ3/TMEM97/C19orf48/MRPL4/ETFA/TRAP1/NMRAL1/VRK1/NDUFA8/MCM7/MRPL39/CYC1/CDCA7/GSS/GINS1/TPGS2/RFC2/PSMC2/PCNA/BUB3/C1orf131/ATP5MC3/CHTF18/NIT2/MCM2/MRPL35/HMBS/SUV39H1/SDHB/POLA2/CCDC34/TEX30/MRPL12/TUBB/DDX41/ERI2/IPO5/PSMC3IP/COQ9/TCF19/MRPL57/RACGAP1/HIKESHI/NDUFB9
GSE19198_CTRL_VS_IL21_TREATED_TCELL_24H_UP	GSE19198_CTRL_VS_IL21_TREATED_TCELL_24H_UP	GSE19198_CTRL_VS_IL21_TREATED_TCELL_24H_UP	153	-0.549178	-1.6979	4.70289e-05	0.00306291	0.00261039	2712	tags=40%, list=21%, signal=32%	UBC/NSUN4/CCDC86/DUSP16/RND3/PLAGL1/DDIT3/BATF3/CYTH3/IL6/CEMIP2/UBALD2/PHC1/IFITM3/EDN1/ICAM1/CSF3/SIN3A/ATF3/CX3CL1/AKAP12/SPSB1/GBP4/CTTNBP2NL/CDKN1A/PMEPA1/IFI44/LITAF/SLC3A2/SAV1/RFFL/PDE4B/SERPINE1/UPP1/NFIL3/SEMA3A/LOX/EMP1/MAFF/RAB8B/PSMA2/TIMP1/PDK4/ENC1/XDH/SPHK1/ADM/MMP3/TRIB1/SOD2/OAF/ITGA5/AKT3/CXCL3/CXCL2/IL1A/EGLN2/CP/DUSP10/TFPI2/TGM2
GSE41176_UNSTIM_VS_ANTI_IGM_STIM_BCELL_3H_UP	GSE41176_UNSTIM_VS_ANTI_IGM_STIM_BCELL_3H_UP	GSE41176_UNSTIM_VS_ANTI_IGM_STIM_BCELL_3H_UP	150	-0.562307	-1.73693	4.84548e-05	0.00311583	0.00265549	2431	tags=39%, list=18%, signal=32%	PDIA5/ABCF1/NFKBIB/IL6/MTF1/ABTB2/STK26/SUSD6/IGSF3/CYB5R2/CRIM1/MT1F/BTG3/TBC1D30/PLK3/HDAC9/HYOU1/MARCKS/LRIG1/RAB21/RBPMS/WTAP/SINHCAF/IL23A/HRH1/TRIP10/NAMPT/AMIGO2/DNAJB9/SLC11A2/MYO1B/ST3GAL1/MAFF/CCL20/AGPAT4/MT1X/XBP1/EHF/G0S2/PMAIP1/INHBA/ATP13A3/CFLAR/SOD2/TNFAIP3/CXCL3/CXCL2/GSDME/PLAT/ENTPD7/IL1A/IL36G/TFPI2/MEG3/CXCL8/F3/CXCL1/PLAUR
GSE27434_WT_VS_DNMT1_KO_TREG_DN	GSE27434_WT_VS_DNMT1_KO_TREG_DN	GSE27434_WT_VS_DNMT1_KO_TREG_DN	177	-0.530826	-1.65261	5.28289e-05	0.00334512	0.0028509	3387	tags=45%, list=26%, signal=34%	ACSL4/RIOK3/ETS2/MAP2K4/IL1RN/IFRD1/NDEL1/KRAS/GPC4/RBM18/PTGS2/UBE2N/ID1/MIDN/LRRC58/EPC1/LPAR1/EIF5/ETF1/ZFP36L1/DUSP1/RHOQ/ATF4/PPP1CB/BTG2/UBE2D3/ZNF644/CPEB2/YTHDC1/DNAJB6/PRNP/PAG1/UGDH/ARIH1/CTPS1/PRDM1/GTPBP4/ICAM1/BTG3/TOP1/BIRC3/NR4A1/CLCN4/AK1/TGIF1/TNFAIP8/ZFP36/PIK3CA/CDKN1A/VCL/WTAP/EGR1/SERPINE1/KCTD12/NUPR1/TRA2B/SQSTM1/TNFSF9/PIM1/STX3/PPP1R15A/SGK1/IST1/PELI1/STK40/MAP3K8/RELB/F…
GSE3982_DC_VS_TH2_UP	GSE3982_DC_VS_TH2_UP	GSE3982_DC_VS_TH2_UP	140	-0.560824	-1.71527	5.33375e-05	0.00334512	0.0028509	1747	tags=29%, list=13%, signal=26%	ARNTL/ZKSCAN1/CDKN1A/TPP1/LITAF/VCL/BID/ENG/COQ10B/DIAPH2/ALCAM/PHF1/DSC2/WDR37/KLHL24/FZD5/ASPH/PPP1R15A/PLEKHM1/UBAP1/FTH1/CST3/ANXA1/BST1/ENC1/NPPC/ZNF750/TACSTD2/TSC22D1/MAN2B1/ADM/MTCL1/CPVL/CACNA2D3/PLCG2/CTSH/PCSK5/FA2H/CREB5/TNFRSF21/NQO1
GSE3994_WT_VS_PAC1_KO_ACTIVATED_MAST_CELL_UP	GSE3994_WT_VS_PAC1_KO_ACTIVATED_MAST_CELL_UP	GSE3994_WT_VS_PAC1_KO_ACTIVATED_MAST_CELL_UP	115	-0.582033	-1.75161	5.84955e-05	0.00362387	0.00308847	1872	tags=26%, list=14%, signal=23%	STX1A/C1orf56/ANKRD6/CTTNBP2NL/CRMP1/PMEPA1/TEAD1/TMEM51/FBLN1/ELF4/MYO1E/MET/PHACTR4/WDFY4/SLC4A4/NUMBL/RNF24/JAM3/FBLN2/DENND4A/DUSP4/PGM2L1/SH3BGRL2/SCD/FA2H/CNN3/SLC4A11/SAA1/TM4SF1/ELF3
GSE34156_NOD2_LIGAND_VS_TLR1_TLR2_LIGAND_6H_TREATED_MONOCYTE_DN	GSE34156_NOD2_LIGAND_VS_TLR1_TLR2_LIGAND_6H_TREATED_MONOCYTE_DN	GSE34156_NOD2_LIGAND_VS_TLR1_TLR2_LIGAND_6H_TREATED_MONOCYTE_DN	135	-0.568311	-1.73739	6.16711e-05	0.00377457	0.00321691	1318	tags=25%, list=10%, signal=23%	TMEM51/CORO1C/TFE3/NRP2/ELF4/LGALS9/DSE/RBM47/TMCC3/FTL/GLUL/TRPS1/DAPP1/LRP1/PLA2G2A/TIMP1/PGD/CXCL16/SAT1/ATP13A3/LYN/CXCL3/AQP5/AATK/PLAU/MGST1/ATP10B/GSDME/EMILIN2/HCAR3/ADAM28/CXCL8/CXCL1/DKK4
GSE13484_3H_UNSTIM_VS_YF17D_VACCINE_STIM_PBMC_DN	GSE13484_3H_UNSTIM_VS_YF17D_VACCINE_STIM_PBMC_DN	GSE13484_3H_UNSTIM_VS_YF17D_VACCINE_STIM_PBMC_DN	149	-0.557302	-1.72167	6.69109e-05	0.00404652	0.00344868	2277	tags=33%, list=17%, signal=28%	ELK4/RPS6KA5/TRIM22/ZCCHC2/OTUD7B/MAT2B/ICAM1/ARHGAP6/MARCKS/TENT5A/SPSB1/TNFAIP8/LDLR/OASL/MPZL2/RBPMS/SUMO4/BID/PDE4B/ARL8B/CAPN5/STX12/LGALS9/RNF19B/CCNL1/SRC/PIM1/AGFG1/SERPINB8/BAG1/IRF9/PMAIP1/B4GALT1/INHBA/KMO/OAS2/CFLAR/IFITM1/SOD2/TRIM36/APOBEC3B/IRS1/C3/PLAU/IL1A/HCAR3/MMP1/PLAUR/APOBEC3A
GSE29618_BCELL_VS_MONOCYTE_DAY7_FLU_VACCINE_DN	GSE29618_BCELL_VS_MONOCYTE_DAY7_FLU_VACCINE_DN	GSE29618_BCELL_VS_MONOCYTE_DAY7_FLU_VACCINE_DN	158	-0.551575	-1.7077	6.7879e-05	0.00405677	0.00345741	1425	tags=29%, list=11%, signal=26%	MCTP1/GNAQ/UPP1/EFHD2/CD63/NFIL3/NAMPT/TKT/SCARB2/CALML4/RBM47/ENO1/FTL/HBEGF/ALDOA/SGK1/ZYX/CD302/CDC42EP4/TIAM1/RAB32/LMNA/PHACTR2/CST3/PGD/BST1/STX11/EIF4A1/PXN/CTBP2/RAB27A/DUSP6/TRIB1/GABARAPL1/PCSK5/BHLHE40/IGFBP7/CDC42EP3/HMOX1/DAPK1/TNFSF13/EMILIN2/CREB5/HCAR3/GABARAP/PLAUR
GSE26343_WT_VS_NFAT5_KO_MACROPHAGE_DN	GSE26343_WT_VS_NFAT5_KO_MACROPHAGE_DN	GSE26343_WT_VS_NFAT5_KO_MACROPHAGE_DN	162	-0.544669	-1.69166	7.80288e-05	0.00460914	0.00392818	2827	tags=41%, list=21%, signal=33%	IRF7/GRHL1/PLEKHF1/KLF10/CALCRL/IDI1/PTPN23/DUSP16/GK/RELA/GNA13/SPRED1/RASA2/ERO1A/ZNFX1/NCOA5/RNF149/SWAP70/SPECC1/ACP5/PLEKHO2/PRDM1/ACTN1/CSF3/TGIF1/SLC22A4/MARCKS/GBP4/CTTNBP2NL/OASL/NIPAL1/FOXP4/SYNPO2/FAM133B/RIPK2/NRP2/NAMPT/KIT/FAS/GRAMD1B/SUCO/HBEGF/SLC11A2/ADAM17/SLC2A1/STBD1/ST3GAL1/DAPP1/IRF9/UBTD2/STK40/AGPAT4/MAP3K8/MREG/DENND4A/SGMS2/RASSF8/ADM/ARL5B/B4GALT5/MAPRE2/RRAD/CLCF1/NCOA…
GSE36888_UNTREATED_VS_IL2_TREATED_STAT5_AB_KNOCKIN_TCELL_2H_UP	GSE36888_UNTREATED_VS_IL2_TREATED_STAT5_AB_KNOCKIN_TCELL_2H_UP	GSE36888_UNTREATED_VS_IL2_TREATED_STAT5_AB_KNOCKIN_TCELL_2H_UP	155	-0.543241	-1.67962	8.46578e-05	0.00494324	0.00421292	2821	tags=42%, list=21%, signal=33%	SPRED2/DNAJC10/CD58/PPM1N/TLR2/MAML2/KYNU/GK/PLEKHA3/AFDN/SPRED1/SGPP2/MTF1/PVR/ASPHD2/DGKH/LAMC1/ATP2A2/MN1/ICAM1/BTG3/TBC1D30/PLK3/STX1A/PTPN12/SLC22A4/TNFAIP8/IL6ST/CKAP4/C15orf48/WNT5A/IRAK2/LAMB3/NETO2/S100A2/HRH1/NFAT5/MET/ALDOA/PLPP1/CCL20/CD274/FTH1/NOL4L/ELOVL7/G0S2/SPECC1L/DYNLT3/LYN/ELL2/ADM/TP53BP2/S100A9/SOD2/PSMA6/TNFAIP3/CYSTM1/CXCL3/C3/CXCL2/IL1A/CXCL8/KCNN4/CXCL1/PLAUR
GSE9988_LOW_LPS_VS_ANTI_TREM1_AND_LPS_MONOCYTE_DN	GSE9988_LOW_LPS_VS_ANTI_TREM1_AND_LPS_MONOCYTE_DN	GSE9988_LOW_LPS_VS_ANTI_TREM1_AND_LPS_MONOCYTE_DN	156	-0.55237	-1.70908	8.83773e-05	0.00503749	0.00429324	2471	tags=37%, list=19%, signal=31%	GNA13/DDIT3/SPRY2/CTSL/CLN8/RRAGD/CSTB/RLF/TEX10/NR4A2/ZCCHC2/EDN1/EIF2AK3/TMEM38B/ATF3/SLC3A2/UBXN7/RHOBTB3/PLPP3/S100A2/LRRC8B/TCEAL9/SERPINE1/UPP1/CALU/CORO1C/SPP1/SNX9/NRIP3/SCARB2/KLHL21/MAFK/ACSL3/ZNF674-AS1/STX3/ASPH/TLNRD1/SGK1/ZBTB43/PLEKHM1/NPC1/PI4K2A/SH3BP5/FNIP2/PHACTR2/MT1X/AKIRIN2/CRY1/USP53/DYRK3/TRIB1/PISD/HES4/BHLHE40/RRAD/RABGEF1/CDC42EP3/MMP1
GSE7548_NAIVE_VS_DAY7_PCC_IMMUNIZATION_CD4_TCELL_DN	GSE7548_NAIVE_VS_DAY7_PCC_IMMUNIZATION_CD4_TCELL_DN	GSE7548_NAIVE_VS_DAY7_PCC_IMMUNIZATION_CD4_TCELL_DN	171	-0.53499	-1.66408	8.91469e-05	0.00503749	0.00429324	2228	tags=31%, list=17%, signal=26%	IFIT3/IFI44L/TRIM22/IFITM3/SRSF4/FLOT1/DEFB1/IDO1/GBP1/TOP1/STK3/RAPGEF2/CASP10/IFIT2/OASL/ZFP36/AMOTL2/IFI44/NUP153/RABGAP1L/HEG1/CLDND1/SMAD3/ELF4/FAS/RNF19B/PLSCR1/SHOC2/PPP2R2A/BST2/BAG1/HIVEP2/NPC1/TNPO1/PSMA2/ADGRE5/OAS2/PTK2B/TSC22D1/KLF6/LYN/ADM/GMPR/ISG15/IGFBP4/APOBEC3G/IFITM1/RBM4/CFH/ISG20/RSAD2/MDK/TGM1
GSE42088_UNINF_VS_LEISHMANIA_INF_DC_2H_UP	GSE42088_UNINF_VS_LEISHMANIA_INF_DC_2H_UP	GSE42088_UNINF_VS_LEISHMANIA_INF_DC_2H_UP	170	-0.536925	-1.67013	8.92469e-05	0.00503749	0.00429324	1458	tags=21%, list=11%, signal=19%	SINHCAF/RHOBTB3/IL23A/HRH1/UBFD1/TRIP10/ETNK1/HNRNPC/GRB10/AMIGO2/DNAJB9/LRRC59/MYO1E/MTHFD2L/SLC11A2/EVA1B/FERMT2/MT1X/EHF/MREG/INHBA/CFLAR/PSMA6/TXNRD1/CLGN/AKT3/C3/GSDME/PLAT/ENTPD7/IL36G/TFPI2/CXCL8/MMP1/CXCL1/MMP10
GSE29617_CTRL_VS_DAY3_TIV_FLU_VACCINE_PBMC_2008_UP	GSE29617_CTRL_VS_DAY3_TIV_FLU_VACCINE_PBMC_2008_UP	GSE29617_CTRL_VS_DAY3_TIV_FLU_VACCINE_PBMC_2008_UP	155	-0.540539	-1.67126	0.000105026	0.00586301	0.0049968	3733	tags=51%, list=28%, signal=37%	INO80D/TUFT1/VCPKMT/SF3A1/ARID5A/JMJD1C/MTX3/DCP1A/ENTPD4/WBP11/ZFYVE27/HIF1A/GNE/NDEL1/DDX24/GPC4/SMAD4/SNRPA1/CYLD/RNF103/TIMM23/SDE2/MAML2/TMEM41B/SIAH1/DDIT3/HBP1/ERO1A/RICTOR/BCLAF1/BTG2/RBM39/YTHDC1/USP42/ZBTB21/NR4A2/DDX17/ZNF791/EIF2AK3/NECAP1/MEF2D/PLK3/SERINC5/ZNF529/EIF4A2/KBTBD2/WHAMM/ARNTL/ZFP36/PRDM2/NUP153/RBP1/EBLN2/PDE4B/COQ10B/USP36/PHF1/ZHX3/NAMPT/ZBTB5/BRAF/CCNL1/PCBP2/IST1/PP…
GSE360_L_MAJOR_VS_B_MALAYI_HIGH_DOSE_MAC_UP	GSE360_L_MAJOR_VS_B_MALAYI_HIGH_DOSE_MAC_UP	GSE360_L_MAJOR_VS_B_MALAYI_HIGH_DOSE_MAC_UP	133	-0.570566	-1.73995	0.000108501	0.00599115	0.00510601	2070	tags=32%, list=16%, signal=27%	BCAS2/MAPK8/MT1F/ACTN1/TOP1/CLCN4/RAPGEF2/NFKB1/AMOTL2/LITAF/LAMB3/MSMB/PCLO/PDE4B/HEG1/ALCAM/NRP2/PTGES/SLC11A2/KHDRBS3/ABI1/CCL20/MAP3K9/ANXA1/MAP3K8/MT1X/G0S2/DUSP4/CFLAR/MAPK8IP1/TNFAIP3/PCSK5/CXCL3/IRS1/GTF2H4/SLC16A3/CXCL8/NQO1/CXCL1/PLAUR/PAX6/MMP10
GSE3982_CTRL_VS_LPS_48H_DC_DN	GSE3982_CTRL_VS_LPS_48H_DC_DN	GSE3982_CTRL_VS_LPS_48H_DC_DN	145	-0.559229	-1.72248	0.000109836	0.00599964	0.00511325	1638	tags=27%, list=12%, signal=24%	TGFA/CFB/IFI44/MTMR3/USP11/SINHCAF/LAMB3/BAALC/STOM/COQ10B/HEG1/SERPINE1/RNF19B/SQSTM1/PIM1/HBEGF/IRF9/RAB8B/LGALS3BP/IGFBP3/PGD/PPIF/SIK3/PRKAR2B/INHBA/CFLAR/IFI6/ISG15/SERPING1/TRIB1/APOBEC3G/IFITM1/TNFAIP3/TXNRD1/ISG20/RSAD2/NQO1/PLAUR/CLU
FLETCHER_PBMC_BCG_10W_INFANT_BCG_STIMULATED_VS_UNSTIMULATED_10W_UP	FLETCHER_PBMC_BCG_10W_INFANT_BCG_STIMULATED_VS_UNSTIMULATED_10W_UP	FLETCHER_PBMC_BCG_10W_INFANT_BCG_STIMULATED_VS_UNSTIMULATED_10W_UP	89	-0.614504	-1.79042	0.000114445	0.00618491	0.00527114	1236	tags=33%, list=9%, signal=30%	RIPK2/TRAF4/NAMPT/MTHFD1L/PIM1/IRF9/CCL20/FERMT2/SESN2/MAP3K8/G0S2/PMAIP1/AKR1C2/PHLDA2/ISG15/C2CD4B/SOD2/FEZ1/CXCL3/CXCL2/IL1A/IL36G/TFPI2/CXCL8/F3/MMP1/CXCL1/NME2/MMP10
GSE17721_LPS_VS_POLYIC_6H_BMDC_UP	GSE17721_LPS_VS_POLYIC_6H_BMDC_UP	GSE17721_LPS_VS_POLYIC_6H_BMDC_UP	161	-0.53483	-1.6586	0.000117624	0.00627742	0.00534999	1871	tags=21%, list=14%, signal=18%	ARMCX3/GLA/TNFAIP8/CEP19/PMEPA1/RSRC2/SYNPO2/ZFYVE16/FAM133B/ALCAM/ATXN2/RNF145/OTUD4/TBC1D15/LRRC59/SUCO/STK39/CAMSAP1/TNFSF9/EIF4E/AP3S2/CS/SERINC1/SHC1/PPIF/CAB39L/MAPRE2/SH3BGRL2/AKT3/TXNDC5/GABARAP/MFSD14A/C11orf96/TRAPPC5
GSE2770_TGFB_AND_IL4_VS_IL4_TREATED_ACT_CD4_TCELL_48H_UP	GSE2770_TGFB_AND_IL4_VS_IL4_TREATED_ACT_CD4_TCELL_48H_UP	GSE2770_TGFB_AND_IL4_VS_IL4_TREATED_ACT_CD4_TCELL_48H_UP	172	-0.527066	-1.63837	0.000118628	0.00627742	0.00534999	2444	tags=30%, list=19%, signal=24%	CREG1/SLC35F5/MSMO1/ZNFX1/CEMIP2/MED13/RRAGD/DNAJB6/AKR1B1/SZRD1/LAMTOR3/BTG3/KLHL9/SC5D/GLA/HIPK2/NFKB1/SLC5A3/IRAK2/ZNF207/GSTO1/TMEM51/ALCAM/ABHD4/CD63/SNX9/RNF145/PSEN1/PDXK/PIR/STX3/ASPH/SERPINB8/ADAM17/MYO1B/SLC26A2/NPC1/SERINC1/FTH1/FNIP2/CYBA/KMO/TSC22D1/ELL2/ITGA5/TXNRD1/C3/IL1A/KCNN4/CYP51A1/SERPINE2
SCHERER_PBMC_APSV_WETVAX_AGE_18_32YO_5_TO_7DY_UP	SCHERER_PBMC_APSV_WETVAX_AGE_18_32YO_5_TO_7DY_UP	SCHERER_PBMC_APSV_WETVAX_AGE_18_32YO_5_TO_7DY_UP	225	-0.503854	-1.61047	0.000121202	0.00634337	0.00540619	2570	tags=36%, list=20%, signal=30%	GK/CEBPB/IRF2/RCN1/PDP1/CREG1/PSAP/UBE2D3/CTSL/ZNFX1/IFIT3/RNF149/IFI44L/TRIM22/IFITM3/IFI30/IDO1/ICAM1/MT1F/USP18/GBP1/DHRS9/ATF3/CYFIP2/HLA-DPB1/CAST/MARCKS/MCL1/IFIT2/SH2B3/MTHFD2/ST3GAL4/IFI44/TNFSF10/GLS/CTSB/GSTO1/TBX19/OGT/STOM/EFHD2/CD63/RIPK2/DSC2/ATOX1/ELF4/LGALS9/FAS/SCARB2/PDXK/TLR1/PLSCR1/SLC9A9/IRF9/TCF7L2/PSMB10/LGALS3BP/PEA15/BST1/TRIM34/EIF4A1/DSG2/CD74/OAS2/CTSS/IFI6/LYN/ADM/CPV…
GSE2706_R848_VS_R848_AND_LPS_8H_STIM_DC_DN	GSE2706_R848_VS_R848_AND_LPS_8H_STIM_DC_DN	GSE2706_R848_VS_R848_AND_LPS_8H_STIM_DC_DN	138	-0.561114	-1.71942	0.000122372	0.00634337	0.00540619	2307	tags=36%, list=18%, signal=30%	JOSD1/WHRN/PRSS23/NOCT/RRN3/SEC61G/SIAH2/BTG3/HSD17B14/BIRC3/ARF4/MIR155HG/PIGA/CFB/SNHG15/ZNF503/GADD45A/SELENOK/SAR1A/IL23A/TAB2/HSPA13/CAPN2/NRP2/GRB10/CDKN2A/MET/EGR3/MYLK/PELI1/MAGT1/SPAG9/TVP23B/RAB3IP/PMAIP1/DENND4A/CFLAR/CNKSR3/STRIP2/DYRK3/ARL5B/TNFAIP3/TOX3/TCF7L1/CLCF1/CREB5/WFDC2/IL36G/TFPI2/MMP10
GSE22282_HYPOXIA_VS_NORMOXIA_MYELOID_DC_UP	GSE22282_HYPOXIA_VS_NORMOXIA_MYELOID_DC_UP	GSE22282_HYPOXIA_VS_NORMOXIA_MYELOID_DC_UP	152	-0.546323	-1.68859	0.000129068	0.0066229	0.00564443	1358	tags=18%, list=10%, signal=16%	PDE4B/HES5/PHEX/NUPR1/CALML4/RNF19B/ETNK2/DDX39B/CD302/PEA15/AGPAT4/CXCL16/STX11/HRK/FAM241A/S100A6/SOD2/TNFAIP3/CH25H/CXCL3/C3/LRRC3B/PLAT/CXCL17/KCNN4/CXCL1/SAA1
GSE35685_CD34POS_CD10NEG_CD62LPOS_VS_CD34POS_CD10POS_BONE_MARROW_DN	GSE35685_CD34POS_CD10NEG_CD62LPOS_VS_CD34POS_CD10POS_BONE_MARROW_DN	GSE35685_CD34POS_CD10NEG_CD62LPOS_VS_CD34POS_CD10POS_BONE_MARROW_DN	166	-0.535407	-1.66547	0.000133279	0.00675509	0.00575708	1857	tags=28%, list=14%, signal=25%	RAB1A/FLOT2/GBP4/TNFAIP8/IFIT2/ZFP36/AMOTL2/LITAF/ENG/RAB4B/BCL3/STX12/NAMPT/SLC12A7/ZFAND5/NDRG1/MXD1/PLSCR1/PIM1/AGFG1/PRAF2/SLC11A2/EDNRB/ATP6V0A1/IST1/RAB8B/CTSC/ASL/PSMB10/TIMM10B/KRTCAP2/TIMP1/MAP3K8/NPPC/RUNX2/EPAS1/ISG15/ENPP1/CH25H/MIF/VMP1/HMOX1/CNN3/ABHD16A/FABP5/ALDH1A1/ATP6V0C
GSE24671_CTRL_VS_BAKIMULC_INFECTED_MOUSE_SPLENOCYTES_DN	GSE24671_CTRL_VS_BAKIMULC_INFECTED_MOUSE_SPLENOCYTES_DN	GSE24671_CTRL_VS_BAKIMULC_INFECTED_MOUSE_SPLENOCYTES_DN	123	-0.56304	-1.70423	0.000134522	0.00675509	0.00575708	2323	tags=45%, list=18%, signal=37%	OTOP3/LAMA2/ZCCHC10/PITX1/NR4A2/PRNP/RPL36/RAB4A/PLCG1/SORBS1/PLOD2/COL4A3/NR4A1/MOXD1/CAST/RPS26/RBPJ/RMRP/PLAC9/FHL2/CDKN1A/CRYBG1/CRIP1/KCTD12/FOSL2/PTPRK/ZFAND5/CSRNP1/FSTL1/RB1/PPP1R15A/MYO1B/DCN/AFF4/MYADM/LMNA/FXYD1/VPS37B/IRS2/FBLN2/ATP13A3/KLF6/EPAS1/DUSP6/S100A6/TSC22D2/TNFAIP3/PITPNC1/CXCL3/SLC7A8/NAV2/HS3ST1/KCNN4/IGFBP6/KRT19
HARALAMBIEVA_PBMC_FLUARIX_AGE_50_74YO_CORR_WITH_28D_MEM_B_CELL_RESPONSE_AT_3DY_POSITIVE	HARALAMBIEVA_PBMC_FLUARIX_AGE_50_74YO_CORR_WITH_28D_MEM_B_CELL_RESPONSE_AT_3DY_POSITIVE	HARALAMBIEVA_PBMC_FLUARIX_AGE_50_74YO_CORR_WITH_28D_MEM_B_CELL_RESPONSE_AT_3DY_POSITIVE	323	-0.467952	-1.524	0.000135795	0.00675509	0.00575708	2653	tags=31%, list=20%, signal=25%	USP6NL/CCDC86/KSR1/ATP11C/ZDHHC20/SCML1/SLC7A5/CEBPB/MED13L/HBP1/IL6/SLC38A7/SNIP1/SRGAP2B/NUDT3/PXDC1/ISG20L2/DCTN4/CBX6/ZNF689/ZBTB21/GRPEL1/ELF1/NOCT/ZCCHC2/ZNF791/EIF3C/MAPK8/ATP2A2/KLHL15/ICAM1/NBPF9/PELI2/IKZF5/OPN3/ZFP36/MED26/CDKN1A/PPM1L/ICOSLG/UAP1L1/PNO1/EGR1/GNAQ/ITPRIP/SPTY2D1/HSPA13/ZBTB10/BCL3/RIPK2/HIC2/NFIL3/MAPK6/FOSL2/PRKCE/GRAMD1B/MED21/LRRC59/PPP1R15B/KHSRP/MIER3/HBEGF/PPP1R1…
GSE22886_NAIVE_BCELL_VS_NEUTROPHIL_DN	GSE22886_NAIVE_BCELL_VS_NEUTROPHIL_DN	GSE22886_NAIVE_BCELL_VS_NEUTROPHIL_DN	144	-0.544492	-1.67585	0.000138293	0.00675509	0.00575708	2115	tags=35%, list=16%, signal=29%	IFITM3/FLOT1/CFD/IL1R2/PLEKHO2/SMIM27/SPATA2L/S100A11/ADAP1/MCL1/USP10/RAB5IF/CKAP4/LITAF/TNFSF10/SEC14L1/BID/EFHD2/CD63/BCL3/NFIL3/NAMPT/FAS/STX3/BIN2/CD302/CTSC/SLPI/MME/S100P/ADGRE5/BST1/SORL1/CFLAR/IFI6/ADM/B4GALT5/S100A6/TRIB1/PISD/IFITM1/S100A9/SOD2/CLEC7A/SLC16A3/HCAR3/CXCL8/S100A8/CXCL1/APOBEC3A
GSE7219_WT_VS_NIK_NFKB2_KO_DC_UP	GSE7219_WT_VS_NIK_NFKB2_KO_DC_UP	GSE7219_WT_VS_NIK_NFKB2_KO_DC_UP	149	-0.548173	-1.69346	0.000139606	0.00675509	0.00575708	2827	tags=40%, list=21%, signal=32%	IRF7/KLF10/ST3GAL3/SELENON/IDI1/AMD1/UBC/ZFP36L1/SF1/DUSP16/DNAJB4/SLC7A5/TOX/CEMIP2/NUP98/PRNP/LAMC1/ZCCHC2/CCDC117/USP18/ITGA1/PLK3/CDH1/GLA/ATF3/ITM2C/ARRDC3/RBPJ/ZFP36/IL6ST/ZBTB2/IFI44/EGR1/SIPA1L1/PDE4B/PDE4D/TRAF4/NFIL3/FOSL2/MXD1/PPP1R15A/UBALD1/PDE7A/GRINA/CD274/FTH1/TJP1/PMAIP1/PTK2B/ARL5B/DUSP6/NRIP1/TSC22D2/NEDD9/TRIM36/ISG20/RRAD/RSAD2/PHLDA1/CYP51A1
MATSUMIYA_PBMC_MODIFIED_VACCINIA_ANKARA_VACCINE_AGE_18_55YO_2DY_UP	MATSUMIYA_PBMC_MODIFIED_VACCINIA_ANKARA_VACCINE_AGE_18_55YO_2DY_UP	MATSUMIYA_PBMC_MODIFIED_VACCINIA_ANKARA_VACCINE_AGE_18_55YO_2DY_UP	47	-0.688032	-1.82264	0.000139623	0.00675509	0.00575708	2438	tags=60%, list=19%, signal=49%	IFIH1/IL6/CTSL/IFIT3/IFI44L/IFITM3/CFD/CD68/ICAM1/TYMP/IFIT2/IFI44/TNFSF10/BID/LGALS9/TICAM2/TLR1/SRC/BST2/IRF9/IFI6/ISG15/SERPING1/S100A9/RSAD2/IL1A/S100A8/APOBEC3A
GSE45365_HEALTHY_VS_MCMV_INFECTION_CD8A_DC_IFNAR_KO_DN	GSE45365_HEALTHY_VS_MCMV_INFECTION_CD8A_DC_IFNAR_KO_DN	GSE45365_HEALTHY_VS_MCMV_INFECTION_CD8A_DC_IFNAR_KO_DN	171	-0.528541	-1.64402	0.000141053	0.00675989	0.00576117	2363	tags=30%, list=18%, signal=25%	GPATCH2L/SNIP1/RHEB/UBE2D3/ELL/ZCCHC2/LTC4S/AGO2/GLA/PTPN12/TENT5A/SPSB1/LUC7L/MFHAS1/IFI44/WNT5A/MAP2K3/ZFYVE16/TFE3/RIPK2/PSEN1/RBM47/E2F3/PIR/MXD1/TIGAR/MYO1E/CCNL1/SRC/PPP1R15A/ZBTB43/MAP7D1/IRF9/ABL2/LGALS3BP/FBLN2/SPHK1/ATP13A3/CFLAR/TICAM1/ELL2/CLN3/ITPKC/PLEKHO1/CXCL3/IRS1/HMOX1/CLCF1/IL1A/IL36G/PLAUR
GSE11057_EFF_MEM_VS_CENT_MEM_CD4_TCELL_UP	GSE11057_EFF_MEM_VS_CENT_MEM_CD4_TCELL_UP	GSE11057_EFF_MEM_VS_CENT_MEM_CD4_TCELL_UP	144	-0.542945	-1.67109	0.000143463	0.00681112	0.00580484	1569	tags=28%, list=12%, signal=25%	COL4A4/ACSL6/VCL/RNF207/S100A2/STOM/WWTR1/EFHD2/KIF21A/KIT/DIAPH1/ACTN4/DSE/LRRFIP1/DUSP8/STX3/MLF1/B3GALNT2/NPC1/CTSC/LMNA/TIMP1/FERMT2/AHR/CDC42EP1/SPOCK1/RGMA/LGALS1/S100A4/RHOU/SNX15/EPAS1/ATP1B1/APOBEC3G/FAM110C/CFH/CDC42EP3/PLCB1/GALNT4/PHLDA1/CLU
GSE2770_IL12_ACT_VS_ACT_CD4_TCELL_2H_UP	GSE2770_IL12_ACT_VS_ACT_CD4_TCELL_2H_UP	GSE2770_IL12_ACT_VS_ACT_CD4_TCELL_2H_UP	138	-0.556559	-1.70546	0.000170476	0.00801869	0.006834	1487	tags=23%, list=11%, signal=21%	CPM/MCTP1/GSTO1/SNX9/ABHD14A/EAF2/DIAPH1/NDRG1/MET/C12orf54/STX3/TRPS1/NPC1/SH3BP5/CCL20/TCF7L2/PPIF/ARHGEF3/IRS2/BST1/CAB39L/TSC22D1/ADM/ARL5B/IL16/SLC2A3/C3orf52/RBFOX1/ATXN7/HCAR3/CXCL8/PLAUR
GSE17721_POLYIC_VS_PAM3CSK4_1H_BMDC_DN	GSE17721_POLYIC_VS_PAM3CSK4_1H_BMDC_DN	GSE17721_POLYIC_VS_PAM3CSK4_1H_BMDC_DN	139	-0.553507	-1.69467	0.000173277	0.0080671	0.00687525	2694	tags=37%, list=20%, signal=30%	TLR2/CHIC2/PFKP/RND3/CEBPB/NUS1/RFX1/HLA-G/RELL1/CEMIP2/RNF111/PLEKHO2/ICAM1/TOP1/LMBRD1/BIRC3/LDLR/ZFP36/DNAJB11/SLC25A25/ICOSLG/SYNPO2/PDE4B/RASGRP1/SLC23A2/RIPK2/ACTN4/MECOM/RNF19B/MED21/FOSB/MET/PIM1/EPHA2/KAT6A/ST3GAL1/AFF4/CD274/GABRB2/BLNK/PIM3/TP53INP2/ADM/TRIB1/NEDD9/CDC42EP3/HCAR2/PLAT/SPATA13/LRRC4/PKP2/TGM2
GSE7768_OVA_ALONE_VS_OVA_WITH_LPS_IMMUNIZED_MOUSE_WHOLE_SPLEEN_6H_DN	GSE7768_OVA_ALONE_VS_OVA_WITH_LPS_IMMUNIZED_MOUSE_WHOLE_SPLEEN_6H_DN	GSE7768_OVA_ALONE_VS_OVA_WITH_LPS_IMMUNIZED_MOUSE_WHOLE_SPLEEN_6H_DN	132	-0.559844	-1.70169	0.000174681	0.0080671	0.00687525	2099	tags=30%, list=16%, signal=26%	NFKBIE/EDN1/ICAM1/LMBRD1/AGO3/KBTBD2/RAPGEF2/IKZF5/NFKB1/MAPKAPK2/ICOSLG/IRAK2/RFFL/PDE4B/FOXP1/MAPK6/NUPR1/DSE/RNF19B/RC3H1/PLSCR1/MED21/CCNL1/SQSTM1/TRPS1/NOTCH2/ST3GAL1/CD274/CLEC2D/AHR/AGPAT4/ATG9A/RELB/RHOU/SLC4A7/CLDN1/RSAD2/HCAR2/CXCL1/PLAUR
GSE34205_HEALTHY_VS_FLU_INF_INFANT_PBMC_DN	GSE34205_HEALTHY_VS_FLU_INF_INFANT_PBMC_DN	GSE34205_HEALTHY_VS_FLU_INF_INFANT_PBMC_DN	151	-0.538196	-1.66453	0.000179778	0.00822769	0.00701212	2444	tags=36%, list=19%, signal=30%	CREG1/ERO1A/RHEB/CTSL/PLBD1/PIGB/IFI44L/TRIM22/IFITM3/MN1/USP18/CMPK2/BTG3/STX1A/S100A11/RAB1A/ARF4/LDLR/OASL/RAB5IF/MTHFD2/IFI44/REC8/PATL1/PARP6/CAPN2/ATOX1/MGRN1/MTHFD1L/FAS/PLSCR1/CCNL1/FTL/KCTD14/CCNK/KLHL18/LGALS3BP/SAT1/RELB/NECTIN2/SPHK1/OAS2/IFI6/ADM/GMPR/ISG15/SERPING1/S100A6/C18orf32/IFITM1/S100A9/RSAD2/NCOA7/SCO2/S100A8
GSE22886_CTRL_VS_LPS_24H_DC_DN	GSE22886_CTRL_VS_LPS_24H_DC_DN	GSE22886_CTRL_VS_LPS_24H_DC_DN	168	-0.517486	-1.60848	0.000181716	0.00824211	0.00702441	2827	tags=40%, list=21%, signal=32%	IRF7/CREB3/SPRED2/CD58/COPS2/KYNU/DUSP1/PIM2/PLAGL1/LY75/MAP3K13/IFIH1/GTPBP1/HLA-G/WDR48/IFIT3/IFI44L/IFITM3/IDO1/ICAM1/USP18/GBP1/BTG3/BIRC3/TGIF1/TYMP/NFKB1/GPX4/TNFAIP8/IFIT2/OASL/CFB/IFI44/TNFSF10/PDE4B/RASGRP1/CLDND1/RTP4/RIPK2/NFIL3/ETV6/SQSTM1/BST2/PPP1R15A/HIVEP2/IRF9/RAB8B/CCL20/GRINA/PSMB10/LGALS3BP/G0S2/PMAIP1/PRKAR2B/OAS2/IFI6/GMPR/ISG15/IFITM1/SOD2/TBC1D9/TNFAIP3/ISG20/RSAD2/CSRP2/S…
GSE22886_NAIVE_CD8_TCELL_VS_MONOCYTE_DN	GSE22886_NAIVE_CD8_TCELL_VS_MONOCYTE_DN	GSE22886_NAIVE_CD8_TCELL_VS_MONOCYTE_DN	147	-0.54505	-1.67824	0.00018999	0.00854114	0.00727926	1611	tags=25%, list=12%, signal=22%	SH3TC1/CKAP4/CTSB/MCTP1/BID/CORO1C/KCTD12/TFE3/BCL3/STX12/SLC1A5/ETV6/FTL/GLUL/NOTCH2/RAB32/CST3/PGD/SAT1/CTSS/LYN/CTBP2/CPVL/TNFRSF10B/DUSP6/PISD/S100A9/PLCG2/CTSH/CLEC7A/CDC42EP3/HMOX1/DAPK1/TNFSF13/SLC16A3/S100A8/APOBEC3A
GSE7509_DC_VS_MONOCYTE_WITH_FCGRIIB_STIM_DN	GSE7509_DC_VS_MONOCYTE_WITH_FCGRIIB_STIM_DN	GSE7509_DC_VS_MONOCYTE_WITH_FCGRIIB_STIM_DN	164	-0.531017	-1.6486	0.000195518	0.00863678	0.00736077	1907	tags=30%, list=14%, signal=26%	IFIT3/IFI44L/IFITM3/SRSF4/TOP1/ATF3/KBTBD2/CASP10/AXL/RBPJ/IFIT2/OASL/ZFP36/CKAP4/IFI44/ATG12/ZNF207/MACF1/RABGAP1L/HEG1/CLDND1/SMAD3/NAMPT/ELF4/LGALS9/FAS/RNF19B/PLSCR1/ETV6/PPP2R2A/BST2/MYO1B/STBD1/HIVEP2/IRF9/ABL2/STIMATE/NECTIN2/OAS2/LYN/ADM/ISG15/DUSP6/B4GALT5/APOBEC3G/NRIP1/IFITM1/ISG20/RSAD2/TGM1
GSE9960_GRAM_NEG_VS_GRAM_POS_SEPSIS_PBMC_UP	GSE9960_GRAM_NEG_VS_GRAM_POS_SEPSIS_PBMC_UP	GSE9960_GRAM_NEG_VS_GRAM_POS_SEPSIS_PBMC_UP	152	-0.539254	-1.66674	0.000195518	0.00863678	0.00736077	2228	tags=28%, list=17%, signal=24%	IFIT3/IFI44L/NMT1/IFITM3/B3GALNT1/ICAM1/USP18/ARHGAP28/GBP1/BTG3/PTPN12/RAPGEF2/TNFAIP8/CDKN1A/IFI44/IRAK2/COQ10B/RASGRP1/TRIP10/BCL3/NET1/SYNE4/SERPINB5/NDRG1/PPP1R15B/TNFSF9/BST2/MYLK/PSMA2/FTH1/PIM3/DUSP4/INHBA/CFLAR/TICAM1/DNAJC18/TRIB1/HES4/ISG20/FOSL1/NELL1/F3/PLAUR
GSE2128_C57BL6_VS_NOD_CD4CD8_DP_THYMOCYTE_UP	GSE2128_C57BL6_VS_NOD_CD4CD8_DP_THYMOCYTE_UP	GSE2128_C57BL6_VS_NOD_CD4CD8_DP_THYMOCYTE_UP	165	-0.527626	-1.64001	0.000212451	0.00930388	0.00792932	2025	tags=30%, list=15%, signal=25%	SERAC1/TMEM38B/CD55/AGO3/OXSR1/TGIF1/PELI2/CKAP4/CYTL1/PLPP3/RIMKLB/PTPRM/CELF1/KHNYN/CLDND1/UPP1/SNX9/CAPN2/EAF2/HK2/VSIG2/NFAT5/MET/TRPS1/MTHFD2L/ADAM17/ST3GAL1/YOD1/HIVEP2/EMP1/SH3BP5/CCL20/TCF7L2/ARHGEF3/RUNX1/CAB39L/TICAM1/ADM/F11R/SLC2A3/CXCL3/RSAD2/CDC42EP3/C3/CXCL2/SLC19A2/NCOA7/IL1A/PLAUR
GSE41176_WT_VS_TAK1_KO_ANTI_IGM_STIM_BCELL_24H_UP	GSE41176_WT_VS_TAK1_KO_ANTI_IGM_STIM_BCELL_24H_UP	GSE41176_WT_VS_TAK1_KO_ANTI_IGM_STIM_BCELL_24H_UP	191	-0.511558	-1.61139	0.000218946	0.00950638	0.0081019	2708	tags=36%, list=21%, signal=29%	SOGA1/RRBP1/ZFP36L1/CLIP1/DUSP1/TMEM41B/KCTD7/CREG1/RYBP/FLNB/JOSD1/TRIM16/HOMER3/RAB5B/RNF4/AGO2/UGDH/ARIH1/PLEKHO2/MEF2D/KLC1/SERINC5/GLA/HYOU1/ATF2/YWHAZ/MAPKAPK2/IL6ST/GADD45A/SLC3A2/EZR/STX5/HMGA1/ERF/PHF1/TFE3/HIC2/GRB10/TKT/ZFAND5/KLHL21/IDS/DNAJB9/SQSTM1/CAMSAP1/ACSL3/ASPH/UBE2H/PLEKHM1/FEM1C/CD302/CAPNS1/SPAG9/EMP1/LMNA/PGD/GCLM/PPIF/ADM/TRIB1/PCSK5/TXNRD1/TRIM2/HMOX1/SLC6A6/TUBB3/FOSL1/…
GSE35825_UNTREATED_VS_IFNA_STIM_MACROPHAGE_DN	GSE35825_UNTREATED_VS_IFNA_STIM_MACROPHAGE_DN	GSE35825_UNTREATED_VS_IFNA_STIM_MACROPHAGE_DN	136	-0.547447	-1.67688	0.000233207	0.0100398	0.00855647	2471	tags=37%, list=19%, signal=30%	GNA13/SPRED1/NFKBIB/IL6/FLNB/ZNFX1/CEMIP2/IFIT3/NFKBIE/EDN1/USP18/CMPK2/ATF3/SPSB1/GBP4/PCGF5/SAV1/SIPA1L1/ALDH1B1/CRYBG1/SERPINE1/SLC23A2/ZFAND5/FAS/MAFK/RNF19B/FZD5/PPP1R15B/MIER3/HIVEP2/ROBO2/STXBP1/TNFRSF12A/TIMP1/VPS37B/PLAGL2/CFLAR/LYN/NECTIN4/F11R/ISG15/SOD2/TNFAIP3/ITGA5/RABGEF1/BCO2/LRRC4/IL36G/TM4SF1/TGM2
GSE22443_NAIVE_VS_ACT_AND_IL2_TREATED_CD8_TCELL_DN	GSE22443_NAIVE_VS_ACT_AND_IL2_TREATED_CD8_TCELL_DN	GSE22443_NAIVE_VS_ACT_AND_IL2_TREATED_CD8_TCELL_DN	136	-0.547388	-1.6767	0.000238418	0.0101779	0.00867416	2115	tags=31%, list=16%, signal=26%	IFITM3/NCKAP1/CFTR/EDN1/ACHE/CDR2/ARHGEF28/SLC1A1/BEX4/SEC61A2/SLC25A25/CRYL1/PAWR/CAPN5/TSPAN6/PTGES/FOSB/SLC22A17/MLF1/CDC42EP4/CTSV/CMTM8/TSC22D1/F11R/MAL/CYP24A1/CYSTM1/CH25H/LAMC2/MYO5B/MEIS1/CXCL3/C3/MYH14/HMOX1/CNN3/MGST1/ALDH1A3/NAV2/KRT18/CPXM2/ELF3
GSE22935_WT_VS_MYD88_KO_MACROPHAGE_12H_MBOVIS_BCG_STIM_DN	GSE22935_WT_VS_MYD88_KO_MACROPHAGE_12H_MBOVIS_BCG_STIM_DN	GSE22935_WT_VS_MYD88_KO_MACROPHAGE_12H_MBOVIS_BCG_STIM_DN	152	-0.535374	-1.65475	0.000251744	0.0106572	0.00908267	1470	tags=24%, list=11%, signal=21%	ARHGEF2/BID/GLIS2/TAB2/TRIP10/FAM133B/VASN/MED14/MED1/ABHD17C/FAS/PTGES/BRAF/RNF19B/PPP2R2A/ADAM17/GDF15/TMEM63B/ABI1/CD274/TIMP1/FYB1/SLIT2/TJP1/RELB/INHBA/LYN/ISG15/TNFAIP3/APOBEC3B/RSAD2/TNNT3/DLK1/LCN2/PHLDA1/CYP51A1
GSE30971_2H_VS_4H_LPS_STIM_MACROPHAGE_WBP7_HET_DN	GSE30971_2H_VS_4H_LPS_STIM_MACROPHAGE_WBP7_HET_DN	GSE30971_2H_VS_4H_LPS_STIM_MACROPHAGE_WBP7_HET_DN	104	-0.578291	-1.72397	0.000260726	0.0109462	0.00932898	1811	tags=36%, list=14%, signal=31%	CGRRF1/NYNRIN/MIR155HG/KAZN/GADD45A/ERVMER34-1/IL23A/BAALC/PDE4B/ZBTB10/CAPN5/MED14/DNAJB9/NFAT5/CDKN2A/C12orf54/PRKAA2/CDKN2B/CCL20/TVP23B/FERMT2/XBP1/ELOVL7/KRT23/STRIP2/ELL2/TP53BP2/MYO5B/CLGN/CXCL2/PLAT/TNFRSF21/IL36G/HCAR3/FGF13/TM4SF1/C11orf96
GSE26343_UNSTIM_VS_LPS_STIM_NFAT5_KO_MACROPHAGE_DN	GSE26343_UNSTIM_VS_LPS_STIM_NFAT5_KO_MACROPHAGE_DN	GSE26343_UNSTIM_VS_LPS_STIM_NFAT5_KO_MACROPHAGE_DN	155	-0.523452	-1.61843	0.000331699	0.0138117	0.0117712	2120	tags=29%, list=16%, signal=25%	NR4A2/FNBP1L/NFKBIE/PLEKHO2/PRDM1/ICAM1/NR4A1/PTPN12/CX3CL1/TGIF1/RAPGEF2/MCL1/GBP4/ZFP36/CDKN1A/SLC5A3/FOXP4/BCL3/SAMD4B/FAS/TIFA/CSRNP1/TNFSF9/PIM1/EGR3/SLC11A2/ADAM17/GDF15/ST3GAL1/DAPP1/MAFF/MAP3K8/CXCL16/KDM6B/RELB/CFLAR/SOD2/ITGA5/LAMC2/RRAD/CXCL2/SPATA13/IL1A/CXCL1/SAA1
GSE20754_WT_VS_TCF1_KO_MEMORY_CD8_TCELL_UP	GSE20754_WT_VS_TCF1_KO_MEMORY_CD8_TCELL_UP	GSE20754_WT_VS_TCF1_KO_MEMORY_CD8_TCELL_UP	186	-0.504724	-1.58332	0.000347181	0.0143257	0.0122092	2662	tags=36%, list=20%, signal=29%	ADNP2/DUSP1/CCDC86/SLC7A5/GNA13/NFKBIB/PPP1R13B/PDRG1/UBE2D3/HS6ST1/YTHDC1/SWAP70/CSTB/TIMM10/ZBTB21/KLF16/NOCT/ATP6V1C1/ZEB1/MAP1LC3A/GTPBP4/LAMTOR3/ICAM1/BTG3/BIRC3/RAB1A/NR4A1/ATF3/ARF4/PAIP2/MED26/CKAP4/ZBTB2/BCL2L11/COQ10B/EAF2/ATOX1/MAFK/NDRG1/CCNL1/SHOC2/SQSTM1/CSRNP1/SRC/PPP1R15A/ADAM17/EPHA2/ST3GAL1/RNF24/AFF4/MAFF/ABL2/CFL2/CHD2/VPS37B/ARHGEF3/IRS2/RELB/ALG11/YPEL5/PIM3/KLF6/SGSM3/RASSF…
GSE23505_UNTREATED_VS_4DAY_IL6_IL1_TREATED_CD4_TCELL_UP	GSE23505_UNTREATED_VS_4DAY_IL6_IL1_TREATED_CD4_TCELL_UP	GSE23505_UNTREATED_VS_4DAY_IL6_IL1_TREATED_CD4_TCELL_UP	181	0.409296	1.60685	0.000356341	0.0143257	0.0122092	2573	tags=32%, list=20%, signal=26%	TNFRSF18/GSTM3/PDGFA/BCL2/TCF4/ACAD9/PDCL3/CAT/CYB5A/PYCARD/RGS14/TSPAN2/DYNLL1/BPGM/TONSL/PPP1CA/COQ3/GTF3C3/FUNDC1/PITHD1/SMIM19/CDC123/TRIP4/DERA/PXMP4/METTL5/ECH1/ATP5MC1/MRM2/CISD3/PRPF31/MTA3/INTS8/EEF1AKMT2/TMEM134/AGBL5/MRPL35/SLC39A4/MCM5/ECHDC1/PRIM1/RBL1/CCDC34/UBA2/RPA1/FLAD1/DCAF17/NUBPL/SPR/CCDC90B/OXSM/MVK/WWP1/PEX7/PRPF6/MRPL1/LRWD1/MRPS22
FLETCHER_PBMC_BCG_10W_INFANT_PPD_STIMULATED_VS_UNSTIMULATED_10W_UP	FLETCHER_PBMC_BCG_10W_INFANT_PPD_STIMULATED_VS_UNSTIMULATED_10W_UP	FLETCHER_PBMC_BCG_10W_INFANT_PPD_STIMULATED_VS_UNSTIMULATED_10W_UP	66	-0.633213	-1.77186	0.000358609	0.0143257	0.0122092	1236	tags=38%, list=9%, signal=34%	RIPK2/TRAF4/NAMPT/MTHFD1L/PIM1/CCL20/SESN2/MAP3K8/G0S2/AKR1C2/INHBA/PHLDA2/C2CD4B/SOD2/FEZ1/CXCL3/CXCL2/IL1A/IL36G/HCAR3/TFPI2/CXCL8/MMP1/CXCL1/MMP10
GSE9946_MATURE_STIMULATORY_VS_LISTERIA_INF_MATURE_DC_DN	GSE9946_MATURE_STIMULATORY_VS_LISTERIA_INF_MATURE_DC_DN	GSE9946_MATURE_STIMULATORY_VS_LISTERIA_INF_MATURE_DC_DN	61	-0.633797	-1.74241	0.000359197	0.0143257	0.0122092	718	tags=23%, list=5%, signal=22%	TRIM29/CADPS2/OBSCN/RAP2B/EGF/GAREM1/ADM/ISG20/CXCL3/HMOX1/PHLDA1/IL36G/S100A8/CYP51A1
GSE42021_TREG_PLN_VS_CD24INT_TREG_THYMUS_UP	GSE42021_TREG_PLN_VS_CD24INT_TREG_THYMUS_UP	GSE42021_TREG_PLN_VS_CD24INT_TREG_THYMUS_UP	180	-0.507448	-1.58285	0.000359313	0.0143257	0.0122092	1989	tags=26%, list=15%, signal=22%	CTPS1/GTPBP4/ICAM1/TARDBP/TOP1/BIRC3/NFKB1/PIK3CA/CDKN1A/VCL/PNO1/WTAP/ZNF207/UFM1/TAB2/SERPINE1/UPP1/KCTD12/HK2/PTGES/NUPR1/RNF19B/TRA2B/PPP1R15B/TNFSF9/PIM1/AGFG1/SLC11A2/NOTCH2/IST1/PELI1/MYADM/STK40/MAP3K8/ARHGEF3/RELB/TES/PSMA6/TXNRD1/BHLHE40/CXCL2/LCN2/PLAT/IL1A/PLAUR/MFSD14A/MMP10
HOEK_NK_CELL_2011_2012_TIV_3D_VS_0DY_ADULT_3D_DN	HOEK_NK_CELL_2011_2012_TIV_3D_VS_0DY_ADULT_3D_DN	HOEK_NK_CELL_2011_2012_TIV_3D_VS_0DY_ADULT_3D_DN	125	-0.549442	-1.6602	0.000360963	0.0143257	0.0122092	1855	tags=26%, list=14%, signal=23%	NR4A1/TYMP/MARCKS/ZFP36/CDKN1A/EGR1/IL6R/KCTD12/AVPI1/FOSB/LNX1/TMEM88/LRP1/RAB32/CST3/CXCL16/PDK4/IRS2/BST1/CPVL/TRIB1/S100A9/OAF/TBC1D9/PLA2G4B/CTSH/CLEC7A/RABGEF1/CYP2S1/CREB5/S100A8/PLAUR/APOBEC3A
GSE42724_NAIVE_VS_B1_BCELL_UP	GSE42724_NAIVE_VS_B1_BCELL_UP	GSE42724_NAIVE_VS_B1_BCELL_UP	160	-0.523111	-1.6221	0.000387393	0.0151949	0.01295	2303	tags=29%, list=17%, signal=25%	FAM20B/SUSD6/GABPB1/PPM1K/ZEB1/NFKBIE/PLK3/PLOD2/C1orf56/RAPGEF2/WHAMM/MAPKAPK2/WNT5A/IRAK2/GLS/MAN2A1/PDE4B/ITPRIP/ETNK1/NRP2/WDR37/HK2/PPP1R15B/PPP2R2A/CSRNP1/NDST2/KLHL13/SMG9/KAT6A/GRINA/PSMB10/VPS37B/OSMR/BST1/RHOU/SOX9/FAM241A/B4GALT5/SLC4A7/LPAR3/TNFAIP3/SH3BGRL2/RAVER1/SMIM3/SLC7A8/PHLDA1/ALDH1A3
GSE25085_FETAL_BM_VS_ADULT_BM_SP4_THYMIC_IMPLANT_UP	GSE25085_FETAL_BM_VS_ADULT_BM_SP4_THYMIC_IMPLANT_UP	GSE25085_FETAL_BM_VS_ADULT_BM_SP4_THYMIC_IMPLANT_UP	171	-0.513342	-1.59674	0.000390766	0.0151949	0.01295	2228	tags=29%, list=17%, signal=24%	IFIT3/AIDA/FNBP1L/ZCCHC2/PLEKHO2/CMPK2/C11orf68/ATF3/DIO2/GBP4/CALHM6/RBPJ/IFIT2/OASL/MTHFD2/ZBTB2/PCGF5/EGR1/SAV1/PAWR/PDE4B/DIAPH2/RTP4/ZFAND5/PDXK/RNF19B/TMCC3/IGF2BP2/MAT2A/PPP1R15A/NR2F2/DDX39B/ANXA1/RELB/TRIM34/MAFG/METRNL/SORL1/OAS2/ELL2/ISG15/ISG20/NGRN/RSAD2/HCAR2/GSDME/ADGRL2/FABP5/ATP6V0C
GSE4984_UNTREATED_VS_GALECTIN1_TREATED_DC_UP	GSE4984_UNTREATED_VS_GALECTIN1_TREATED_DC_UP	GSE4984_UNTREATED_VS_GALECTIN1_TREATED_DC_UP	149	-0.534925	-1.65254	0.000393853	0.0151949	0.01295	1926	tags=32%, list=15%, signal=27%	FGD4/S100A11/ADAP1/STK3/SLC22A4/RBPJ/ZFP36/CMIP/LITAF/GDE1/WTAP/EGR1/CCNT1/CTSB/RPS27/UPP1/EFHD2/TFE3/BCL3/DSE/CHP1/RNF19B/ETV6/IGF2BP2/LRRFIP1/GLUL/CPEB4/ZYX/PLEKHM1/DAPP1/RELT/RAB32/SESN2/SLPI/CREBRF/MAFG/S100A4/PTK2B/CFLAR/RHOU/LYN/RAB27A/S100A9/CYSTM1/AP5B1/CREB5/S100A8
GSE14000_UNSTIM_VS_4H_LPS_DC_DN	GSE14000_UNSTIM_VS_4H_LPS_DC_DN	GSE14000_UNSTIM_VS_4H_LPS_DC_DN	156	-0.529243	-1.63752	0.000398103	0.0151949	0.01295	2723	tags=42%, list=21%, signal=33%	PML/PARP14/RECK/TYW5/UBE2N/MT2A/SAMD4A/IRF7/AMD1/STARD5/KYNU/DNAJB4/NECTIN3/IRF2/CBWD1/MAP3K13/IFIH1/SGPP2/BTG2/ZNFX1/IFIT3/IFI44L/PPM1K/IDO1/USP18/GBP1/CMPK2/ATF3/MIR155HG/IFIT2/OASL/CKAP4/TNC/IFI44/TNFSF10/WTAP/NXN/COQ10B/RTP4/NAMPT/GRB10/NUPR1/PPP2R2A/NFAT5/BST2/IRF9/CD274/MT1X/PMAIP1/PIM3/KMO/OAS2/CFLAR/IFI6/ELL2/GMPR/ISG15/SERPING1/IFITM1/SOD2/ISG20/NCOA7/PLAT/CSRP2/APOBEC3A
GSE7852_THYMUS_VS_FAT_TREG_DN	GSE7852_THYMUS_VS_FAT_TREG_DN	GSE7852_THYMUS_VS_FAT_TREG_DN	154	-0.526839	-1.62906	0.000398552	0.0151949	0.01295	2753	tags=38%, list=21%, signal=30%	RAB11FIP5/ATF6/EPB41L4A/ATF4/SHROOM4/ABCB1/UNC5B/NFKBIB/FLNB/ARSB/UBALD2/KLF16/ELF1/NFKBIE/NCKAP1/ZDHHC2/RAB4A/SORBS1/NDRG4/TENT5A/RBPJ/CDKN1A/ZNF503/TYRP1/GNAQ/CTNND1/SMAD3/SNX9/ARHGAP23/YAF2/DIAPH1/FZD5/TGIF2/SQSTM1/CYP4V2/TNFSF9/MAT2A/SEC16B/MLF1/FEM1C/MAFF/PLD1/VPS37B/SELENOM/STX11/PIM3/S100A4/DENND4A/ELL2/RUNX2/RAB43/TSC22D2/TRIM36/BHLHE40/APOBEC3B/SMIM3/PHLDA1/TJP2
GSE17974_CTRL_VS_ACT_IL4_AND_ANTI_IL12_12H_CD4_TCELL_UP	GSE17974_CTRL_VS_ACT_IL4_AND_ANTI_IL12_12H_CD4_TCELL_UP	GSE17974_CTRL_VS_ACT_IL4_AND_ANTI_IL12_12H_CD4_TCELL_UP	146	-0.529886	-1.63439	0.000400811	0.0151949	0.01295	2642	tags=38%, list=20%, signal=30%	DUSP1/ZFAND2A/ARHGAP21/SP140L/PDP1/RFX3/GABBR1/BTG2/RELL1/NR4A2/FAM8A1/KLHL15/MEF2D/DHRS9/SIN3A/SC5D/TSPYL4/PELI2/ARRDC3/ZNF711/GADD45A/ASH1L-AS1/ITPRIP/COQ10B/DIAPH2/CAPN2/PDE4D/FOSL2/BAG3/ANKDD1A/OSER1/NDRG1/DNAJB9/IPCEF1/CDKN2A/ATXN1L/TRPS1/BIN2/SGK1/KAT6A/SLC9A9/DENND3/YOD1/MAFF/TCF7L2/SMAGP/SAT1/IRS2/G0S2/YPEL5/ENC1/TSC22D1/SLC2A3/TNFAIP3/APOBEC3A
GSE13485_DAY7_VS_DAY21_YF17D_VACCINE_PBMC_UP	GSE13485_DAY7_VS_DAY21_YF17D_VACCINE_PBMC_UP	GSE13485_DAY7_VS_DAY21_YF17D_VACCINE_PBMC_UP	174	-0.513899	-1.6026	0.000406545	0.0152313	0.012981	2635	tags=34%, list=20%, signal=27%	KSR1/ARHGAP21/RCN1/RELA/RYBP/GTPBP1/CTSL/UBAP2L/ZNFX1/UBALD2/IFIT3/USP42/IFI44L/TRIM22/ZCCHC2/MNT/USP18/MARCKS/TENT5A/LDLR/SH2B3/OASL/CORO7/CKAP4/CDKN1A/TPP1/REC8/SAR1A/UPP1/UTRN/ZBTB10/CAPN2/ELF4/SCARB2/PLSCR1/ETV6/STON1/GLUL/MYLK/SLC9A9/FNIP2/PHACTR2/PEA15/SIPA1L2/MAFG/RAP2B/METRNL/OAS2/IFI6/LYN/GMPR/ISG15/SERPING1/RSAD2/HMOX1/NCOA7/EMILIN2/SCO2/APOBEC3A
GSE14415_NATURAL_TREG_VS_TCONV_DN	GSE14415_NATURAL_TREG_VS_TCONV_DN	GSE14415_NATURAL_TREG_VS_TCONV_DN	105	0.489076	1.78936	0.000407766	0.0152313	0.012981	1949	tags=30%, list=15%, signal=26%	HOXB2/KIF4A/CENPP/FKBP2/BIRC5/PYCARD/ANXA4/LSP1/MCM4/MCM3/HIP1/PRLR/CKAP2/RRM1/CDKN3/MIS18BP1/AURKA/MCM7/CHEK1/RNASEH2B/GINS1/SMC2/SGO2/SLC43A3/CHTF18/TOPBP1/MCM2/PTGR1/MCM5/CENPH/TK1/MRPL34
GSE22443_NAIVE_VS_ACT_AND_IL2_TREATED_CD8_TCELL_UP	GSE22443_NAIVE_VS_ACT_AND_IL2_TREATED_CD8_TCELL_UP	GSE22443_NAIVE_VS_ACT_AND_IL2_TREATED_CD8_TCELL_UP	120	-0.553874	-1.6725	0.000414924	0.0152906	0.0130316	1386	tags=24%, list=11%, signal=22%	CRYBG1/DKK2/TSPAN6/NUPR1/CALML4/RNF19B/PLSCR1/FOXA1/MYO1B/MLF1/EMP1/PTPRG/PLD1/FERMT2/CYP11A1/CMTM8/FAM3D/CLDN1/SCIN/FAM171A1/APOD/PLAT/WFDC2/ALDH1A3/CPXM2/SPARCL1/MSLN/ELF3/CLU
NAKAYA_PLASMACYTOID_DENDRITIC_CELL_FLUARIX_FLUVIRIN_AGE_18_50YO_7DY_UP	NAKAYA_PLASMACYTOID_DENDRITIC_CELL_FLUARIX_FLUVIRIN_AGE_18_50YO_7DY_UP	NAKAYA_PLASMACYTOID_DENDRITIC_CELL_FLUARIX_FLUVIRIN_AGE_18_50YO_7DY_UP	184	-0.507505	-1.58746	0.000415376	0.0152906	0.0130316	2982	tags=36%, list=23%, signal=29%	APLP2/CBLB/DHX34/RGPD5/SCAF11/TNPO2/ZNF593/ZFP36L1/KYNU/SULT1A3/SF1/RHOQ/AKAP6/RASA2/GABBR1/SMAD2/PLBD1/SLC17A5/THBS1/ISG20L2/GABPB1/DNAJB6/CRIM1/SZRD1/ARIH1/SPEN/ZPR1/PTPN12/MARCKS/ELP4/LPIN1/SEC14L1/KPNA6/EGR1/SAR1A/ZMYND8/IL6R/STX5/S100A2/MEF2C/IQGAP1/KDM5B/IL10RB/NEAT1/PSEN1/CALML4/IPCEF1/PCBP2/CAMSAP1/TRPS1/GNL3L/TIMM10B/PFN2/SIK3/STX11/PMAIP1/EIF4A1/CFLAR/F11R/TNFRSF10B/SLC4A7/SLC2A3/CDC42E…
GSE27670_CTRL_VS_BLIMP1_TRANSDUCED_GC_BCELL_UP	GSE27670_CTRL_VS_BLIMP1_TRANSDUCED_GC_BCELL_UP	GSE27670_CTRL_VS_BLIMP1_TRANSDUCED_GC_BCELL_UP	117	-0.552842	-1.66447	0.000420278	0.0153598	0.0130905	1191	tags=26%, list=9%, signal=24%	TSPAN6/ATOX1/MXD1/FOXA1/SGK1/CDKN2B/GJB6/LRP1/PLD1/FHDC1/CYP11A1/BLNK/EIF4A1/TACSTD2/NDUFA13/CLN3/MAL/SPRR2A/CYSTM1/CTSH/MYO5B/VMP1/HSD17B2/APOD/BOLA2/KRT13/S100A8/IGFBP6/PTHLH/SPARCL1/ELF3
GSE29617_CTRL_VS_TIV_FLU_VACCINE_PBMC_2008_UP	GSE29617_CTRL_VS_TIV_FLU_VACCINE_PBMC_2008_UP	GSE29617_CTRL_VS_TIV_FLU_VACCINE_PBMC_2008_UP	144	-0.530008	-1.63127	0.000428613	0.0154534	0.0131703	2383	tags=46%, list=18%, signal=38%	RICTOR/BCLAF1/BTG2/YTHDC1/USP42/ZBTB21/SRSF4/NECAP1/KLHL15/MEF2D/PLK3/BEND6/RAB1A/NR4A1/ATF3/KBTBD2/TLCD1/WHAMM/ARNTL/ZNF709/SAMD8/ZFP36/MED26/SNHG15/UBXN7/EBLN2/PDE4B/ITPRIP/COQ10B/USP36/SMNDC1/BCL3/NAMPT/ELF4/ZBTB5/SAMD4B/FOSL2/PLBD2/MAFK/BRAF/MED21/DNAJB9/CCNL1/CSRNP1/N4BP3/HBEGF/IST1/DHCR7/IVNS1ABP/FEM1C/PPTC7/RELT/PTBP2/CCL20/SLIT2/CHORDC1/CREBRF/JUND/G0S2/YPEL5/PIM3/PARD6B/TSC22D2/BHLHE40/N…
GSE7852_TREG_VS_TCONV_FAT_UP	GSE7852_TREG_VS_TCONV_FAT_UP	GSE7852_TREG_VS_TCONV_FAT_UP	164	-0.51782	-1.60763	0.000428923	0.0154534	0.0131703	2204	tags=32%, list=17%, signal=27%	SWAP70/ELF1/CAP2/NFKBIE/NCKAP1/RAB4A/IL1R2/PRDM1/SORBS1/ATF3/TGIF1/ARHGAP6/ZFP36/MAPKAPK2/CDKN1A/PPM1L/ZNF503/CPM/TMTC2/SERPINB6/GNAQ/SPTY2D1/ALCAM/SNX9/BCL3/NDRG1/TGIF2/SQSTM1/CYP4V2/MLF1/CHMP4C/FEM1C/ASL/ANXA1/ELOVL5/RELB/STX11/EIF4A1/DUSP4/DYNLT3/ATP13A3/CNKSR3/ARL5B/CMTM7/ISG20/DBNDD2/SMIM3/RABGEF1/PHLDA1/CSRP2/NAV2/TJP2/PAX6
GSE23502_BM_VS_COLON_TUMOR_MYELOID_DERIVED_SUPPRESSOR_CELL_UP	GSE23502_BM_VS_COLON_TUMOR_MYELOID_DERIVED_SUPPRESSOR_CELL_UP	GSE23502_BM_VS_COLON_TUMOR_MYELOID_DERIVED_SUPPRESSOR_CELL_UP	153	-0.51788	-1.60113	0.000443335	0.0158602	0.013517	1588	tags=23%, list=12%, signal=20%	IL6ST/PMEPA1/LITAF/GLS/FAM160A1/SPTY2D1/CRIP1/FAM241B/NFIL3/HK2/MAPK6/FOSL2/RBM47/PIM1/ASPH/SH3RF1/MYADM/CD274/AHR/MREG/STX11/LGALS1/B4GALT1/ELL2/ADM/S100A6/TRIB1/TBC1D9/SH3BGRL2/CXCL3/CXCL2/MGST1/BCO2/ADGRL2/KRT222
GSE360_HIGH_DOSE_B_MALAYI_VS_M_TUBERCULOSIS_MAC_DN	GSE360_HIGH_DOSE_B_MALAYI_VS_M_TUBERCULOSIS_MAC_DN	GSE360_HIGH_DOSE_B_MALAYI_VS_M_TUBERCULOSIS_MAC_DN	144	-0.529105	-1.62849	0.000449394	0.0159645	0.0136059	2012	tags=28%, list=15%, signal=24%	MAPK8/IDO1/MT1F/GBP1/PLOD2/STK3/MCL1/ZFP36/DNM1L/CKAP4/TXNIP/TNC/LAMB3/PDE4B/STOM/SERPINE1/NPEPPS/BCL3/PDE4D/NAMPT/FOSL2/HBEGF/GLUL/KHDRBS3/CS/CCL20/TIMP1/TM9SF1/MT1X/RUNX1/SLC4A7/SLC2A3/TNFAIP3/IGFBP7/CXCL2/CXCL8/MMP1/NQO1/CXCL1/TM4SF1
GSE16755_CTRL_VS_IFNA_TREATED_MAC_DN	GSE16755_CTRL_VS_IFNA_TREATED_MAC_DN	GSE16755_CTRL_VS_IFNA_TREATED_MAC_DN	164	-0.517059	-1.60527	0.000464881	0.0164	0.013977	2577	tags=40%, list=20%, signal=32%	DUSP16/GK/RELA/IFIH1/IL6/RICTOR/ABTB2/UBE2D3/STK26/RNF138/DNAJB6/PPM1K/IDO1/ICAM1/GBP1/CMPK2/MARCKS/TENT5A/TNFAIP8/CFB/CDKN1A/TRIM56/IFI44/TNFSF10/WNT5A/ASH1L-AS1/SINHCAF/SAV1/ELF4/PSEN1/FAS/SMARCE1/RNF19B/PPP2R2A/TNFSF9/SRC/PELI1/RNF24/FEM1C/HIVEP2/CDC42EP4/RAB8B/PSMA2/CD274/PLAGL2/STK17A/AKIRIN2/NECTIN2/ELOVL7/BCL2L13/STX11/DENND4A/TICAM1/LYN/ELL2/DYRK3/GMPR/ISG15/B4GALT5/IGFBP4/IFITM1/SOD2/PSM…
GSE6269_HEALTHY_VS_STAPH_PNEUMO_INF_PBMC_DN	GSE6269_HEALTHY_VS_STAPH_PNEUMO_INF_PBMC_DN	GSE6269_HEALTHY_VS_STAPH_PNEUMO_INF_PBMC_DN	119	-0.549628	-1.65768	0.000473816	0.0165999	0.0141474	1857	tags=32%, list=14%, signal=28%	RAB1A/PELI2/CAST/SLC22A4/CKAP4/TPP1/PRDM2/ANG/EGR1/DAZAP2/GNAQ/TFE3/CD63/BCL3/STX12/RNF19B/MYL9/PCBP2/GLUL/ALDOA/GSN/SERPINB8/ZYX/CD302/PGD/PPIF/S100P/BST1/CTSS/PTK2B/ADM/S100A9/GPX3/LCN2/CXCL8/S100A8/PLAUR/CYP51A1
GSE19888_CTRL_VS_T_CELL_MEMBRANES_ACT_MAST_CELL_DN	GSE19888_CTRL_VS_T_CELL_MEMBRANES_ACT_MAST_CELL_DN	GSE19888_CTRL_VS_T_CELL_MEMBRANES_ACT_MAST_CELL_DN	176	0.40509	1.58617	0.000480504	0.0167189	0.0142488	1063	tags=18%, list=8%, signal=17%	HOXA5/WFDC5/DMKN/KLK5/CBR3/PDLIM2/PLA2G4F/GPRIN2/PLEK2/SPRY1/KLK11/TMEM79/GPSM2/KRT10/AJUBA/BTBD11/RAB3D/DSG1/S100A14/FGFR2/ARHGEF26/P2RY1/ARHGEF37/PPP3CB/DAPL1/COQ8A/NCK2/MAGIX/CKMT1B/ZFYVE9/DSC3/DLX3
LI_PBMC_MENOMUNE_A_C_Y_W_135_AGE_18_45YO_3DY_UP	LI_PBMC_MENOMUNE_A_C_Y_W_135_AGE_18_45YO_3DY_UP	LI_PBMC_MENOMUNE_A_C_Y_W_135_AGE_18_45YO_3DY_UP	14	-0.847322	-1.80113	0.000501073	0.0172103	0.0146676	753	tags=50%, list=6%, signal=47%	CFB/CCL20/SERPING1/CFH/LAMC2/IL1A/CXCL8
SCHERER_PBMC_APSV_WETVAX_AGE_18_32YO_50_TO_60DY_UP	SCHERER_PBMC_APSV_WETVAX_AGE_18_32YO_50_TO_60DY_UP	SCHERER_PBMC_APSV_WETVAX_AGE_18_32YO_50_TO_60DY_UP	155	-0.515873	-1.595	0.000501403	0.0172103	0.0146676	2424	tags=34%, list=18%, signal=28%	RASA2/LAMTOR5/HBP1/SNIP1/UBE2D3/CLK1/PIP5K1A/TLE1/NR4A2/CD55/DYRK1A/BTG3/SC5D/STIM1/MCL1/ZKSCAN1/ZNF267/TNC/GADD45A/LITAF/LPIN1/AFAP1/SAR1A/ZNF451/CRYBG1/RSRC2/PDE4B/HSPA13/SMAD3/SMNDC1/RIPK2/NAMPT/GALNT3/IDS/MXD1/CCNL1/AGFG1/PTBP2/SERINC1/S100P/ZFP91/PDK4/IRS2/RUNX1/G0S2/ADM/SOD2/TNFAIP3/PLAT/GNG10/CXCL8/CFI
GSE33424_CD161_HIGH_VS_INT_CD8_TCELL_UP	GSE33424_CD161_HIGH_VS_INT_CD8_TCELL_UP	GSE33424_CD161_HIGH_VS_INT_CD8_TCELL_UP	163	-0.507619	-1.57564	0.000531709	0.0181281	0.0154498	1815	tags=25%, list=14%, signal=21%	EIF2AK3/DAG1/FAM126B/TGIF1/MCL1/GBP4/LRRC8A/LITAF/VCL/SSPN/ERO1B/WEE1/KCTD12/ABHD14A/NFIL3/HK2/PRKCE/PLSCR1/PON3/PIM1/ARL3/CTSC/MYADM/MAP3K8/CXXC5/DCT/TACSTD2/LYN/S100A6/CLDN7/CTSH/NEDD4L/SCD/CNN3/MGST1/TUBB3/KCNN4/PLAUR/SAA1/MFSD14A
GSE22935_WT_VS_MYD88_KO_MACROPHAGE_48H_MBOVIS_BCG_STIM_DN	GSE22935_WT_VS_MYD88_KO_MACROPHAGE_48H_MBOVIS_BCG_STIM_DN	GSE22935_WT_VS_MYD88_KO_MACROPHAGE_48H_MBOVIS_BCG_STIM_DN	163	-0.506385	-1.57181	0.000573006	0.0193906	0.0165258	1981	tags=25%, list=15%, signal=22%	SH3KBP1/PRDM1/ZNF217/PLK3/ANKRD49/WDR82/LIX1L/TNFAIP8/SEC24D/LITAF/SLC6A20/MAPK1IP1L/ITPRIP/SOAT1/CORO1C/CRIP1/AVPI1/RIPK2/TMEM165/FSTL1/LUZP1/RAB8B/PPRC1/TGFBR1/ANXA1/AGPAT4/TM9SF1/ADGRE5/ALG11/STX11/LGALS1/KLF6/TES/F11R/TBC1D9/TNFAIP3/HMOX1/PLAT/GNG10/KCNN4/CYP51A1
GSE6269_E_COLI_VS_STREP_PNEUMO_INF_PBMC_DN	GSE6269_E_COLI_VS_STREP_PNEUMO_INF_PBMC_DN	GSE6269_E_COLI_VS_STREP_PNEUMO_INF_PBMC_DN	113	-0.548354	-1.64781	0.000576373	0.0193906	0.0165258	2538	tags=39%, list=19%, signal=32%	IL1R1/CEACAM1/TWSG1/PDIA5/ERO1A/SPRY2/PLBD1/NUDT3/CEACAM6/HOMER3/FLOT1/IL1R2/FLOT2/PCOLCE2/PCNX1/CKAP4/ANG/CALU/RNF19B/STX3/AGFG1/GSN/STBD1/EVA1B/NPC1/CAPN3/ASL/PRRG4/PGD/SLPI/TM9SF1/S100P/BST1/TACSTD2/CYP27A1/RAB27A/SERPINB10/S100A9/BSCL2/CXCL2/TNFSF13/LCN2/HCAR3/ADAM28
GSE38696_LIGHT_ZONE_VS_DARK_ZONE_BCELL_DN	GSE38696_LIGHT_ZONE_VS_DARK_ZONE_BCELL_DN	GSE38696_LIGHT_ZONE_VS_DARK_ZONE_BCELL_DN	90	-0.582128	-1.70144	0.000588418	0.0196655	0.0167601	1339	tags=22%, list=10%, signal=20%	DKK2/NRP2/TIFA/NDRG1/SLC4A4/CAPNS1/OBSCN/NECTIN2/BLNK/DENND4A/SPHK1/TRIB1/CYP24A1/BHLHE40/RBM27/FA2H/PAPPA/HS3ST1/SERPINE2/ALDH1A1
GSE19923_E2A_KO_VS_HEB_AND_E2A_KO_DP_THYMOCYTE_UP	GSE19923_E2A_KO_VS_HEB_AND_E2A_KO_DP_THYMOCYTE_UP	GSE19923_E2A_KO_VS_HEB_AND_E2A_KO_DP_THYMOCYTE_UP	155	-0.514083	-1.58946	0.000594323	0.0197331	0.0168177	2404	tags=34%, list=18%, signal=28%	IL6/ERO1A/NUMB/SELENOS/MSMO1/CLN8/NCOA5/SQLE/NOCT/LAMC1/CFD/NCKAP1/MAPK8/CD68/GTPBP4/TEX2/NRAS/LDLR/FHL2/TNFSF10/CLDND1/ALCAM/SPP1/NAMPT/MAPK6/PRKCE/NUPR1/SLC1A5/NDRG1/FKBP10/TFCP2L1/HBEGF/AGFG1/PDK3/EMP1/CSNK1E/TSPAN5/PIM3/PTK2B/CFLAR/TES/ELL2/DUSP6/SLC4A7/SLC2A3/PITPNC1/ISG20/CXCL3/RSAD2/PHLDA1/FOSL1/CYP51A1
GSE26290_CTRL_VS_AKT_INHIBITOR_TREATED_ANTI_CD3_AND_IL2_STIM_CD8_TCELL_UP	GSE26290_CTRL_VS_AKT_INHIBITOR_TREATED_ANTI_CD3_AND_IL2_STIM_CD8_TCELL_UP	GSE26290_CTRL_VS_AKT_INHIBITOR_TREATED_ANTI_CD3_AND_IL2_STIM_CD8_TCELL_UP	127	-0.54002	-1.63622	0.000637267	0.0210215	0.0179158	2120	tags=28%, list=16%, signal=23%	NR4A2/FRK/LAMC1/ARSJ/MAPK8/ERC2/ATF3/ANKRD6/SPON1/CA5B/PMEPA1/EGR1/PLPP3/PCLO/PTPRM/DKK2/EGR3/SLC11A2/SLC2A1/AFF4/MAFF/XBP1/G0S2/INHBA/TSC22D1/GPM6A/B4GALT5/ITPR1/NDN/ENPP1/CXCL3/CDH19/IL1A/CXCL1/TGM2
GSE29618_BCELL_VS_MDC_DAY7_FLU_VACCINE_DN	GSE29618_BCELL_VS_MDC_DAY7_FLU_VACCINE_DN	GSE29618_BCELL_VS_MDC_DAY7_FLU_VACCINE_DN	164	-0.511795	-1.58893	0.000655599	0.0214867	0.0183122	1549	tags=27%, list=12%, signal=24%	GSTP1/VCL/MCTP1/IL6R/GNAQ/EFHD2/KCTD12/CD63/LGALS9/CHP1/NDRG1/ENO1/STX3/ALDOA/GSN/CD302/RAB32/PRKCI/LMNA/TIMP1/PEA15/CST3/AHR/ANXA1/PPIF/LGALS1/EIF4A1/S100A4/COL9A2/PON2/CTBP2/RUNX2/DPYSL2/CPVL/ATP1B1/CACNA2D3/BHLHE40/CLEC7A/IGFBP7/SCD/DAPK1/TNFSF13/CREB5/GABARAP
GSE21033_CTRL_VS_POLYIC_STIM_DC_6H_UP	GSE21033_CTRL_VS_POLYIC_STIM_DC_6H_UP	GSE21033_CTRL_VS_POLYIC_STIM_DC_6H_UP	148	-0.523087	-1.61287	0.000671214	0.0218575	0.0186282	2741	tags=39%, list=21%, signal=31%	AZI2/COPS2/PAM/ADNP2/SF1/TMEM41B/PLAGL1/UBE2W/ODR4/WDR4/FRMD4B/DDIT3/IL6/NUMB/SNIP1/RHEB/UBE2D3/SACS/LAMC1/IL1R2/ZPR1/PRDM1/BTG3/SUPT6H/SLC3A2/PRDM2/ECD/ARHGAP5/BCL2L11/ZFYVE16/ETNK1/RAPGEF6/SMNDC1/WDR37/PPARD/DLG4/RNF19B/MXD1/SQSTM1/AGFG1/ZBTB43/ZYX/DHCR7/NPC1/CMC2/AFF4/UBAP1/CHMP1B/KDM6B/YPEL5/EIF4A1/TSPAN1/DYRK3/AKT3/RABGEF1/TUBB3/TM4SF1/OSR2
GSE10325_BCELL_VS_LUPUS_BCELL_DN	GSE10325_BCELL_VS_LUPUS_BCELL_DN	GSE10325_BCELL_VS_LUPUS_BCELL_DN	174	-0.506314	-1.57894	0.000693771	0.0224065	0.0190962	2482	tags=30%, list=19%, signal=25%	IER3IP1/ATP5ME/C12orf43/PDIA5/C19orf54/TMED5/IFIT3/IFI44L/MYL6B/USP18/GBP1/BTG3/DHRS9/TOP1/SEC24A/MOXD1/RAPGEF2/OASL/IFI44/REC8/BID/BCL2L11/TMEM258/CALU/RTP4/CYCS/EAF2/ATOX1/NAMPT/FAS/RBM47/PLSCR1/HMGN3/MAGT1/CTSC/PRKCI/PPIF/SAT1/CHST11/OAS2/CFLAR/IFI6/ELL2/RAB27A/ISG15/APOBEC3G/IFITM1/PSMA6/TXNRD1/ISG20/RSAD2/SCO2/APOBEC3A
GSE29618_PDC_VS_MDC_DN	GSE29618_PDC_VS_MDC_DN	GSE29618_PDC_VS_MDC_DN	152	-0.519531	-1.60578	0.000696896	0.0224065	0.0190962	3117	tags=41%, list=24%, signal=32%	RAB31/PTGS2/ANXA5/GAPDH/TBL1X/VEGFA/IRAK3/DPYD/NAIP/SLCO3A1/ZFP36L1/RAB7A/CHMP2B/LY75/CREG1/PLBD1/PTP4A2/CSTB/IFITM3/IFI30/GBP1/SERINC5/PTPN12/MARCKS/RBPJ/GSTP1/SERPINB6/IL6R/STOM/IQGAP1/EFHD2/NAMPT/HK2/DIAPH1/LGALS9/RCBTB2/TKT/EMP3/CNN2/ENO1/IPCEF1/SGK1/TMSB10/RAB32/LMNA/TIMP1/CST3/AHR/ANXA1/PPIF/STX11/LGALS1/S100A4/COL9A2/TRIB1/SLC2A3/S100A9/CTSH/PLEKHO1/CLEC7A/IGFBP7/CREB5/SCO2
GSE6269_FLU_VS_STAPH_AUREUS_INF_PBMC_DN	GSE6269_FLU_VS_STAPH_AUREUS_INF_PBMC_DN	GSE6269_FLU_VS_STAPH_AUREUS_INF_PBMC_DN	133	-0.543446	-1.65725	0.000701583	0.0224154	0.0191037	2886	tags=44%, list=22%, signal=35%	FADS1/BNIP3L/HPSE/SAMD4A/LAMP2/KLF10/EIF1/SLCO3A1/TLR2/GK/CEBPB/CREG1/PLBD1/SDCBP/RRAGD/IFI30/SREBF2/ICAM1/MAX/RAB1A/ARF4/PELI2/SLC22A4/RAB5IF/CKAP4/CDKN1A/EGR1/DAZAP2/CTSB/TFE3/CD63/NFIL3/ELF4/TKT/ZFAND5/DSE/RNF19B/MXD1/PPP1R15A/GLUL/ZYX/DHCR7/GRINA/PRRG4/FTH1/TIMP1/PGD/PPIF/BST1/ADM/S100A9/SOD2/CLEC7A/CDC42EP3/EMILIN2/CREB5/GNG10/S100A8/PLAUR
GSE22886_NAIVE_CD4_TCELL_VS_MONOCYTE_DN	GSE22886_NAIVE_CD4_TCELL_VS_MONOCYTE_DN	GSE22886_NAIVE_CD4_TCELL_VS_MONOCYTE_DN	152	-0.519383	-1.60532	0.00070722	0.0224542	0.0191368	1863	tags=24%, list=14%, signal=21%	S100A11/TYMP/MARCKS/SH2B3/CKAP4/TPP1/CTSB/BID/IL6R/DIAPH2/CORO1C/KCTD12/STX12/E2F3/PLSCR1/FTL/GLUL/NOTCH2/RAB32/PGD/PDLIM5/CTSS/CTBP2/TNFRSF10B/DUSP6/PISD/S100A9/PLCG2/CTSH/CLEC7A/CDC42EP3/DAPK1/TNFSF13/GABARAP/GNG10/S100A8/APOBEC3A
GSE11057_NAIVE_VS_CENT_MEMORY_CD4_TCELL_DN	GSE11057_NAIVE_VS_CENT_MEMORY_CD4_TCELL_DN	GSE11057_NAIVE_VS_CENT_MEMORY_CD4_TCELL_DN	168	-0.501967	-1.56024	0.000713527	0.0225138	0.0191875	2771	tags=36%, list=21%, signal=29%	ITGB1/CD58/PTTG1/PFKP/IFI16/OSBPL11/SPAG1/DENND1B/PDP1/AFDN/SETD7/SAP30/SUSD6/ATP2A2/PRDM1/SIAH2/ARID5B/CAST/RAPGEF2/SPSB1/ARNTL/VCL/EZR/RABGAP1L/STOM/EEPD1/CLDND1/WEE1/IQGAP1/EFHD2/CRIP1/CD63/ACTN4/FAS/TIFA/EIF4EBP2/RNF19B/MLF1/SLC9A9/CAPNS1/SPAG9/CTSC/PHACTR2/PEA15/AHR/ANXA1/ELOVL5/AKIRIN2/TSPAN5/LGALS1/RAP2B/S100A4/CD74/RHOU/RAB27A/TRIB1/AKT3/CDC42EP3/SLC6A6/NCOA7/DUSP10
GSE25846_IL10_POS_VS_NEG_CD8_TCELL_DAY7_POST_CORONAVIRUS_BRAIN_UP	GSE25846_IL10_POS_VS_NEG_CD8_TCELL_DAY7_POST_CORONAVIRUS_BRAIN_UP	GSE25846_IL10_POS_VS_NEG_CD8_TCELL_DAY7_POST_CORONAVIRUS_BRAIN_UP	126	-0.539491	-1.63372	0.000723793	0.0226369	0.0192925	1222	tags=22%, list=9%, signal=20%	PDE4D/PTPRK/EPB41L5/TNFSF9/EGR3/SLC11A2/EMP1/TLE6/G0S2/SH2D4A/INHBA/EGF/USP53/MTCL1/KERA/CLDN1/SOD2/TNFAIP3/RBFOX1/C3/CXCL2/GTF2H4/CDH19/KRT13/HCAR3/ANGPTL7/CXCL1/PTHLH
GSE22886_NAIVE_TCELL_VS_NEUTROPHIL_DN	GSE22886_NAIVE_TCELL_VS_NEUTROPHIL_DN	GSE22886_NAIVE_TCELL_VS_NEUTROPHIL_DN	117	-0.544153	-1.63831	0.000726342	0.0226369	0.0192925	1919	tags=28%, list=15%, signal=24%	DHRS9/LMBRD1/CLCN4/STK3/SLC22A4/USP10/TGFA/RORB/LITAF/KCNK1/STON1/STX3/FOXA1/DENND3/PDK3/FGF2/SLPI/MME/S100P/PPP1R12B/BST1/DYRK3/ADM/SOD2/AATK/ITIH5/CREB5/HCAR3/GABARAP/GNG10/ANGPTL7/CXCL1/APOBEC3A
GSE33292_WT_VS_TCF1_KO_DN3_THYMOCYTE_UP	GSE33292_WT_VS_TCF1_KO_DN3_THYMOCYTE_UP	GSE33292_WT_VS_TCF1_KO_DN3_THYMOCYTE_UP	151	-0.515452	-1.59419	0.000736534	0.0228146	0.0194439	2163	tags=29%, list=16%, signal=25%	TRIM22/RB1CC1/CRIM1/TLE1/FNBP1L/FAM8A1/CD55/PTPN12/CTF1/CEMIP/NEK7/SH2B3/ZFP36/MPPED1/MTMR3/KPNA6/GLS/KHNYN/DNMBP/IL10RB/PSEN1/DNAJB9/BAZ2A/ARL3/AGFG1/ABI1/SERINC1/TNFAIP1/KDM6B/SAT1/RELB/CSNK1E/OAS2/RASSF8/GPM6A/IL16/TNFAIP3/CXCL3/IRS1/CXCL2/SERPINF1/DAPK1/TNFRSF21/CXCL8
NAKAYA_PBMC_FLUARIX_FLUVIRIN_AGE_18_50YO_3DY_DN	NAKAYA_PBMC_FLUARIX_FLUVIRIN_AGE_18_50YO_3DY_DN	NAKAYA_PBMC_FLUARIX_FLUVIRIN_AGE_18_50YO_3DY_DN	397	-0.436244	-1.43143	0.000744251	0.0229139	0.0195286	3428	tags=36%, list=26%, signal=27%	CCNT2/ENTPD4/IP6K2/TRAPPC10/RBM8A/NUP58/ZFYVE27/HIF1A/CDK11B/IFRD1/RPRD1B/GNE/NDEL1/ATL2/DDX21/KRAS/SMURF1/AP1G1/DDX24/PBX4/NOP58/WDR33/ZBTB7A/TPM2/SEC31A/YRDC/CDK11A/WDR26/VEGFA/DIP2B/SNRPA1/ZNF430/CDC42/CYLD/RGPD5/RNF103/SCAF11/EIF1AD/EIF1/IGF1R/SMPD4/SLCO3A1/SDE2/LUC7L2/TMEM41B/SIAH1/DDIT3/HBP1/RICTOR/BCLAF1/KAT6B/RBM39/CLK1/JOSD1/RELL1/UBAP2L/UBALD2/YTHDC1/ZFAS1/COPA/PPP2CA/ZEB1/U2AF1/KDM7A/F…
GSE3920_UNTREATED_VS_IFNA_TREATED_FIBROBLAST_UP	GSE3920_UNTREATED_VS_IFNA_TREATED_FIBROBLAST_UP	GSE3920_UNTREATED_VS_IFNA_TREATED_FIBROBLAST_UP	137	-0.536902	-1.64575	0.000751737	0.0229462	0.0195561	1960	tags=33%, list=15%, signal=28%	ICAM1/MNT/SIAH2/PLK3/BIRC3/NFKB1/SH2B3/CLDND2/BCL2L11/FNIP1/NDRG1/MXD1/TGIF2/SUCO/CCNL1/PPP2R2A/NFAT5/CSRNP1/DUSP8/PIM1/ZBTB43/CCNK/FEM1C/SPAG9/ABL2/CD274/SESN2/CHD2/VPS37B/SIK3/RELB/SIPA1L2/MAFG/DUSP4/USP53/ELL2/ARL5B/TNFRSF10B/GABARAPL1/TNFAIP3/RRAD/RABGEF1/ATXN7/PHLDA1/ZSWIM6
GSE7460_CD8_TCELL_VS_CD4_TCELL_ACT_UP	GSE7460_CD8_TCELL_VS_CD4_TCELL_ACT_UP	GSE7460_CD8_TCELL_VS_CD4_TCELL_ACT_UP	133	-0.542487	-1.65432	0.000754333	0.0229462	0.0195561	2270	tags=31%, list=17%, signal=26%	C1GALT1/USP42/RNF138/RMDN2/DNAJB6/ICAM1/NOTCH1/ZBTB26/GBP4/CALHM6/FHL2/USP11/SH3RF2/TNFSF10/TAB2/KCTD12/DSE/PON3/FOXA1/PDE7A/SLC9A9/LGALS3BP/IKZF2/SESN2/AGPAT4/CHST11/MCTP2/DSG2/S100A4/DENND4A/LYN/RUNX2/FAM241A/S100A6/CMTM7/PLCG2/VMP1/SMIM3/NDNF/CAMK2N1/PLAUR
GSE20715_0H_VS_48H_OZONE_LUNG_DN	GSE20715_0H_VS_48H_OZONE_LUNG_DN	GSE20715_0H_VS_48H_OZONE_LUNG_DN	172	-0.495444	-1.54007	0.000818942	0.0247632	0.0211047	2057	tags=25%, list=16%, signal=21%	UGDH/MPP6/CTPS1/TOP1/PAPLN/SPSB1/FSIP1/HSPA4L/PIGA/CDKN1A/SEC14L1/PDE4B/TCEAL9/SPP1/SLC23A2/ABHD14A/NAMPT/BAG3/RBM47/MED21/DNAJB9/PON3/TNFSF9/SLC7A6/EIF4E/LUZP1/STBD1/HSPB8/TIMP1/CHORDC1/GCLM/RHOU/MMP3/VMP1/GPX2/DAPK1/LCN2/PHLDA1/CXCL17/KRT8/PTHLH/SAA1/ELF3
GSE45365_NK_CELL_VS_BCELL_UP	GSE45365_NK_CELL_VS_BCELL_UP	GSE45365_NK_CELL_VS_BCELL_UP	185	-0.502376	-1.57247	0.000833922	0.025067	0.0213636	2002	tags=28%, list=15%, signal=24%	ATP2A2/ICAM1/SIAH2/BIRC3/ATF3/NFYA/ARF4/ARID5B/YWHAZ/LDLR/ZFP36/IL6ST/TMTC2/EGR1/USP36/SPTY2D1/SERPINE1/WWTR1/SPP1/SLC23A2/CAPN2/STX12/ABHD17C/MAPK6/PTGES/RNF19B/FOSB/PPP1R15B/CSRNP1/MAT2A/EGR3/AGFG1/SLC2A1/HAS3/AGGF1/RLIM/ABL2/ALG11/ENC1/C19orf33/ARHGAP8/ARL5B/DUSP6/TNFAIP3/CH25H/RRAD/CXCL3/GALNT4/PHLDA1/FOSL1/S100A8
GSE2128_CTRL_VS_MIMETOPE_NEGATIVE_SELECTION_DP_THYMOCYTE_C57BL6_UP	GSE2128_CTRL_VS_MIMETOPE_NEGATIVE_SELECTION_DP_THYMOCYTE_C57BL6_UP	GSE2128_CTRL_VS_MIMETOPE_NEGATIVE_SELECTION_DP_THYMOCYTE_C57BL6_UP	122	-0.543084	-1.64264	0.000854464	0.0255334	0.0217611	2627	tags=40%, list=20%, signal=32%	SLCO4A1/IFI16/DNAJB4/MYLPF/CLDN14/GABBR1/GDI1/BTG2/THBS1/CLDN11/NOTCH3/ICAM1/NDRG4/SUPT6H/RHBDL1/C8orf88/NFKB1/C15orf39/CDKN1A/LITAF/CTSB/MED14/SNX9/BRAF/MYO1E/MTHFD2L/RNF24/CD274/CDC42EP1/GRHL3/PPIF/IRS2/MAFG/PIM3/DENND4A/INHBA/PXN/EGF/FBLIM1/CLN3/ADM/KRT4/BHLHE40/TRIM2/NEDD4L/PLAT/ENTPD7/HCAR3/S100A8
GSE39864_WT_VS_GATA3_KO_TREG_UP	GSE39864_WT_VS_GATA3_KO_TREG_UP	GSE39864_WT_VS_GATA3_KO_TREG_UP	146	-0.518985	-1.60076	0.000867948	0.0257803	0.0219715	1221	tags=21%, list=9%, signal=19%	STX12/NAMPT/SLC12A7/PTPRK/ZFAND5/NDRG1/MXD1/PLSCR1/STK39/PIM1/AGFG1/IST1/CACHD1/EMP1/ABI1/GRINA/TIMP1/MAP3K8/PIM3/LYN/ELK3/CH25H/BHLHE40/RSAD2/KRT17/MYH14/AATK/PLCB1/CNN3/FABP5/ALDH1A1
GSE12707_AT16L1_HYPOMORPH_VS_WT_THYMUS_UP	GSE12707_AT16L1_HYPOMORPH_VS_WT_THYMUS_UP	GSE12707_AT16L1_HYPOMORPH_VS_WT_THYMUS_UP	88	-0.583064	-1.69845	0.000872878	0.0257803	0.0219715	1776	tags=26%, list=13%, signal=23%	FTO/DNAJC25/DNAJB11/KCNQ5/PNO1/PLPP3/STOM/SLC16A11/TMPRSS13/TMEM165/BMPR1B/HMGN3/MARVELD3/PDK3/PGD/CHORDC1/PMAIP1/SARNP/CLDN1/NGRN/RPL17/CFI/TMPRSS11D
GSE17301_CTRL_VS_48H_ACD3_ACD28_STIM_CD8_TCELL_DN	GSE17301_CTRL_VS_48H_ACD3_ACD28_STIM_CD8_TCELL_DN	GSE17301_CTRL_VS_48H_ACD3_ACD28_STIM_CD8_TCELL_DN	155	-0.506877	-1.56718	0.000894063	0.0262534	0.0223747	1744	tags=23%, list=13%, signal=20%	MCL1/NFKB1/RBPJ/MPZL2/CA5B/PDE4B/DIAPH2/NUPR1/RNF19B/TNFSF9/SERPINB8/SLC11A2/ZMYND15/CD302/TNFAIP1/FYB1/ANXA1/MAP3K8/CMTM8/RELB/STX11/PDLIM5/S100A4/CD74/LYN/S100A6/SOD2/TNFAIP3/CTSH/MIF/CXCL3/C3/KCNMA1/ADGRL2/KCNN4
GSE23308_CTRL_VS_CORTICOSTERONE_TREATED_MACROPHAGE_DN	GSE23308_CTRL_VS_CORTICOSTERONE_TREATED_MACROPHAGE_DN	GSE23308_CTRL_VS_CORTICOSTERONE_TREATED_MACROPHAGE_DN	161	-0.50591	-1.56892	0.000934353	0.0272691	0.0232403	1691	tags=22%, list=13%, signal=19%	TNFAIP8/LDLR/KHDC4/RPS6KB1/SAV1/PDE4B/TAB2/CLDND1/TRIP10/VASN/ATXN2/STX12/GRB10/NOP2/PTGES/GDF15/MYO1B/FOXC2/TMEM63B/CDKN2B/CDC42EP4/TAGLN/PIM3/INHBA/LYN/OAF/CH25H/RAVER1/CXCL2/LCN2/PHLDA1/WNT9A/PLAUR/SAA1/SERPINE2
GSE22601_IMMATURE_CD4_SINGLE_POSITIVE_VS_CD8_SINGLE_POSITIVE_THYMOCYTE_DN	GSE22601_IMMATURE_CD4_SINGLE_POSITIVE_VS_CD8_SINGLE_POSITIVE_THYMOCYTE_DN	GSE22601_IMMATURE_CD4_SINGLE_POSITIVE_VS_CD8_SINGLE_POSITIVE_THYMOCYTE_DN	171	-0.50083	-1.55782	0.000939388	0.0272691	0.0232403	2635	tags=35%, list=20%, signal=28%	KSR1/ARF6/CEBPB/NAF1/GNA13/FRMD4B/SLC35F5/RRAGD/RNF149/SPECC1/IFITM3/PRNP/FLOT1/PRDM1/SEC24A/NOTCH1/ARMCX3/BIRC3/TNFAIP8/ZFP36/MAPKAPK2/IL6ST/ST3GAL4/PCGF5/MTMR3/RRAS2/BCL2L11/CRYBG1/RASGRP1/FAM133B/RAPGEF6/RTP4/NFIL3/ABHD17C/MAPK6/FOSL2/FAS/MXD1/PLSCR1/CSRNP1/SLC2A1/RNF31/SGK1/IRF9/EMP1/PPRC1/LGALS3BP/AHR/MAP3K8/XBP1/STX11/ARL5A/FAM241A/EPAS1/RAB27A/IGFBP4/TXNRD1/BHLHE40/TGM2
GSE18791_CTRL_VS_NEWCASTLE_VIRUS_DC_12H_DN	GSE18791_CTRL_VS_NEWCASTLE_VIRUS_DC_12H_DN	GSE18791_CTRL_VS_NEWCASTLE_VIRUS_DC_12H_DN	155	-0.505357	-1.56248	0.000956078	0.0275959	0.0235188	2577	tags=40%, list=20%, signal=33%	DUSP16/DNAJB4/SELENOI/ZNRF2/FBXO34/MCUB/SP140L/IFIH1/HBP1/IL6/ABTB2/ZNFX1/C1GALT1/RPS6KA5/C1QL1/IFIT3/PAG1/CCDC117/IDO1/CMPK2/TENT5A/MIR155HG/GBP4/TMEM217/IFIT2/ZNF267/AMOTL2/PCGF5/IFI44/MKLN1/PDE4B/STOM/RTP4/NAMPT/GALNT3/FAS/PLSCR1/TMCC3/CSRNP1/PELI1/FEM1C/SLFN5/CCL20/PRRG4/CD274/MAP3K8/PMAIP1/LYN/DYRK3/ISG15/ARL5B/APOBEC3G/TP53BP2/NEDD9/SEMA6A/CDC42EP3/NCOA7/IL1A/CREB5/CSRP2/CXCL1/OSR2
GSE15330_LYMPHOID_MULTIPOTENT_VS_MEGAKARYOCYTE_ERYTHROID_PROGENITOR_IKAROS_KO_DN	GSE15330_LYMPHOID_MULTIPOTENT_VS_MEGAKARYOCYTE_ERYTHROID_PROGENITOR_IKAROS_KO_DN	GSE15330_LYMPHOID_MULTIPOTENT_VS_MEGAKARYOCYTE_ERYTHROID_PROGENITOR_IKAROS_KO_DN	133	-0.538281	-1.6415	0.000965332	0.0277056	0.0236123	2405	tags=32%, list=18%, signal=27%	NFKBIB/PCGF2/SAP30/ARSB/SWAP70/S100A13/DGKH/LAMC1/ZDHHC2/NDUFA1/PRDM1/S100A11/NR4A1/CRYBG1/TCEAL9/SPTY2D1/EFHD2/ALCAM/CRIP1/CD63/CAPN2/NFIL3/ATOX1/GALNT3/RBM47/PLSCR1/BAG1/MYADM/ANXA1/CHST11/PMAIP1/LGALS1/S100A4/RUNX2/SLC4A7/S100A6/GABARAPL1/S100A9/GMDS/BHLHE40/PHLDA1/GNG10/S100A8
GSE3039_CD4_TCELL_VS_B1_BCELL_DN	GSE3039_CD4_TCELL_VS_B1_BCELL_DN	GSE3039_CD4_TCELL_VS_B1_BCELL_DN	137	-0.533315	-1.63475	0.000972524	0.0277135	0.0236191	1744	tags=26%, list=13%, signal=23%	MCL1/TNFAIP8/MCAM/TXNIP/CTSB/STOM/UPP1/ABHD4/SPP1/NEAT1/CCBE1/SNCG/LRMDA/FOXC2/CD302/CTSC/FTH1/FNIP2/SLC35F3/SLPI/CTSV/BST1/NDUFA7/RAP2B/SPHK1/RARRES1/INKA2/PISD/SOD2/SH3BGRL2/VMP1/CLEC7A/RAVER1/GABARAP/GPRC5B/ATP6V0C
GSE339_EX_VIVO_VS_IN_CULTURE_CD8POS_DC_DN	GSE339_EX_VIVO_VS_IN_CULTURE_CD8POS_DC_DN	GSE339_EX_VIVO_VS_IN_CULTURE_CD8POS_DC_DN	165	-0.506727	-1.57505	0.000981552	0.0277135	0.0236191	2762	tags=34%, list=21%, signal=27%	ETF1/FBXW11/PTPN23/ATP9A/SF1/TWSG1/LPIN2/RELA/GNA13/NFKBIB/ZNFX1/SPECC1/HOMER3/NR4A2/USP18/CMPK2/ARF4/TGIF1/LDLR/CDKN1A/CMIP/LITAF/SLC3A2/KPNA1/BCL2L11/MAP2K3/KCTD10/SPP1/BCL3/FOXP1/MAPK6/TBC1D15/MAFK/RNF19B/LRRC59/TNFSF9/STX3/IST1/HIVEP2/NPC1/RAB8B/LMNA/SRCAP/XBP1/ARHGEF3/TACSTD2/ELL2/ISG15/CLDN1/GABARAPL1/LAMC2/BHLHE40/CXCL3/TNNT3/SLC6A6/ATP6V0C
GSE1112_HY_CD8AB_VS_HY_CD8AA_THYMOCYTE_RTOC_CULTURE_DN	GSE1112_HY_CD8AB_VS_HY_CD8AA_THYMOCYTE_RTOC_CULTURE_DN	GSE1112_HY_CD8AB_VS_HY_CD8AA_THYMOCYTE_RTOC_CULTURE_DN	138	-0.529252	-1.62178	0.000993551	0.0277135	0.0236191	1372	tags=35%, list=10%, signal=31%	DEFB1/CD55/AGO3/TGIF1/PELI2/HSPA4L/ATP8B1/CKAP4/PTPRM/CELF1/KHNYN/UPP1/RAB4B/SNX9/CAPN2/EAF2/HK2/NDRG1/NFAT5/MET/STX3/TLNRD1/PRAF2/TRPS1/LRMDA/EMP1/SH3BP5/CCL20/TCF7L2/ARHGEF3/IRS2/RUNX1/CAB39L/TSC22D1/ADM/F11R/S100A6/IL16/CXCL3/IGFBP7/RABGEF1/CDC42EP3/C3/CXCL2/SLC19A2/IL1A/CXCL8/PLAUR
GSE9960_HEALTHY_VS_GRAM_POS_SEPSIS_PBMC_DN	GSE9960_HEALTHY_VS_GRAM_POS_SEPSIS_PBMC_DN	GSE9960_HEALTHY_VS_GRAM_POS_SEPSIS_PBMC_DN	148	-0.515894	-1.59069	0.000993808	0.0277135	0.0236191	2209	tags=28%, list=17%, signal=24%	IFI44L/PPM1K/IFITM3/IDO1/MN1/GTPBP4/BIRC3/WHAMM/CALHM6/IFIT2/CFB/SLC25A25/PCGF5/IFI44/C15orf48/C1S/RPS6KB1/CELF1/RASGRP1/NET1/NRP2/NFIL3/OTUD4/TNPO1/CD274/CLEC2D/AHR/G0S2/INHBA/OAS2/DPYSL2/GMPR/ISG15/IFITM1/SOD2/TNFAIP3/BHLHE40/ISG20/APOBEC3B/RSAD2/APOD/GJB2
GSE35825_UNTREATED_VS_IFNG_STIM_MACROPHAGE_UP	GSE35825_UNTREATED_VS_IFNG_STIM_MACROPHAGE_UP	GSE35825_UNTREATED_VS_IFNG_STIM_MACROPHAGE_UP	160	-0.508566	-1.57699	0.000995177	0.0277135	0.0236191	3072	tags=43%, list=23%, signal=33%	PTGS2/MTMR12/USP54/AMPD3/CDK17/DENND5A/IRAK3/IRF7/GRHL1/PLEKHF1/ZSWIM4/PTPN23/MED13L/LPIN2/GNA13/RASA2/GTPBP1/ZNFX1/IFIT3/NOCT/NFKBIE/ZCCHC2/ACP5/ACTN1/CSF3/BIRC3/PTPN12/GBP4/RBPJ/CCDC88A/PCNX1/CDKN1A/VCL/FOXP4/PLPP3/SYNPO2/RTP4/AVPI1/BCL3/HK2/PTGES/RNF19B/RC3H1/TNFSF9/HBEGF/SLC11A2/GDF15/SLC2A1/IRF9/EHD3/SLFN5/STK40/AGPAT4/MAP3K8/RELB/MREG/CSNK1E/STX11/CFLAR/RASSF8/ADM/B4GALT5/ITGA5/C3/HCAR2/SLC…
GSE21360_NAIVE_VS_SECONDARY_MEMORY_CD8_TCELL_UP	GSE21360_NAIVE_VS_SECONDARY_MEMORY_CD8_TCELL_UP	GSE21360_NAIVE_VS_SECONDARY_MEMORY_CD8_TCELL_UP	142	-0.525154	-1.61453	0.000998341	0.0277135	0.0236191	1358	tags=23%, list=10%, signal=21%	PDE4B/HEG1/TMSB4X/KCTD12/BCL3/NFIL3/HK2/FAS/MET/IGF2BP2/SRC/SLC11A2/MYO1B/EDNRB/SLC2A1/EVA1B/CD302/RELT/SH3BP5/AHR/PRKAR2B/TES/ELL2/TNFRSF10B/SOD2/ITGA5/CH25H/MIF/IGFBP7/C3/HCAR2/CP/CXCL1
GARCIA_PINERES_PBMC_HPV_16_L1_VLP_AGE_18_25YO_STIMULATED_VS_UNSTIMULATED_0DY_VACCINATION_INDEPENDENT_UP	GARCIA_PINERES_PBMC_HPV_16_L1_VLP_AGE_18_25YO_STIMULATED_VS_UNSTIMULATED_0DY_VACCINATION_INDEPENDENT_UP	GARCIA_PINERES_PBMC_HPV_16_L1_VLP_AGE_18_25YO_STIMULATED_VS_UNSTIMULATED_0DY_VACCINATION_INDEPENDENT_UP	167	-0.508865	-1.58504	0.00101696	0.028077	0.0239289	1696	tags=29%, list=13%, signal=26%	AXL/OASL/CFB/FHL2/CDKN1A/IFI44/TNFSF10/C1S/LAMB3/SERPINE1/RTP4/TRAF4/NAMPT/FAS/MXD1/PLSCR1/BMPR1B/SRC/BST2/MAFF/PSMA2/PRRG4/LGALS3BP/MT1X/ADGRE5/RELB/NECTIN2/G0S2/GRID2/INHBA/SPHK1/PHLDA2/OAS2/IFI6/GMPR/ISG15/SCNN1G/DUSP6/SERPING1/IFITM1/CLDN7/ISG20/APOBEC3B/FA2H/HCAR3/MUC1/SCO2/F3/CXCL1
GSE37416_CTRL_VS_24H_F_TULARENSIS_LVS_NEUTROPHIL_DN	GSE37416_CTRL_VS_24H_F_TULARENSIS_LVS_NEUTROPHIL_DN	GSE37416_CTRL_VS_24H_F_TULARENSIS_LVS_NEUTROPHIL_DN	188	-0.499185	-1.56712	0.00102376	0.0281119	0.0239586	2221	tags=31%, list=17%, signal=26%	RRAGD/LRP5L/GPI/NUP98/NFKBIE/SZRD1/SEC61G/EDN1/EIF2AK3/LAMTOR3/ICAM1/SCYL2/OXSR1/BIRC3/GLA/NR4A1/ATF2/RBPJ/RAB21/SLC3A2/IRAK2/CDK2/MAPK1IP1L/SLC36A4/SERPINE1/HSPA13/CLDND1/CD63/BCL3/KDM5B/DIAPH1/MAPK6/TBC1D15/PDXK/BRAF/DNAJB9/PPP1R15B/ZNF674-AS1/GLUL/CCNK/AP3S2/USP28/NPC1/SPAG9/RELT/SH3BP5/RAB8B/GRINA/ATG9A/AKIRIN2/CRY1/ELL2/ARL5B/TRIB1/PSMA6/TNFAIP3/CYSTM1/RABGEF1/CXCL2
GSE11864_CSF1_IFNG_VS_CSF1_PAM3CYS_IN_MAC_DN	GSE11864_CSF1_IFNG_VS_CSF1_PAM3CYS_IN_MAC_DN	GSE11864_CSF1_IFNG_VS_CSF1_PAM3CYS_IN_MAC_DN	152	-0.513469	-1.58704	0.00104792	0.0286206	0.0243921	2490	tags=30%, list=19%, signal=24%	RELA/KCTD7/SLC35F5/ABCF1/BTG2/JOSD1/PXDC1/CDKN2B-AS1/ATG13/MT1F/TBC1D30/COL4A3/EPPK1/GLA/URB1/SLC3A2/TSPAN14/PNO1/LAMB3/ITPRIP/KHNYN/ARL8B/UPP1/HNRNPC/TRA2B/SRC/SPAG9/UBTD2/CS/SLFN5/ABL2/GABRB2/SESN2/STK17A/MREG/ATP13A3/TSC22D1/LYN/IGFBP4/NEDD9/TXNRD1/VMO1/RABGEF1/SLC6A6/FOSL1
GSE20715_0H_VS_6H_OZONE_TLR4_KO_LUNG_DN	GSE20715_0H_VS_6H_OZONE_TLR4_KO_LUNG_DN	GSE20715_0H_VS_6H_OZONE_TLR4_KO_LUNG_DN	175	-0.49943	-1.55731	0.00106388	0.0289011	0.0246312	2207	tags=28%, list=17%, signal=24%	LRRC49/ELL/SERPINA3/FAM8A1/RHPN2/DYRK1A/TARDBP/FAM126B/OXSR1/NR4A1/ZNF521/FLCN/TGFA/SEMA5A/SLC34A2/NUP153/KCNK1/SLC23A2/RNF145/ABHD17C/BAG3/OTUD4/FZD5/SHOC2/STK39/CYP4V2/EIF4E/ASPH/LARP6/BAG1/ALDH3A1/PVT1/TSPAN5/TACSTD2/KLF6/ELL2/SCNN1G/S100A6/SLC6A15/MAPRE2/CTSH/VMP1/LCN2/CXCL17/HS3ST1/GPRC5B/F3/IGFBP6/MSLN
GSE43955_1H_VS_10H_ACT_CD4_TCELL_DN	GSE43955_1H_VS_10H_ACT_CD4_TCELL_DN	GSE43955_1H_VS_10H_ACT_CD4_TCELL_DN	134	-0.520758	-1.59102	0.00107083	0.0289352	0.0246603	2525	tags=32%, list=19%, signal=26%	DVL3/CIB1/SYS1/SULT2B1/EPB41L2/FLNB/PRRC2A/COL6A3/RNF4/EPB41L4B/UGDH/IL1R2/NOTCH3/ZPR1/CSF3/PTPN12/HYOU1/AXL/MCAM/LRRC8A/TXNIP/TNC/VCL/TSPAN12/HK2/FTL/JAM3/G0S2/CRY1/CTSS/SYNJ2/DUSP6/S100A6/PSMD9/POLD4/RPP21/MYO5B/NEDD4L/FABP5/PTHLH/CYP51A1/SERPINE2/CLU
GARCIA_PINERES_PBMC_HPV_16_L1_VLP_AGE_18_25YO_STIMULATED_VS_UNSTIMULATED_0DY_VACCINATION_INDEPENDENT_DN	GARCIA_PINERES_PBMC_HPV_16_L1_VLP_AGE_18_25YO_STIMULATED_VS_UNSTIMULATED_0DY_VACCINATION_INDEPENDENT_DN	GARCIA_PINERES_PBMC_HPV_16_L1_VLP_AGE_18_25YO_STIMULATED_VS_UNSTIMULATED_0DY_VACCINATION_INDEPENDENT_DN	92	-0.558414	-1.63304	0.00110397	0.0296729	0.025289	1165	tags=25%, list=9%, signal=23%	FGF9/ABO/PTGES/TFCP2L1/SLC26A2/STXBP1/IRS2/TSPAN5/ENC1/SORL1/EPAS1/RARRES1/CYP27A1/GPX3/LAMC2/SCD/SERPINF1/GSDME/KCNMA1/RNASE4/GPRC5B/NQO1/ALDH1A1
GSE42021_CD24INT_VS_CD24LOW_TCONV_THYMUS_DN	GSE42021_CD24INT_VS_CD24LOW_TCONV_THYMUS_DN	GSE42021_CD24INT_VS_CD24LOW_TCONV_THYMUS_DN	163	-0.494831	-1.53595	0.00113092	0.0302372	0.0257699	2228	tags=33%, list=17%, signal=28%	IFIT3/IFI44L/JADE2/TRIM22/ELF1/TLE1/ZCCHC2/EDN1/BLZF1/USP18/C11orf68/TENT5A/BICD1/NRAS/IFIT2/MUC4/OASL/PIK3CA/MPPED1/IFI44/TNFSF10/VLDLR/WWTR1/LGALS9/ZFAND5/SCARB2/AMIGO2/PLSCR1/PON3/SRC/HBEGF/DAPP1/LOX/IRF9/AAK1/WWC3/LMNA/TF/SMAGP/BST1/BCL2L13/OAS2/TSC22D1/IFI6/SOX9/EPAS1/ISG15/SCNN1G/IFITM1/ISG20/RSAD2/CDC42EP3/HMOX1/PDGFD
GSE23925_DARK_ZONE_VS_NAIVE_BCELL_DN	GSE23925_DARK_ZONE_VS_NAIVE_BCELL_DN	GSE23925_DARK_ZONE_VS_NAIVE_BCELL_DN	155	-0.50332	-1.55619	0.00115297	0.0306291	0.0261039	1929	tags=28%, list=15%, signal=25%	BTG3/PLK3/LYPD6/NR4A1/KBTBD2/ATG101/ZFP36/SRF/SLC3A2/EGR1/ZMYND8/BCL2L11/ITPRIP/TRAF4/CCND3/MAPK6/PIK3CD/TGIF2/FOSB/PPP1R15B/CCNL1/CSRNP1/EGR3/NUMBL/MAFF/NOL12/KLHL18/MAP3K9/VPS37B/JAM3/PIM3/TP53INP2/ARL5B/DUSP6/MAPK8IP1/TRIB1/OAF/TNFAIP3/PPT2/ITPKC/NCOA7/EGLN2/TNFRSF21/ATP6V0C
MATSUMIYA_PBMC_MODIFIED_VACCINIA_ANKARA_VACCINE_AGE_18_55YO_VACCINATED_VS_CONTROL_TREATED_IN_VITRO_WITH_MVA85A_6HR_UP	MATSUMIYA_PBMC_MODIFIED_VACCINIA_ANKARA_VACCINE_AGE_18_55YO_VACCINATED_VS_CONTROL_TREATED_IN_VITRO_WITH_MVA85A_6HR_UP	MATSUMIYA_PBMC_MODIFIED_VACCINIA_ANKARA_VACCINE_AGE_18_55YO_VACCINATED_VS_CONTROL_TREATED_IN_VITRO_WITH_MVA85A_6HR_UP	64	-0.609993	-1.69254	0.00115764	0.0306291	0.0261039	1654	tags=36%, list=13%, signal=32%	CTSL/URB2/THBS1/ADAP1/RMRP/C15orf48/CD63/AP2B1/BAG3/PLEKHA4/RBM47/SRC/FTL/SLC2A1/TAGLN/NECTIN2/RHOU/LYN/ADM/SOD2/RRAD/CXCL1/PLAUR
GSE2405_HEAT_KILLED_LYSATE_VS_LIVE_A_PHAGOCYTOPHILUM_STIM_NEUTROPHIL_24H_UP	GSE2405_HEAT_KILLED_LYSATE_VS_LIVE_A_PHAGOCYTOPHILUM_STIM_NEUTROPHIL_24H_UP	GSE2405_HEAT_KILLED_LYSATE_VS_LIVE_A_PHAGOCYTOPHILUM_STIM_NEUTROPHIL_24H_UP	157	-0.507887	-1.5736	0.00118915	0.0313	0.0266757	2204	tags=36%, list=17%, signal=31%	SWAP70/SPECC1/CSTB/IFITM3/PRNP/WFIKKN2/IFI30/CD68/MAP1LC3A/KRT7/ICAM1/USP18/CDH1/ITM2C/AXL/LITAF/VCL/RBP1/RGS12/TMEM51/EFHD2/ALCAM/ABHD4/NRP2/GRB10/RNF19B/PLPP1/HMGN3/LRP1/CACHD1/IRF6/TRIM29/TAGLN/PFN2/IGFBP3/CST3/ANXA1/RELB/CHST11/TMC4/S100A4/TP53INP2/DUSP4/TSC22D1/LIPH/CTBP2/GMPR/S100A6/LAMC2/CLEC7A/DBNDD2/CDC42EP3/C3/WFDC2/CSRP2/FABP5/CLU
GSE17974_IL4_AND_ANTI_IL12_VS_UNTREATED_24H_ACT_CD4_TCELL_DN	GSE17974_IL4_AND_ANTI_IL12_VS_UNTREATED_24H_ACT_CD4_TCELL_DN	GSE17974_IL4_AND_ANTI_IL12_VS_UNTREATED_24H_ACT_CD4_TCELL_DN	107	-0.539076	-1.61564	0.00120457	0.0315425	0.0268823	1942	tags=31%, list=15%, signal=27%	USP18/BEND6/ATF3/TYMP/IFIT2/OASL/IFI44/TNFSF10/PDE4B/WWTR1/LGALS9/FGF9/ANKDD1A/FZD5/PLSCR1/NUTM2A-AS1/BST2/STX3/CCL20/OVOL1/ENC1/OAS2/RHOU/IFI6/PGM2L1/CFLAR-AS1/ISG15/IGFBP4/ISG20/C3orf52/CXCL3/MUC1/MMP10
GSE8921_3H_VS_24H_TLR1_2_STIM_MONOCYTE_DN	GSE8921_3H_VS_24H_TLR1_2_STIM_MONOCYTE_DN	GSE8921_3H_VS_24H_TLR1_2_STIM_MONOCYTE_DN	160	-0.505325	-1.56694	0.00121256	0.0315886	0.0269217	2484	tags=31%, list=19%, signal=25%	CCT6B/IER3IP1/IL6/SPRY2/ARPP19/NUDT3/ZNF341/GPI/FNBP1L/EDN1/SMIM4/MAP1LC3A/CTPS1/UQCR11/C1orf56/DNAJB11/CKAP4/WTAP/UFM1/RFFL/HMGA1/UPP1/NPEPPS/EFHD2/MXD1/PPP1R15B/SLC2A1/MAFF/TRIM29/C16orf95/CTSV/YPEL5/LGALS1/MAFG/DUSP4/PHLDA2/S100A6/TP53BP2/TNFAIP3/SOBP/MIF/BHLHE40/PLAU/HCAR2/WFDC2/ADAM28/FGF13/F3/SAA1
GSE17721_0.5H_VS_4H_GARDIQUIMOD_BMDC_DN	GSE17721_0.5H_VS_4H_GARDIQUIMOD_BMDC_DN	GSE17721_0.5H_VS_4H_GARDIQUIMOD_BMDC_DN	173	-0.500727	-1.55857	0.00125119	0.0323733	0.0275904	2577	tags=31%, list=20%, signal=25%	DUSP16/RND3/RNF11/NUS1/TRPM1/GPR85/IFIH1/NFKBIB/GDI1/NUMB/ME1/WDR48/IFNAR2/MAPK8/BTG3/TOP1/ARMCX3/BIRC3/ATF3/ARID5B/ATF2/ZNF260/BMI1/VCL/UFM1/SAV1/KPNA1/MAN2A1/ZFYVE16/CLDN3/STX12/NAMPT/FSTL1/ADAM17/KCTD14/PELI1/SERINC1/IFITM10/BLNK/PIM3/EIF4A1/NPPC/KLF6/LYN/ATP1B1/VEGFC/AKT3/RABGEF1/ADGRF1/PLAT/IL36G/PLAUR/TGM2
GSE4748_CTRL_VS_LPS_AND_CYANOBACTERIUM_LPSLIKE_STIM_DC_3H_UP	GSE4748_CTRL_VS_LPS_AND_CYANOBACTERIUM_LPSLIKE_STIM_DC_3H_UP	GSE4748_CTRL_VS_LPS_AND_CYANOBACTERIUM_LPSLIKE_STIM_DC_3H_UP	177	-0.49235	-1.53283	0.00125542	0.0323733	0.0275904	1989	tags=24%, list=15%, signal=21%	CTPS1/ATF1/ETV1/AKAP12/TGIF1/ITM2C/PCOLCE2/LRIG1/GADD45A/BCL2L11/GSTO1/MAN2A1/PDE4B/CCK/SLC22A23/FARP1/NEAT1/OSER1/DHRS3/PBX1/SGK1/TAGLN/SRCAP/SLIT2/CDC42EP1/ANXA1/CTSV/RAB3IP/NTN1/SAT1/TSPAN5/TES/SOX9/RASSF8/MMP3/TSLP/DPYSL3/RBFOX1/LCN2/GABARAP/SAA1/TM4SF1/MMP10
GSE14769_UNSTIM_VS_40MIN_LPS_BMDM_DN	GSE14769_UNSTIM_VS_40MIN_LPS_BMDM_DN	GSE14769_UNSTIM_VS_40MIN_LPS_BMDM_DN	173	-0.500236	-1.55705	0.00127188	0.0324148	0.0276258	2712	tags=35%, list=21%, signal=28%	UBC/ZFP36L1/TLR2/DUSP1/DNAJB4/RND3/CEBPB/RYBP/NFKBIB/SMAD2/BTG2/HLA-G/NFKBIE/BLZF1/MAPK8/USP18/SIAH2/BIRC3/ATF3/TGIF1/MCL1/ATF2/CTTNBP2NL/ZFP36/SLC25A25/GK5/EGR1/PDE4B/ZFAND5/RNF19B/PLSCR1/MED21/CCNL1/SQSTM1/ACSL3/CSRNP1/TNFSF9/PIM1/PPP1R15A/PHLPP2/GDF15/SGK1/ST3GAL1/PELI1/FEM1C/CDKN2B/MAFF/MAP3K8/KDM6B/RELB/CSNK1E/DUSP4/CFLAR/KLF6/ZNF280B/ARL5B/TNFAIP3/CXCL3/CXCL2/PHLDA1
GSE13484_UNSTIM_VS_3H_YF17D_VACCINE_STIM_PBMC_DN	GSE13484_UNSTIM_VS_3H_YF17D_VACCINE_STIM_PBMC_DN	GSE13484_UNSTIM_VS_3H_YF17D_VACCINE_STIM_PBMC_DN	158	-0.51181	-1.58458	0.0012733	0.0324148	0.0276258	3019	tags=41%, list=23%, signal=32%	AMPD3/MT2A/DENND5A/MYO6/CYLD/ABLIM1/BZW1/CREB3/LAMP2/KYNU/SFXN1/DNAJB4/PIM2/PPP1CB/ABTB2/SNIP1/RHEB/TMED5/ELK4/THBS1/NFKBIE/PLEKHO2/OTUD7B/IDO1/MN1/LAMTOR3/PLK3/PTPN12/PLSCR4/SLC22A4/RAPGEF2/RBPMS/LAMB3/RSRC2/COQ10B/ZFYVE16/BCL3/NAMPT/FAS/DSE/IRGQ/MXD1/MED21/DNAJB9/ETV6/EIF4E/BST2/ASPH/NDST2/SERPINB8/SLC26A2/MAGT1/IRF9/PSMA2/TNFRSF12A/VPS37B/ADM/NRIP1/PSMA6/AKR1C1/IRS1/PLAU/GPRC5A/CXCL8/MMP1
GSE42021_CD24HI_VS_CD24LOW_TCONV_THYMUS_DN	GSE42021_CD24HI_VS_CD24LOW_TCONV_THYMUS_DN	GSE42021_CD24HI_VS_CD24LOW_TCONV_THYMUS_DN	177	-0.491366	-1.52976	0.00127617	0.0324148	0.0276258	2532	tags=33%, list=19%, signal=27%	CEACAM1/LPIN2/TRIM38/SP140L/BATF3/C1R/IFIH1/HLA-G/IFIT3/IFI44L/TRIM22/NECAP1/IFI30/IDO1/MAX/GBP1/TOP1/ADAP1/PLSCR4/MCL1/IFIT2/IGFLR1/OASL/ZFP36/CFB/TNFSF10/C1S/PCLO/COQ10B/HEG1/RTP4/NAMPT/HK2/FAS/RNF19B/ACSL3/BST2/MAFF/PSMB10/IGFBP3/STS/MREG/BCL2L13/PMAIP1/CD74/OAS2/CTSS/KLF6/SERPING1/SOD2/CFH/PSMA6/TNFAIP3/RASGRP3/ISG20/C3/CXCL2/PLAUR/TGM2
GSE34392_ST2_KO_VS_WT_DAY8_LCMV_EFFECTOR_CD8_TCELL_DN	GSE34392_ST2_KO_VS_WT_DAY8_LCMV_EFFECTOR_CD8_TCELL_DN	GSE34392_ST2_KO_VS_WT_DAY8_LCMV_EFFECTOR_CD8_TCELL_DN	167	-0.505128	-1.5734	0.00128391	0.0324491	0.027655	2739	tags=37%, list=21%, signal=29%	ZSWIM4/RAB30/TLR2/DUSP1/ATF4/RNF11/CEBPB/MED13L/RASA2/IL6/ZNFX1/NCOA5/SWAP70/NFKBIE/EDN1/PLEKHO2/USP18/CMPK2/PLK3/ARMCX3/BIRC3/ATF3/IFIT2/PCNX1/SLC5A3/EGR1/PLPP3/SRXN1/VASN/BCL3/RIPK2/NRP2/FOSL2/FAS/NUPR1/GRAMD1B/TNFSF9/MET/HBEGF/ADAM17/GDF15/EDNRB/SLC2A1/ST3GAL1/RELB/STX11/DUSP4/CFLAR/FAM241A/ISG15/LPAR3/RSAD2/C3/CXCL2/PLAU/HCAR2/SLC7A8/PHLDA1/F3/SAA1/TGM2
GSE18281_SUBCAPSULAR_VS_CENTRAL_CORTICAL_REGION_OF_THYMUS_DN	GSE18281_SUBCAPSULAR_VS_CENTRAL_CORTICAL_REGION_OF_THYMUS_DN	GSE18281_SUBCAPSULAR_VS_CENTRAL_CORTICAL_REGION_OF_THYMUS_DN	158	-0.511607	-1.58395	0.00129401	0.0325424	0.0277345	2435	tags=32%, list=18%, signal=26%	SPRED1/TMEM106A/FLNB/UBE2D3/SAP30/UBAP2L/ZNFX1/SUSD6/IFIT3/AIDA/CSTB/TIMM10/NFKBIE/USP18/CMPK2/PTPN12/IFIT2/CTTNBP2NL/OASL/CDKN1A/IFI44/MAN2A1/UPP1/MAPK6/TIFA/CTSC/CD274/FTH1/PSMB10/LGALS3BP/TIMP1/CXCL16/RELB/BST1/OAS2/CFLAR/KLF6/F11R/S100A9/TNFAIP3/ITGA5/MIF/VMP1/AKT3/RSAD2/APOD/HCAR2/LCN2/TNFRSF21/S100A8
GSE15330_MEGAKARYOCYTE_ERYTHROID_VS_GRANULOCYTE_MONOCYTE_PROGENITOR_UP	GSE15330_MEGAKARYOCYTE_ERYTHROID_VS_GRANULOCYTE_MONOCYTE_PROGENITOR_UP	GSE15330_MEGAKARYOCYTE_ERYTHROID_VS_GRANULOCYTE_MONOCYTE_PROGENITOR_UP	137	-0.527924	-1.61823	0.00132072	0.0330505	0.0281676	2168	tags=31%, list=16%, signal=26%	NFKBIB/RHEB/SAP30/S100A13/RMDN2/DGKH/LAMC1/ZDHHC2/NDUFA1/PRDM1/S100A11/NR4A1/UAP1L1/CRYBG1/COQ10B/SPTY2D1/ALCAM/CD63/CAPN2/YAF2/NFIL3/GALNT3/RBM47/PLSCR1/TNFSF9/ZYX/BAG1/MYADM/FTH1/ANXA1/SELENOM/CHST11/PMAIP1/RUNX2/SLC4A7/S100A9/BHLHE40/CDC42EP3/PHLDA1/GNG10/S100A8/ATP6V0C
GSE17721_POLYIC_VS_CPG_1H_BMDC_DN	GSE17721_POLYIC_VS_CPG_1H_BMDC_DN	GSE17721_POLYIC_VS_CPG_1H_BMDC_DN	153	-0.50181	-1.55145	0.00133542	0.0331668	0.0282667	3083	tags=39%, list=23%, signal=30%	PUM2/NCK1/CLYBL/PFKM/EREG/CLASP1/TBC1D1/EIF1/ETF1/FBXW11/UBC/TLR2/KYNU/CHURC1/ZDHHC20/SLC6A4/CHRNA7/RASA2/NFKBIB/CLOCK/CPEB2/NFKBIE/LAMTOR3/KLC1/SUPT6H/TOP1/WDR6/ZFP36/RAB21/SEC24D/CDK2/EMSY/RFFL/BCL2L11/BAALC/KCTD10/HK2/NEAT1/RNF19B/KCNMB2/MED21/CCNL1/SQSTM1/DUSP8/ST3GAL1/PELI1/SERINC1/PRKCI/CD274/AGR2/PSCA/TSC22D1/ELL2/RABGEF1/CDC42EP3/HCAR2/LRRC4/MUC1/SAA1/TGM2
GSE43863_DAY6_EFF_VS_DAY150_MEM_TFH_CD4_TCELL_UP	GSE43863_DAY6_EFF_VS_DAY150_MEM_TFH_CD4_TCELL_UP	GSE43863_DAY6_EFF_VS_DAY150_MEM_TFH_CD4_TCELL_UP	164	-0.500033	-1.55241	0.00133842	0.0331668	0.0282667	2857	tags=40%, list=22%, signal=31%	PRPF38B/IRF7/S1PR3/UBP1/ZFP36L1/LGALS9B/RHOQ/RAMP2/PPP1CB/GDI1/TXNDC16/RBM39/ZNFX1/IFIT3/TCF12/NR4A2/FOXN2/USP18/CMPK2/SEC24A/HECA/CYFIP2/MARCKS/RBPJ/IFIT2/PMEPA1/IFI44/LITAF/IRAK2/CDK2/IL6R/MAPK1IP1L/MAP2K3/TCEAL9/SMAD3/RTP4/SPP1/MED14/NAMPT/NEAT1/TBC1D15/ZFAND5/TMEM40/MAFK/MYO1E/FTL/EGR3/MYO1B/ATP6V0A1/IVNS1ABP/SPAG9/LGALS3BP/PEA15/AHR/VPS37B/XBP1/IRS2/TP53INP2/TSC22D2/ISG20/RSAD2/EMILIN2/FABP5…
GSE20366_TREG_VS_NAIVE_CD4_TCELL_DN	GSE20366_TREG_VS_NAIVE_CD4_TCELL_DN	GSE20366_TREG_VS_NAIVE_CD4_TCELL_DN	130	-0.52121	-1.5866	0.00134803	0.0332428	0.0283314	1066	tags=23%, list=8%, signal=21%	RNF19B/PLSCR1/TRPM6/PDE7A/SLC9A9/AAK1/THBS4/EHD3/EMP1/CTTNBP2/LGALS3BP/FYB1/CDC42EP1/IFITM10/STIMATE/MCTP2/ENC1/SORL1/RASSF8/GMPR/CPVL/DUSP6/INKA2/LPAR3/TRIM36/SMIM3/ABHD16A/MEG3/MSLN/MMP10
GSE3982_EOSINOPHIL_VS_EFF_MEMORY_CD4_TCELL_UP	GSE3982_EOSINOPHIL_VS_EFF_MEMORY_CD4_TCELL_UP	GSE3982_EOSINOPHIL_VS_EFF_MEMORY_CD4_TCELL_UP	153	-0.501555	-1.55066	0.00135612	0.0332806	0.0283637	2504	tags=31%, list=19%, signal=26%	BRD4/PPP1CB/MYLPF/CREG1/LAMTOR5/SLC25A23/JOSD1/SDCBP/THBS1/RLF/HOMER3/SZRD1/CD55/GLA/C15orf39/RHOBTB3/GNAQ/NAA60/BCL3/GALNT3/FOSL2/TKT/PSEN1/OSER1/PPP2R5B/PLSCR1/ETV6/LIN37/LRRFIP1/AGGF1/MAML1/CD302/SERINC1/FTH1/PGD/KDM6B/DENND4A/CTSS/EPAS1/ISG15/TRIB1/TXNRD1/IGFBP7/RABGEF1/CXCL2/DAPK1/SLC6A6/APOBEC3A
GSE41087_WT_VS_FOXP3_MUT_ANTI_CD3_CD28_STIM_CD4_TCELL_UP	GSE41087_WT_VS_FOXP3_MUT_ANTI_CD3_CD28_STIM_CD4_TCELL_UP	GSE41087_WT_VS_FOXP3_MUT_ANTI_CD3_CD28_STIM_CD4_TCELL_UP	130	-0.520881	-1.5856	0.00136926	0.0334416	0.0285009	2726	tags=42%, list=21%, signal=34%	TTLL4/EREG/EIF5/SLCO3A1/STARD5/KYNU/DUSP1/LRCH3/GK/BTG2/AFTPH/ZBTB44/JADE2/CRIM1/DDX17/NFKBIE/HLA-DMA/SPEN/ATG13/IDO1/BIRC3/ATF3/HLA-DPB1/C1orf56/NFKB1/C15orf39/PABPN1/ICOSLG/BID/ERO1B/EBLN2/PDE4B/KHNYN/SMAD3/UTRN/BCL3/DIAPH1/IDS/ETV6/SRC/PHLPP2/KAT6A/AHR/S100P/RELB/MREG/CHST11/CFLAR/TICAM1/CYP27A1/SOD2/TNFAIP3/ISG20/AKT3/PLAT
GSE7852_THYMUS_VS_FAT_TCONV_DN	GSE7852_THYMUS_VS_FAT_TCONV_DN	GSE7852_THYMUS_VS_FAT_TCONV_DN	163	-0.491709	-1.52625	0.00137992	0.0335407	0.0285854	2791	tags=40%, list=21%, signal=32%	SHLD1/RAB11FIP5/ATF6/PTTG1/ARHGAP21/AKNA/RCN1/RAB6B/NAF1/FAM210B/LUM/FRMD4B/BCLAF1/RELL1/SQLE/CRIM1/PRNP/CFD/ZDHHC2/BTG3/ITGA1/AGO3/ATF3/CREB3L2/LRIG1/LDLR/SEC24D/LITAF/ANG/TAB2/FARP1/FAM241B/SIK2/NFIL3/DNAJB9/FOSB/STX3/PPP1R15A/LUZP1/TRPS1/NOTCH2/PDE7A/HIVEP2/MAFF/MYADM/AGPAT4/AKIRIN2/LGALS1/XDH/DENND4A/TSC22D1/B3GNT5/TSPAN1/DYRK3/RUNX2/SLC4A7/PISD/TSC22D2/ENPP1/MAPRE2/APOBEC3B/CDC42EP3/DAPK1/PH…
GSE22935_UNSTIM_VS_48H_MBOVIS_BCG_STIM_MACROPHAGE_DN	GSE22935_UNSTIM_VS_48H_MBOVIS_BCG_STIM_MACROPHAGE_DN	GSE22935_UNSTIM_VS_48H_MBOVIS_BCG_STIM_MACROPHAGE_DN	152	-0.509263	-1.57405	0.00140067	0.033883	0.0288771	2255	tags=31%, list=17%, signal=26%	CLOCK/THBS1/PTP4A2/CPEB2/RRAGD/NCKAP1/PAG1/IL1R2/DYRK1A/STX1A/TGIF1/LRIG1/PPM1L/IL6R/GSTO1/ENG/ITPRIP/DIAPH2/ARL8B/KIAA1217/CRIP1/KCTD12/SMNDC1/SIK2/TRAF4/NRP2/PTGFRN/KIT/DSE/MTFP1/MXD1/ETV6/RNF24/YOD1/SHC1/TAGLN/C16orf95/RAB3IP/RND2/CD74/CTSS/B3GNT5/TSC22D2/MAPRE2/SCIN/BEND5/FGFR1
GSE30971_WBP7_HET_VS_KO_MACROPHAGE_2H_LPS_STIM_DN	GSE30971_WBP7_HET_VS_KO_MACROPHAGE_2H_LPS_STIM_DN	GSE30971_WBP7_HET_VS_KO_MACROPHAGE_2H_LPS_STIM_DN	149	-0.514827	-1.59045	0.00142463	0.0342992	0.0292318	2432	tags=36%, list=18%, signal=29%	SAP30BP/IL6/MTF1/ABTB2/STK26/HES1/CYB5R2/SLC37A3/KDM7A/AGO2/CSF3/TBC1D30/FAM126A/HDAC9/MIR155HG/CEMIP/STON2/TNFAIP8/LRIG1/TGFA/GK5/GADD45A/ERVMER34-1/WTAP/IL23A/BAALC/TRIP10/ABHD17C/CDKN2A/PIM1/AGFG1/PELI1/PLD1/CD274/FERMT2/PLAGL2/EHF/MCTP2/KLF6/STRIP2/ELL2/TP53BP2/TRIM36/CLGN/NEDD4L/CDC42EP3/CXCL2/GJB2/PLAT/IL36G/HCAR3/TM4SF1/C11orf96
LI_PBMC_MENOMUNE_A_C_Y_W_135_AGE_18_45YO_CORRELATED_WITH_ANTIBODY_RESPONSE_3DY_POSITIVE	LI_PBMC_MENOMUNE_A_C_Y_W_135_AGE_18_45YO_CORRELATED_WITH_ANTIBODY_RESPONSE_3DY_POSITIVE	LI_PBMC_MENOMUNE_A_C_Y_W_135_AGE_18_45YO_CORRELATED_WITH_ANTIBODY_RESPONSE_3DY_POSITIVE	34	-0.695813	-1.73746	0.0014404	0.0345152	0.0294159	2050	tags=47%, list=16%, signal=40%	HLA-DMA/IL1R2/ICAM1/HLA-DPB1/IL23A/PDE4B/BCL3/ASPH/WDFY4/CCL20/MAP3K8/CD74/ATP1B1/CXCL2/HMOX1/PLAUR
GSE22886_NAIVE_CD8_TCELL_VS_DC_DN	GSE22886_NAIVE_CD8_TCELL_VS_DC_DN	GSE22886_NAIVE_CD8_TCELL_VS_DC_DN	179	-0.490051	-1.52731	0.00145148	0.0346175	0.0295031	2142	tags=26%, list=16%, signal=22%	CRIM1/NFKBIE/HLA-DMA/IFI30/LAMTOR3/TOP1/S100A11/RAPGEF2/SH3TC1/MTHFD2/SLC3A2/GDE1/CTSB/BID/ARL8B/SOAT1/CORO1C/CD63/RCBTB2/PSEN1/DSE/SLC1A5/FTL/GLUL/GSN/SLC11A2/PI4K2A/TIAM1/FTH1/CST3/PGD/TM9SF1/CD74/CTSS/MAN2B1/ATP1B1/PLCG2/CTSH/CLEC7A/DAPK1/SLC7A8/GABARAP/GNG10/FABP5/NQO1/CYP51A1
GSE34156_UNTREATED_VS_6H_TLR1_TLR2_LIGAND_TREATED_MONOCYTE_UP	GSE34156_UNTREATED_VS_6H_TLR1_TLR2_LIGAND_TREATED_MONOCYTE_UP	GSE34156_UNTREATED_VS_6H_TLR1_TLR2_LIGAND_TREATED_MONOCYTE_UP	139	-0.519368	-1.59014	0.00147032	0.0346792	0.0295557	1545	tags=24%, list=12%, signal=22%	TPP1/C15orf48/ARHGEF2/GSTO1/TMEM51/CORO1C/CD63/NRP2/DSE/RBM47/TMCC3/SRC/FTL/ASPH/HBEGF/GLUL/DAPP1/CACHD1/CXCL16/LGALS1/TSC22D1/RHOU/ADM/CYP27A1/GPAT3/SMIM3/AATK/HMOX1/PLAU/MGST1/GSDME/HCAR3/ADAM28/CXCL1
GSE37416_0H_VS_12H_F_TULARENSIS_LVS_NEUTROPHIL_DN	GSE37416_0H_VS_12H_F_TULARENSIS_LVS_NEUTROPHIL_DN	GSE37416_0H_VS_12H_F_TULARENSIS_LVS_NEUTROPHIL_DN	179	-0.48968	-1.52616	0.00147207	0.0346792	0.0295557	2504	tags=33%, list=19%, signal=27%	BRD4/RELA/FBXO34/MAP3K13/DDIT3/ABCF1/ERO1A/VPS18/PHTF1/PHC1/ATP6V1C1/NFKBIE/SIAH2/OXSR1/SETD5/RBPJ/RAB21/ATG12/SLC3A2/CDK2/LAMB3/PATL1/SAV1/MAPK1IP1L/RIMKLB/HMGA1/PDE4B/RAPGEF6/PHF1/CD63/KDM5B/WDR54/MAPK6/PTGES/BRAF/MTFP1/ENO1/TGIF2/NDST2/ZMYND15/USP28/HIVEP2/SPAG9/MAFF/RAB8B/GRINA/FTH1/CHD2/EIF4A1/ATP13A3/B3GNT5/CLN3/ADM/ARL5B/GABARAPL1/SLC2A3/SOD2/TNFAIP3/PLAUR
GSE18791_CTRL_VS_NEWCASTLE_VIRUS_DC_8H_DN	GSE18791_CTRL_VS_NEWCASTLE_VIRUS_DC_8H_DN	GSE18791_CTRL_VS_NEWCASTLE_VIRUS_DC_8H_DN	148	-0.509141	-1.56987	0.00147455	0.0346792	0.0295557	2827	tags=40%, list=21%, signal=32%	IRF7/GRHL1/SLCO3A1/STARD5/MAML2/SELENOI/SP140L/DDIT3/IFIH1/CLK1/ZNFX1/IFIT3/USP42/IFI44L/TRIM22/PPM1K/IFITM3/IDO1/USP18/GBP1/CMPK2/TENT5A/CASP10/GBP4/TMEM217/IFIT2/OASL/CFB/AMOTL2/TRIM56/IFI44/TNFSF10/MKLN1/PATL1/RTP4/BCL3/NAMPT/HK2/PLSCR1/CSRNP1/SRC/ZBTB43/SLFN5/CD274/LGALS3BP/GRIP2/PMAIP1/PSCA/OAS2/PTK2B/IFI6/ISG15/ARL5B/SERPING1/APOBEC3G/ISG20/RSAD2/NCOA7/TGM1
GSE9509_LPS_VS_LPS_AND_IL10_STIM_IL10_KO_MACROPHAGE_10MIN_UP	GSE9509_LPS_VS_LPS_AND_IL10_STIM_IL10_KO_MACROPHAGE_10MIN_UP	GSE9509_LPS_VS_LPS_AND_IL10_STIM_IL10_KO_MACROPHAGE_10MIN_UP	150	-0.514556	-1.58943	0.00148535	0.0347722	0.0296349	2327	tags=35%, list=18%, signal=29%	SAP30/CLCN5/CPEB2/ZBTB44/NOCT/B3GALNT1/EDN1/CMPK2/EPPK1/HIPK2/ARF4/MARCKS/OASL/FHL2/ST3GAL4/LITAF/MTMR3/EZR/SAV1/BCL2L11/PLPP3/ALCAM/KCTD12/WDR54/NFIL3/PRKCE/ZFAND5/RNF19B/NDRG1/PLSCR1/ASPH/TOR1AIP1/EDNRB/UBE2H/TIAM1/FGF2/SPOCK1/SIPA1L2/RHOU/EVA1A/CLN3/TSLP/TRIB1/ISG20/CXCL3/SMIM3/RABGEF1/CXCL2/PLAT/PHLDA1/F3/PLAUR
GSE6875_TCONV_VS_FOXP3_KO_TREG_UP	GSE6875_TCONV_VS_FOXP3_KO_TREG_UP	GSE6875_TCONV_VS_FOXP3_KO_TREG_UP	124	-0.528118	-1.59792	0.00149434	0.0348223	0.0296776	1122	tags=19%, list=9%, signal=18%	EPB41L5/EMP3/NDRG1/MYL9/KCTD14/SLC26A2/MYADM/STK40/TNFRSF12A/KRTCAP2/IFITM10/OTX1/SPRR2A/ITPKC/AP5B1/RASGRP3/PLEKHO1/AKT3/TMC5/BEND5/HCAR2/RERG/ABHD16A/MUC1
GSE36888_UNTREATED_VS_IL2_TREATED_TCELL_17H_DN	GSE36888_UNTREATED_VS_IL2_TREATED_TCELL_17H_DN	GSE36888_UNTREATED_VS_IL2_TREATED_TCELL_17H_DN	150	-0.514341	-1.58876	0.0015269	0.0352972	0.0300823	1980	tags=32%, list=15%, signal=28%	MN1/ICAM1/MT1F/BTG3/TBC1D30/STX1A/STK3/MIR155HG/TGFA/CKAP4/GK5/C15orf48/WNT5A/ZNF207/LAMB3/S100A2/HRH1/TRIP10/NAMPT/PTGES/PLSCR1/NFAT5/CD59/MET/DENND3/CCL20/CD274/FTH1/FERMT2/NOL4L/PLAGL2/MT1X/ELOVL7/G0S2/TP53INP2/ATP13A3/LYN/ADM/SOD2/TNFAIP3/CYSTM1/CXCL3/CXCL2/BEST1/GALNT4/TUBB3/CXCL1/PLAUR
GSE18791_UNSTIM_VS_NEWCATSLE_VIRUS_DC_10H_DN	GSE18791_UNSTIM_VS_NEWCATSLE_VIRUS_DC_10H_DN	GSE18791_UNSTIM_VS_NEWCATSLE_VIRUS_DC_10H_DN	149	-0.514135	-1.58831	0.00152862	0.0352972	0.0300823	2470	tags=33%, list=19%, signal=27%	MCUB/SP140L/IFIH1/IL6/ABTB2/ZNFX1/IFIT3/IFI44L/JADE2/TRIM22/IDO1/USP18/CMPK2/CASP10/GBP4/IFIT2/OASL/IFI44/TNFSF10/SYNPO2/PDE4B/DOK7/RTP4/EFEMP2/FAS/PLSCR1/PHACTR4/HIVEP2/SLFN5/LGALS3BP/MAP3K8/NECTIN2/STX11/PMAIP1/OAS2/IFI6/ISG15/ARL5B/SERPING1/APOBEC3G/NRIP1/NEDD9/ISG20/MEIS1/RSAD2/CSRP2/TGM1/CXCL1/OSR2
GSE45365_WT_VS_IFNAR_KO_CD8A_DC_DN	GSE45365_WT_VS_IFNAR_KO_CD8A_DC_DN	GSE45365_WT_VS_IFNAR_KO_CD8A_DC_DN	169	-0.494875	-1.53733	0.00154245	0.0354555	0.0302172	1940	tags=28%, list=15%, signal=24%	ADGRD2/CSF3/KBTBD2/RAPGEF2/SPSB1/LUC7L/KLHL23/PCNX1/MFHAS1/IFI44/LITAF/SAR1A/ARHGEF2/BID/MAP2K3/PDE4B/ELF4/OTUD4/PSEN1/MXD1/TIGAR/BST2/PPP1R15A/SLC11A2/PELI1/HIVEP2/RAB8B/ABL2/LGALS3BP/CTSV/PLAGL2/TJP1/NECTIN2/FBLN2/KMO/SPHK1/TICAM1/ELL2/SCNN1A/IFITM1/TP53BP2/RBM4/TNFAIP3/ITPKC/CXCL3/CXCL2/F3
GSE42021_TREG_PLN_VS_CD24HI_TREG_THYMUS_UP	GSE42021_TREG_PLN_VS_CD24HI_TREG_THYMUS_UP	GSE42021_TREG_PLN_VS_CD24HI_TREG_THYMUS_UP	174	-0.4931	-1.53773	0.00160097	0.0366347	0.0312223	2273	tags=29%, list=17%, signal=25%	ARPP19/ZNF644/CPEB2/DNAJB6/UGDH/CTPS1/AASS/GTPBP4/ICAM1/MEF2D/BTG3/TOP1/BIRC3/NR4A1/CLCN4/TGIF1/CDKN1A/NUP88/VCL/EGR1/SERPINE1/UPP1/KCTD12/NUPR1/TRA2B/SQSTM1/TNFSF9/PIM1/PPP1R15A/NOTCH2/SGK1/IST1/PELI1/AAK1/STK40/RELB/FBLN2/B4GALT1/PSCA/ATP13A3/TES/TXNRD1/BHLHE40/CXCL3/CPE/CXCL2/PHLDA1/IL1A/PLAUR/MFSD14A/ELF3
GSE14000_UNSTIM_VS_16H_LPS_DC_DN	GSE14000_UNSTIM_VS_16H_LPS_DC_DN	GSE14000_UNSTIM_VS_16H_LPS_DC_DN	165	-0.500198	-1.55476	0.00162162	0.036941	0.0314833	2723	tags=35%, list=21%, signal=28%	AMD1/STARD5/RAB30/CIP2A/IRF2/IFIH1/SAP30BP/SGPP2/GTPBP1/GABPB1/AIDA/ZFAS1/CMPK2/BTG3/MECP2/WHAMM/CKAP4/IFI44/USP11/TNFSF10/CDK2/WTAP/MKLN1/LAMB3/RABGAP1L/COQ10B/ARL8B/TRIP10/RIPK2/NAMPT/GRB10/OSER1/PPP1R15B/FSTL1/PIM1/BST2/PHLPP2/DAPP1/IRF9/RAB8B/PSMA2/PRRG4/CD274/FTH1/TNFAIP1/CLEC2D/PLAGL2/MT1X/PMAIP1/PIM3/PTK2B/CFLAR/USP53/ELL2/GMPR/GJB2/TUBB3/ENTPD7
GSE28726_NAIVE_VS_ACTIVATED_CD4_TCELL_UP	GSE28726_NAIVE_VS_ACTIVATED_CD4_TCELL_UP	GSE28726_NAIVE_VS_ACTIVATED_CD4_TCELL_UP	155	-0.497452	-1.53804	0.00169309	0.0383968	0.032724	1866	tags=24%, list=14%, signal=21%	SC5D/FLOT2/CYFIP2/MCL1/DIO2/TXNIP/GADD45A/LITAF/UTRN/PPARD/DNASE1L1/PIM1/HMGN3/SGK1/ST3GAL1/CD302/TMSB10/FTH1/MAP3K9/LGALS3BP/FYB1/SMAGP/STK10/STK17A/JUND/SORL1/PTK2B/CCDC57/RPL36A/IFITM1/SLC2A3/EYA2/ITGA5/ISG20/SERPINF1/MUC1/PAX6
GSE360_CTRL_VS_M_TUBERCULOSIS_DC_DN	GSE360_CTRL_VS_M_TUBERCULOSIS_DC_DN	GSE360_CTRL_VS_M_TUBERCULOSIS_DC_DN	140	-0.513149	-1.56946	0.00172816	0.0390179	0.0332534	2002	tags=32%, list=15%, signal=28%	ATP2A2/AASS/ICAM1/GBP1/CDH1/S100A11/TYMP/IFIT2/MUC4/CKAP4/GADD45A/IFI44/LITAF/TNFSF10/WTAP/MAP2K3/SKI/RASGRP1/NRP2/PPARD/SCARB2/LYPD3/RNF19B/NDRG1/SQSTM1/BST2/GLUL/L3MBTL1/IRF9/SLPI/SIK3/RELB/G0S2/STX11/OAS2/PTK2B/IFI6/LYN/SOX9/ELL2/RARRES1/TRIB1/S100A9/TUBB3/S100A8
GSE36891_POLYIC_TLR3_VS_PAM_TLR2_STIM_PERITONEAL_MACROPHAGE_UP	GSE36891_POLYIC_TLR3_VS_PAM_TLR2_STIM_PERITONEAL_MACROPHAGE_UP	GSE36891_POLYIC_TLR3_VS_PAM_TLR2_STIM_PERITONEAL_MACROPHAGE_UP	103	-0.551528	-1.64035	0.00175439	0.0394349	0.0336088	2575	tags=49%, list=20%, signal=39%	LUC7L2/CEBPB/ISY1/IL6/SPRY2/BTG2/HSPH1/NR4A2/EDN1/PRDM1/TBC1D30/PLK3/BIRC3/NR4A1/ATF3/AKAP12/RPS29/ZFP36/SLC25A25/LITAF/EGR1/PIK3C2A/COQ10B/SERPINE1/DOK7/NFIL3/FOSL2/FOSB/HBEGF/SOX13/GDF15/SGK1/MAFF/SPRY4/KDM6B/PMAIP1/SLC25A33/DUSP4/HRK/RHOU/MMP3/DUSP6/TRIB1/TNFAIP3/ITPKC/BHLHE40/CXCL2/PHLDA1/IL1A/CXCL1
GSE1791_CTRL_VS_NEUROMEDINU_IN_T_CELL_LINE_6H_UP	GSE1791_CTRL_VS_NEUROMEDINU_IN_T_CELL_LINE_6H_UP	GSE1791_CTRL_VS_NEUROMEDINU_IN_T_CELL_LINE_6H_UP	168	-0.488609	-1.51872	0.00176425	0.0394818	0.0336487	3090	tags=40%, list=23%, signal=31%	YRDC/PTGS2/RAB2B/DCAF12/EREG/BNIP3L/TSTD1/SEC62/LAMP2/LTB4R/RC3H2/PNPLA8/PPP6R3/CHIC2/SCML1/CHMP2B/CEBPB/BCL7B/USP9X/MFAP2/CAMTA1/MED13/KLHL15/TMEM38B/AGO3/STX1A/PTPN12/TGIF1/CREB3L2/YWHAZ/KLHL23/DAZAP2/MCTP1/KHNYN/CTNND1/SNX9/EAF2/HK2/DIAPH1/DAB2IP/VSIG2/NFAT5/MET/SERPINB8/TRPS1/MTHFD2L/TOR1AIP1/ST3GAL1/NPC1/EMP1/SH3BP5/CCL20/TCF7L2/PPIF/ARHGEF3/CSNK1E/BST1/MAFG/CAB39L/TSC22D1/ADM/DUSP6/NRIP1/SL…
GSE9960_HEALTHY_VS_GRAM_NEG_SEPSIS_PBMC_DN	GSE9960_HEALTHY_VS_GRAM_NEG_SEPSIS_PBMC_DN	GSE9960_HEALTHY_VS_GRAM_NEG_SEPSIS_PBMC_DN	156	-0.509656	-1.57692	0.00177418	0.0395213	0.0336824	2539	tags=31%, list=19%, signal=26%	IRF2/ZNRF2/MAP3K13/IFIH1/ERO1A/DIXDC1/NMT1/AKR1B1/IFITM3/BTG3/PTPN12/RAPGEF2/NFKB1/LINC00467/TNFAIP8/TGFA/CFB/SLC25A25/IRAK2/WTAP/MKLN1/BID/RFFL/ARL8B/SERPINE1/CLDND1/TRIP10/BCL3/RNF19B/MTFP1/CSRNP1/PLPP1/PSMA2/GABRB2/AHR/G0S2/DUSP4/INHBA/SPHK1/CFLAR/TICAM1/ELL2/ADM/DNAJC18/ISG20/C3/CXCL8/F3/PLAUR
GSE20152_HTNFA_OVERXPRESS_ANKLE_VS_CTRL_SPHK1_KO_ANKLE_UP	GSE20152_HTNFA_OVERXPRESS_ANKLE_VS_CTRL_SPHK1_KO_ANKLE_UP	GSE20152_HTNFA_OVERXPRESS_ANKLE_VS_CTRL_SPHK1_KO_ANKLE_UP	143	-0.5108	-1.57138	0.00179439	0.0395213	0.0336824	2890	tags=38%, list=22%, signal=30%	GFPT1/BZW1/TOPORS/SLIT3/AZI2/AMD1/SOX4/MTRF1L/ARF6/NFKBIB/ZNF611/MTF1/PVR/WHRN/RAB3GAP1/ARIH1/ATP2A2/BTG3/KLC1/NDRG4/STX1A/ARF4/R3HDM4/PIGA/MAPKAPK2/MPPED1/LPIN1/PRDM2/GLS/UFM1/MAP2K3/HMGA1/RPS27/RGS12/FARP1/CAPN5/NRIP3/SNED1/MED17/PHLPP2/DAPP1/TVP23B/FXYD1/PPIF/OSMR/NFATC4/RND2/B4GALT1/PXN/SCNN1A/S100A6/TSC22D2/GPRC5A/KCNN4
GSE42088_UNINF_VS_LEISHMANIA_INF_DC_4H_DN	GSE42088_UNINF_VS_LEISHMANIA_INF_DC_4H_DN	GSE42088_UNINF_VS_LEISHMANIA_INF_DC_4H_DN	163	-0.487104	-1.51196	0.00179493	0.0395213	0.0336824	3269	tags=39%, list=25%, signal=29%	RPL38/IFRD1/RPL39/MAP4K4/ZNF394/RPL27A/CHST7/MAP1LC3B/PTGS2/MTMR12/RPL37/SRSF3/RASGRP2/ERBB2/DCAF1/KLF10/SCPEP1/DUSP1/SERP1/RPL26/PRDM16/SAP30BP/BTG2/ELF1/NR4A2/IFITM3/PRNP/CFD/AKIRIN1/OSBPL7/CD55/NR4A1/HLA-DPB1/RPS29/OASL/MTMR3/MAP2K3/MEF2C/ILVBL/CAPN2/ELF4/FOSB/CCNL1/PCBP2/PPP1R15A/STK10/CHMP1B/S100P/JUND/YPEL5/STX11/PMAIP1/SIGIRR/RAP2B/CD74/PXN/PTK2B/CPVL/GABARAPL1/KRT17/AQP5/APOBEC3A/EEF1G
GSE9988_ANTI_TREM1_VS_LPS_MONOCYTE_UP	GSE9988_ANTI_TREM1_VS_LPS_MONOCYTE_UP	GSE9988_ANTI_TREM1_VS_LPS_MONOCYTE_UP	167	-0.498102	-1.55152	0.00179746	0.0395213	0.0336824	2376	tags=33%, list=18%, signal=27%	SPRY2/CTSL/CLN8/FAM214B/SLC17A5/RRAGD/MIEF1/HOMER3/ZBTB21/ZCCHC2/EIF2AK3/IFI30/PLEKHO2/TMEM38B/DHRS9/STX1A/ATF3/TGIF1/PHF23/TXNIP/LPIN1/PLPP3/S100A2/TCEAL9/CORO1C/DNMBP/AVPI1/SPP1/NRIP3/BAG3/SCARB2/CAMSAP1/ACSL3/STX3/ASPH/TLNRD1/SGK1/ZBTB43/PLEKHM1/SLC26A2/NPC1/PI4K2A/EMP1/SH3BP5/FNIP2/TNFRSF12A/TGFBR1/VPS37B/AKIRIN2/RAP2B/TRIB1/PLEKHO1/RABGEF1/RNASEK/GABARAP
GSE2706_LPS_VS_R848_AND_LPS_2H_STIM_DC_DN	GSE2706_LPS_VS_R848_AND_LPS_2H_STIM_DC_DN	GSE2706_LPS_VS_R848_AND_LPS_2H_STIM_DC_DN	61	-0.603733	-1.65976	0.00180491	0.0395213	0.0336824	2051	tags=36%, list=16%, signal=31%	CFTR/EDN1/LRP11/TMEM217/BEND7/USP11/EGR1/CCK/SLC16A11/CRIP1/SRPX2/TRAF4/CDKN2B/TCF7L2/RAB3IP/TJP1/KMO/SOX9/CLDN1/TRIM36/TJP2/KRT19
GSE1432_1H_VS_24H_IFNG_MICROGLIA_UP	GSE1432_1H_VS_24H_IFNG_MICROGLIA_UP	GSE1432_1H_VS_24H_IFNG_MICROGLIA_UP	164	-0.494001	-1.53368	0.00181568	0.0395865	0.033738	2271	tags=26%, list=17%, signal=22%	CLN8/SLC9A3R1/PDE4A/NUP98/IL1R2/NOTCH3/SERINC5/ITM2C/HECA/OPN3/TGFA/MAOA/ANG/RPS6KB1/SKI/DNMBP/AVPI1/PDE4D/NFIL3/FOSL2/IRGQ/HBEGF/MLF1/IVNS1ABP/HSPB8/SHB/LMNA/AGPAT4/CHMP1B/LGALS1/EPAS1/SLC4A7/TRIB1/GABARAPL1/PITPNC1/SCD/SLC19A2/AATK/SLC7A8/COX7A1/TNFRSF21/HS3ST1/RNASE4
GSE3982_MAST_CELL_VS_EFF_MEMORY_CD4_TCELL_UP	GSE3982_MAST_CELL_VS_EFF_MEMORY_CD4_TCELL_UP	GSE3982_MAST_CELL_VS_EFF_MEMORY_CD4_TCELL_UP	168	-0.487376	-1.51489	0.00184678	0.0400926	0.0341692	2089	tags=20%, list=16%, signal=17%	FLOT1/AVL9/MEIS2/SORBS1/ARMCX3/SC5D/ARHGAP6/HYOU1/SLC12A8/SH2B3/SERPINB6/FAT1/GALNT3/TKT/MED21/NBEA/CMC2/BHLHE41/GABRB2/ACY1/MAFG/ADM/GMPR/EPAS1/TNFRSF10B/ITGBL1/PISD/S100A9/ZNF410/TXNRD1/DAPK1/TUBB3/DUSP10/S100A8
GSE411_WT_VS_SOCS3_KO_MACROPHAGE_IL6_STIM_400MIN_UP	GSE411_WT_VS_SOCS3_KO_MACROPHAGE_IL6_STIM_400MIN_UP	GSE411_WT_VS_SOCS3_KO_MACROPHAGE_IL6_STIM_400MIN_UP	158	-0.505498	-1.56504	0.00187371	0.0403325	0.0343737	1980	tags=27%, list=15%, signal=23%	MN1/SIAH2/GLA/ITM2C/RAPGEF2/C15orf39/BMI1/MEIS3/MFHAS1/PMEPA1/LITAF/SLC3A2/RSRC2/COQ10B/DIAPH2/TMEM51/FNIP1/ZBTB10/NRP2/CLN6/TGIF2/SQSTM1/DUSP8/HMGN3/MLF1/IFNLR1/SLC12A2/SHB/EHD3/PVT1/VPS37B/DYRK3/RAB43/ENPP1/LMO7/NCOA7/KRT222/NAV2/TJP2/HS3ST1/KCNN4/PLAUR/CYP51A1
GSE7219_UNSTIM_VS_LPS_AND_ANTI_CD40_STIM_NIK_NFKB2_KO_DC_DN	GSE7219_UNSTIM_VS_LPS_AND_ANTI_CD40_STIM_NIK_NFKB2_KO_DC_DN	GSE7219_UNSTIM_VS_LPS_AND_ANTI_CD40_STIM_NIK_NFKB2_KO_DC_DN	153	-0.497598	-1.53842	0.00187371	0.0403325	0.0343737	2256	tags=35%, list=17%, signal=30%	ARSB/CEMIP2/RNF149/SQLE/IFITM3/NUP98/NFKBIE/LAMC1/ICAM1/ITGA1/CDH1/ADAP1/ATF3/LY6G5B/ITM2C/TLCD1/ARRDC3/RBPJ/ZFP36/CDKN1A/PMEPA1/IFI44/SLC3A2/TNFSF10/EGR1/ADGRG1/SIPA1L1/PDE4B/SPTY2D1/ABHD4/SNX9/TRAF4/NFIL3/FOSL2/BAG3/MXD1/SQSTM1/PPP1R15A/GRINA/FTH1/LGALS3BP/TJP1/XBP1/SORL1/PTK2B/TRIB1/GABARAPL1/NEDD9/EYA2/BHLHE40/ISG20/RRAD/PHLDA1/CYP51A1
GSE6875_TCONV_VS_FOXP3_KO_TREG_DN	GSE6875_TCONV_VS_FOXP3_KO_TREG_DN	GSE6875_TCONV_VS_FOXP3_KO_TREG_DN	173	-0.493014	-1.53457	0.00195433	0.0418903	0.0357014	1425	tags=15%, list=11%, signal=14%	MCTP1/SLC36A4/DNMBP/UTRN/SRGAP1/STX12/PON3/ETV6/PIM1/RB1/TRPS1/NBEA/SLC9A9/PLD1/SPECC1L/SVIP/ELK3/BSCL2/ATXN7/BCO2/SPATA13/FGFR1/TMEM100/RNASE4/PTHLH/TGM2
GSE19888_CTRL_VS_A3R_INHIBITOR_TREATED_MAST_CELL_DN	GSE19888_CTRL_VS_A3R_INHIBITOR_TREATED_MAST_CELL_DN	GSE19888_CTRL_VS_A3R_INHIBITOR_TREATED_MAST_CELL_DN	170	-0.48934	-1.52211	0.0019728	0.0420135	0.0358064	2238	tags=26%, list=17%, signal=22%	THBS1/MED13/ZBTB44/RB1CC1/KDM7A/ZNF217/DLGAP1-AS1/TGIF1/PELI2/HECA/ARID5B/MARCKS/PAIP2/TRA2A/ZFP36/RAB21/C15orf48/UBXN7/METTL7A/ERO1B/ZNF827/ZFYVE16/AVPI1/ZBTB10/NAMPT/IDS/ST6GAL1/PELI1/SERINC1/FTH1/TCF7L2/CREBRF/SIK3/G0S2/YPEL5/SORL1/ADM/TSC22D2/TNFAIP3/AKT3/HCAR3/ZSWIM6/CXCL8/PLAUR
GSE24634_IL4_VS_CTRL_TREATED_NAIVE_CD4_TCELL_DAY10_DN	GSE24634_IL4_VS_CTRL_TREATED_NAIVE_CD4_TCELL_DAY10_DN	GSE24634_IL4_VS_CTRL_TREATED_NAIVE_CD4_TCELL_DAY10_DN	169	-0.490288	-1.52309	0.00197723	0.0420135	0.0358064	1637	tags=20%, list=12%, signal=17%	RAB5IF/CFB/DNM1L/CKAP4/CDKN1A/NETO2/CRYBG1/UPP1/DSE/PIR/TLR1/DHRS3/STX3/KLHL18/PGD/MT1X/STX11/INHBA/LYN/CTBP2/SERPING1/SOD2/TBC1D9/CLDN7/PSMA6/TXNRD1/RRAD/C3/CXCL8/F3/IGFBP6/PLAUR/ATP6V0C
GSE28449_WT_VS_LRF_KO_GERMINAL_CENTER_BCELL_UP	GSE28449_WT_VS_LRF_KO_GERMINAL_CENTER_BCELL_UP	GSE28449_WT_VS_LRF_KO_GERMINAL_CENTER_BCELL_UP	130	-0.514289	-1.56554	0.00198489	0.0420135	0.0358064	2663	tags=36%, list=20%, signal=29%	FXR1/USP6NL/AJAP1/RND3/AKAP6/CDC23/SPAG1/LEPR/BAG2/DIXDC1/SPRY2/CTSL/HES1/RRAGD/LRRTM2/NR4A1/MCL1/RHOBTB3/CTSB/NRCAM/MAB21L1/NET1/PEG3/RARB/GALNT3/RCBTB2/SERPINB5/OSER1/SERPINB8/TMEM47/AP3S2/MAP3K8/BLNK/BST1/BMP3/CTSS/ELK3/ELL2/DYRK3/PARD6B/CYP24A1/PCSK5/BHLHE40/SLC19A2/HSD17B2/LCN2/MMP1
GSE29949_MICROGLIA_BRAIN_VS_CD8_POS_DC_SPLEEN_UP	GSE29949_MICROGLIA_BRAIN_VS_CD8_POS_DC_SPLEEN_UP	GSE29949_MICROGLIA_BRAIN_VS_CD8_POS_DC_SPLEEN_UP	171	-0.487656	-1.51685	0.00201186	0.0424076	0.0361423	2683	tags=32%, list=20%, signal=25%	PTTG1/FXR1/BCL7A/CCDC28A/NECTIN3/PLAGL1/IL6/ABTB2/NUMB/FLNB/CTSL/SUSD6/COL6A3/HES1/NR4A2/DDX17/NFKBIE/ATF3/TGIF1/CGRRF1/RPL37A/KHDC4/CDKN1A/LITAF/GDE1/ARHGAP5/IL23A/GSTO1/PDE4B/UBFD1/OSER1/PDXK/DHRS3/HBEGF/SERPINB8/PI4K2A/CCL20/TIMP1/TM9SF1/ADGRE5/TSC22D1/TNFRSF10B/ATP1B1/IL16/IGFBP4/BHLHE40/APOBEC3B/TOX3/PLCB1/COX7A1/FOXC1/CYP51A1/SERPINE2/KRT19
GSE2706_2H_VS_8H_R848_STIM_DC_UP	GSE2706_2H_VS_8H_R848_STIM_DC_UP	GSE2706_2H_VS_8H_R848_STIM_DC_UP	148	-0.503798	-1.55339	0.00206018	0.0432409	0.0368524	1554	tags=20%, list=12%, signal=18%	ZNF503/EGR1/TPCN1/CRYL1/PLPP3/MAP2K3/CELF1/ABHD14A/TMEM165/TIFA/SQSTM1/EGR3/SGK1/TMEM88/DENND3/DCN/PDK3/MAFF/CTSC/ACY1/VPS37B/RAB3IP/KDM6B/SIGIRR/SGMS2/SLC2A3/PLAU/HCAR3/TJP2/F3
GSE42021_TREG_PLN_VS_CD24INT_TREG_THYMUS_DN	GSE42021_TREG_PLN_VS_CD24INT_TREG_THYMUS_DN	GSE42021_TREG_PLN_VS_CD24INT_TREG_THYMUS_DN	181	-0.490283	-1.53038	0.00207144	0.0432409	0.0368524	2499	tags=32%, list=19%, signal=26%	TRIM38/SP140L/BATF3/C1R/IFIH1/UBE2D3/CTSL/HLA-G/IFIT3/IFI44L/TRIM22/CA11/IFI30/IDO1/MAX/GBP1/ADAP1/TYMP/MCL1/IGFLR1/OASL/ZFP36/CFB/IFI44/C1S/GSTO1/HEG1/RTP4/RIPK2/NAMPT/FOSL2/FAS/RNF19B/PLSCR1/BST2/NPC1/IRF9/CDC42EP4/CTSC/PSMB10/LGALS3BP/SAT1/MREG/PMAIP1/CD74/OAS2/CTSS/ISG15/SERPING1/IFITM1/SOD2/CFH/PSMA6/ISG20/C3/CXCL2/PLAUR/TGM2
GSE22140_GERMFREE_VS_SPF_MOUSE_CD4_TCELL_UP	GSE22140_GERMFREE_VS_SPF_MOUSE_CD4_TCELL_UP	GSE22140_GERMFREE_VS_SPF_MOUSE_CD4_TCELL_UP	159	-0.502788	-1.55838	0.00207842	0.0432409	0.0368524	2228	tags=31%, list=17%, signal=26%	IFIT3/IFI44L/WDR7/TRIM22/FLOT1/BLZF1/DEFB1/IDO1/ICAM1/GBP1/TOP1/STK3/CASP10/IFIT2/OASL/ZFP36/CDKN1A/IFI44/TNFSF10/C1S/MACF1/BCL2L11/HEG1/BCL3/RNF19B/TLR1/PIM1/STX3/GLUL/HIVEP2/NPC1/IRF9/FYB1/GCLM/NECTIN2/BMP3/OAS2/KLF6/RAB27A/ISG15/B4GALT5/SERPING1/ATP1B1/TRIB1/IFITM1/RBM4/ISG20/RSAD2/SCO2
GSE8515_CTRL_VS_IL1_4H_STIM_MAC_DN	GSE8515_CTRL_VS_IL1_4H_STIM_MAC_DN	GSE8515_CTRL_VS_IL1_4H_STIM_MAC_DN	152	-0.500456	-1.54682	0.00208544	0.0432409	0.0368524	2099	tags=26%, list=16%, signal=22%	NFKBIE/UTP25/SEC61G/MAPK8/ICAM1/BTG3/PLK3/NFKB1/ATXN2L/ZNF711/ST3GAL4/WNT5A/WTAP/EZR/SINHCAF/BID/TRIP10/RAPGEF6/BCL3/NET1/SYCE1L/EGR3/HDAC7/CDKN2B/CCL20/PPIF/SIK3/KDM6B/RELB/MARK1/B4GALT5/TNFAIP3/CXCL3/CXCL2/LINC00472/CDH19/HCAR3/CXCL8/CXCL1
GSE2770_IL12_AND_TGFB_VS_IL4_TREATED_ACT_CD4_TCELL_2H_UP	GSE2770_IL12_AND_TGFB_VS_IL4_TREATED_ACT_CD4_TCELL_2H_UP	GSE2770_IL12_AND_TGFB_VS_IL4_TREATED_ACT_CD4_TCELL_2H_UP	170	-0.487859	-1.5175	0.00217978	0.0448814	0.0382506	2258	tags=28%, list=17%, signal=23%	SUSD6/NCOA5/MED13/TEX10/DNAJB6/CRIM1/ATP6V1C1/DPH3/MECP2/ZNF267/CDKN1A/TRIM56/C15orf48/SENP5/CTSB/SAV1/GSTO1/CD63/SNX9/HK2/PTPRK/BAG3/KLHL21/PIR/MYO1E/NFAT5/SRC/STX3/SERPINB8/SLC4A4/HIVEP2/NPC1/SPAG9/PPRC1/CD274/PEA15/GCLM/STK17A/RUNX1/KMO/SPHK1/TSC22D1/C3/IL1A/KCNN4/CXCL1/CYP51A1
GSE6259_BCELL_VS_CD8_TCELL_UP	GSE6259_BCELL_VS_CD8_TCELL_UP	GSE6259_BCELL_VS_CD8_TCELL_UP	157	-0.495018	-1.53373	0.00218223	0.0448814	0.0382506	2244	tags=31%, list=17%, signal=26%	SLC17A5/HS6ST1/PRSS23/ZBTB21/CMTM3/NKAIN2/MN1/DAG1/ADAP1/CLCN4/NYNRIN/NCOA3/CEP19/JPH1/EGR1/RHOBTB3/STOM/KHNYN/TACC1/TMEM51/EEPD1/CLDND1/POLL/KIT/SLC12A7/MAPK6/BAG3/STON1/PIEZO2/HBEGF/ZXDB/HAS3/WWC3/STK10/PPIF/SIPA1L2/CXXC5/RHOU/CLN3/MACC1/SYNJ2/IGFBP4/FAM171A1/SMIM3/RSAD2/PLAU/CREB5/LRRC4
GSE22886_NAIVE_BCELL_VS_DC_DN	GSE22886_NAIVE_BCELL_VS_DC_DN	GSE22886_NAIVE_BCELL_VS_DC_DN	179	-0.481014	-1.49915	0.00225523	0.0461959	0.0393708	1907	tags=25%, list=14%, signal=21%	TOP1/GLA/ADAP1/RAPGEF2/CCDC88A/ZNF267/DNM1L/MTHFD2/MAOA/GLS/BID/SOAT1/NPEPPS/EFHD2/CD63/TMEM165/RCBTB2/DSE/RBM47/PIR/LRRC59/GSN/MAP7D1/MAP1S/TIAM1/PEA15/ACY1/PGD/TM9SF1/PPIF/LGALS1/RAP2B/RAD50/MAN2B1/EPAS1/ATP1B1/GABARAPL1/GPX3/TXNRD1/CLEC7A/HMOX1/PLAU/TNFSF13/SLC7A8
GSE36392_TYPE_2_MYELOID_VS_EOSINOPHIL_IL25_TREATED_LUNG_DN	GSE36392_TYPE_2_MYELOID_VS_EOSINOPHIL_IL25_TREATED_LUNG_DN	GSE36392_TYPE_2_MYELOID_VS_EOSINOPHIL_IL25_TREATED_LUNG_DN	139	-0.510914	-1.56426	0.00227485	0.0462493	0.0394164	2759	tags=34%, list=21%, signal=27%	SELENON/IGF1R/SLCO3A1/ADNP2/PDE7B/PCBD2/GK/KCTD8/MED13L/MTF1/CLK1/MUC16/IFIT3/RLF/KDM7A/PAG1/CCDC117/MCL1/CALHM6/PHF23/C15orf48/IRAK2/BCL2L11/IL23A/MED14/NFIL3/PPP2R2A/UBE2H/IFNLR1/IRF9/CDC42EP4/CD274/ATG9A/STX11/PDLIM5/SVIP/ZNF608/ISG15/GPAT3/C18orf32/SCRG1/ISG20/HCAR2/GSDME/LCN2/TGM1/S100A8
GSE26488_WT_VS_HDAC7_KO_DOUBLE_POSITIVE_THYMOCYTE_DN	GSE26488_WT_VS_HDAC7_KO_DOUBLE_POSITIVE_THYMOCYTE_DN	GSE26488_WT_VS_HDAC7_KO_DOUBLE_POSITIVE_THYMOCYTE_DN	102	-0.547959	-1.63019	0.00227605	0.0462493	0.0394164	1347	tags=22%, list=10%, signal=20%	RPS27/RGS12/KYAT1/TRAF4/EGR3/C9orf24/KHDRBS3/SLC20A2/MALL/ELAVL2/SUSD4/EPAS1/ITPR1/PISD/BHLHE40/CPE/CXCL2/MDK/CLCF1/AC005165.1/SLC7A8/SLC16A3
HOWARD_DENDRITIC_CELL_INACT_MONOV_INFLUENZA_A_INDONESIA_05_2005_H5N1_AGE_18_49YO_1DY_UP	HOWARD_DENDRITIC_CELL_INACT_MONOV_INFLUENZA_A_INDONESIA_05_2005_H5N1_AGE_18_49YO_1DY_UP	HOWARD_DENDRITIC_CELL_INACT_MONOV_INFLUENZA_A_INDONESIA_05_2005_H5N1_AGE_18_49YO_1DY_UP	102	-0.547127	-1.62771	0.00232024	0.0469595	0.0400216	1986	tags=34%, list=15%, signal=29%	IDO1/USP18/GBP1/CMPK2/ATF3/TYMP/GBP4/IFIT2/LDLR/SLC12A8/CFB/IFI44/TNFSF10/RHOBTB3/STOM/AMIGO2/TIFA/PLSCR1/PIM1/EGR3/CD274/LGALS3BP/EID3/IFI6/ISG15/SERPING1/IFITM1/SLC2A3/RASGRP3/ISG20/MUC1/SCO2/S100A8/TGM2/ALDH1A1
GSE41978_ID2_KO_VS_BIM_KO_KLRG1_LOW_EFFECTOR_CD8_TCELL_UP	GSE41978_ID2_KO_VS_BIM_KO_KLRG1_LOW_EFFECTOR_CD8_TCELL_UP	GSE41978_ID2_KO_VS_BIM_KO_KLRG1_LOW_EFFECTOR_CD8_TCELL_UP	175	-0.486292	-1.51634	0.00234585	0.0471554	0.0401886	2545	tags=34%, list=19%, signal=28%	CEBPB/IL1R1/RCN1/TRIM38/BATF3/C1R/IFIH1/PVR/CTSL/HLA-G/IFIT3/TRIM22/NR4A2/IFITM3/IFI30/IDO1/ICAM1/MAX/GBP1/TOP1/PLSCR4/STK3/ARID5B/IGFLR1/LDLR/OASL/ZFP36/C1S/RABGAP1L/HEG1/RTP4/IL10RB/SLC12A7/FOSL2/FAS/RNF19B/PLSCR1/MET/BST2/HSPB8/IRF9/MAFF/PSMB10/LGALS3BP/GCLM/PMAIP1/DENND4A/CTSS/IFI6/RAB27A/ISG15/SERPING1/SOD2/RBM4/CFH/ZNF410/ISG20/C3/CXCL2/SCO2
GSE42021_TCONV_PLN_VS_TREG_PRECURSORS_THYMUS_DN	GSE42021_TCONV_PLN_VS_TREG_PRECURSORS_THYMUS_DN	GSE42021_TCONV_PLN_VS_TREG_PRECURSORS_THYMUS_DN	173	-0.489844	-1.5247	0.00234849	0.0471554	0.0401886	1989	tags=24%, list=15%, signal=21%	CTPS1/AASS/GTPBP4/ICAM1/TARDBP/TOP1/BIRC3/NFKB1/CDKN1A/ST3GAL4/VCL/SERPINE1/BCL3/RNF145/HK2/SLC12A7/PTGES/NUPR1/RNF19B/TRA2B/TNFSF9/PIM1/AGFG1/SLC11A2/IST1/PELI1/MYADM/STK40/MAP3K8/RELB/ATP13A3/TES/PSMA6/TXNRD1/BHLHE40/CXCL2/LCN2/SPATA13/IL1A/PLAUR/MFSD14A/MMP10
GSE43955_10H_VS_30H_ACT_CD4_TCELL_WITH_TGFB_IL6_DN	GSE43955_10H_VS_30H_ACT_CD4_TCELL_WITH_TGFB_IL6_DN	GSE43955_10H_VS_30H_ACT_CD4_TCELL_WITH_TGFB_IL6_DN	146	-0.503889	-1.5542	0.00241444	0.0482888	0.0411545	2384	tags=29%, list=18%, signal=24%	SULT2B1/FLNB/CLOCK/CBX6/ZEB1/AKR1B1/BCAS2/UGDH/AASS/SORBS1/AK1/NYNRIN/SPSB1/MCL1/GBP4/ZKSCAN1/MCRIP1/RBPJ/CCNT1/MSMB/WWTR1/ALCAM/HK2/ZFAND5/KLHL24/HBEGF/SHC1/ANXA1/TSPAN5/S100A4/PHLDA2/CTSS/S100A6/BHLHE40/GPX2/TUBB3/PHLDA1/ADAM28/FABP5/NQO1/ALDH1A1/PAX6
GSE21033_CTRL_VS_POLYIC_STIM_DC_24H_UP	GSE21033_CTRL_VS_POLYIC_STIM_DC_24H_UP	GSE21033_CTRL_VS_POLYIC_STIM_DC_24H_UP	111	-0.527553	-1.5772	0.00243539	0.0485167	0.0413488	1487	tags=21%, list=11%, signal=19%	CPM/PDE4B/PACS1/UTRN/ABHD14A/ABHD11/DSE/IPCEF1/AGFG1/SLFN5/CTSC/PVT1/CHD2/ELOVL7/MAFG/IVD/EYA2/UBE2E2/PITPNC1/AKT3/BOLA2/NAV2/GPRC5B
GSE13484_UNSTIM_VS_12H_YF17D_VACCINE_STIM_PBMC_DN	GSE13484_UNSTIM_VS_12H_YF17D_VACCINE_STIM_PBMC_DN	GSE13484_UNSTIM_VS_12H_YF17D_VACCINE_STIM_PBMC_DN	160	-0.492987	-1.52869	0.00247875	0.0491876	0.0419206	1962	tags=28%, list=15%, signal=24%	SDCBP/C1GALT1/PDE4A/SZRD1/LAMTOR3/BTG3/LMBRD1/ARF4/ARID5B/RAB21/SLC5A3/CPM/ZNF207/SINHCAF/NETO2/EIF3J/ENG/COQ10B/HSPA13/ETNK1/NRIP3/TSPAN6/KLHL21/RNF19B/MXD1/TIGAR/ARL3/GLUL/SERPINB8/SLC11A2/ZBTB43/PI4K2A/PSMA2/PLAGL2/MT1X/STIMATE/CYBA/AKR1C2/ADM/EPAS1/TRIB1/CTSH/IRS1/TUBB3/PLAUR
HARALAMBIEVA_PBMC_FLUARIX_AGE_50_74YO_CORR_WITH_28D_MEM_B_CELL_RESPONSE_AT_0DY_NEGATIVE	HARALAMBIEVA_PBMC_FLUARIX_AGE_50_74YO_CORR_WITH_28D_MEM_B_CELL_RESPONSE_AT_0DY_NEGATIVE	HARALAMBIEVA_PBMC_FLUARIX_AGE_50_74YO_CORR_WITH_28D_MEM_B_CELL_RESPONSE_AT_0DY_NEGATIVE	353	-0.428339	-1.39966	0.00255217	0.0504476	0.0429944	3221	tags=32%, list=24%, signal=25%	SERTAD2/PAK1IP1/RASSF4/ASAH1/ATP6V0B/TMEM144/CCNYL1/MAPK7/PTGS2/GMFB/CEP170/VEGFA/DENND5A/LRRC58/GANC/MEMO1/BNIP3L/ARHGAP24/PLEKHM2/SPRED2/KLF10/S1PR3/SOGA1/SCPEP1/USP6NL/CCDC86/KSR1/ATP11C/AJAP1/PLAGL1/CEBPB/MED13L/SLC38A7/EPHX1/RIC1/GPATCH2L/MBD6/SETD7/ROGDI/SLC12A6/PLBD1/SDCBP/SRGAP2B/NUDT3/PXDC1/CBX6/ZNF689/ZNF791/HLA-DMA/SPEN/PAPLN/PELI2/SLC22A4/OPN3/BMI1/ZFP36/CCDC88A/WDR17/CDKN1A/ZNF503/TM…
[truncated: 182 more rows]

## Sheet: C6_GSEA_res
ID	Description	setSize	enrichmentScore	NES	pvalue	p.adjust	qvalues	rank	leading_edge	core_enrichment
[truncated: 53 more rows]

## Sheet: C8_GSEA_res
ID	Description	setSize	enrichmentScore	NES	pvalue	p.adjust	qvalues	rank	leading_edge	core_enrichment
[truncated: 239 more rows]

## Sheet: H_GSEA_res
ID	Description	setSize	enrichmentScore	NES	pvalue	p.adjust	qvalues	rank	leading_edge	core_enrichment
[truncated: 16 more rows]

## Sheet: C3_GSEA_res
ID	Description	setSize	enrichmentScore	NES	pvalue	p.adjust	qvalues	rank	leading_edge	core_enrichment
[truncated: 85 more rows]

[truncated: 7 more sheets: LSC_GO_enrichment_human_backgro, LSC_GO_enrichment, KC_GO_enrichment_human_backgrou, KC_GO_enrichment, all_DEGS_GO_enrichment, progeny_data, GSEA_results]
