# Supplementary material for: Identification of the regulatory circuit governing corneal epithelial fate determination and disease
Source: PLoS Biol. 2023 Oct 19;21(10):e3002336. doi: 10.1371/journal.pbio.3002336 (PMC10586658; doi:10.1371/journal.pbio.3002336)
Supplement: S7 Table — Overview of all disease genes identified, including Phenotype MIM number, clinical description, and gene OMIM number. (XLSX) [file pbio.3002336.s018.xlsx]

## Sheet: Sheet1
	Disorder	Phenotype MIM number	Corneal clinical description	Affected cornea layer	Inheritance	Gene/ Locus	Gene OMIM number
CORNEAL DISEASES
Corneal dystrophies	Epithelial basement membrane dystrophy	121820	map-dots-fingerprint like lines, epithelial corneal changes, recurrent corneal erosions	epithelium	AD	TGFBI	601692
	Meesmann corneal dystrophy	122100 (MECD1)	anterior epithelium fragility and the presence of intraepithelial microcysts	epithelium	AD	KRT12	601687
		618767 (MECD2)			AD	KRT3	148043
	Lisch epithelial corneal dystrophy	300778	grey, band-shaped opacities	epithelium	XLD	Xp22.3
	Gelatinous drop-like corneal dystrophy	204870	severe corneal amyloidosis with yellowish-gray gelatinous masses	epithelium	AR	TACSTD2	137290
	Macular corneal dystrophy	217800	progressive punctate opacities in stromal layer	stroma	AR	CHST6	605294
	Schnyder corneal dystrophy	121800	cloudy central cornea, dense arcus, with possible crystals deposiiton	stroma	AD	UBIAD1	611632
	Congenital stromal corneal dystrophy	610048	flake-like opacities in the stroma	stroma	AD	DCN	125255
	Fleck corneal dystrophy	121850	small dot-like white flecks scattered across stroma	stroma	AD	PIKFYVE	609414
	Posterior amorphous corneal dystrophy	612868	diffused gray-white sheetlike posterior stromal opacity	stroma and Descemet membrane	AD	contiguous gene deletion in 12q21.33 (DCN, KERA, LUM, EPYC)
	Punctiform and polychromatic pre-Descemet corneal dystrophy	619871	small, round, multicoloured opacities in posterior stroma, anterior to the Descemet membrane	stroma	AD	PRDX3	604769
	Fuchs endothelial corneal dystrophy	136800 (FECD1)	corneal endothelial guttata leading to stromal edema, epithelial microedema and bullae	endothelium primarily	AD	COL8A2	120252
		610158 (FECD2)			AD	13pter-q12.13
		613267 (FECD3)			AD	TCF4	602272
		613268 (FECD4)			AD	SLC4A11	610206
		613269 (FECD5)			AD	5q33.1-q35.2
		613270 (FECD6)			AD	ZEB1	189909)
		613271 (FECD7)			AD	9p24.1-p22.1
		615523 (FECD8)			AD	AGBL1	615496)
	Posterior polymorphous corneal dystrophy	122000 (PPCD1)	Descemet layer bands and endothelial cell vesicles, can cause cornea edema	endothelium, Descemet membrane	AD	OVOL2	616441
		609140 (PPCD2)			AD	COL8A2	120252
		609141 (PPCD3)			AD	ZEB1	189909)
		618031 (PPCD4)			AD	GRHL2	608576
	Congenital hereditary endothelial dystrophy	217700	congenital corneal clouding, nystagmus	endothelium	AR	SLC4A11	610206
	Bietti Crystalline Corneoretinal Dystrophy	210370	yellow-white crystals at the posterior pole of the retina, associated with RPE atrophy, pigment clumps, and choroidal sclerosis. Similar crystals found in corneoscleral limbus.	stroma (keratocytes)	AR	CYP4V2	608614
	Brittle Cornea Syndrome	229200 (BCD1)	blue sclerae, corneal rupture after minor trauma,keratoconus or keratoglobus, hyperelasticity of the skin, and hypermobility of the joints		AR	ZNF469	612078
		614170 (BCD2)			AR	PRDM5	614161
	Cornea Plana	121400 (CNA1)	reduced corneal curvature leading in most cases to hyperopia, hazy corneal limbus, and arcus lipoides	stroma	AD	KERA	603288
		217300 (CNA2)			AR
	Cataract microcornea syndrome	116200	association of congenital cataract and microcornea		AD	GJA8	600897
MULTIFACTORIAL CORNEAL DISEASE - KERATOCONUS
Disorder	Corneal clinical description	Identification method	Gene/Locus	Gene OMIM number
Keratoconus	cornea becomes progressively thin and conical, resulting in myopia, irregular astigmatism, and corneal scarring.	GWLS/LD/FM/S/MA/TG	LOX	153455
		GWLS/FM/GWAS/MA/WES	COL5A1	120215
		GWLS/FM	CAST	114090
		GWAS, TG	RAB3GAP1	602536
		GWAS, TG	HGF	142409
		GWAS, MA	FNDC3B	611909
		GWAS, MA, TG	FOXO1	136533
		GWAS, TG	PNPLA2	609059
		GWAS, TG	MAML2	607537
		S	TFGBI	601692
		GWLS/GWAS/S	DOCK9	607325
		GWAS/TG	MPDZ/NF1B	603785
		GWAS	WNT10A	606268
		S	ZEB1	189909
		S	SOD1	147450
		GWAS, MA	IMMP2L	605977
		S	COL4A3	120070
		S	COL4A4	120131
		S	VSX1	605020
		S	TSC1	605284
		TG, S	IL1A	147760
		GWAS/TG/S/TA	ZNF469	612078
		GWLS, LD, FM, S	PPIP5K2	611648
Abbreviations: GWLS - genome wide linkage study; GWAS - genome wide association study; LD – Linkage Disequilibrium; FM – fine mapping; S – Sequencing; TG – Targeted Genotyping; MA – meta-analysis; WES - Whole Exome Sequencing; SNV – Single Nucleotide Variant. Adapted from Bykhovskaya & Rabinowitz, 2021
	Disorder	Phenotype MIM number	Corneal clinical description	Affected cornea layer	Inheritance	Gene/ Locus	Gene OMIM number
OCULAR AND SYSTEMIC DISORDERS WITH CORNEAL PHENOTYPE
	Cerebello-Oculo-Facio-Genital (COFG) syndrome	618479	bilateral corneal dystrophy with central corneal opacities, horizontal nystagmus, strabismus, dry eye		AR	MAB21L1	601280
	EDICT Syndrome	614303	Endothelial Dystrophy, Iris Hypoplasia, Congenital Cataract and Stromal Thinning (keratoconus)	stromal, endothelium	AD	MIR184	613146
	Cystinosis	219750	lysosomal storage disorder with abnormal accumulation of cystine and subsequent crystal formation within tissues. Recurrent corneal erosions, iridescent corneal crystals that start in periphery then extend creating hazy cornea, conjunctival crystals		AR	CTNS	606272
also skin phenotype	Epidermolysis bullosa dystrophica	131750	diffuse subepithelial corneal scarring, corneal ulceration, and cataracts.	epithelium, stroma	AD	COL7A1	120120
		226600			AR
		226600			AR	MMP1	120353
also skin phenotype	Epidermolysis Bullosa Simplex With Muscular Dystrophy	226670	Punctate keratitis	epithelium	AR	PLEC1	601282
	Fabry Disease	301500	whorl-like lines in the basal corneal epithelium (cornea verticillata)	epithelium	XL	GLA	300644
	Familial Amyloidosis, Finnish Type	105120	lattice corneal lines, bilateral corneal opacity	epithelium	AD	GSN	137350
	Familial Dysautonomia	223900	diminished corneal reflex,corneal ulcers with secondary corneal scarring		AR	ELP1/IKBKAP	603722
	FISH-EYE Disease	136120	corneal arcus, diffuse corneal opacities concentrated near the limbus	epithelium/stroma	AR	LCAT	606967
also skin phenotype	IFAP syndrome	308205 (IFAP1)	epithelial lesions, corneal pannus, vascularised keratitits	epithelium	XLR	MBTPS2	300294
		619016 (IFAP2)			AD	SREBF1	184756
	Isolated Congenital Megalocornea	309300	corneal diameter is bilaterally enlarged (greater than 13 mm), mosaic corneal dystrophy		XLR	CHRDL1	300350
also skin phenotype	Keratitis-Ichthyosis-Deafness (KID) Syndrome	148210	corneal opacification, corneal epithelial scarring, keratitis, corneal stromal vascularization, photophobia, blindness	epithelium, stroma	AD	GJB2	121011
	Marfan Syndrome	154700	long axial length, cornea flatness, large corneal astigmatism, thinner central corneal thickness	stroma	AD	FBN1	134797						ATP7B
	Megalocornea- Spherophakia- Secondary Glaucoma	251750	megalocornea		AR	LTBP2	602091
	Mucolipidosis	252650	lysosomal storage disorder with corneal haze, opacities	epithelium, endothelium	AR	MCOLN1	605248
	Mucopolysaccharidosis	607014 (MPSI)	Corneal clouding caused by increasing keratocyte size, the displacement of collagen fibrils, and progressive accumulation of yellowish-grey granules	all cornea layers, but mostly stroma	AR	IDUA	252800
		253000 (MPS IVA)			AR	GALNS	612222
		253010 (MPS IVB)			AR	GLB1	611458
		253200 (MPS VI)			AR	ARSB	611542
		253220 (MPSVII)			AR	GUSB	611499
Anterior Segment Dysgenesis	Aniridia	106210	cornea clouding, aniridia-associated keratopathy, aniridic fibrosis syndrome	epithelium, stroma?	AD	PAX6	607108
					AD	ELP4	606985
	Axenfeld-Rieger Syndrome	180500 (RIEG1)	corneal opacities, iridocorneal angle abnormalities, posterior embryotoxon, glaucoma	neural-crest derived structures - stroma, endothelium	AD	PITX2,	601542
		601499 (RIEG2)			AD	13q14
		602482 (RIEG3)			AD	FOXC1	601090
	Peters Anomaly	107250 (ASD1)	central corneal opacity with iridocorneal (type 1) and/or keratolenticular (type 2) adhesions, absent Descemet membrane, thinning of the central cornea, glaucoma	stroma, Descemet membrane, Bowman's	AD	PITX3,	602669
		610256 (ASD2)			AR	FOXE3,	601094
		601631 (ASD3)			AD	FOXC1,	601090
		137600 (ASD4)			AD	PITX2,	601542
		604229 (ASD5)			AD	PAX6	607108
		617315 (ASD6)			AR	CYP1B1,	601771
		269400 (ASD7)			AR	PXDN,	605158
		617319 (ASD8)			AR	CPAMD8	608841
	Peter Plus Syndrome	261540	congenital corneal opacity with posterior leukoma, glaucoma	stroma	AR	B3CLGT	610308
	Agenesis of corpus callosum, cardiac, ocular, and genital syndrome (ACOGS)	618929	Neurodevelopmental syndrome with Peters anomaly		AD	CDH2	114020
also skin phenotype	Microphthalmia, dermal aplasia, and sclerocornea syndrome	309801	bilateral microphthalmia, cornea opacities, sclerocornea.		XLD	HCCS	300056
	Alagille syndrome,	118450 (ALGS1)	posterior embryotoxon, anterior chamber anomalies, band keratopathy, microcornea		AD	JAG1,	601920
		610205 (ALGS2)			AD	NOTCH2	600275
	Ring dermoid	180550	bilateral annular yellow-white tumor a tthe limbal dermoid with corneal and conjunctival extensions		AD	PITX2	601542
	Tyrosinemia, Type II	276600	pseudodendritic corneal ulcers, neovascularization and scarring, conjunctival injection, photophobia		AR	TAT	613018
also skin phenotype	X-Linked Ichthyosis	308100	granular corneal opacities , involving the subepithelial and anterior stromal layers	epithelium, stroma	XLR	STS	300747
	Xeroderma Pigmentosum	278700 (XPA)	ocular malignant melanomas, conjunctivitis, corneal neovascularization, keratitis, photophobia	epithelium, Bowman’s layer, stroma.	AR	XPA	611153
		610651 (XPB)			AR	ERCC3	133510
		278720 (XPC)			AR	XPC	613208
		278730 (XPD)			AR	ERCC2	126340
		278750 (XPV)			AR	POLH	603968
	Zellweger Syndrome	214100 (PDB1A)	systemic peroxisome biogenesis disorder with corneal opacities and ulcers, congenital cataracts, glaucoma	stroma	AR	PEX1	602136
		214110 (PDB2A)			AR	PEX5	600414
		614859 (PDB3A)			AR	PEX12	601758
		614862 (PDB4A)			AR	PEX6	601498
		614866 (PDB5A)			AR	PEX2	170993
		614870 (PDB6A)			AR	PEX10	602859
		614872 (PDB7A)			AR	PEX26	608666
		614876 (PBD8A)			AR	PEX16	603360
		614882 (PBD10A)			AR	PEX3	603164
		614883 (PBD11A)			AR	PEX13	601789
		614886 (PBD12A)			AR	PEX19	600279
		614887 (PBD13A)			AR	PEX14	601791
also skin phenotype	Blau Syndrome	186580	band keratopathy, glaucoma	epithelium	AD	NOD2	605956
	Blepharophimosis, Ptosis, and Epicanthus	110100	Axenfeld-Rieger syndrome, microcornea		AD (AR reported)	FOXL2	605597
also skin phenotype	Ectrodactyly-Ectodermal Dysplasia-Clefting Syndrome	604292	corneal clouding, corneal perforation, corneal scarring, limbal stem cell deficiency, photophobia	epithelium	AD	TP63	603273
	Gillespie Syndrome	206700	cornea dysplasia, dysgenesis of the iridocorneal angle	stroma	AD, AR	ITPR1	147265
	Kabuki Syndrome	147920 (KABUK1)	megalocornea, microcornea, Peters anomaly		AD	KMT2D	602113
		300867 (KABUK2)			XLD	KDM6A	300128
	Khan-Khan-Katsanis syndrome	618460	corneal scarring, Peters anomaly		AR	NCAPG2	608532
	Lacrimo-Auriculo-Dento-Digital Syndrome	149730	corneal ulcerations and perforation, limbal stem cell deficiency, tear deficiency		AD	FGFR3	134934
					AD	FGF10	602115
					AD	FGFR2	176943
	Lymphedema-Distichiasis Syndrome	153400	conjunctivitis, corneal irritation, photophobia		AD	FOXC2	602402
	Roberts Syndrome	268300	corneal opacities, leukoma		AR	ESCO2	609353
	SHORT Syndrome	269880	megalocornea, iridocorneal abnormalities, Rieger anomaly		AD	PIK3R1	171833
	Walker-Warburg syndrome (WWS)	613150	Peters anomaly		AR	POMT2	607439
SECONDARY CORNEAL INVOLVEMENT
also skin phenotype	Ablepharon Macrostomia Syndrome	200110	Persistent visual problems and corneal opacities likely due to ectropion		AD	TWIST2	607556
also skin phenotype	ADULT SYNDROME	103285	lacrimal duct atresia or stenosis		AD	TP63	603273
also skin phenotype	Basal Cell Nevus Syndrome	109400	eyelid basal cell carcinoma, everted eyelids, subconjunctival epithelial cysts		AD	PTCH1	601309
					AD	PTCH2	603673
					AD	SUFU	607035
	Cohen Syndrome	216550	exophthalmos, microcornea		AR	VPS13B	607817
also skin phenotype	Dyskeratosis Congenita	127550 (DKCA1)	limbal stem cell deficiency, sparse eyelashes, obstruction of lacrimal ducts	epithelium?	AD	TERC	602322
		613989 (DKCA2)			AD, AR	TERT	187270
		613990 (DKCA3)			AD	TINF2	604319
		615190 (DKCA4)			AD, AR	RTEL1	608833
		616553 (DKCA6)			AD, AR	ACD	609377
		224230 (DKCB1)			AR	NOLA3	606471
		613987 (DKCB2)			AR	NOLA2	606470
		613988 (DKCB3)			AR	WRAP53	612661
		616353 (DKCB6)			AR	PARN	604212
		305000 (DKCX)			XLR	DKC1	300126
	Kaufman Oculocerebrofacial Syndrome	244450	microcornea with pale optic discs		AR	UBE3B	608047
	Limb-Mammary Syndrome	603543	lacrimal duct atresia		AD	TP63	603273
	Oculocerebral Syndrome With Hypopigmentation	257800	corneal and lens opacities		AR	3q27.1q29
	Tangier Disease	205400	corneal clouding, decreased corneal sensation, cicatricial ectropion, exposure keratopathy		AR	ABCA1	600046
