# Supplementary material for: Identification of the regulatory circuit governing corneal epithelial fate determination and disease
Source: PLoS Biol. 2023 Oct 19;21(10):e3002336. doi: 10.1371/journal.pbio.3002336 (PMC10586658; doi:10.1371/journal.pbio.3002336)
Supplement: S10 Table — Overview of the qPCR measurements. qPCR data—ratio/fold change compared to each respective LSCs donor. (XLSX) [file pbio.3002336.s021.xlsx]

## Sheet: Sheet1
	qPCR data - ratio/fold change compared to each respective LSCs donor
			replica #1	replica #2	replica #3	replica #4
Figure 6F	siCTRL	JAG1	1	1	1	1
		TGFBI	1	1	1	1
		CLDN1	1	1	1	1
		CLDN4	1	1	1	1
	siFOSL2 (n=4)	JAG1	2.97	2.5	1.73	1.25
		TGFBI	1.24	1.41	1.47	1.9
		CLDN1	1.3	1.26		1.5
		CLDN4	0.66	0.74	0.49	0.27
			replica #1	replica #2	replica #3	replica #4	replica #5	replica #6
SupFig 11A	siCTRL	FOSL2	1	1	1	1	1	1
	siFOSL2 (n=6)	FOSL2	0.0733425	0.10617	0.0896186	0.228921	0.0474593	0.208312
SupFig 11B	siCTRL	PAX6	1	1	1	1
	siPAX6 (n=4)	PAX6	0.139631	0.211812	0.0966275	0.0882006
			replica #1	replica #2	replica #3	replica #4
SupFig 11G	siCTRL	CLDN7	1	1	1	1
		OCLN	1	1	1	1
		TGM1	1	1	1	1
		ABCA12	1	1	1	1
	siFOSL2 (n=4)	CLDN7	0.79	0.6	0.57	0.25
		OCLN	0.43	0.34	0.76	0.24
		TGM1	0.47	0.57	0.5	0.28
		ABCA12	0.68	0.69	0.7	0.61
